# Supplementary material for: Direct interaction in digital interactive media and stock performance: Evidence from Panorama
Source: PLoS One. 2024 May 28;19(5):e0302448. doi: 10.1371/journal.pone.0302448 (PMC11132475; doi:10.1371/journal.pone.0302448)
Supplement: S1 Data — (ZIP) [file pone.0302448.s001.zip]

Archive with 10 entries (9 files):
- PLoS One Data/
- PLoS One Data/Control Group_1 month.xlsx
- PLoS One Data/Control Group_1 year.xlsx
- PLoS One Data/Control Group_3 months.xlsx
- PLoS One Data/Control Group_6 months.xlsx
- PLoS One Data/Plos Data.xlsx
- PLoS One Data/Treatment Group_1 month.xlsx
- PLoS One Data/Treatment Group_1 year.xlsx
- PLoS One Data/Treatment Group_3 months.xlsx
- PLoS One Data/Treatment Group_6 months.xlsx
