# Supplementary material for: Direct interaction in digital interactive media and stock performance: Evidence from Panorama
Source: PLoS One. 2024 May 28;19(5):e0302448. doi: 10.1371/journal.pone.0302448 (PMC11132475; doi:10.1371/journal.pone.0302448)
Supplement: S1 Data — (ZIP) [file pone.0302448.s001.zip › PLoS One Data/Control Group_1 month.xlsx]

## Sheet: Sheet1
Serial Number	Security Code	Transaction Date	Time	Daily High Price	Daily Low Price	Daily Trading Volume	Daily Circulating Market Value	Daily Total Market	Volatility	Turnover Rate
715	000002	2011-12-01	1	7.61	7.35	123365030	7.13769e+07	7.15371e+07	0.26	0.01124
715	000002	2011-12-02	1	7.41	7.26	30774707	7.12803e+07	7.14403e+07	0.15	0.0028
715	000002	2011-12-05	1	7.41	7.2	37327741	70411036	7.05691e+07	0.21	0.0034
715	000002	2011-12-06	1	7.49	7.25	40032066	7.14735e+07	7.16339e+07	0.24	0.00365
715	000002	2011-12-07	1	7.46	7.35	23045092	7.16667e+07	7.18275e+07	0.11	0.0021
715	000002	2011-12-08	1	7.56	7.36	33232001	7.23428e+07	7.25051e+07	0.2	0.00303
715	000002	2011-12-09	1	7.63	7.43	39699697	7.28257e+07	7.29891e+07	0.2	0.00362
715	000002	2011-12-12	1	7.45	7.18	44183682	7.05076e+07	7.06659e+07	0.27	0.00403
715	000002	2011-12-13	1	7.32	7.12	31372989	6.9252e+07	6.94074e+07	0.2	0.00286
715	000002	2011-12-14	1	7.17	7.05	23038545	6.85759e+07	6.87298e+07	0.12	0.0021
715	000002	2011-12-15	1	7.3	7.06	41404487	6.96383e+07	6.97946e+07	0.24	0.00377
715	000002	2011-12-16	1	7.55	7.14	56926556	7.17632e+07	7.19243e+07	0.41	0.00519
715	000002	2011-12-19	1	7.5	7.24	47051477	7.17632e+07	7.19243e+07	0.26	0.00429
715	000002	2011-12-20	1	7.73	7.41	67570976	7.24393e+07	7.26019e+07	0.32	0.00616
715	000002	2011-12-21	1	7.57	7.28	29569654	7.05076e+07	7.06659e+07	0.29	0.00269
715	000002	2011-12-22	1	7.5	7.25	43603067	7.16667e+07	7.18275e+07	0.25	0.00397
715	000002	2011-12-23	1	7.65	7.37	48635426	7.30189e+07	7.31827e+07	0.28	0.00443
715	000002	2011-12-26	1	7.68	7.46	30869597	7.27291e+07	7.28923e+07	0.22	0.00281
715	000002	2011-12-27	1	7.62	7.33	29583892	7.11837e+07	7.13435e+07	0.29	0.0027
715	000002	2011-12-28	1	7.45	7.15	42640667	7.0894e+07	7.10531e+07	0.3	0.00389
715	000002	2011-12-29	1	7.41	7.24	29468412	7.07974e+07	7.09563e+07	0.17	0.00269
715	000002	2011-12-30	1	7.52	7.33	30657174	7.21496e+07	7.23115e+07	0.19	0.00279
715	000002	2012-01-04	2	7.65	7.32	47432958	7.08212e+07	7.09563e+07	0.33	0.00432
715	000002	2012-01-05	3	7.42	7.19	52811781	7.00483e+07	7.01818e+07	0.23	0.00481
715	000002	2012-01-06	3	7.33	7.06	54276961	6.91787e+07	6.93106e+07	0.27	0.00494
715	000002	2012-01-09	3	7.41	7.08	84603778	7.15941e+07	7.17307e+07	0.33	0.00771
715	000002	2012-01-10	3	7.61	7.32	107797678	7.27536e+07	7.28923e+07	0.29	0.00982
715	000002	2012-01-11	3	7.57	7.43	48293469	7.20772e+07	7.22147e+07	0.14	0.0044
715	000002	2012-01-12	3	7.71	7.41	55986664	7.26569e+07	7.27955e+07	0.3	0.0051
715	000002	2012-01-13	3	7.56	7.34	39223843	7.20772e+07	7.22147e+07	0.22	0.00357
715	000002	2012-01-16	3	7.56	7.35	33783392	7.12077e+07	7.13435e+07	0.21	0.00308
715	000002	2012-01-17	3	7.68	7.22	88222915	7.32367e+07	7.33763e+07	0.46	0.00804
715	000002	2012-01-18	3	7.68	7.47	48552724	7.25603e+07	7.26987e+07	0.21	0.00442
715	000002	2012-01-19	3	7.8	7.51	86699402	7.52656e+07	7.54092e+07	0.29	0.0079
715	000002	2012-01-20	3	7.96	7.77	89686473	7.63284e+07	7.6474e+07	0.19	0.00817
715	000002	2012-01-30	3	7.88	7.52	105304988	7.29468e+07	7.30859e+07	0.36	0.00959
715	000002	2012-01-31	3	7.7	7.55	35502938	73912987	7.40539e+07	0.15	0.00323
716	000004	2011-12-01	1	11.23	10.91	669070	922649	923744	0.32	0.00798
716	000004	2011-12-02	1	11.08	10.56	417499	889098	890153	0.52	0.00498
716	000004	2011-12-05	1	11.3	10.28	1244207	898325	899390	1.02	0.01483
716	000004	2011-12-06	1	11.17	10.35	757307	913423	914506	0.82	0.00903
716	000004	2011-12-07	1	10.95	10.64	563698	904196	905269	0.31	0.00672
716	000004	2011-12-08	1	10.88	10.51	369897	902518	903589	0.37	0.00441
716	000004	2011-12-09	1	10.74	10.43	365887	879033	880076	0.31	0.00436
716	000004	2011-12-12	1	10.54	10.08	375669	847160	848165	0.46	0.00448
716	000004	2011-12-13	1	10.1	9.65	912053	813609	814574	0.45	0.01087
716	000004	2011-12-14	1	9.8	9.01	789170	759927	760829	0.79	0.00941
716	000004	2011-12-15	1	9.14	8.64	1642527	741474	742354	0.5	0.01958
716	000004	2011-12-16	1	9.05	8.75	607218	759089	759989	0.3	0.00724
716	000004	2011-12-19	1	9.02	8.69	513159	750701	751591	0.33	0.00612
716	000004	2011-12-20	1	9.18	8.84	533307	757411	758309	0.34	0.00636
716	000004	2011-12-21	1	9.25	8.89	558200	745668	746553	0.36	0.00665
716	000004	2011-12-22	1	8.85	8.31	689261	717989	718840	0.54	0.00822
716	000004	2011-12-23	1	8.68	8.46	550844	719666	720520	0.22	0.00657
716	000004	2011-12-26	1	8.8	8.55	340579	723860	724719	0.25	0.00406
716	000004	2011-12-27	1	8.68	8.27	462805	699536	700366	0.41	0.00552
716	000004	2011-12-28	1	8.33	7.86	505670	675211	676012	0.47	0.00603
716	000004	2011-12-29	1	8.07	7.91	377930	669340	670134	0.16	0.00451
716	000004	2011-12-30	1	8.13	8.04	595965	678566	679371	0.09	0.00711
716	000004	2012-01-04	2	8.2	7.91	465469	663455	664256	0.29	0.00555
716	000004	2012-01-05	3	7.91	7.32	392102	614807	615549	0.59	0.00467
716	000004	2012-01-06	3	7.46	7.24	358064	617323	618068	0.22	0.00427
716	000004	2012-01-09	3	7.75	7.36	598859	645841	646620	0.39	0.00714
716	000004	2012-01-10	3	8.23	7.7	1460536	684424	685250	0.53	0.01741
716	000004	2012-01-11	3	8.19	7.97	1004618	677714	678532	0.22	0.01198
716	000004	2012-01-12	3	8.17	8	1795164	681069	681891	0.17	0.0214
716	000004	2012-01-13	3	8.18	7.73	1332744	663455	664256	0.45	0.01589
716	000004	2012-01-16	3	7.86	7.6	601762	644164	644941	0.26	0.00717
716	000004	2012-01-17	3	8.45	7.8	5874834	708748	709603	0.65	0.07004
716	000004	2012-01-18	3	8.35	8.03	4188738	678552	679371	0.32	0.04994
716	000004	2012-01-19	3	8.27	7.7	2068037	677714	678532	0.57	0.02466
716	000004	2012-01-20	3	8.23	7.91	1861663	681907	682730	0.32	0.0222
716	000004	2012-01-30	3	8.36	8.1	1328900	682746	683570	0.26	0.01584
716	000004	2012-01-31	3	8.3	8.07	1506172	693650	694487	0.23	0.01796
717	000006	2011-12-01	1	4.91	4.77	4042285	4.68439e+06	4.7868e+06	0.14	0.00418
717	000006	2011-12-02	1	4.82	4.69	1364048	4.57793e+06	4.678e+06	0.13	0.00141
717	000006	2011-12-05	1	4.75	4.62	1225061	4.47147e+06	4569214	0.13	0.00127
717	000006	2011-12-06	1	4.67	4.58	1415175	4.45211e+06	4.54943e+06	0.09	0.00146
717	000006	2011-12-07	1	4.65	4.59	1137381	4.49082e+06	4.58899e+06	0.06	0.00118
717	000006	2011-12-08	1	4.68	4.61	1819974	4.46179e+06	4.55932e+06	0.07	0.00188
717	000006	2011-12-09	1	4.66	4.56	2282952	4.44243e+06	4.53954e+06	0.1	0.00236
717	000006	2011-12-12	1	4.62	4.48	2006653	4.41339e+06	4.50987e+06	0.14	0.00207
717	000006	2011-12-13	1	4.56	4.36	1735969	4258539	4.35163e+06	0.2	0.00179
717	000006	2011-12-14	1	4.41	4.22	1457740	4.10368e+06	4.19339e+06	0.19	0.00151
717	000006	2011-12-15	1	4.33	4.15	2598157	4.12304e+06	4.21317e+06	0.18	0.00268
717	000006	2011-12-16	1	4.35	4.2	2046579	4.21015e+06	4.30218e+06	0.15	0.00211
717	000006	2011-12-19	1	4.35	4.24	1585764	4.18111e+06	4.27251e+06	0.11	0.00164
717	000006	2011-12-20	1	4.39	4.27	1936260	4.17143e+06	4.26262e+06	0.12	0.002
717	000006	2011-12-21	1	4.37	4.2	1516575	4.07465e+06	4.16372e+06	0.17	0.00157
717	000006	2011-12-22	1	4.24	4.11	1721394	4.02626e+06	4.11427e+06	0.13	0.00178
717	000006	2011-12-23	1	4.27	4.14	1392311	4.07465e+06	4.16372e+06	0.13	0.00144
717	000006	2011-12-26	1	4.25	4.18	857805	4.06497e+06	4.15383e+06	0.07	0.00089
717	000006	2011-12-27	1	4.2	4.13	950491	3.99722e+06	4.0846e+06	0.07	0.00098
717	000006	2011-12-28	1	4.15	4.03	2086948	3.95851e+06	4.04504e+06	0.12	0.00216
717	000006	2011-12-29	1	4.13	4.04	1060044	3.91011e+06	3.99559e+06	0.09	0.0011
717	000006	2011-12-30	1	4.14	4.05	1210862	3.96818e+06	4.05493e+06	0.09	0.00125
717	000006	2012-01-04	2	4.22	4.06	1841620	3.92946e+06	4.01537e+06	0.16	0.0019
717	000006	2012-01-05	3	4.09	3.99	1892960	3.88107e+06	3.96592e+06	0.1	0.00196
717	000006	2012-01-06	3	4.03	3.92	1242000	3.87139e+06	3.95603e+06	0.11	0.00128
717	000006	2012-01-09	3	4.12	3.97	2536232	3.97786e+06	4.06482e+06	0.15	0.00262
717	000006	2012-01-10	3	4.29	4.12	4073352	4.12303e+06	4.21317e+06	0.17	0.00421
717	000006	2012-01-11	3	4.3	4.22	3178351	4.11336e+06	4.20328e+06	0.08	0.00328
717	000006	2012-01-12	3	4.68	4.21	29417697	4.51985e+06	4.61866e+06	0.47	0.03039
717	000006	2012-01-13	3	4.57	4.31	19590125	4.23918e+06	4.33185e+06	0.26	0.02024
717	000006	2012-01-16	3	4.42	4.22	6625103	4.13271e+06	4.22306e+06	0.2	0.00685
717	000006	2012-01-17	3	4.5	4.24	8247734	4.30692e+06	4.40108e+06	0.26	0.00852
717	000006	2012-01-18	3	4.47	4.32	6402446	4.19078e+06	4.2824e+06	0.15	0.00662
717	000006	2012-01-19	3	4.45	4.31	5965095	4.26821e+06	4.36152e+06	0.14	0.00616
717	000006	2012-01-20	3	4.51	4.37	6631239	4.34564e+06	4.44064e+06	0.14	0.00685
717	000006	2012-01-30	3	4.46	4.33	4641181	4.19078e+06	4.2824e+06	0.13	0.0048
717	000006	2012-01-31	3	4.41	4.33	2219823	4.24885e+06	4.34174e+06	0.08	0.00229
718	000007	2011-12-01	1	8.26	8.07	1631794	1.49637e+06	1.86851e+06	0.19	0.00882
718	000007	2011-12-02	1	8.18	7.98	738773	1.47602e+06	1.8431e+06	0.2	0.00399
718	000007	2011-12-05	1	8	7.58	1754300	1.40204e+06	1.75072e+06	0.42	0.00948
718	000007	2011-12-06	1	7.64	7.23	494377	1.40204e+06	1.75072e+06	0.41	0.00267
718	000007	2011-12-07	1	7.75	7.41	393986	1.39649e+06	1.74379e+06	0.34	0.00213
718	000007	2011-12-08	1	7.65	7.43	407422	1.38539e+06	1.72993e+06	0.22	0.0022
718	000007	2011-12-09	1	7.6	7.44	236310	1.38724e+06	1.73224e+06	0.16	0.00128
718	000007	2011-12-12	1	7.57	7.13	1262260	1.3225e+06	1.6514e+06	0.44	0.00682
718	000007	2011-12-13	1	7.16	6.79	1738890	1.26331e+06	1.57749e+06	0.37	0.0094
718	000007	2011-12-14	1	6.8	6.5	1607904	1.21152e+06	1.51282e+06	0.3	0.00869
718	000007	2011-12-15	1	6.54	6.22	2232704	1.15048e+06	1.4366e+06	0.32	0.01207
718	000007	2011-12-16	1	6.14	5.91	2643296	1.10794e+06	1.38348e+06	0.23	0.01429
718	000007	2011-12-19	1	5.95	5.69	2184579	1.05245e+06	1.31419e+06	0.26	0.01181
718	000007	2011-12-28	1	5.97	5.97	64191	1.10424e+06	1.37886e+06	0	0.00035
718	000007	2011-12-29	1	6.27	6.27	43200	1.15973e+06	1.44815e+06	0	0.00023
718	000007	2011-12-30	1	6.58	6.58	203201	1.21707e+06	1.51975e+06	0	0.0011
718	000007	2012-01-04	2	6.91	6.81	4075010	1.27811e+06	1.59597e+06	0.1	0.02203
718	000007	2012-01-05	3	6.89	6.56	2609799	1.21337e+06	1.51513e+06	0.33	0.01411
718	000007	2012-01-06	3	6.45	6.23	2478671	1.17823e+06	1.47125e+06	0.22	0.0134
718	000007	2012-01-09	3	6.69	6.27	1530162	1.22447e+06	1.52899e+06	0.42	0.00827
718	000007	2012-01-10	3	6.83	6.55	1457064	1.25407e+06	1.56595e+06	0.28	0.00788
718	000007	2012-01-11	3	6.85	6.64	1124685	1.24297e+06	1.55209e+06	0.21	0.00608
718	000007	2012-01-12	3	7.06	6.65	1249319	1.30586e+06	1.63062e+06	0.41	0.00675
718	000007	2012-01-16	3	7.26	6.8	1136222	1.29106e+06	1.61214e+06	0.46	0.00614
718	000007	2012-01-17	3	7.33	6.91	903747	1.3447e+06	1.67912e+06	0.42	0.00489
718	000007	2012-01-18	3	7.4	7.18	819050	1.33175e+06	1.66295e+06	0.22	0.00443
718	000007	2012-01-19	3	7.32	7.12	522572	1.32065e+06	1.64909e+06	0.2	0.00283
718	000007	2012-01-20	3	7.29	7.08	480600	1.33545e+06	1.66757e+06	0.21	0.0026
718	000007	2012-01-30	3	7.34	7.18	561471	1.32805e+06	1.65833e+06	0.16	0.00304
718	000007	2012-01-31	3	7.17	6.82	1065954	1.29661e+06	1.61907e+06	0.35	0.00576
719	000009	2011-12-01	1	17.82	17.09	28319318	1.84584e+07	1.86518e+07	0.73	0.02624
719	000009	2011-12-02	1	17.19	16.13	17563073	1.75948e+07	1.77792e+07	1.06	0.01627
719	000009	2011-12-05	1	16.54	15.56	13717933	1.68932e+07	1.70702e+07	0.98	0.01271
719	000009	2011-12-06	1	15.8	15.38	10287248	1.6904e+07	1.70812e+07	0.42	0.00953
719	000009	2011-12-07	1	15.76	15.45	7679744	1.68068e+07	1.6983e+07	0.31	0.00711
719	000009	2011-12-08	1	16.24	15.38	14116459	1.72494e+07	1.74302e+07	0.86	0.01308
719	000009	2011-12-09	1	16.05	15.69	8479975	1.70875e+07	1.72666e+07	0.36	0.00786
719	000009	2011-12-12	1	15.96	15.68	6223791	1.70443e+07	1.7223e+07	0.28	0.00577
719	000009	2011-12-13	1	15.69	14.89	11395332	1.60836e+07	1.62522e+07	0.8	0.01056
719	000009	2011-12-14	1	14.99	14.19	17224696	1.5328e+07	1.54887e+07	0.8	0.01596
719	000009	2011-12-15	1	14.52	14.01	13618478	1.51877e+07	1.53469e+07	0.51	0.01262
719	000009	2011-12-16	1	14.29	13.3	22446446	1.5328e+07	1.54887e+07	0.99	0.02079
719	000009	2011-12-19	1	14.27	13.42	15689184	1.5328e+07	1.54887e+07	0.85	0.01453
719	000009	2011-12-20	1	14.51	13.85	15573851	1.51661e+07	1.5325e+07	0.66	0.01443
719	000009	2011-12-21	1	14.3	12.65	34103400	1.36549e+07	1.3798e+07	1.65	0.03159
719	000009	2011-12-22	1	12.27	11.39	35755484	1.28993e+07	1.30345e+07	0.88	0.03312
719	000009	2011-12-23	1	12.07	11.63	23860434	1.28777e+07	1.30127e+07	0.44	0.0221
719	000009	2011-12-26	1	11.79	11	29863524	1.18738e+07	1.19983e+07	0.79	0.02767
719	000009	2011-12-27	1	11.52	10.72	36378682	1.21437e+07	1.22709e+07	0.8	0.0337
719	000009	2011-12-28	1	11.35	10.88	21227463	1.20897e+07	1.22164e+07	0.47	0.01967
719	000009	2011-12-29	1	11.28	10.67	23294716	1.15176e+07	1.16383e+07	0.61	0.02158
719	000009	2011-12-30	1	11.6	10.71	22700778	1.17659e+07	1.18892e+07	0.89	0.02103
719	000009	2012-01-04	2	11.1	10.1	25813103	1.09023e+07	1.10166e+07	1	0.02391
719	000009	2012-01-05	3	10.09	9.45	29632904	1.02978e+07	1.04058e+07	0.64	0.02745
719	000009	2012-01-06	3	10.44	9.92	42225358	1.09131e+07	1.10275e+07	0.52	0.03912
719	000009	2012-01-09	3	11.12	9.95	50884080	1.20033e+07	1.21291e+07	1.17	0.04714
719	000009	2012-01-10	3	11.95	11.09	65920022	1.25107e+07	1.26418e+07	0.86	0.06107
719	000009	2012-01-11	3	12.75	11.37	62531717	1.37628e+07	1.39071e+07	1.38	0.05793
719	000009	2012-01-12	3	13.24	12.35	58134504	1.36225e+07	1.37653e+07	0.89	0.05386
719	000009	2012-01-13	3	12.9	12.13	57611209	1.36657e+07	1.38089e+07	0.77	0.05337
719	000009	2012-01-16	3	12.79	11.55	45419517	1.25754e+07	1.27072e+07	1.24	0.04208
719	000009	2012-01-17	3	12.82	11.61	67605348	1.38384e+07	1.39834e+07	1.21	0.06263
719	000009	2012-01-18	3	13.45	12.71	62349778	1.39787e+07	1.41252e+07	0.74	0.05776
719	000009	2012-01-19	3	13.16	12.58	42778573	1.40435e+07	1.41907e+07	0.58	0.03963
719	000009	2012-01-20	3	13.16	12.74	27654195	1.38384e+07	1.39834e+07	0.42	0.02562
719	000009	2012-01-30	3	12.98	12.41	25272181	1.35254e+07	1.36671e+07	0.57	0.02341
719	000009	2012-01-31	3	13.3	12.5	41113427	1.39247e+07	1.40707e+07	0.8	0.03809
720	000011	2011-12-01	1	7.27	7.01	5625990	1.02168e+06	3.72507e+06	0.26	0.02647
720	000011	2011-12-02	1	7	6.73	3267288	981103	3.57713e+06	0.27	0.01537
720	000011	2011-12-05	1	6.79	6.6	2045404	959365	3.49787e+06	0.19	0.00962
720	000011	2011-12-06	1	6.72	6.61	1849943	970958	3.54014e+06	0.11	0.0087
720	000011	2011-12-07	1	6.75	6.65	1921251	970958	3.54014e+06	0.1	0.00904
720	000011	2011-12-08	1	6.71	6.47	2583708	959365	3.49787e+06	0.24	0.01216
720	000011	2011-12-09	1	6.85	6.48	5934343	991247	3.61411e+06	0.37	0.02792
720	000011	2011-12-12	1	6.87	6.69	4390485	988349	3.60355e+06	0.18	0.02066
720	000011	2011-12-13	1	7.08	6.65	8036861	1.01878e+06	3.71451e+06	0.43	0.03782
720	000011	2011-12-14	1	7.09	6.93	5693953	1.02023e+06	3.71979e+06	0.16	0.02679
720	000011	2011-12-15	1	7.6	6.93	14598775	1.05791e+06	3.85717e+06	0.67	0.06869
720	000011	2011-12-16	1	7.54	7.12	8374900	1.09124e+06	3.9787e+06	0.42	0.03941
720	000011	2011-12-19	1	7.58	7.35	6954949	1.08576e+06	3.95228e+06	0.23	0.03269
720	000011	2011-12-20	1	7.7	7.44	7162891	1.0843e+06	3.94699e+06	0.26	0.03367
720	000011	2011-12-21	1	7.6	7.22	6877829	1.06834e+06	3.88887e+06	0.38	0.03233
720	000011	2011-12-22	1	7.35	6.8	5081227	1.02334e+06	3.72507e+06	0.55	0.02388
720	000011	2011-12-23	1	7.25	6.94	5619977	1.0306e+06	3.75149e+06	0.31	0.02642
720	000011	2011-12-26	1	7.22	6.88	3733888	998663	3.63525e+06	0.34	0.01755
720	000011	2011-12-27	1	7.1	6.47	7339154	939150	3.41861e+06	0.63	0.0345
720	000011	2011-12-28	1	6.47	5.98	7496902	894152	3.25482e+06	0.49	0.03524
720	000011	2011-12-29	1	6.18	6.04	3146882	883991	3.21783e+06	0.14	0.01479
720	000011	2011-12-30	1	6.24	6.11	3505796	895603	3.2601e+06	0.13	0.01648
720	000011	2012-01-04	2	6.79	6.03	15101766	879637	3.20195e+06	0.76	0.07098
720	000011	2012-01-05	3	5.98	5.45	10747879	792545	2.88492e+06	0.53	0.05052
720	000011	2012-01-06	3	5.59	5.32	4863492	811415	2.95361e+06	0.27	0.02286
720	000011	2012-01-09	3	5.85	5.53	5470094	847703	3.0857e+06	0.32	0.02571
720	000011	2012-01-10	3	6.1	5.8	6580589	885444	3.22308e+06	0.3	0.03093
720	000011	2012-01-11	3	6.12	5.91	5765704	870928	3.17024e+06	0.21	0.0271
720	000011	2012-01-12	3	6.57	5.93	9988349	899959	3.27592e+06	0.64	0.04695
720	000011	2012-01-13	3	6.16	5.82	6113754	856413	3.11741e+06	0.34	0.02874
720	000011	2012-01-16	3	5.92	5.7	2426650	827382	3.01173e+06	0.22	0.01141
720	000011	2012-01-17	3	6.09	5.65	4301656	881089	3.20723e+06	0.44	0.02022
720	000011	2012-01-18	3	6.15	5.95	4790637	866573	3.15439e+06	0.2	0.02252
720	000011	2012-01-19	3	6.12	5.95	3102548	881089	3.20723e+06	0.17	0.01458
720	000011	2012-01-20	3	6.26	6.04	4699002	901411	3.2812e+06	0.22	0.02209
720	000011	2012-01-30	3	6.21	6.06	3388442	881089	3.20723e+06	0.15	0.01593
720	000011	2012-01-31	3	6.11	6.02	1917960	883992	3.2178e+06	0.09	0.00901
721	000012	2011-12-01	1	10.88	10.46	34292569	1.35561e+07	1.38023e+07	0.42	0.01671
721	000012	2011-12-02	1	10.45	10.01	18653763	1.30789e+07	1.33164e+07	0.44	0.00909
721	000012	2011-12-05	1	10.08	9.6	22175621	1.24082e+07	1.26335e+07	0.48	0.0108
721	000012	2011-12-06	1	9.8	9.51	14917761	1.26017e+07	1.28305e+07	0.29	0.00727
721	000012	2011-12-07	1	9.86	9.64	13572010	1.25114e+07	1.27386e+07	0.22	0.00661
721	000012	2011-12-08	1	9.87	9.39	21547251	1.24469e+07	1.26729e+07	0.48	0.0105
721	000012	2011-12-09	1	9.69	9.37	18364422	1.21889e+07	1.24102e+07	0.32	0.00895
721	000012	2011-12-12	1	9.55	9.36	13606297	1.20728e+07	1.2292e+07	0.19	0.00663
721	000012	2011-12-13	1	9.38	9.01	22872520	1.18536e+07	1.20688e+07	0.37	0.01114
721	000012	2011-12-14	1	9.33	9.05	12964536	1.17375e+07	1.19506e+07	0.28	0.00632
721	000012	2011-12-15	1	9.1	8.72	19392034	1.12731e+07	1.14778e+07	0.38	0.00945
721	000012	2011-12-16	1	9.18	8.73	21232704	1.17375e+07	1.19506e+07	0.45	0.01035
721	000012	2011-12-19	1	9.49	8.97	43556285	1.22276e+07	1.24496e+07	0.52	0.02122
721	000012	2011-12-20	1	9.55	9.18	30796600	1.19052e+07	1.21213e+07	0.37	0.01501
721	000012	2011-12-21	1	9.38	8.82	27616873	1.13892e+07	1.1596e+07	0.56	0.01346
721	000012	2011-12-22	1	9.15	8.51	28926076	1.1802e+07	1.20163e+07	0.64	0.01409
721	000012	2011-12-23	1	9.45	9.01	40209118	1.19567e+07	1.21739e+07	0.44	0.01959
721	000012	2011-12-26	1	9.35	9.06	19398658	1.16988e+07	1.19112e+07	0.29	0.00945
721	000012	2011-12-27	1	9.09	8.75	15620930	1.13505e+07	11556627	0.34	0.00761
721	000012	2011-12-28	1	9.14	8.55	24050437	1.16988e+07	1.19112e+07	0.59	0.01172
721	000012	2011-12-29	1	9.27	8.93	23049936	1.18149e+07	1.20294e+07	0.34	0.01123
721	000012	2011-12-30	1	9.18	8.9	45528898	1.16859e+07	1.18981e+07	0.28	0.02218
721	000012	2012-01-04	2	9.13	8.61	31650440	1.11184e+07	1.13202e+07	0.52	0.01542
721	000012	2012-01-05	3	8.6	8.16	23486878	1.05766e+07	1.07687e+07	0.44	0.01144
721	000012	2012-01-06	3	8.29	7.94	19859120	1.06669e+07	1.08606e+07	0.35	0.00968
721	000012	2012-01-09	3	8.74	8.18	33861014	11221540	1.14253e+07	0.56	0.0165
721	000012	2012-01-10	3	9.57	8.63	84187331	12343694	1.25678e+07	0.94	0.04102
721	000012	2012-01-11	3	9.9	9.54	88178609	1.26017e+07	1.28305e+07	0.36	0.04296
721	000012	2012-01-12	3	10.14	9.63	66056514	1.25888e+07	1.28173e+07	0.51	0.03218
721	000012	2012-01-13	3	9.76	9.13	58344310	1.20083e+07	1.22264e+07	0.63	0.02843
721	000012	2012-01-16	3	9.4	9	32439137	1.16085e+07	1.18193e+07	0.4	0.01581
721	000012	2012-01-17	3	9.9	8.93	66705671	1.27693e+07	1.30012e+07	0.97	0.0325
721	000012	2012-01-18	3	10.2	9.69	77464198	1.25759e+07	1.28042e+07	0.51	0.03774
721	000012	2012-01-19	3	10.25	9.67	57866121	1.30531e+07	1.32901e+07	0.58	0.02819
721	000012	2012-01-20	3	10.25	9.92	45616338	1.3066e+07	1.33033e+07	0.33	0.02223
721	000012	2012-01-30	3	10.18	9.83	26649929	1.27435e+07	1.29749e+07	0.35	0.01298
721	000012	2012-01-31	3	9.94	9.68	18707074	1.27435e+07	1.29749e+07	0.26	0.00911
722	000014	2011-12-01	1	6.24	6.05	1587971	1.23847e+06	1.23847e+06	0.19	0.00787
722	000014	2011-12-02	1	6.15	5.96	630441	1.21023e+06	1.21023e+06	0.19	0.00313
722	000014	2011-12-05	1	6	5.83	641299	1.18603e+06	1.18603e+06	0.17	0.00318
722	000014	2011-12-06	1	5.93	5.82	404182	1.19208e+06	1.19208e+06	0.11	0.002
722	000014	2011-12-07	1	5.94	5.86	359757	1.18603e+06	1.18603e+06	0.08	0.00178
722	000014	2011-12-08	1	5.9	5.73	484784	1.17796e+06	1.17796e+06	0.17	0.0024
722	000014	2011-12-09	1	5.92	5.8	404580	1.18199e+06	1.18199e+06	0.12	0.00201
722	000014	2011-12-12	1	5.86	5.68	430316	1.14972e+06	1.14972e+06	0.18	0.00213
722	000014	2011-12-13	1	5.71	5.4	645212	1.09526e+06	1.09526e+06	0.31	0.0032
722	000014	2011-12-14	1	5.45	5.28	383190	1.06904e+06	1.06904e+06	0.17	0.0019
722	000014	2011-12-15	1	5.34	5.16	887422	1.06097e+06	1.06097e+06	0.18	0.0044
722	000014	2011-12-16	1	5.41	5.18	553810	1.08316e+06	1.08316e+06	0.23	0.00275
722	000014	2011-12-19	1	5.35	5.21	399751	1.06904e+06	1.06904e+06	0.14	0.00198
722	000014	2011-12-20	1	5.44	5.26	445757	1.06702e+06	1.06702e+06	0.18	0.00221
722	000014	2011-12-21	1	5.4	5.16	463469	1.04483e+06	1.04483e+06	0.24	0.0023
722	000014	2011-12-22	1	5.16	4.75	1278959	994407	994407	0.41	0.00634
722	000014	2011-12-23	1	5.05	4.88	619746	1.00651e+06	1.00651e+06	0.17	0.00307
722	000014	2011-12-26	1	5.04	4.89	458126	998441	998441	0.15	0.00227
722	000014	2011-12-27	1	4.97	4.77	641804	968185	968185	0.2	0.00318
722	000014	2011-12-28	1	4.84	4.68	731079	962134	962134	0.16	0.00362
722	000014	2011-12-29	1	4.82	4.73	432018	962134	962134	0.09	0.00214
722	000014	2011-12-30	1	4.93	4.76	615510	988355	988355	0.17	0.00305
722	000014	2012-01-04	2	5	4.75	447930	968185	968185	0.25	0.00222
722	000014	2012-01-05	3	4.8	4.5	571553	913724	913724	0.3	0.00283
722	000014	2012-01-06	3	4.6	4.44	514339	927844	927844	0.16	0.00255
722	000014	2012-01-09	3	4.81	4.59	670312	966168	966168	0.22	0.00332
722	000014	2012-01-10	3	5.05	4.73	1401852	1.01256e+06	1.01256e+06	0.32	0.00695
722	000014	2012-01-11	3	5.04	4.94	906702	1.01256e+06	1.01256e+06	0.1	0.0045
722	000014	2012-01-12	3	5.34	4.95	1269762	1.02265e+06	1.02265e+06	0.39	0.0063
722	000014	2012-01-13	3	5.06	4.8	1116104	974236	974236	0.26	0.00553
722	000014	2012-01-16	3	4.91	4.75	602701	968185	968185	0.16	0.00299
722	000014	2012-01-17	3	5.05	4.74	934007	1.01861e+06	1.01861e+06	0.31	0.00463
722	000014	2012-01-18	3	5.14	4.94	1066253	1.00449e+06	1.00449e+06	0.2	0.00529
722	000014	2012-01-19	3	5.09	4.93	1060031	1.01659e+06	1.01659e+06	0.16	0.00526
722	000014	2012-01-20	3	5.12	4.98	917987	1.02466e+06	1.02466e+06	0.14	0.00455
722	000014	2012-01-30	3	5.1	4.97	693100	1.00449e+06	1.00449e+06	0.13	0.00344
722	000014	2012-01-31	3	5.01	4.86	819866	1.00046e+06	1.00046e+06	0.15	0.00406
723	000016	2011-12-01	1	3.84	3.75	8306491	2.25566e+06	3.0016e+06	0.09	0.00826
723	000016	2011-12-02	1	3.76	3.66	4517710	2.21367e+06	2.94572e+06	0.1	0.00449
723	000016	2011-12-05	1	3.82	3.62	5047797	2.22567e+06	2.96168e+06	0.2	0.00502
723	000016	2011-12-06	1	3.71	3.64	2316044	2.22567e+06	2.96168e+06	0.07	0.0023
723	000016	2011-12-07	1	3.83	3.66	7969629	2.27366e+06	3.02555e+06	0.17	0.00793
723	000016	2011-12-08	1	3.85	3.72	9443071	2.26166e+06	3.00958e+06	0.13	0.00939
723	000016	2011-12-09	1	3.77	3.61	8973947	2.16568e+06	2.88185e+06	0.16	0.00892
723	000016	2011-12-12	1	3.68	3.53	9743448	2.14168e+06	2.84992e+06	0.15	0.00969
723	000016	2011-12-13	1	3.57	3.3	8564183	2.0037e+06	2.66631e+06	0.27	0.00852
723	000016	2011-12-14	1	3.36	3.27	4222473	1.9737e+06	2.6264e+06	0.09	0.0042
723	000016	2011-12-15	1	3.42	3.12	7554709	1.96171e+06	2.61043e+06	0.3	0.00751
723	000016	2011-12-16	1	3.37	3.25	3184694	2.0097e+06	2.67429e+06	0.12	0.00317
723	000016	2011-12-19	1	3.35	3.26	2643658	2.0037e+06	2.66631e+06	0.09	0.00263
723	000016	2011-12-20	1	3.48	3.31	3869421	2.0097e+06	2.67429e+06	0.17	0.00385
723	000016	2011-12-21	1	3.48	3.27	4007145	1.9797e+06	2.63438e+06	0.21	0.00398
723	000016	2011-12-22	1	3.38	3.16	3899585	1.96171e+06	2.61043e+06	0.22	0.00388
723	000016	2011-12-23	1	3.32	3.22	2751324	1.96171e+06	2.61043e+06	0.1	0.00274
723	000016	2011-12-26	1	3.33	3.26	3290750	1.9797e+06	2.63438e+06	0.07	0.00327
723	000016	2011-12-27	1	3.31	3.13	3017141	1.89572e+06	2.52262e+06	0.18	0.003
723	000016	2011-12-28	1	3.17	3.05	3118524	1.86572e+06	2.4827e+06	0.12	0.0031
723	000016	2011-12-30	1	3.2	3.1	3030644	1.89572e+06	2.52262e+06	0.1	0.00301
723	000016	2012-01-04	2	3.22	3.05	5614883	1.88971e+06	2.51464e+06	0.17	0.00558
723	000016	2012-01-05	3	3.16	3	4339118	1.83572e+06	2.44279e+06	0.16	0.00432
723	000016	2012-01-06	3	3.07	2.91	3539245	1.81172e+06	2.41086e+06	0.16	0.00352
723	000016	2012-01-09	3	3.14	2.96	5871501	1.88371e+06	2.50665e+06	0.18	0.00584
723	000016	2012-01-10	3	3.28	3.1	7785976	1.9557e+06	2.60245e+06	0.18	0.00774
723	000016	2012-01-11	3	3.25	3.14	7024575	1.91971e+06	2.55455e+06	0.11	0.00699
723	000016	2012-01-12	3	3.26	3.16	4031988	1.91971e+06	2.55455e+06	0.1	0.00401
723	000016	2012-01-13	3	3.24	3.05	4435705	1.82972e+06	2.43481e+06	0.19	0.00441
723	000016	2012-01-16	3	3.05	2.99	3312593	1793726	2.38691e+06	0.06	0.00329
723	000016	2012-01-17	3	3.15	2.99	4392788	1.88371e+06	2.50665e+06	0.16	0.00437
723	000016	2012-01-18	3	3.17	3.05	3136459	1.83572e+06	2.44279e+06	0.12	0.00312
723	000016	2012-01-19	3	3.14	3.06	2535127	1.85972e+06	2.47472e+06	0.08	0.00252
723	000016	2012-01-20	3	3.16	3.1	3546159	1.87771e+06	2.49867e+06	0.06	0.00353
723	000016	2012-01-30	3	3.16	3.09	2587188	1.85972e+06	2.47472e+06	0.07	0.00257
723	000016	2012-01-31	3	3.11	3.06	1752348	1865715	2.4827e+06	0.05	0.00174
724	000020	2011-12-01	1	7.19	6.85	1463129	444321	1.24461e+06	0.34	0.00878
724	000020	2011-12-02	1	6.88	6.35	1038257	432679	1.212e+06	0.53	0.00623
724	000020	2011-12-05	1	6.56	6.36	829979	413923	1.15946e+06	0.2	0.00498
724	000020	2011-12-06	1	6.46	6.1	1242404	405515	1135907	0.36	0.00745
724	000020	2011-12-07	1	6.33	6.15	673215	407456	1.14134e+06	0.18	0.00404
724	000020	2011-12-08	1	6.33	6.06	678450	404222	1.13228e+06	0.27	0.00407
724	000020	2011-12-09	1	6.28	6.14	334010	400988	1.12323e+06	0.14	0.002
724	000020	2011-12-12	1	6.24	6.08	296380	393874	1.1033e+06	0.16	0.00178
724	000020	2011-12-13	1	6.1	5.78	499871	376411	1.05438e+06	0.32	0.003
724	000020	2011-12-14	1	5.86	5.51	781990	364123	1.01996e+06	0.35	0.00469
724	000020	2011-12-15	1	5.93	5.6	829170	362183	1.01453e+06	0.33	0.00497
724	000020	2011-12-16	1	5.75	5.46	473980	371884	1041701	0.29	0.00284
724	000020	2011-12-19	1	5.75	5.5	395046	369944	1.03627e+06	0.25	0.00237
724	000020	2011-12-20	1	5.82	5.65	539126	368650	1.03264e+06	0.17	0.00323
724	000020	2011-12-21	1	5.79	5.46	510463	355715	996410	0.33	0.00306
724	000020	2011-12-22	1	5.49	5.1	560220	346014	969235	0.39	0.00336
724	000020	2011-12-23	1	5.46	5.29	438028	346661	971046	0.17	0.00263
724	000020	2011-12-26	1	5.45	5.3	368470	345367	967423	0.15	0.00221
724	000020	2011-12-27	1	5.35	5.2	295100	338253	947495	0.15	0.00177
724	000020	2011-12-28	1	5.28	5.03	300117	337606	945683	0.25	0.0018
724	000020	2011-12-29	1	5.26	5.16	293286	336313	942060	0.1	0.00176
724	000020	2011-12-30	1	5.3	5.2	375430	340840	954742	0.1	0.00225
724	000020	2012-01-04	2	5.35	5.15	418901	333726	934813	0.2	0.00251
724	000020	2012-01-05	3	5.45	5	777849	328552	920320	0.45	0.00467
724	000020	2012-01-06	3	5.06	4.79	800297	321437	900392	0.27	0.0048
724	000020	2012-01-09	3	5.23	4.98	997797	336959	943872	0.25	0.00599
724	000020	2012-01-10	3	5.68	5.18	1437052	356362	998221	0.5	0.00862
724	000020	2012-01-11	3	5.58	5.4	1030393	355715	996410	0.18	0.00618
724	000020	2012-01-12	3	5.89	5.47	1503958	356362	998221	0.42	0.00902
724	000020	2012-01-13	3	5.52	5.27	1052275	344720	965612	0.25	0.00631
724	000020	2012-01-17	3	5.58	5.13	1019996	358302	1.00366e+06	0.45	0.00612
724	000020	2012-01-18	3	5.58	5.38	727486	349894	980105	0.2	0.00436
724	000020	2012-01-19	3	5.55	5.35	406502	353128	989163	0.2	0.00244
724	000020	2012-01-20	3	5.56	5.47	432352	356362	998221	0.09	0.00259
724	000020	2012-01-30	3	5.56	5.41	407000	353128	989163	0.15	0.00244
724	000020	2012-01-31	3	5.48	5.36	355210	353775	990975	0.12	0.00213
725	000021	2011-12-01	1	6.69	6.48	8823835	8.55314e+06	8.56211e+06	0.21	0.0067
725	000021	2011-12-02	1	6.49	6.26	4809259	8.27638e+06	8.28506e+06	0.23	0.00365
725	000021	2011-12-05	1	6.32	6.21	3934072	8.1973e+06	8.20591e+06	0.11	0.00299
725	000021	2011-12-07	1	6.3	6.21	2940144	8.2632e+06	8.27187e+06	0.09	0.00223
725	000021	2011-12-08	1	6.33	6.05	5802585	8.30274e+06	8.31145e+06	0.28	0.0044
725	000021	2011-12-09	1	6.35	6.17	3216225	8.1973e+06	8.20591e+06	0.18	0.00244
725	000021	2011-12-12	1	6.25	6.15	2232538	8.11823e+06	8.12675e+06	0.1	0.00169
725	000021	2011-12-13	1	6.15	5.91	4983752	7.82829e+06	7.83651e+06	0.24	0.00378
725	000021	2011-12-14	1	6	5.75	3852915	7.67015e+06	7.6782e+06	0.25	0.00292
725	000021	2011-12-15	1	5.8	5.48	7496869	7.35385e+06	7.36157e+06	0.32	0.00569
725	000021	2011-12-16	1	5.72	5.5	6183917	7.52518e+06	7.53308e+06	0.22	0.00469
725	000021	2011-12-19	1	5.68	5.38	8054532	7.39339e+06	7.40115e+06	0.3	0.00611
725	000021	2011-12-20	1	5.65	5.5	5315461	7.35385e+06	7.36157e+06	0.15	0.00403
725	000021	2011-12-21	1	5.66	5.37	6040088	7.07709e+06	7.08452e+06	0.29	0.00458
725	000021	2011-12-22	1	5.35	5.01	7006437	6.82669e+06	6.83386e+06	0.34	0.00532
725	000021	2011-12-23	1	5.32	5.15	5438596	6.87941e+06	6.88663e+06	0.17	0.00413
725	000021	2011-12-26	1	5.33	5.17	3983799	6.81352e+06	6.82067e+06	0.16	0.00302
725	000021	2011-12-27	1	5.2	5.02	3688646	6.65537e+06	6.66235e+06	0.18	0.0028
725	000021	2011-12-28	1	5.08	4.95	4438506	6.66855e+06	6.67555e+06	0.13	0.00337
725	000021	2011-12-29	1	5.1	5.02	3711780	6.62901e+06	6.63597e+06	0.08	0.00282
725	000021	2011-12-30	1	5.16	5.06	3599410	6.7608e+06	6.7679e+06	0.1	0.00273
725	000021	2012-01-04	2	5.2	4.96	4822045	6.68173e+06	6.68874e+06	0.24	0.00366
725	000021	2012-01-05	3	5.04	4.89	4239406	6.47086e+06	6.47765e+06	0.15	0.00322
725	000021	2012-01-06	3	5.01	4.89	4402577	6.58947e+06	6.59639e+06	0.12	0.00334
725	000021	2012-01-09	3	5.23	4.95	7085009	6.86623e+06	6.87344e+06	0.28	0.00538
725	000021	2012-01-10	3	5.45	5.18	12476851	7.15617e+06	7.16368e+06	0.27	0.00947
725	000021	2012-01-11	3	5.63	5.37	13017687	7.23524e+06	7.24284e+06	0.26	0.00988
725	000021	2012-01-12	3	5.54	5.36	7085983	7.16935e+06	7.17687e+06	0.18	0.00538
725	000021	2012-01-13	3	5.46	5.21	6296110	6.89259e+06	6.89982e+06	0.25	0.00478
725	000021	2012-01-16	3	5.2	5.06	3243179	6.66855e+06	6.67555e+06	0.14	0.00246
725	000021	2012-01-17	3	5.41	5.05	7032890	7.09027e+06	7.09771e+06	0.36	0.00534
725	000021	2012-01-18	3	5.45	5.29	5381469	7.09027e+06	7.09771e+06	0.16	0.00408
725	000021	2012-01-19	3	5.44	5.3	5048927	7.11663e+06	7.1241e+06	0.14	0.00383
725	000021	2012-01-20	3	5.48	5.4	4993412	7.20888e+06	7.21645e+06	0.08	0.00379
725	000021	2012-01-30	3	5.5	5.32	4988299	7.03756e+06	7.04494e+06	0.18	0.00379
725	000021	2012-01-31	3	5.39	5.27	2953031	7.09027e+06	7.09771e+06	0.12	0.00224
726	000023	2011-12-01	1	7.05	6.88	882010	730507	958806	0.17	0.00834
726	000023	2011-12-02	1	6.9	6.65	730941	706192	926892	0.25	0.00691
726	000023	2011-12-05	1	6.65	6.45	442837	686106	900528	0.2	0.00419
726	000023	2011-12-06	1	6.58	6.35	508733	686106	900528	0.23	0.00481
726	000023	2011-12-07	1	6.55	6.42	409202	689277	904691	0.13	0.00387
726	000023	2011-12-08	1	6.58	6.38	456920	685049	899140	0.2	0.00432
726	000023	2011-12-09	1	6.5	6.38	408496	687163	901916	0.12	0.00386
726	000023	2011-12-12	1	6.49	6.35	246017	674477	885265	0.14	0.00233
726	000023	2011-12-13	1	6.39	5.91	980789	644876	846413	0.48	0.00928
726	000023	2011-12-14	1	6.12	5.95	667900	645933	847801	0.17	0.00632
726	000023	2011-12-15	1	6.06	5.92	473633	635362	833925	0.14	0.00448
726	000023	2011-12-16	1	6.15	5.8	888889	639590	839475	0.35	0.00841
726	000023	2011-12-19	1	6.22	5.8	907390	654391	858901	0.42	0.00858
726	000023	2011-12-20	1	6.24	6.02	618316	650162	853351	0.22	0.00585
726	000023	2011-12-21	1	6.2	5.82	550272	616332	808949	0.38	0.00521
726	000023	2011-12-22	1	5.85	5.43	874898	602589	790911	0.42	0.00828
726	000023	2011-12-23	1	5.84	5.61	933440	606818	796461	0.23	0.00883
726	000023	2011-12-26	1	6.19	5.6	868600	654391	858901	0.59	0.00822
726	000023	2011-12-27	1	5.89	5.73	900965	607875	797848	0.16	0.00852
726	000023	2011-12-28	1	5.72	5.49	751534	593075	778423	0.23	0.00711
726	000023	2011-12-30	1	5.75	5.62	616825	602589	790911	0.13	0.00583
726	000023	2012-01-04	2	5.76	5.46	350380	577217	757609	0.3	0.00331
726	000023	2012-01-05	3	5.47	5.13	589138	549730	721532	0.34	0.00557
726	000023	2012-01-06	3	5.22	5.04	413319	548673	720145	0.18	0.00391
726	000023	2012-01-09	3	5.44	5.15	609490	574045	753446	0.29	0.00577
726	000023	2012-01-10	3	5.7	5.39	1062948	599418	786748	0.31	0.01005
726	000023	2012-01-11	3	5.77	5.6	637556	602589	790911	0.17	0.00603
726	000023	2012-01-12	3	5.95	5.66	957973	602589	790911	0.29	0.00906
726	000023	2012-01-13	3	5.69	5.41	874111	586732	770097	0.28	0.00827
726	000023	2012-01-16	3	5.52	5.3	415600	562417	738183	0.22	0.00393
726	000023	2012-01-17	3	5.64	5.33	536381	594132	779810	0.31	0.00507
726	000023	2012-01-18	3	5.87	5.59	1143107	602589	790911	0.28	0.01081
726	000023	2012-01-19	3	5.84	5.6	791844	613161	804786	0.24	0.00749
726	000023	2012-01-20	3	5.9	5.7	753811	623733	818662	0.2	0.00713
726	000023	2012-01-30	3	5.96	5.78	474001	611047	802011	0.18	0.00448
726	000023	2012-01-31	3	5.82	5.67	458691	606818	796461	0.15	0.00434
727	000025	2011-12-01	1	8.04	7.74	1437411	1.40567e+06	1.52003e+06	0.3	0.00699
727	000025	2011-12-02	1	7.96	7.51	1140851	1.41463e+06	1.52973e+06	0.45	0.00555
727	000025	2011-12-05	1	7.82	7.44	470648	1.34112e+06	1.45023e+06	0.38	0.00229
727	000025	2011-12-06	1	7.92	7.4	691412	1.35009e+06	1.45993e+06	0.52	0.00336
727	000025	2011-12-07	1	7.48	7.14	702204	1.31423e+06	1.42115e+06	0.34	0.00341
727	000025	2011-12-08	1	7.4	7.11	646914	1.30526e+06	1.41146e+06	0.29	0.00315
727	000025	2011-12-09	1	7.4	7.13	581238	1.32678e+06	1.43472e+06	0.27	0.00283
727	000025	2011-12-12	1	7.52	7.2	853844	1.33933e+06	1.4483e+06	0.32	0.00415
727	000025	2011-12-13	1	7.46	7.1	482317	1.30168e+06	1.40758e+06	0.36	0.00234
727	000025	2011-12-14	1	7.2	6.81	716100	1.25327e+06	1.35523e+06	0.39	0.00348
727	000025	2011-12-15	1	6.75	6.31	508781	1.13852e+06	1.23115e+06	0.44	0.00247
727	000025	2011-12-16	1	6.5	6.15	569055	1.14749e+06	1.24084e+06	0.35	0.00277
727	000025	2011-12-19	1	6.4	6.18	325221	1.13135e+06	1.22339e+06	0.22	0.00158
727	000025	2011-12-20	1	6.87	6.09	1740359	1.16541e+06	1.26023e+06	0.78	0.00846
727	000025	2011-12-21	1	6.52	6.1	1017888	1.09908e+06	1.18849e+06	0.42	0.00495
727	000025	2011-12-22	1	6.13	5.53	866528	1.03274e+06	1.11676e+06	0.6	0.00421
727	000025	2011-12-23	1	5.89	5.73	455510	1.03812e+06	1.12257e+06	0.16	0.00221
727	000025	2011-12-26	1	5.85	5.7	380509	1.02198e+06	1.10513e+06	0.15	0.00185
727	000025	2011-12-27	1	5.75	5.58	421733	1.01839e+06	1.10125e+06	0.17	0.00205
727	000025	2011-12-28	1	5.69	5.4	330679	993292	1.0741e+06	0.29	0.00161
727	000025	2011-12-29	1	5.61	5.48	310331	995085	1.07604e+06	0.13	0.00151
727	000025	2011-12-30	1	5.67	5.55	268047	1.01122e+06	1.09349e+06	0.12	0.0013
727	000025	2012-01-04	2	5.75	5.5	283900	1.00405e+06	1.08574e+06	0.25	0.00138
727	000025	2012-01-05	3	5.55	5.3	203600	966398	1.04502e+06	0.25	0.00099
727	000025	2012-01-06	3	5.39	5.01	504590	946675	1.02369e+06	0.38	0.00245
727	000025	2012-01-09	3	5.51	5.1	595418	982534	1.06247e+06	0.41	0.00289
727	000025	2012-01-10	3	5.98	5.43	1076962	1.06501e+06	1.15166e+06	0.55	0.00524
727	000025	2012-01-11	3	5.91	5.74	968629	1.04887e+06	1.13421e+06	0.17	0.00471
727	000025	2012-01-12	3	5.97	5.75	813358	1.04349e+06	1.12839e+06	0.22	0.00395
727	000025	2012-01-13	3	5.82	5.4	669980	973569	1.05278e+06	0.42	0.00326
727	000025	2012-01-16	3	5.69	5	613959	919781	994613	0.69	0.00298
727	000025	2012-01-17	3	5.64	5.15	773083	1.00943e+06	1.09155e+06	0.49	0.00376
727	000025	2012-01-18	3	5.73	5.48	715900	995085	1.07604e+06	0.25	0.00348
727	000025	2012-01-19	3	5.67	5.44	463436	1.0166e+06	1.09931e+06	0.23	0.00225
727	000025	2012-01-20	3	5.97	5.66	894810	1.04349e+06	1.12839e+06	0.31	0.00435
727	000025	2012-01-30	3	5.89	5.74	362643	1.03094e+06	1.11482e+06	0.15	0.00176
727	000025	2012-01-31	3	5.84	5.69	372330	1.03274e+06	1.11676e+06	0.15	0.00181
728	000026	2011-12-01	1	16.49	16.01	904031	1.78965e+06	4.9997e+06	0.48	0.00468
728	000026	2011-12-02	1	16	15.56	514142	1.73396e+06	4.84414e+06	0.44	0.00266
728	000026	2011-12-05	1	15.4	14.98	1004943	1.67049e+06	4.6668e+06	0.42	0.00521
728	000026	2011-12-06	1	15.15	14.9	1416309	1.67828e+06	4.68858e+06	0.25	0.00734
728	000026	2011-12-07	1	15.14	14.93	671506	1.68162e+06	4.69791e+06	0.21	0.00348
728	000026	2011-12-08	1	15.59	15.04	1265685	1.71169e+06	4.78191e+06	0.55	0.00656
728	000026	2011-12-09	1	15.3	15.03	444286	1.67383e+06	4.67613e+06	0.27	0.0023
728	000026	2011-12-12	1	15.08	14.5	1240253	1.6393e+06	4.57968e+06	0.58	0.00643
728	000026	2011-12-13	1	14.82	14.4	541315	1.62037e+06	4.52679e+06	0.42	0.0028
728	000026	2011-12-14	1	14.64	14	384100	1.56803e+06	4.38057e+06	0.64	0.00199
728	000026	2011-12-15	1	14.32	13.66	1268816	1.58362e+06	4.42412e+06	0.66	0.00657
728	000026	2011-12-16	1	14.42	14	1071940	1.60589e+06	4.48635e+06	0.42	0.00555
728	000026	2011-12-19	1	14.42	13.9	824860	1.59476e+06	4.45524e+06	0.52	0.00427
728	000026	2011-12-20	1	14.51	14.1	982972	1.57917e+06	4.41168e+06	0.41	0.00509
728	000026	2011-12-21	1	14.45	13.65	458353	1.53017e+06	4.27479e+06	0.8	0.00237
728	000026	2011-12-22	1	13.9	12.81	858207	1.52348e+06	4.25612e+06	1.09	0.00445
728	000026	2011-12-23	1	14.35	13.5	940259	1.57137e+06	4.3899e+06	0.85	0.00487
728	000026	2011-12-26	1	14.28	13.71	250089	1.55689e+06	4.34946e+06	0.57	0.0013
728	000026	2011-12-27	1	13.98	13.21	563627	1.47782e+06	4.12856e+06	0.77	0.00292
728	000026	2011-12-28	1	13.24	12.8	987224	1.47448e+06	4.11923e+06	0.44	0.00511
728	000026	2011-12-29	1	13.15	12.9	522964	1.46112e+06	4.08189e+06	0.25	0.00271
728	000026	2011-12-30	1	13.7	13.06	948537	1.45889e+06	4.07567e+06	0.64	0.00491
728	000026	2012-01-05	2	13.4	12.15	1356840	1.38428e+06	3867220	1.25	0.00703
728	000026	2012-01-06	3	12.83	11.66	1041683	1.38762e+06	3.87655e+06	1.17	0.0054
728	000026	2012-01-09	3	12.39	11.4	9597952	1.786e+06	3.75211e+06	0.99	0.04178
728	000026	2012-01-10	3	12.56	11.81	8269085	1.86005e+06	3.90767e+06	0.75	0.03599
728	000026	2012-01-11	3	13.09	12.35	8242643	1.86745e+06	3.92322e+06	0.74	0.03588
728	000026	2012-01-12	3	12.45	11.82	10101149	1.81118e+06	3.805e+06	0.63	0.04397
728	000026	2012-01-13	3	12.11	11.01	8183549	1.6305e+06	3.42543e+06	1.1	0.03562
728	000026	2012-01-16	3	10.84	10.33	5022120	1.5994e+06	3.36009e+06	0.51	0.02186
728	000026	2012-01-17	3	11.18	10.5	5392659	1.65123e+06	3.46899e+06	0.68	0.02347
728	000026	2012-01-18	3	11.18	10.4	6130962	1.55497e+06	3.26676e+06	0.78	0.02669
728	000026	2012-01-19	3	11.13	10.33	9121164	1.64383e+06	3.45343e+06	0.8	0.0397
728	000026	2012-01-20	3	11.13	10.81	4380207	1.6305e+06	3.42543e+06	0.32	0.01907
728	000026	2012-01-30	3	11.18	10.93	2509692	1.62754e+06	3.41921e+06	0.25	0.01092
728	000026	2012-01-31	3	11.06	10.7	2875294	1.60829e+06	3.37876e+06	0.36	0.01252
729	000028	2011-12-01	1	27.65	26.8	877457	6.3913e+06	6.39143e+06	0.85	0.00305
729	000028	2011-12-02	1	27.64	26.96	360843	6.35164e+06	6.35177e+06	0.68	0.00125
729	000028	2011-12-05	1	27.23	25.88	976283	6.13471e+06	6.13484e+06	1.35	0.00339
729	000028	2011-12-06	1	26.5	25.82	164021	6.06474e+06	6.06486e+06	0.68	0.00057
729	000028	2011-12-07	1	26.46	25.53	225013	6.05541e+06	6.05553e+06	0.93	0.00078
729	000028	2011-12-08	1	26.27	25.63	113004	6.06007e+06	6.06019e+06	0.64	0.00039
729	000028	2011-12-09	1	26.17	25.68	212157	6.03208e+06	6.0322e+06	0.49	0.00074
729	000028	2011-12-12	1	26.15	25.09	515912	6.04141e+06	6.04153e+06	1.06	0.00179
729	000028	2011-12-13	1	25.88	24.9	569439	5.99243e+06	5.99255e+06	0.98	0.00198
729	000028	2011-12-14	1	25.66	25.05	458920	5.89912e+06	5.89924e+06	0.61	0.00159
729	000028	2011-12-15	1	25.29	23.9	678082	5.80582e+06	5.80594e+06	1.39	0.00235
729	000028	2011-12-16	1	26.69	24.1	817322	6.12538e+06	6.12551e+06	2.59	0.00284
729	000028	2011-12-19	1	25.91	24.62	588752	5.90145e+06	5.90157e+06	1.29	0.00204
729	000028	2011-12-20	1	25.36	24.61	437228	5.78483e+06	5.78494e+06	0.75	0.00152
729	000028	2011-12-21	1	24.99	24.2	227018	5.71018e+06	5.7103e+06	0.79	0.00079
729	000028	2011-12-23	1	24.69	24	728732	5.73584e+06	5.73596e+06	0.69	0.00253
729	000028	2011-12-26	1	24.47	23.8	269840	5.55157e+06	5.55168e+06	0.67	0.00094
729	000028	2011-12-27	1	23.72	21.42	1713486	4.99641e+06	4.99651e+06	2.3	0.00595
729	000028	2011-12-28	1	21.85	20.21	1064073	5.06172e+06	5.06182e+06	1.64	0.00369
729	000028	2011-12-29	1	21.58	20.82	899284	4.93343e+06	4.93353e+06	0.76	0.00312
729	000028	2011-12-30	1	21.85	20.86	1590163	4.98008e+06	4.98018e+06	0.99	0.00552
729	000028	2012-01-04	2	21.3	20.35	450553	4.75382e+06	4.75392e+06	0.95	0.00156
729	000028	2012-01-05	3	20.48	19.06	1489350	4.45525e+06	4.45534e+06	1.42	0.00517
729	000028	2012-01-06	3	19.15	18.39	1675504	4338619	4.33871e+06	0.76	0.00581
729	000028	2012-01-09	3	19.43	18.43	920238	4.53222e+06	4.53232e+06	1	0.00319
729	000028	2012-01-10	3	20.35	19.19	1025255	4.67684e+06	4.67694e+06	1.16	0.00356
729	000028	2012-01-11	3	20.24	19.87	462088	4.69317e+06	4.69327e+06	0.37	0.0016
729	000028	2012-01-12	3	20.44	19.8	920328	4.63952e+06	4.63962e+06	0.64	0.00319
729	000028	2012-01-13	3	19.92	18.85	622729	4.45292e+06	4.45301e+06	1.07	0.00216
729	000028	2012-01-16	3	19.03	18	443154	4.20799e+06	4.20808e+06	1.03	0.00154
729	000028	2012-01-17	3	18.74	17.48	4017629	4.35728e+06	4.35737e+06	1.26	0.01394
729	000028	2012-01-18	3	18.63	17.58	1854044	4.11936e+06	4.11944e+06	1.05	0.00643
729	000028	2012-01-19	3	18.28	17.46	1573879	4.24532e+06	4.2454e+06	0.82	0.00546
729	000028	2012-01-20	3	19.11	18.15	1539802	4.43192e+06	4.43201e+06	0.96	0.00534
729	000028	2012-01-30	3	19.19	18.71	503963	4.40393e+06	4.40402e+06	0.48	0.00175
729	000028	2012-01-31	3	18.9	18.41	514964	4.35961e+06	4.3597e+06	0.49	0.00179
730	000029	2011-12-01	1	4.04	3.9	3225240	3.49531e+06	3.49531e+06	0.14	0.00319
730	000029	2011-12-02	1	3.92	3.8	1624060	3.42397e+06	3.42397e+06	0.12	0.00161
730	000029	2011-12-05	1	3.86	3.7	1324098	3.33481e+06	3.33481e+06	0.16	0.00131
730	000029	2011-12-06	1	3.8	3.72	1054673	3.37047e+06	3.37047e+06	0.08	0.00104
730	000029	2011-12-07	1	3.8	3.73	1056394	3.37047e+06	3.37047e+06	0.07	0.00104
730	000029	2011-12-08	1	3.83	3.72	1282414	3.37939e+06	3.37939e+06	0.11	0.00127
730	000029	2011-12-09	1	3.84	3.75	1549605	3388308	3388308	0.09	0.00153
730	000029	2011-12-12	1	3.8	3.69	1534589	3299142	3299142	0.11	0.00152
730	000029	2011-12-13	1	3.68	3.5	1732465	3.14756e+06	3.14756e+06	0.18	0.00171
730	000029	2011-12-14	1	3.57	3.45	853551	3076227	3076227	0.12	0.00084
730	000029	2011-12-15	1	3.53	3.38	2307278	3.05839e+06	3.05839e+06	0.15	0.00228
730	000029	2011-12-16	1	3.52	3.4	1413791	3.13864e+06	3.13864e+06	0.12	0.0014
730	000029	2011-12-19	1	3.52	3.39	1580404	3.10298e+06	3.10298e+06	0.13	0.00156
730	000029	2011-12-20	1	3.54	3.44	1713737	3.10298e+06	3.10298e+06	0.1	0.00169
730	000029	2011-12-21	1	3.53	3.4	1327639	3031644	3031644	0.13	0.00131
730	000029	2011-12-22	1	3.4	3.16	2353115	2.92464e+06	2.92464e+06	0.24	0.00233
730	000029	2011-12-23	1	3.36	3.26	1507821	2.96923e+06	2.96923e+06	0.1	0.00149
730	000029	2011-12-26	1	3.35	3.28	1057078	2.93356e+06	2.93356e+06	0.07	0.00104
730	000029	2011-12-27	1	3.31	3.21	949901	2.87115e+06	2.87115e+06	0.1	0.00094
730	000029	2011-12-28	1	3.23	3.15	1034330	2.86223e+06	2.86223e+06	0.08	0.00102
730	000029	2011-12-29	1	3.24	3.19	1152629	2.8444e+06	2.8444e+06	0.05	0.00114
730	000029	2011-12-30	1	3.29	3.19	1207594	2.90681e+06	2.90681e+06	0.1	0.00119
730	000029	2012-01-04	2	3.36	3.2	900250	2853312	2853312	0.16	0.00089
730	000029	2012-01-05	3	3.19	3.1	1171256	2764146	2764146	0.09	0.00116
730	000029	2012-01-06	3	3.15	3.04	1354970	2808729	2808729	0.11	0.00134
730	000029	2012-01-09	3	3.28	3.1	1694943	2.92464e+06	2.92464e+06	0.18	0.00168
730	000029	2012-01-10	3	3.46	3.25	3027355	3.04056e+06	3.04056e+06	0.21	0.00299
730	000029	2012-01-11	3	3.44	3.35	2680478	3.06731e+06	3.06731e+06	0.09	0.00265
730	000029	2012-01-12	3	3.78	3.42	12825063	3209976	3209976	0.36	0.01268
730	000029	2012-01-13	3	3.54	3.33	8677432	2.99598e+06	2.99598e+06	0.21	0.00858
730	000029	2012-01-16	3	3.35	3.25	2712605	2897895	2897895	0.1	0.00268
730	000029	2012-01-17	3	3.46	3.25	3590094	3.06731e+06	3.06731e+06	0.21	0.00355
730	000029	2012-01-18	3	3.49	3.36	2832864	3.00489e+06	3.00489e+06	0.13	0.0028
730	000029	2012-01-19	3	3.47	3.35	2179348	3.05839e+06	3.05839e+06	0.12	0.00215
730	000029	2012-01-20	3	3.52	3.43	3258085	3.11189e+06	3.11189e+06	0.09	0.00322
730	000029	2012-01-30	3	3.49	3.42	1788473	3.04948e+06	3.04948e+06	0.07	0.00177
730	000029	2012-01-31	3	3.45	3.38	1181035	3076227	3076227	0.07	0.00117
731	000031	2011-12-01	1	4.56	4.39	5054696	8.01663e+06	8.01669e+06	0.17	0.00279
731	000031	2011-12-02	1	4.42	4.35	2441357	7.92594e+06	7.92601e+06	0.07	0.00135
731	000031	2011-12-05	1	4.39	4.3	3113541	7.83525e+06	7.83532e+06	0.09	0.00172
731	000031	2011-12-06	1	4.37	4.28	2073377	7.85339e+06	7.85346e+06	0.09	0.00114
731	000031	2011-12-07	1	4.36	4.3	1211768	7.85339e+06	7.85346e+06	0.06	0.00067
731	000031	2011-12-08	1	4.4	4.27	2281490	7.87153e+06	7.8716e+06	0.13	0.00126
731	000031	2011-12-09	1	4.39	4.29	2886864	7.85339e+06	7.85346e+06	0.1	0.00159
731	000031	2011-12-12	1	4.3	4.2	4007090	7.67202e+06	7.67208e+06	0.1	0.00221
731	000031	2011-12-13	1	4.22	4.04	4582788	7.38183e+06	7.38189e+06	0.18	0.00253
731	000031	2011-12-14	1	4.07	3.9	3889511	7.16418e+06	7.16424e+06	0.17	0.00214
731	000031	2011-12-15	1	4	3.87	4043779	7.07349e+06	7.07355e+06	0.13	0.00223
731	000031	2011-12-16	1	4	3.85	4848817	7.20045e+06	7.20051e+06	0.15	0.00267
731	000031	2011-12-19	1	4	3.81	4605044	7.23673e+06	7.23679e+06	0.19	0.00254
731	000031	2011-12-20	1	4.05	3.92	4701212	7.25486e+06	7.25493e+06	0.13	0.00259
731	000031	2011-12-21	1	4.03	3.85	5036857	7.16418e+06	7.16424e+06	0.18	0.00278
731	000031	2011-12-22	1	3.95	3.8	4521261	7.16418e+06	7.16424e+06	0.15	0.00249
731	000031	2011-12-23	1	3.99	3.85	5551032	7.18232e+06	7.18238e+06	0.14	0.00306
731	000031	2011-12-26	1	3.96	3.85	3635311	7.1279e+06	7.12797e+06	0.11	0.002
731	000031	2011-12-27	1	3.93	3.82	3689925	7.03722e+06	7.03728e+06	0.11	0.00203
731	000031	2011-12-28	1	3.87	3.71	4799306	6.91026e+06	6.91032e+06	0.16	0.00265
731	000031	2011-12-29	1	3.82	3.75	2954378	6.83771e+06	6.83777e+06	0.07	0.00163
731	000031	2011-12-30	1	3.83	3.72	6872662	6.89212e+06	6.89218e+06	0.11	0.00379
731	000031	2012-01-04	2	3.84	3.73	6645318	6.80145e+06	6.80149e+06	0.11	0.00366
731	000031	2012-01-05	3	3.77	3.63	4835153	6.5838e+06	6.58385e+06	0.14	0.00267
731	000031	2012-01-06	3	3.71	3.58	3034130	6.63822e+06	6.63826e+06	0.13	0.00167
731	000031	2012-01-09	3	3.77	3.61	4703774	6.81959e+06	6.81963e+06	0.16	0.00259
731	000031	2012-01-10	3	3.91	3.73	8024714	7.09165e+06	7.09169e+06	0.18	0.00442
731	000031	2012-01-11	3	3.92	3.84	3580517	7.00096e+06	7.001e+06	0.08	0.00197
731	000031	2012-01-12	3	4	3.84	7358846	7.07351e+06	7.07355e+06	0.16	0.00406
731	000031	2012-01-13	3	3.91	3.76	4010229	6.85586e+06	6.85591e+06	0.15	0.00221
731	000031	2012-01-16	3	3.8	3.72	2281921	6.74704e+06	6.74708e+06	0.08	0.00126
731	000031	2012-01-17	3	3.9	3.71	4736891	7.05537e+06	7.05542e+06	0.19	0.00261
731	000031	2012-01-18	3	3.95	3.81	3576229	6.94655e+06	6.94659e+06	0.14	0.00197
731	000031	2012-01-19	3	3.96	3.83	6434087	7.14606e+06	7.1461e+06	0.13	0.00355
731	000031	2012-01-20	3	4.01	3.91	5608751	7.23674e+06	7.23679e+06	0.1	0.00309
731	000031	2012-01-30	3	4.02	3.88	4448765	7.07351e+06	7.07355e+06	0.14	0.00245
731	000031	2012-01-31	3	3.92	3.84	3135481	7.0191e+06	7.01914e+06	0.08	0.00173
732	000032	2011-12-01	1	7.01	6.87	932298	1.60412e+06	1.60444e+06	0.14	0.004
732	000032	2011-12-02	1	6.9	6.61	668080	1.55989e+06	1.56019e+06	0.29	0.00287
732	000032	2011-12-05	1	6.66	6.5	449762	1.51565e+06	1.51595e+06	0.16	0.00193
732	000032	2011-12-06	1	6.56	6.46	349770	1.51798e+06	1.51828e+06	0.1	0.0015
732	000032	2011-12-07	1	6.63	6.52	319189	1.53428e+06	1.53458e+06	0.11	0.00137
732	000032	2011-12-08	1	6.68	6.48	462470	1.52729e+06	1.52759e+06	0.2	0.00199
732	000032	2011-12-09	1	6.58	6.48	281301	1.51332e+06	1.51362e+06	0.1	0.00121
732	000032	2011-12-12	1	6.51	6.4	339929	1.49004e+06	1.49033e+06	0.11	0.00146
732	000032	2011-12-13	1	6.42	6.08	523578	1.4202e+06	1.42047e+06	0.34	0.00225
732	000032	2011-12-14	1	6.14	5.97	361649	1.39691e+06	1.39719e+06	0.17	0.00155
732	000032	2011-12-15	1	6	5.79	615447	1.35966e+06	1.35993e+06	0.21	0.00264
732	000032	2011-12-16	1	5.97	5.73	574723	1.3876e+06	1.38787e+06	0.24	0.00247
732	000032	2011-12-19	1	6.05	5.76	600919	1.40856e+06	1.40883e+06	0.29	0.00258
732	000032	2011-12-20	1	6.12	5.98	565438	1.40623e+06	1.4065e+06	0.14	0.00243
732	000032	2011-12-21	1	6.07	5.85	416827	1.36199e+06	1.36226e+06	0.22	0.00179
732	000032	2011-12-22	1	5.85	5.4	597735	1.3131e+06	1.31335e+06	0.45	0.00257
732	000032	2011-12-23	1	5.8	5.51	881249	1.35035e+06	1.35061e+06	0.29	0.00379
732	000032	2011-12-26	1	5.9	5.72	613864	1336382	1.33664e+06	0.18	0.00264
732	000032	2011-12-27	1	5.77	5.55	489571	1.29913e+06	1.29938e+06	0.22	0.0021
732	000032	2011-12-28	1	5.58	5.35	347004	1.28051e+06	1.28075e+06	0.23	0.00149
732	000032	2011-12-29	1	5.56	5.46	292590	1.28283e+06	1.28308e+06	0.1	0.00126
732	000032	2011-12-30	1	5.75	5.52	409442	1.33871e+06	1.33897e+06	0.23	0.00176
732	000032	2012-01-04	2	5.72	5.5	709529	1.28051e+06	1.28075e+06	0.22	0.00305
732	000032	2012-01-05	3	5.51	5.19	585177	1.21299e+06	1.21322e+06	0.32	0.00251
732	000032	2012-01-06	3	5.73	5.15	869151	1.24325e+06	1.2435e+06	0.58	0.00373
732	000032	2012-01-09	3	5.56	5.26	703965	1.29447e+06	1.29473e+06	0.3	0.00302
732	000032	2012-01-10	3	5.83	5.5	1241349	1.34802e+06	1.34828e+06	0.33	0.00533
732	000032	2012-01-11	3	5.89	5.7	892444	1.34337e+06	1.34363e+06	0.19	0.00383
732	000032	2012-01-12	3	5.97	5.68	876652	1.35966e+06	1.35993e+06	0.29	0.00377
732	000032	2012-01-13	3	6.35	5.61	955665	1.30844e+06	1.3087e+06	0.74	0.0041
732	000032	2012-01-16	3	5.66	5.44	559178	1.26654e+06	1.26678e+06	0.22	0.0024
732	000032	2012-01-17	3	5.76	5.39	673680	1336382	1.33664e+06	0.37	0.00289
732	000032	2012-01-18	3	5.8	5.57	602202	1.30379e+06	1.30404e+06	0.23	0.00259
732	000032	2012-01-19	3	5.73	5.56	403061	1.32241e+06	1.32267e+06	0.17	0.00173
732	000032	2012-01-20	3	5.82	5.66	474640	1.33871e+06	1.33897e+06	0.16	0.00204
732	000032	2012-01-30	3	5.8	5.71	342058	1.33871e+06	1.33897e+06	0.09	0.00147
732	000032	2012-01-31	3	5.77	5.62	318970	1.33405e+06	1.33431e+06	0.15	0.00137
733	000034	2011-12-01	1	6.05	5.8	1900771	1.99617e+06	2.1013e+06	0.25	0.00559
733	000034	2011-12-02	1	5.88	5.7	1048920	1.95196e+06	2.05477e+06	0.18	0.00308
733	000034	2011-12-05	1	5.75	5.5	1464770	1.91116e+06	2.01181e+06	0.25	0.00431
733	000034	2011-12-06	1	5.8	5.52	1436092	1.96216e+06	2.06551e+06	0.28	0.00422
733	000034	2011-12-07	1	5.88	5.6	3306874	1.94516e+06	2.04761e+06	0.28	0.00972
733	000034	2011-12-08	1	5.8	5.53	2558920	1.96557e+06	2.06909e+06	0.27	0.00752
733	000034	2011-12-09	1	5.85	5.63	2765823	1.93836e+06	2.04045e+06	0.22	0.00813
733	000034	2011-12-12	1	5.77	5.3	1844734	1.82614e+06	1.92232e+06	0.47	0.00542
733	000034	2011-12-13	1	5.32	4.83	2284945	1.66631e+06	1.75407e+06	0.49	0.00672
733	000034	2011-12-14	1	4.94	4.56	1559198	1.56429e+06	1.64668e+06	0.38	0.00459
733	000034	2011-12-15	1	4.6	4.4	1413948	1.49628e+06	1.57508e+06	0.2	0.00416
733	000034	2011-12-16	1	4.58	4.37	1356546	1.54049e+06	1.62162e+06	0.21	0.00399
733	000034	2011-12-19	1	4.52	4.31	1539900	1.50988e+06	1.5894e+06	0.21	0.00453
733	000034	2011-12-20	1	4.51	4.38	1173921	1.51668e+06	1.59656e+06	0.13	0.00345
733	000034	2011-12-21	1	4.57	4.35	1255413	1.47927e+06	1.55718e+06	0.22	0.00369
733	000034	2011-12-22	1	4.35	4	1404967	1.41126e+06	1.48559e+06	0.35	0.00413
733	000034	2011-12-23	1	4.25	4.07	805751	1.43507e+06	1.51065e+06	0.18	0.00237
733	000034	2011-12-26	1	4.3	4.13	1058287	1.44867e+06	1.52497e+06	0.17	0.00311
733	000034	2011-12-27	1	4.25	3.98	1334500	1.36025e+06	1.43189e+06	0.27	0.00392
733	000034	2011-12-28	1	3.97	3.66	2501901	1.30584e+06	1.37462e+06	0.31	0.00736
733	000034	2011-12-29	1	3.87	3.79	1270704	1.30584e+06	1.37462e+06	0.08	0.00374
733	000034	2011-12-30	1	3.91	3.82	998035	1.32965e+06	1.39968e+06	0.09	0.00293
733	000034	2012-01-04	2	3.96	3.7	1362841	1.26163e+06	1.32808e+06	0.26	0.00401
733	000034	2012-01-05	3	3.69	3.41	1275800	1.16302e+06	1.22427e+06	0.28	0.00375
733	000034	2012-01-09	3	3.76	3.44	1309052	1.27864e+06	1.34598e+06	0.32	0.00385
733	000034	2012-01-10	3	4.14	4.14	487883	1.40786e+06	1.48201e+06	0	0.00143
733	000034	2012-01-11	3	4.55	4.55	1239513	1.54729e+06	1.62878e+06	0	0.00364
733	000034	2012-01-12	3	5.01	4.67	19890941	1.70372e+06	1.79345e+06	0.34	0.05849
733	000034	2012-01-13	3	5	4.64	16448010	1.6085e+06	1.69321e+06	0.36	0.04837
733	000034	2012-01-16	3	4.66	4.35	7076613	1.47927e+06	1.55718e+06	0.31	0.02081
733	000034	2012-01-17	3	4.63	4.27	11591714	1.54389e+06	1.6252e+06	0.36	0.03409
733	000034	2012-01-18	3	4.99	4.36	19351689	1.69692e+06	1.78629e+06	0.63	0.05691
733	000034	2012-01-19	3	4.95	4.65	12357175	1.6153e+06	1.70037e+06	0.3	0.03634
733	000034	2012-01-20	3	4.84	4.65	5847933	1.5915e+06	1.67532e+06	0.19	0.0172
733	000034	2012-01-30	3	5.15	4.63	17306864	1.75133e+06	1.84356e+06	0.52	0.05089
733	000034	2012-01-31	3	5.23	5.01	9514295	1.75473e+06	1.84714e+06	0.22	0.02798
734	000037	2011-12-01	1	4.78	4.51	1789776	1.54536e+06	1.54544e+06	0.27	0.00297
734	000037	2011-12-02	1	4.59	4.43	1020958	1.5013e+06	1.50138e+06	0.16	0.00169
734	000037	2011-12-05	1	4.48	4.3	675370	1.46402e+06	1.4641e+06	0.18	0.00112
734	000037	2011-12-06	1	4.35	4.29	666498	1.46402e+06	1.4641e+06	0.06	0.00111
734	000037	2011-12-07	1	4.36	4.23	1267592	1.4403e+06	1.44038e+06	0.13	0.0021
734	000037	2011-12-08	1	4.28	4.16	769653	1.44369e+06	1.44377e+06	0.12	0.00128
734	000037	2011-12-09	1	4.26	4.21	397592	1.43691e+06	1.43699e+06	0.05	0.00066
734	000037	2011-12-12	1	4.24	4.13	367527	1.40641e+06	1.40649e+06	0.11	0.00061
734	000037	2011-12-13	1	4.16	3.88	951559	1.31491e+06	1.31498e+06	0.28	0.00158
734	000037	2011-12-14	1	3.91	3.77	898869	1.28441e+06	1.28448e+06	0.14	0.00149
734	000037	2011-12-15	1	3.8	3.61	1017084	1.23019e+06	1.23025e+06	0.19	0.00169
734	000037	2011-12-16	1	3.73	3.6	726348	1.26069e+06	1.26075e+06	0.13	0.00121
734	000037	2011-12-20	1	3.84	3.7	1079041	1.27763e+06	1.2777e+06	0.14	0.00179
734	000037	2011-12-21	1	3.81	3.68	707667	1.26407e+06	1.26414e+06	0.13	0.00117
734	000037	2011-12-22	1	3.78	3.5	841841	1.23357e+06	1.23364e+06	0.28	0.0014
734	000037	2011-12-23	1	3.72	3.6	660718	1.2573e+06	1.25736e+06	0.12	0.0011
734	000037	2011-12-26	1	3.77	3.7	601666	1.26069e+06	1.26075e+06	0.07	0.001
734	000037	2011-12-27	1	3.78	3.5	956758	1.22002e+06	1.22008e+06	0.28	0.00159
734	000037	2011-12-28	1	3.6	3.43	785765	1.17935e+06	1.17941e+06	0.17	0.0013
734	000037	2011-12-29	1	3.54	3.48	624464	1.18613e+06	1.18619e+06	0.06	0.00104
734	000037	2011-12-30	1	3.61	3.53	724927	1.21324e+06	1.21331e+06	0.08	0.0012
734	000037	2012-01-04	2	3.68	3.57	889345	1.21663e+06	1.2167e+06	0.11	0.00148
734	000037	2012-01-05	3	3.62	3.43	635699	1.16918e+06	1.16925e+06	0.19	0.00105
734	000037	2012-01-06	3	3.55	3.44	494810	1.19291e+06	1.19297e+06	0.11	0.00082
734	000037	2012-01-09	3	3.66	3.5	1007573	1.23696e+06	1.23703e+06	0.16	0.00167
734	000037	2012-01-10	3	3.81	3.64	2152586	1.28102e+06	1.28109e+06	0.17	0.00357
734	000037	2012-01-11	3	3.8	3.7	1748904	1.27085e+06	1.27092e+06	0.1	0.0029
734	000037	2012-01-12	3	3.9	3.71	2416638	1.27424e+06	1.27431e+06	0.19	0.00401
734	000037	2012-01-13	3	3.81	3.63	1522679	1.23019e+06	1.23025e+06	0.18	0.00253
734	000037	2012-01-16	3	3.64	3.53	604722	1.20307e+06	1.20314e+06	0.11	0.001
734	000037	2012-01-17	3	3.78	3.59	1468196	1.28102e+06	1.28109e+06	0.19	0.00244
734	000037	2012-01-18	3	3.81	3.7	1450230	1.25391e+06	1.25398e+06	0.11	0.00241
734	000037	2012-01-19	3	3.77	3.64	782188	1.26746e+06	1.26753e+06	0.13	0.0013
734	000037	2012-01-20	3	3.82	3.71	1103612	1.2878e+06	1.28787e+06	0.11	0.00183
734	000037	2012-01-30	3	3.82	3.74	774061	1.28102e+06	1.28109e+06	0.08	0.00128
734	000037	2012-01-31	3	3.84	3.75	934077	1.29796e+06	1.29803e+06	0.09	0.00155
735	000039	2011-12-01	1	15	14.41	23148807	1.7743e+07	1.77519e+07	0.59	0.0087
735	000039	2011-12-02	1	14.59	14.1	11999841	1.78292e+07	1.78382e+07	0.49	0.00451
735	000039	2011-12-05	1	14.43	13.91	9475609	1.71889e+07	1.71976e+07	0.52	0.00356
735	000039	2011-12-06	1	14.23	13.9	8351586	1.73613e+07	1.737e+07	0.33	0.00314
735	000039	2011-12-07	1	14.25	14.01	6596258	1.73982e+07	1.7407e+07	0.24	0.00248
735	000039	2011-12-08	1	14.3	13.77	9489182	1.73613e+07	1.737e+07	0.53	0.00356
735	000039	2011-12-09	1	14.14	13.85	6123089	1.70904e+07	1.7099e+07	0.29	0.0023
735	000039	2011-12-12	1	14.18	13.85	8597927	1.71889e+07	1.71976e+07	0.33	0.00323
735	000039	2011-12-13	1	13.88	13.46	8983983	1.66225e+07	1.66309e+07	0.42	0.00338
735	000039	2011-12-14	1	13.75	13.36	7383046	1.64871e+07	1.64954e+07	0.39	0.00277
735	000039	2011-12-15	1	13.49	12.4	18400656	1.52681e+07	1.52758e+07	1.09	0.00691
735	000039	2011-12-16	1	12.8	12	15785413	1.57237e+07	1.57316e+07	0.8	0.00593
735	000039	2011-12-19	1	12.85	12.25	10444419	1.55882e+07	1.55961e+07	0.6	0.00392
735	000039	2011-12-20	1	12.97	12.58	9788660	1.55267e+07	1.55345e+07	0.39	0.00368
735	000039	2011-12-21	1	12.88	12.23	8868012	1.51203e+07	1.51279e+07	0.65	0.00333
735	000039	2011-12-22	1	12.49	11.84	11416067	1.51203e+07	1.51279e+07	0.65	0.00429
735	000039	2011-12-23	1	12.84	12.11	14255977	1.54651e+07	1.54729e+07	0.73	0.00536
735	000039	2011-12-26	1	12.77	12.48	8542504	1.54405e+07	1.54482e+07	0.29	0.00321
735	000039	2011-12-27	1	12.58	12.19	6957088	1.50218e+07	1.50294e+07	0.39	0.00261
735	000039	2011-12-28	1	12.75	12.06	15211099	15637474	1.56454e+07	0.69	0.00571
735	000039	2011-12-29	1	12.98	12.55	14243337	1.56621e+07	1.567e+07	0.43	0.00535
735	000039	2011-12-30	1	12.92	12.66	10592327	1.58222e+07	1.58301e+07	0.26	0.00398
735	000039	2012-01-04	2	13.11	12.25	13745940	1.50864e+07	1.5091e+07	0.86	0.00516
735	000039	2012-01-05	3	12.45	12.06	9124566	1.4951e+07	1.49555e+07	0.39	0.00343
735	000039	2012-01-06	3	12.35	11.87	10639684	1.5148e+07	1.51526e+07	0.48	0.004
735	000039	2012-01-09	3	13.1	12.25	16512200	1.60963e+07	1.61012e+07	0.85	0.0062
735	000039	2012-01-10	3	14	12.94	34462055	1.6983e+07	1.69881e+07	1.06	0.01295
735	000039	2012-01-11	3	13.85	13.46	18326067	1.67983e+07	1.68034e+07	0.39	0.00688
735	000039	2012-01-12	3	14.04	13.52	14767398	1.67367e+07	1.67418e+07	0.52	0.00555
735	000039	2012-01-13	3	13.72	13.06	14957467	1.62194e+07	1.62244e+07	0.66	0.00562
735	000039	2012-01-16	3	13.33	13	11964588	1.63303e+07	1.63352e+07	0.33	0.00449
735	000039	2012-01-17	3	14.23	13.1	23870377	1.7451e+07	1.74563e+07	1.13	0.00897
735	000039	2012-01-18	3	14.3	13.75	16712796	1.70076e+07	1.70128e+07	0.55	0.00628
735	000039	2012-01-19	3	14.23	13.74	14491549	1.73278e+07	17333077	0.49	0.00544
735	000039	2012-01-20	3	14.69	14.07	27113431	1.79067e+07	1.79121e+07	0.62	0.01019
735	000039	2012-01-30	3	14.58	14.13	13913485	1.74387e+07	1.74439e+07	0.45	0.00523
735	000039	2012-01-31	3	14.26	13.87	8301259	17290885	1.72961e+07	0.39	0.00312
736	000045	2011-12-01	1	8.8	8.2	6049143	2052674	2.52645e+06	0.6	0.0214
736	000045	2011-12-02	1	9.39	8.65	10345085	2.13665e+06	2.62981e+06	0.74	0.0366
736	000045	2011-12-05	1	9.19	8.8	4881193	2.06434e+06	2.54081e+06	0.39	0.01727
736	000045	2011-12-06	1	9.08	8.67	3989379	2.11332e+06	2.6011e+06	0.41	0.01411
736	000045	2011-12-07	1	9.38	8.78	5426129	2.16231e+06	2.66139e+06	0.6	0.0192
736	000045	2011-12-08	1	9.35	8.96	4623527	2.11332e+06	2.6011e+06	0.39	0.01636
736	000045	2011-12-09	1	9.05	8.82	2859514	2.05967e+06	2.53507e+06	0.23	0.01012
736	000045	2011-12-12	1	8.98	8.71	2221798	2.03401e+06	2.50348e+06	0.27	0.00786
736	000045	2011-12-13	1	8.77	7.85	4332014	1.86607e+06	2.29678e+06	0.92	0.01532
736	000045	2011-12-14	1	8.3	7.51	4126282	1.91505e+06	2.35707e+06	0.79	0.0146
736	000045	2011-12-15	1	8.98	8	6184058	2.08766e+06	2.56952e+06	0.98	0.02188
736	000045	2011-12-16	1	9.14	8.69	6301654	2.12265e+06	2.61258e+06	0.45	0.02229
736	000045	2011-12-19	1	9.13	8.78	6655422	2.12732e+06	2.61832e+06	0.35	0.02354
736	000045	2011-12-20	1	9.33	8.93	6060901	2.08533e+06	2.56665e+06	0.4	0.02144
736	000045	2011-12-21	1	9.07	8.7	6157779	2.069e+06	2.54655e+06	0.37	0.02178
736	000045	2011-12-22	1	8.75	7.98	6652447	1.91738e+06	2.35994e+06	0.77	0.02353
736	000045	2011-12-23	1	8.44	8	4415614	1.94304e+06	2.39152e+06	0.44	0.01562
736	000045	2011-12-26	1	9.16	8.17	5647755	2.13665e+06	2.62981e+06	0.99	0.01998
736	000045	2011-12-27	1	9.55	8.93	13397724	2.08533e+06	2.56665e+06	0.62	0.04739
736	000045	2011-12-28	1	9.25	8.26	9168392	2.15764e+06	2.65565e+06	0.99	0.03243
736	000045	2011-12-29	1	9.43	9	12414321	2.13431e+06	2.62694e+06	0.43	0.04392
736	000045	2011-12-30	1	9.34	8.92	10020783	2.17164e+06	2.67287e+06	0.42	0.03545
736	000045	2012-01-04	2	9.5	8.78	7811246	2.05734e+06	2.53219e+06	0.72	0.02763
736	000045	2012-01-05	3	9.28	8.38	8402324	2.11565e+06	2.60397e+06	0.9	0.02972
736	000045	2012-01-06	3	9.27	8.68	7055891	2.14598e+06	2.64129e+06	0.59	0.02496
736	000045	2012-01-09	3	9.98	9.02	18634787	2.27194e+06	2.79632e+06	0.96	0.06592
736	000045	2012-01-10	3	10.14	9.5	16961464	2.33492e+06	2.87384e+06	0.64	0.06
736	000045	2012-01-11	3	10.9	9.72	15808140	2.43755e+06	3.00016e+06	1.18	0.05592
736	000045	2012-01-12	3	10.54	10.11	10549040	2.38157e+06	2.93126e+06	0.43	0.03732
736	000045	2012-01-13	3	10.54	9.82	9522802	2.33258e+06	2.87097e+06	0.72	0.03369
736	000045	2012-01-16	3	10.4	9.71	9636401	2.35591e+06	2.89968e+06	0.69	0.03409
736	000045	2012-01-17	3	10.64	9.76	11094349	2.46787e+06	3.03749e+06	0.88	0.03925
736	000045	2012-01-18	3	10.65	9.85	8472929	2.30926e+06	2.84226e+06	0.8	0.02997
736	000045	2012-01-19	3	9.97	9.5	7103673	2.24628e+06	2.76474e+06	0.47	0.02513
736	000045	2012-01-20	3	9.96	9.58	5664061	2.23928e+06	2.75613e+06	0.38	0.02004
736	000045	2012-01-30	3	10.05	9.6	6197918	2316256	2.85087e+06	0.45	0.02193
736	000045	2012-01-31	3	9.95	9.61	4147590	2.28826e+06	2.81642e+06	0.34	0.01467
737	000048	2011-12-02	1	10.7	9.76	14336698	3.79479e+06	3.90378e+06	0.94	0.03774
737	000048	2011-12-05	1	9.6	9.49	1362500	3.60486e+06	3.70839e+06	0.11	0.00359
737	000048	2011-12-06	1	9.28	9.02	7760686	3.42633e+06	3.52473e+06	0.26	0.02043
737	000048	2011-12-07	1	9.2	8.63	4552387	3.34276e+06	3.43876e+06	0.57	0.01198
737	000048	2011-12-08	1	9.15	8.7	2188395	3.43012e+06	3.52864e+06	0.45	0.00576
737	000048	2011-12-09	1	9.14	8.88	1124842	3.37694e+06	3.47393e+06	0.26	0.00296
737	000048	2011-12-12	1	9.09	8.89	1042280	3.38074e+06	3.47784e+06	0.2	0.00274
737	000048	2011-12-13	1	9.02	8.46	1786100	3.2136e+06	3.3059e+06	0.56	0.0047
737	000048	2011-12-14	1	8.42	8.04	2509421	3.06546e+06	3.1535e+06	0.38	0.00661
737	000048	2011-12-15	1	8.36	7.67	3063699	3.10724e+06	3.19649e+06	0.69	0.00807
737	000048	2011-12-16	1	8.48	8.18	1922222	3.17562e+06	3.26683e+06	0.3	0.00506
737	000048	2011-12-19	1	8.53	8.21	1125448	3.19081e+06	3.28246e+06	0.32	0.00296
737	000048	2011-12-20	1	8.57	8.3	879599	3.17182e+06	3.26292e+06	0.27	0.00232
737	000048	2011-12-21	1	8.49	8.2	877003	3.13004e+06	3.21993e+06	0.29	0.00231
737	000048	2011-12-22	1	8.28	7.88	1128321	3.07306e+06	3.16132e+06	0.4	0.00297
737	000048	2011-12-23	1	8.19	7.98	564862	3.09205e+06	3.18086e+06	0.21	0.00149
737	000048	2011-12-26	1	8.25	7.87	754367	3.00468e+06	3.09098e+06	0.38	0.00199
737	000048	2011-12-27	1	8.11	7.77	477800	2.9515e+06	3.03627e+06	0.34	0.00126
737	000048	2011-12-29	1	8.12	7.79	889436	3.03887e+06	3.12615e+06	0.33	0.00234
737	000048	2011-12-30	1	8.2	8.04	633085	3.06546e+06	3.1535e+06	0.16	0.00167
737	000048	2012-01-04	2	8.22	7.99	912840	3.03887e+06	3.12615e+06	0.23	0.0024
737	000048	2012-01-05	3	8.2	7.94	870749	3.01988e+06	3.10661e+06	0.26	0.00229
737	000048	2012-01-06	3	8	7.55	1883000	2.91731e+06	3.0011e+06	0.45	0.00496
737	000048	2012-01-09	3	7.77	7.41	1676845	2.9439e+06	3.02846e+06	0.36	0.00441
737	000048	2012-01-10	3	8.12	7.8	1598608	3.06166e+06	3.1496e+06	0.32	0.00421
737	000048	2012-01-11	3	8.15	7.78	1743996	2.98949e+06	3.07535e+06	0.37	0.00459
737	000048	2012-01-12	3	8	7.75	728554	2.98569e+06	3.07144e+06	0.25	0.00192
737	000048	2012-01-13	3	7.95	7.6	799370	2.9667e+06	3.0519e+06	0.35	0.0021
737	000048	2012-01-16	3	7.83	7.5	592631	2.90592e+06	2.98938e+06	0.33	0.00156
737	000048	2012-01-17	3	7.93	7.58	1175700	2.9629e+06	3.048e+06	0.35	0.0031
737	000048	2012-01-18	3	7.92	7.7	829000	2.92491e+06	3.00892e+06	0.22	0.00218
737	000048	2012-01-19	3	8.09	7.79	1147325	3.00848e+06	3.09489e+06	0.3	0.00302
737	000048	2012-01-20	3	8.26	7.82	1435162	3.07686e+06	3.16523e+06	0.44	0.00378
737	000048	2012-01-30	3	8.24	8.13	779942	3.10345e+06	3.19258e+06	0.11	0.00205
737	000048	2012-01-31	3	8.2	8.06	501070	3.09585e+06	3.18476e+06	0.14	0.00132
738	000049	2011-12-01	1	23.9	23.3	2278643	3.1885e+06	3.18949e+06	0.6	0.01666
738	000049	2011-12-02	1	23.5	23.02	1204486	3.19398e+06	3.19496e+06	0.48	0.00881
738	000049	2011-12-05	1	23.36	22.3	1581311	3.0654e+06	3.06634e+06	1.06	0.01156
738	000049	2011-12-06	1	22.75	22.4	826961	3.09686e+06	3.09781e+06	0.35	0.00605
738	000049	2011-12-07	1	22.83	22.46	774735	3.1078e+06	3.10876e+06	0.37	0.00566
738	000049	2011-12-08	1	22.98	22.02	1435542	3.10506e+06	3.10602e+06	0.96	0.01049
738	000049	2011-12-09	1	23.43	22.09	2002733	3.17209e+06	3.17307e+06	1.34	0.01464
738	000049	2011-12-12	1	23.6	22.93	1558025	3.142e+06	3.14297e+06	0.67	0.01139
738	000049	2011-12-13	1	22.75	21.76	1405683	3.0271e+06	3.02803e+06	0.99	0.01028
738	000049	2011-12-14	1	22.68	21.8	905651	3.01752e+06	3.01845e+06	0.88	0.00662
738	000049	2011-12-15	1	22.29	21.84	1430161	2.99563e+06	2.99656e+06	0.45	0.01046
738	000049	2011-12-16	1	22.64	21.53	1645878	3.09412e+06	3.09508e+06	1.11	0.01203
738	000049	2011-12-19	1	22.91	22.11	2029630	3.12421e+06	3.12518e+06	0.8	0.01484
738	000049	2011-12-20	1	23.17	22.59	1570592	3.10506e+06	3.10602e+06	0.58	0.01148
738	000049	2011-12-21	1	23.16	21.81	1005946	2.98332e+06	2.98424e+06	1.35	0.00735
738	000049	2011-12-22	1	22.05	20.9	1356966	2.97648e+06	2.9774e+06	1.15	0.00992
738	000049	2011-12-23	1	22.09	21.55	835754	2.97785e+06	2.97877e+06	0.54	0.00611
738	000049	2011-12-26	1	22	21.24	788502	2.90809e+06	2.90899e+06	0.76	0.00576
738	000049	2011-12-27	1	21.28	20.25	1458988	2.77678e+06	2.77763e+06	1.03	0.01067
738	000049	2011-12-28	1	20.61	19.63	1077062	2.8096e+06	2.81047e+06	0.98	0.00787
738	000049	2011-12-29	1	20.78	20.39	731047	2.80413e+06	2.805e+06	0.39	0.00534
738	000049	2011-12-30	1	21.06	20.55	972883	2.84654e+06	2.84741e+06	0.51	0.00711
738	000049	2012-01-04	2	21.34	20.2	820061	2.7631e+06	2.76395e+06	1.14	0.006
738	000049	2012-01-05	3	20.2	18.9	1236198	2.59485e+06	2.59565e+06	1.3	0.00904
738	000049	2012-01-06	3	19.19	18	1175105	2.59075e+06	2.59154e+06	1.19	0.00859
738	000049	2012-01-09	3	19.66	18.24	1665491	2.68786e+06	2.68869e+06	1.42	0.01218
738	000049	2012-01-10	3	20.5	19.29	2212619	2.78635e+06	2.78721e+06	1.21	0.01618
738	000049	2012-01-11	3	21.78	20.2	2998667	2.8479e+06	2.84878e+06	1.58	0.02192
738	000049	2012-01-12	3	21.78	21.01	3884107	2.87937e+06	2.88025e+06	0.77	0.0284
738	000049	2012-01-13	3	20.97	19.82	2129851	2.73437e+06	2.73521e+06	1.15	0.01557
738	000049	2012-01-16	3	20.22	19.5	1397621	2.68102e+06	2.68185e+06	0.72	0.01022
738	000049	2012-01-17	3	20.95	19.59	1886428	2.85748e+06	2.85836e+06	1.36	0.01379
738	000049	2012-01-18	3	21.5	20.6	2107838	2.81781e+06	2.81868e+06	0.9	0.01541
738	000049	2012-01-19	3	20.96	20.1	1611345	2.8479e+06	2.84878e+06	0.86	0.01178
738	000049	2012-01-20	3	21.24	20.71	1226415	2.87253e+06	2.87341e+06	0.53	0.00897
738	000049	2012-01-30	3	21.27	20.89	1127165	2.86295e+06	2.86383e+06	0.38	0.00824
738	000049	2012-01-31	3	21.12	20.5	834932	2.87116e+06	2.87204e+06	0.62	0.0061
739	000050	2011-12-01	1	7.55	7.32	5848219	4.27794e+06	4.27807e+06	0.23	0.01018
739	000050	2011-12-02	1	7.42	7.22	3165510	4.15162e+06	4.15174e+06	0.2	0.00551
739	000050	2011-12-05	1	7.25	6.8	3636949	3.93341e+06	3.93353e+06	0.45	0.00633
739	000050	2011-12-06	1	6.9	6.72	2404613	3.93341e+06	3.93353e+06	0.18	0.00419
739	000050	2011-12-07	1	6.89	6.78	1844226	3.92767e+06	3.92778e+06	0.11	0.00321
739	000050	2011-12-08	1	6.9	6.62	2416534	3.89896e+06	3.89907e+06	0.28	0.00421
739	000050	2011-12-09	1	6.81	6.62	2206971	3.8645e+06	3.86462e+06	0.19	0.00384
739	000050	2011-12-12	1	6.75	6.5	4537910	3.7956e+06	3.79571e+06	0.25	0.0079
739	000050	2011-12-13	1	7	6.48	5110033	3.74392e+06	3.74403e+06	0.52	0.0089
739	000050	2011-12-14	1	6.62	6.2	4046652	3.57739e+06	3.5775e+06	0.42	0.00705
739	000050	2011-12-15	1	6.2	5.77	4747879	3.37642e+06	3.37652e+06	0.43	0.00827
739	000050	2011-12-16	1	6.02	5.77	3487778	3.45107e+06	3.45117e+06	0.25	0.00607
739	000050	2011-12-19	1	6.07	5.83	4858065	3.46255e+06	3.46265e+06	0.24	0.00846
739	000050	2011-12-20	1	6.18	5.97	4613251	3.46829e+06	3.46839e+06	0.21	0.00803
739	000050	2011-12-21	1	6.16	5.95	5519641	3.41661e+06	3.41671e+06	0.21	0.00961
739	000050	2011-12-22	1	5.85	5.48	3648691	3.29028e+06	3.29038e+06	0.37	0.00635
739	000050	2011-12-23	1	5.89	5.65	2660621	3.31325e+06	3.31335e+06	0.24	0.00463
739	000050	2011-12-26	1	6.08	5.76	5587077	3.40513e+06	3.40523e+06	0.32	0.00973
739	000050	2011-12-27	1	5.94	5.65	3684479	3.33048e+06	3.33058e+06	0.29	0.00642
739	000050	2011-12-28	1	6.36	5.7	10290255	3.59462e+06	3.59473e+06	0.66	0.01792
739	000050	2011-12-29	1	6.25	6.05	5812139	3.53146e+06	3.53156e+06	0.2	0.01012
739	000050	2011-12-30	1	6.25	6.14	3997978	3.57165e+06	3.57176e+06	0.11	0.00696
739	000050	2012-01-04	2	6.36	5.73	4838624	3.30174e+06	3.30187e+06	0.63	0.00843
739	000050	2012-01-05	3	5.79	5.56	3031332	3.20986e+06	3.20999e+06	0.23	0.00528
739	000050	2012-01-06	3	5.6	5.17	3758182	3.15818e+06	3.15831e+06	0.43	0.00654
739	000050	2012-01-09	3	5.88	5.37	3759687	3.3649e+06	3.36503e+06	0.51	0.00655
739	000050	2012-01-10	3	6.21	5.8	8477531	3.52568e+06	3.52582e+06	0.41	0.01476
739	000050	2012-01-11	3	6.28	6	6307044	3.57162e+06	3.57176e+06	0.28	0.01098
739	000050	2012-01-12	3	6.32	6.1	6223746	3.54865e+06	3.54879e+06	0.22	0.01084
739	000050	2012-01-13	3	6.2	5.71	6429783	3.31896e+06	3.31909e+06	0.49	0.0112
739	000050	2012-01-16	3	5.81	5.43	4156211	3.12947e+06	3.12959e+06	0.38	0.00724
739	000050	2012-01-17	3	5.95	5.46	4451741	3.38787e+06	3.388e+06	0.49	0.00775
739	000050	2012-01-18	3	5.95	5.61	6395542	3.28451e+06	3.28464e+06	0.34	0.01114
739	000050	2012-01-19	3	5.82	5.61	2818780	3.31322e+06	3.31335e+06	0.21	0.00491
739	000050	2012-01-20	3	6.07	5.8	5351813	3.3649e+06	3.36503e+06	0.27	0.00932
739	000050	2012-01-30	3	5.89	5.7	2731244	3.29025e+06	3.29038e+06	0.19	0.00476
739	000050	2012-01-31	3	5.77	5.6	2134880	3.29025e+06	3.29038e+06	0.17	0.00372
740	000055	2011-12-01	1	5.04	4.93	4873615	2.07481e+06	2.07533e+06	0.11	0.00644
740	000055	2011-12-02	1	4.94	4.79	3223548	2.04114e+06	2.04165e+06	0.15	0.00426
740	000055	2011-12-05	1	4.83	4.66	2718061	1969598	1.97009e+06	0.17	0.00359
740	000055	2011-12-06	1	4.72	4.59	2496036	1.96539e+06	1.96588e+06	0.13	0.0033
740	000055	2011-12-07	1	4.71	4.62	2481077	1969598	1.97009e+06	0.09	0.00328
740	000055	2011-12-08	1	4.72	4.55	3502817	1.96539e+06	1.96588e+06	0.17	0.00463
740	000055	2011-12-09	1	4.66	4.54	1960576	1.91068e+06	1.91115e+06	0.12	0.00259
740	000055	2011-12-12	1	4.6	4.47	1554677	1.88964e+06	1.8901e+06	0.13	0.00205
740	000055	2011-12-13	1	4.48	4.23	2995350	1.78863e+06	1.78907e+06	0.25	0.00396
740	000055	2011-12-14	1	4.28	4.15	2343370	1.75917e+06	1.75961e+06	0.13	0.0031
740	000055	2011-12-15	1	4.15	4	2903688	1.69604e+06	1.69646e+06	0.15	0.00384
740	000055	2011-12-16	1	4.15	4.02	2387620	1.74234e+06	1.74277e+06	0.13	0.00315
740	000055	2011-12-19	1	4.14	4.02	3355601	1.73813e+06	1.73856e+06	0.12	0.00443
740	000055	2011-12-20	1	4.21	4.08	3283820	1.73813e+06	1.73856e+06	0.13	0.00434
740	000055	2011-12-21	1	4.19	4.01	2850574	1.73813e+06	1.73856e+06	0.18	0.00377
740	000055	2011-12-22	1	4.08	3.85	4031854	1.69604e+06	1.69646e+06	0.23	0.00533
740	000055	2011-12-23	1	4.08	3.81	2728265	1.69604e+06	1.69646e+06	0.27	0.0036
740	000055	2011-12-26	1	4.06	3.99	1559297	1.68342e+06	1.68383e+06	0.07	0.00206
740	000055	2011-12-27	1	4	3.82	2300611	1.61187e+06	1.61227e+06	0.18	0.00304
740	000055	2011-12-28	1	3.88	3.74	2328912	1.62871e+06	1.62911e+06	0.14	0.00308
740	000055	2011-12-29	1	3.91	3.83	1726289	1.61187e+06	1.61227e+06	0.08	0.00228
740	000055	2011-12-30	1	3.91	3.86	1540374	1.64133e+06	1.64174e+06	0.05	0.00204
740	000055	2012-01-04	2	3.95	3.78	1652903	1.59083e+06	1.59122e+06	0.17	0.00218
740	000055	2012-01-05	3	3.8	3.62	2688530	1.53191e+06	1.53229e+06	0.18	0.00355
740	000055	2012-01-06	3	3.68	3.56	2174916	1.54874e+06	1.54913e+06	0.12	0.00287
740	000055	2012-01-09	3	3.87	3.63	3130397	1.6245e+06	1.6249e+06	0.24	0.00414
740	000055	2012-01-10	3	4.06	3.83	5606217	1.70446e+06	1.70488e+06	0.23	0.00741
740	000055	2012-01-11	3	4.06	3.95	4104518	1.68342e+06	1.68383e+06	0.11	0.00542
740	000055	2012-01-12	3	4.08	3.96	3507817	1.68763e+06	1.68804e+06	0.12	0.00464
740	000055	2012-01-13	3	4.03	3.78	4233199	1.59925e+06	1.59964e+06	0.25	0.00559
740	000055	2012-01-16	3	3.82	3.7	1811060	1.55716e+06	1.55755e+06	0.12	0.00239
740	000055	2012-01-17	3	3.94	3.69	3455798	1.65817e+06	1.65858e+06	0.25	0.00457
740	000055	2012-01-18	3	4.01	3.85	3324549	1.63712e+06	1.63753e+06	0.16	0.00439
740	000055	2012-01-19	3	3.95	3.84	2151130	1.64975e+06	1.65016e+06	0.11	0.00284
740	000055	2012-01-20	3	4.02	3.92	2643579	1.68342e+06	1.68383e+06	0.1	0.00349
740	000055	2012-01-30	3	4.16	4	4745422	1.68763e+06	1.68804e+06	0.16	0.00627
740	000055	2012-01-31	3	4.01	3.94	2170212	1.68342e+06	1.68383e+06	0.07	0.00287
741	000056	2011-12-01	1	16.69	16.12	845363	1.92313e+06	1.93006e+06	0.57	0.00383
741	000056	2011-12-02	1	16.34	15.5	747621	1.84711e+06	1.85376e+06	0.84	0.00339
741	000056	2011-12-05	1	15.8	15.2	566952	1.80791e+06	1.81442e+06	0.6	0.00257
741	000056	2011-12-06	1	15.28	14.3	1133451	1.77228e+06	1.77866e+06	0.98	0.00514
741	000056	2011-12-07	1	16.4	15	1319584	1.85899e+06	1.86568e+06	1.4	0.00599
741	000056	2011-12-08	1	15.6	15.02	746096	1.82454e+06	1.83111e+06	0.58	0.00338
741	000056	2011-12-09	1	15.36	15	422735	1.7996e+06	1.80608e+06	0.36	0.00192
741	000056	2011-12-12	1	15.2	14.78	213841	1.76396e+06	1.77031e+06	0.42	0.00097
741	000056	2011-12-13	1	14.98	14.01	754533	1.68556e+06	1.69163e+06	0.97	0.00342
741	000056	2011-12-14	1	14.63	13.86	530619	1.6725e+06	1.67852e+06	0.77	0.00241
741	000056	2011-12-15	1	13.9	13.18	693105	1.5846e+06	1.5903e+06	0.72	0.00314
741	000056	2011-12-16	1	13.9	13.2	580102	1.65112e+06	1.65706e+06	0.7	0.00263
741	000056	2011-12-19	1	14	13.46	505496	1.63449e+06	1.64037e+06	0.54	0.00229
741	000056	2011-12-20	1	14.1	13.6	616584	1.65112e+06	1.65706e+06	0.5	0.0028
741	000056	2011-12-21	1	14.55	13.71	447395	1.6333e+06	1.63918e+06	0.84	0.00203
741	000056	2011-12-23	1	14.1	13.6	437972	1.66299e+06	1.66898e+06	0.5	0.00199
741	000056	2011-12-26	1	14.28	13.9	277553	1.67606e+06	1.6821e+06	0.38	0.00126
741	000056	2011-12-27	1	14.19	13.56	238812	1.61073e+06	1.61653e+06	0.63	0.00108
741	000056	2011-12-28	1	13.73	13.21	246357	1.60835e+06	1.61414e+06	0.52	0.00112
741	000056	2011-12-29	1	13.73	13.45	188301	1.60123e+06	1.60699e+06	0.28	0.00085
741	000056	2011-12-30	1	14.79	13.62	636268	1.66062e+06	1.6666e+06	1.17	0.00289
741	000056	2012-01-04	2	14.3	13.83	470945	1.6809e+06	1.6857e+06	0.47	0.00214
741	000056	2012-01-05	3	14.19	13.51	492620	1.63083e+06	1.63549e+06	0.68	0.00223
741	000056	2012-01-06	3	13.73	13.25	311925	1.63083e+06	1.63549e+06	0.48	0.00141
741	000056	2012-01-09	3	14.25	13.43	646845	1.69402e+06	1.69885e+06	0.82	0.00293
741	000056	2012-01-10	3	14.9	14.08	985139	1.76435e+06	1.76939e+06	0.82	0.00447
741	000056	2012-01-11	3	15.27	14.6	1191061	1.81561e+06	1.8208e+06	0.67	0.0054
741	000056	2012-01-12	3	15.7	14.98	735361	1.80846e+06	1.81363e+06	0.72	0.00333
741	000056	2012-01-13	3	15.17	14.28	732085	1.71547e+06	1.72037e+06	0.89	0.00332
741	000056	2012-01-16	3	14.4	13.77	430677	1.64395e+06	1.64864e+06	0.63	0.00195
741	000056	2012-01-17	3	14.71	13.68	978648	1.75243e+06	1.75744e+06	1.03	0.00444
741	000056	2012-01-18	3	14.87	14.2	606147	1.69521e+06	1.70005e+06	0.67	0.00275
741	000056	2012-01-19	3	14.29	13.8	621080	1.66421e+06	1.66897e+06	0.49	0.00282
741	000056	2012-01-20	3	14.27	13.79	507163	1.69879e+06	1.70364e+06	0.48	0.0023
741	000056	2012-01-30	3	14.37	14.1	321033	1.6809e+06	1.6857e+06	0.27	0.00146
741	000056	2012-01-31	3	14.17	13.88	225814	1.6809e+06	1.6857e+06	0.29	0.00102
742	000060	2011-12-01	1	10.08	9.63	15073514	2.00505e+07	2.00724e+07	0.45	0.00731
742	000060	2011-12-02	1	9.7	9.48	5108608	1.97826e+07	1.98042e+07	0.22	0.00248
742	000060	2011-12-05	1	9.61	9.43	4341160	1.95353e+07	1.95567e+07	0.18	0.00211
742	000060	2011-12-06	1	9.54	9.39	3573707	1.94323e+07	1.94535e+07	0.15	0.00173
742	000060	2011-12-07	1	9.51	9.33	3418393	1.94117e+07	1.94329e+07	0.18	0.00166
742	000060	2011-12-08	1	9.54	9.29	4129025	1.94117e+07	1.94329e+07	0.25	0.002
742	000060	2011-12-09	1	9.42	9.3	3488811	1.92468e+07	1.92679e+07	0.12	0.00169
742	000060	2011-12-12	1	9.39	9.29	2686074	1.92674e+07	1.92885e+07	0.1	0.0013
742	000060	2011-12-13	1	9.33	8.89	7456010	1.83401e+07	1.83602e+07	0.44	0.00362
742	000060	2011-12-14	1	9.01	8.71	7728887	1.83607e+07	1.83808e+07	0.3	0.00375
742	000060	2011-12-15	1	8.8	8.31	7966494	1.71655e+07	1.71843e+07	0.49	0.00387
742	000060	2011-12-16	1	8.61	8.31	5379518	1.77013e+07	1.77207e+07	0.3	0.00261
742	000060	2011-12-19	1	8.51	8.13	10583586	1.72686e+07	1.72874e+07	0.38	0.00514
742	000060	2011-12-20	1	8.48	8.3	5366047	1.72274e+07	1.72462e+07	0.18	0.0026
742	000060	2011-12-21	1	8.53	8.15	4783636	1.68977e+07	1.69161e+07	0.38	0.00232
742	000060	2011-12-22	1	8.33	7.86	8095593	1.66916e+07	1.67098e+07	0.47	0.00393
742	000060	2011-12-23	1	8.32	8.08	5493912	1.66916e+07	1.67098e+07	0.24	0.00267
742	000060	2011-12-26	1	8.21	8	4411986	1.6671e+07	1.66892e+07	0.21	0.00214
742	000060	2011-12-27	1	8.16	7.95	4138879	1.64443e+07	1.64623e+07	0.21	0.00201
742	000060	2011-12-28	1	8.18	7.85	6006155	1.6774e+07	1.67923e+07	0.33	0.00291
742	000060	2011-12-29	1	8.16	8.03	3918334	1.66092e+07	1.66273e+07	0.13	0.0019
742	000060	2011-12-30	1	8.26	8.08	5205651	1.69595e+07	1.6978e+07	0.18	0.00253
742	000060	2012-01-04	2	8.36	7.98	5713220	1.64679e+07	1.64829e+07	0.38	0.00277
742	000060	2012-01-05	3	8.09	7.85	4592732	1.61999e+07	1.62147e+07	0.24	0.00223
742	000060	2012-01-06	3	7.96	7.81	4412976	1.63854e+07	16400380	0.15	0.00214
742	000060	2012-01-09	3	8.37	7.91	14329809	1.71068e+07	1.71224e+07	0.46	0.00695
742	000060	2012-01-10	3	9.07	8.28	23879432	1.83434e+07	1.83602e+07	0.79	0.01159
742	000060	2012-01-11	3	9.03	8.76	13001579	1.8261e+07	1.82777e+07	0.27	0.00631
742	000060	2012-01-12	3	9.17	8.77	16738193	1.85908e+07	1.86077e+07	0.4	0.00812
742	000060	2012-01-13	3	9.08	8.63	13100448	1.81785e+07	1.81951e+07	0.45	0.00636
742	000060	2012-01-16	3	8.85	8.45	7605975	1.74366e+07	1.74525e+07	0.4	0.00369
742	000060	2012-01-17	3	9.31	8.44	20914554	1.91885e+07	1.9206e+07	0.87	0.01015
742	000060	2012-01-18	3	9.84	9.08	33841059	1.87969e+07	1.8814e+07	0.76	0.01642
742	000060	2012-01-19	3	9.87	9.03	31304231	2.00953e+07	2.01137e+07	0.84	0.01519
742	000060	2012-01-20	3	9.85	9.37	20271898	1.99923e+07	2.00105e+07	0.48	0.00984
742	000060	2012-01-30	3	9.84	9.55	17092673	1.97243e+07	1.97423e+07	0.29	0.00829
742	000060	2012-01-31	3	9.64	9.38	9746259	1.96625e+07	19680456	0.26	0.00473
743	000061	2011-12-01	1	14.05	13.7	3103741	1.04534e+07	1.05593e+07	0.35	0.00408
743	000061	2011-12-02	1	14.2	13.55	1976011	1.03164e+07	1.0421e+07	0.65	0.0026
743	000061	2011-12-05	1	14.05	13.6	4161107	1.05066e+07	1.06131e+07	0.45	0.00547
743	000061	2011-12-06	1	13.92	13.52	1650223	1.0499e+07	1.06054e+07	0.4	0.00217
743	000061	2011-12-07	1	13.99	13.68	1580437	1.04534e+07	1.05593e+07	0.31	0.00208
743	000061	2011-12-08	1	13.74	13.2	3172859	1.01034e+07	1.02058e+07	0.54	0.00417
743	000061	2011-12-09	1	13.4	13.09	1379789	9.98167e+06	1.00828e+07	0.31	0.00181
743	000061	2011-12-12	1	13.28	12.69	2140314	9.70778e+06	9.80616e+06	0.59	0.00281
743	000061	2011-12-13	1	13	12.52	1983461	9.62409e+06	9.72162e+06	0.48	0.00261
743	000061	2011-12-14	1	12.82	12.57	1862309	9.62409e+06	9.72162e+06	0.25	0.00245
743	000061	2011-12-15	1	12.76	12.16	3181864	9.35021e+06	9.44496e+06	0.6	0.00418
743	000061	2011-12-16	1	12.32	11.86	3042649	9.35021e+06	9.44496e+06	0.46	0.004
743	000061	2011-12-19	1	12.39	11.9	3451469	9.38825e+06	9.48339e+06	0.49	0.00454
743	000061	2011-12-20	1	12.75	12.07	5912953	9.28174e+06	9.3758e+06	0.68	0.00777
743	000061	2011-12-21	1	12.39	11.8	5426918	9.03828e+06	9.12987e+06	0.59	0.00713
743	000061	2011-12-22	1	11.91	11.46	4768224	8.93938e+06	9.02997e+06	0.45	0.00627
743	000061	2011-12-23	1	11.95	11.52	4709099	9.09154e+06	9.18367e+06	0.43	0.00619
743	000061	2011-12-26	1	11.93	10.78	3977824	8.94698e+06	9.03765e+06	1.15	0.00523
743	000061	2011-12-27	1	11.75	11.39	2798073	8.82526e+06	8.91469e+06	0.36	0.00368
743	000061	2011-12-28	1	11.6	10.44	7118721	8.42964e+06	8.51507e+06	1.16	0.00936
743	000061	2011-12-29	1	11.3	10.85	3168111	8.34595e+06	8.43053e+06	0.45	0.00416
743	000061	2011-12-30	1	11.17	11	2575129	8.4829e+06	8.56886e+06	0.17	0.00338
743	000061	2012-01-04	2	11.45	10.98	3966085	8.36878e+06	8.45359e+06	0.47	0.00521
743	000061	2012-01-05	3	11.29	10.46	4019763	7.98838e+06	8.06933e+06	0.83	0.00528
743	000061	2012-01-06	3	10.7	10.23	4716936	7.85904e+06	7.93869e+06	0.47	0.0062
743	000061	2012-01-09	3	10.64	10.04	7625314	8.08728e+06	8.16924e+06	0.6	0.01002
743	000061	2012-01-10	3	11.25	10.56	9005291	8.55137e+06	8.63803e+06	0.69	0.01184
743	000061	2012-01-11	3	11.68	11.18	8285093	8.63506e+06	8.72256e+06	0.5	0.01089
743	000061	2012-01-12	3	11.35	11.08	4521216	8.50572e+06	8.59192e+06	0.27	0.00594
743	000061	2012-01-13	3	11.32	10.69	3538968	8.23183e+06	8.31525e+06	0.63	0.00465
743	000061	2012-01-16	3	10.77	10.18	4052266	7.75253e+06	7831095	0.59	0.00533
743	000061	2012-01-17	3	10.89	10.05	6898551	8.24705e+06	8.33063e+06	0.84	0.00907
743	000061	2012-01-18	3	10.94	10.38	5866037	7.93512e+06	8.01554e+06	0.56	0.00771
743	000061	2012-01-19	3	10.67	10.38	3146626	8.07207e+06	8.15387e+06	0.29	0.00414
743	000061	2012-01-20	3	10.78	10.52	5451549	8.19379e+06	8.27683e+06	0.26	0.00717
743	000061	2012-01-30	3	10.92	10.65	3845977	8.22423e+06	8.30757e+06	0.27	0.00506
743	000061	2012-01-31	3	10.81	10.59	2602661	8.15575e+06	8.2384e+06	0.22	0.00342
744	000062	2011-12-01	1	7.1	6.93	966645	1.16683e+06	4.66198e+06	0.17	0.00579
744	000062	2011-12-02	1	6.99	6.78	547176	1.13846e+06	4.5486e+06	0.21	0.00328
744	000062	2011-12-05	1	6.88	6.65	365624	1.11509e+06	4.45522e+06	0.23	0.00219
744	000062	2011-12-06	1	6.72	6.58	387875	1.11509e+06	4.45522e+06	0.14	0.00232
744	000062	2011-12-07	1	6.77	6.62	387841	1.12009e+06	4.47523e+06	0.15	0.00232
744	000062	2011-12-08	1	6.96	6.58	597930	1.13011e+06	4.51525e+06	0.38	0.00358
744	000062	2011-12-09	1	6.78	6.52	271299	1.11509e+06	4.45522e+06	0.26	0.00163
744	000062	2011-12-12	1	6.7	6.58	370068	1.10173e+06	4.40187e+06	0.12	0.00222
744	000062	2011-12-13	1	6.64	6.3	762716	1.08337e+06	4.3285e+06	0.34	0.00457
744	000062	2011-12-14	1	6.49	6.31	270160	1.05499e+06	4.21512e+06	0.18	0.00162
744	000062	2011-12-15	1	6.31	6.12	599405	1.02828e+06	4.10841e+06	0.19	0.00359
744	000062	2011-12-16	1	6.3	6.12	429345	1.05165e+06	4.20178e+06	0.18	0.00257
744	000062	2011-12-19	1	6.3	6.08	523808	1.05165e+06	4.20178e+06	0.22	0.00314
744	000062	2011-12-20	1	6.46	6.21	508128	1.05165e+06	4.20178e+06	0.25	0.00304
744	000062	2011-12-21	1	6.45	6.13	241100	1.02661e+06	4.10174e+06	0.32	0.00144
744	000062	2011-12-22	1	6.14	5.91	475462	1.00157e+06	4.0017e+06	0.23	0.00285
744	000062	2011-12-23	1	6.17	5.99	327824	1.01827e+06	4.06839e+06	0.18	0.00196
744	000062	2011-12-26	1	6.16	6.02	177874	1.01827e+06	4.06839e+06	0.14	0.00107
744	000062	2011-12-27	1	6.13	5.99	387004	999905	3.99503e+06	0.14	0.00232
744	000062	2011-12-28	1	6	5.61	1115943	971528	3.88165e+06	0.39	0.00669
744	000062	2011-12-29	1	5.9	5.66	707711	966520	3.86164e+06	0.24	0.00424
744	000062	2011-12-30	1	5.89	5.76	679642	968189	3.86831e+06	0.13	0.00407
744	000062	2012-01-04	2	5.85	5.51	686658	921449	3.68156e+06	0.34	0.00411
744	000062	2012-01-05	3	5.6	5.22	838143	876378	3.50149e+06	0.38	0.00502
744	000062	2012-01-06	3	5.35	5	1032349	868031	3.46814e+06	0.35	0.00618
744	000062	2012-01-09	3	5.37	5.1	1958749	891402	3.56151e+06	0.27	0.01173
744	000062	2012-01-10	3	5.58	5.3	4075368	931465	3.72158e+06	0.28	0.02441
744	000062	2012-01-11	3	5.74	5.42	3664390	926457	3.70157e+06	0.32	0.02195
744	000062	2012-01-12	3	5.78	5.5	4484883	934803	3.73492e+06	0.28	0.02687
744	000062	2012-01-13	3	5.57	5.26	2881477	881386	3.52149e+06	0.31	0.01726
744	000062	2012-01-16	3	5.21	5.01	2306534	842992	3.3681e+06	0.2	0.01382
744	000062	2012-01-17	3	5.33	5.04	1967307	883055	3.52816e+06	0.29	0.01179
744	000062	2012-01-18	3	5.38	5.13	1987603	863024	3.44813e+06	0.25	0.01191
744	000062	2012-01-19	3	5.28	5.15	1279318	874709	3.49482e+06	0.13	0.00766
744	000062	2012-01-20	3	5.33	5.2	1610918	879717	3.51483e+06	0.13	0.00965
744	000062	2012-01-30	3	5.35	5.23	828267	874709	3.49482e+06	0.12	0.00496
744	000062	2012-01-31	3	5.25	5.1	1192897	861354	3.44146e+06	0.15	0.00715
745	000066	2011-12-01	1	6.2	6	10807021	3.44375e+06	7.94156e+06	0.2	0.01883
745	000066	2011-12-02	1	6	5.76	7862431	3.32322e+06	7.66361e+06	0.24	0.0137
745	000066	2011-12-05	1	5.84	5.58	4194987	3.21417e+06	7.41213e+06	0.26	0.00731
745	000066	2011-12-06	1	5.7	5.58	3528797	3242866	7.47831e+06	0.12	0.00615
745	000066	2011-12-07	1	5.72	5.6	3761766	3242866	7.47831e+06	0.12	0.00655
745	000066	2011-12-08	1	5.82	5.56	5192866	3.29452e+06	7.59743e+06	0.26	0.00905
745	000066	2011-12-09	1	5.81	5.67	4802747	3.2773e+06	7.55772e+06	0.14	0.00837
745	000066	2011-12-12	1	5.76	5.56	2823667	3.19121e+06	7.35918e+06	0.2	0.00492
745	000066	2011-12-13	1	5.57	5.33	5685043	3.06494e+06	7.06799e+06	0.24	0.0099
745	000066	2011-12-14	1	5.41	5.22	3155286	3.01902e+06	6.9621e+06	0.19	0.0055
745	000066	2011-12-16	1	5.41	5.1	5535735	3.08216e+06	7.1077e+06	0.31	0.00964
745	000066	2011-12-19	1	5.4	5.16	5164520	3.07068e+06	7.08123e+06	0.24	0.009
745	000066	2011-12-20	1	5.4	5.27	3409799	3.0305e+06	6.98858e+06	0.13	0.00594
745	000066	2011-12-21	1	5.41	5.14	4118350	2.95589e+06	6.81651e+06	0.27	0.00718
745	000066	2011-12-22	1	5.14	4.89	5083059	2.89275e+06	6.67091e+06	0.25	0.00886
745	000066	2011-12-23	1	5.13	4.99	2669477	2.92145e+06	6.73709e+06	0.14	0.00465
745	000066	2011-12-26	1	5.22	5.09	3473446	2.92719e+06	6.75033e+06	0.13	0.00605
745	000066	2011-12-27	1	5.1	4.98	3182941	2.85831e+06	6.5915e+06	0.12	0.00555
745	000066	2011-12-28	1	4.97	4.81	2825041	2.82388e+06	6.51208e+06	0.16	0.00492
745	000066	2011-12-29	1	4.93	4.86	2742701	2.80666e+06	6.47237e+06	0.07	0.00478
745	000066	2011-12-30	1	4.97	4.89	2481866	2.85257e+06	6.57826e+06	0.08	0.00432
745	000066	2012-01-04	2	5.03	4.89	2819200	2.80666e+06	6.47237e+06	0.14	0.00491
745	000066	2012-01-05	3	4.86	4.58	3466858	2.62873e+06	6062060	0.28	0.00604
745	000066	2012-01-06	3	4.64	4.45	2320460	2.63447e+06	6.0753e+06	0.19	0.00404
745	000066	2012-01-09	3	4.78	4.52	4528795	2.7263e+06	6.28707e+06	0.26	0.00789
745	000066	2012-01-10	3	4.99	4.7	5895408	2.86405e+06	6.60473e+06	0.29	0.01027
745	000066	2012-01-11	3	5.35	4.93	9132652	2.92719e+06	6.75033e+06	0.42	0.01591
745	000066	2012-01-12	3	5.19	5.01	4008761	2.90423e+06	6.69739e+06	0.18	0.00698
745	000066	2012-01-13	3	5.11	4.86	4701891	2.79518e+06	6.4459e+06	0.25	0.00819
745	000066	2012-01-16	3	4.91	4.75	2167351	2.7263e+06	6.28707e+06	0.16	0.00378
745	000066	2012-01-17	3	5.02	4.69	4461790	2.87553e+06	6.63121e+06	0.33	0.00777
745	000066	2012-01-18	3	5.04	4.84	4971041	2.78944e+06	6.43267e+06	0.2	0.00866
745	000066	2012-01-19	3	4.98	4.82	3144850	2.8124e+06	6.48561e+06	0.16	0.00548
745	000066	2012-01-20	3	4.97	4.9	2619248	2.82962e+06	6.52532e+06	0.07	0.00456
745	000066	2012-01-30	3	5.01	4.91	2716256	2.83536e+06	6.53855e+06	0.1	0.00473
745	000066	2012-01-31	3	4.96	4.86	1856591	2.81814e+06	6.49885e+06	0.1	0.00323
746	000069	2011-12-01	1	7.28	6.96	73382309	1.66836e+07	3.92102e+07	0.32	0.03083
746	000069	2011-12-02	1	7.1	6.9	16404698	1.68026e+07	3.94898e+07	0.2	0.00689
746	000069	2011-12-05	1	7.11	6.97	16175324	1.66122e+07	3.90424e+07	0.14	0.0068
746	000069	2011-12-06	1	7.11	6.89	11360643	1.6636e+07	3.90983e+07	0.22	0.00477
746	000069	2011-12-07	1	7.17	6.95	20737073	1.70168e+07	3.99932e+07	0.22	0.00871
746	000069	2011-12-08	1	7.24	6.99	15621278	1.68978e+07	3.97136e+07	0.25	0.00656
746	000069	2011-12-09	1	7.32	7.03	23727533	1.71834e+07	4.03848e+07	0.29	0.00997
746	000069	2011-12-12	1	7.18	6.9	15164877	1.6636e+07	3.90983e+07	0.28	0.00637
746	000069	2011-12-13	1	7.05	6.81	23641385	1.62552e+07	3.82033e+07	0.24	0.00993
746	000069	2011-12-14	1	7.03	6.76	15857087	1.6398e+07	3.85389e+07	0.27	0.00666
746	000069	2011-12-15	1	7.04	6.85	21717526	1.6398e+07	3.85389e+07	0.19	0.00913
746	000069	2011-12-16	1	7.13	6.86	19694526	1.6874e+07	3.96576e+07	0.27	0.00828
746	000069	2011-12-19	1	7.2	6.98	22759182	1.70644e+07	4.01051e+07	0.22	0.00956
746	000069	2011-12-20	1	7.32	6.97	23732018	1.6636e+07	3.90983e+07	0.35	0.00997
746	000069	2011-12-21	1	7.13	6.9	10434979	1.64694e+07	3.87067e+07	0.23	0.00438
746	000069	2011-12-22	1	7.02	6.83	17816729	1.64932e+07	3.87627e+07	0.19	0.00749
746	000069	2011-12-23	1	7.21	6.91	18252052	1.68978e+07	3.97136e+07	0.3	0.00767
746	000069	2011-12-26	1	7.24	7.02	11320626	1.68502e+07	3.96017e+07	0.22	0.00476
746	000069	2011-12-27	1	7.21	6.87	15857924	1.65646e+07	3.89305e+07	0.34	0.00666
746	000069	2011-12-28	1	7.03	6.88	10674724	1.64932e+07	3.87627e+07	0.15	0.00449
746	000069	2011-12-29	1	7.05	6.9	6913083	1.65408e+07	3.88746e+07	0.15	0.0029
746	000069	2011-12-30	1	7.16	6.98	16970369	1.6993e+07	3.99373e+07	0.18	0.00713
746	000069	2012-01-04	2	7.21	6.96	16351248	1.65646e+07	3.89305e+07	0.25	0.00687
746	000069	2012-01-05	3	7.05	6.53	22292195	1.5803e+07	3.71406e+07	0.52	0.00937
746	000069	2012-01-06	3	6.74	6.38	20572640	1.58268e+07	3.71965e+07	0.36	0.00864
746	000069	2012-01-09	3	6.83	6.47	21208071	1.62552e+07	3.82033e+07	0.36	0.00891
746	000069	2012-01-10	3	7.15	6.79	31627752	1.68502e+07	3.96017e+07	0.36	0.01329
746	000069	2012-01-11	3	7.11	6.92	16561877	1.66598e+07	3.91542e+07	0.19	0.00696
746	000069	2012-01-12	3	7.2	6.96	16708568	1.67788e+07	3.94339e+07	0.24	0.00702
746	000069	2012-01-13	3	7.12	6.88	9697004	1.64932e+07	3.87627e+07	0.24	0.00407
746	000069	2012-01-16	3	7.06	6.74	10743914	1.60648e+07	3.77559e+07	0.32	0.00451
746	000069	2012-01-17	3	7.11	6.57	20302922	1.6755e+07	3.9378e+07	0.54	0.00853
746	000069	2012-01-18	3	7.09	6.91	15349120	1.65408e+07	3.88746e+07	0.18	0.00645
746	000069	2012-01-19	3	7.18	6.94	22579159	1.70882e+07	4.0161e+07	0.24	0.00949
746	000069	2012-01-20	3	7.52	7.13	36456604	1.78022e+07	4.18391e+07	0.39	0.01532
746	000069	2012-01-30	3	7.52	7.28	15071736	1.73262e+07	4.07204e+07	0.24	0.00633
746	000069	2012-01-31	3	7.5	7.23	15246302	1.77546e+07	4.17272e+07	0.27	0.00641
747	000070	2011-12-01	1	10.13	9.83	4577710	2.3817e+06	2505000	0.3	0.01926
747	000070	2011-12-02	1	10	9.69	1927533	2.36981e+06	2492500	0.31	0.00811
747	000070	2011-12-05	1	9.93	9.51	1106404	2.28187e+06	2400000	0.42	0.00465
747	000070	2011-12-06	1	9.69	9.36	776575	2.28187e+06	2400000	0.33	0.00327
747	000070	2011-12-07	1	9.62	9.38	916407	2.23908e+06	2355000	0.24	0.00386
747	000070	2011-12-08	1	9.47	9	1234182	2.1963e+06	2310000	0.47	0.00519
747	000070	2011-12-09	1	9.37	9.12	1130113	2.21056e+06	2325000	0.25	0.00475
747	000070	2011-12-12	1	9.3	9.08	544120	2.15826e+06	2270000	0.22	0.00229
747	000070	2011-12-13	1	9.05	8.17	4276995	1.94196e+06	2042500	0.88	0.01799
747	000070	2011-12-14	1	8.15	7.6	3642212	1.83025e+06	1925000	0.55	0.01532
747	000070	2011-12-15	1	7.66	7.3	2051050	1.76607e+06	1857500	0.36	0.00863
747	000070	2011-12-16	1	7.67	7.32	1492067	1.82074e+06	1915000	0.35	0.00628
747	000070	2011-12-19	1	7.67	7.36	1330329	1.79697e+06	1890000	0.31	0.0056
747	000070	2011-12-20	1	7.74	7.53	1407692	1.79459e+06	1887500	0.21	0.00592
747	000070	2011-12-21	1	7.68	7.12	1391744	1.69238e+06	1780000	0.56	0.00586
747	000070	2011-12-22	1	7.3	6.58	1379588	1.64247e+06	1727500	0.72	0.0058
747	000070	2011-12-23	1	7.2	6.9	1268299	1.67337e+06	1760000	0.3	0.00534
747	000070	2011-12-26	1	7.59	7.02	2191634	1.69951e+06	1787500	0.57	0.00922
747	000070	2011-12-27	1	7.16	6.8	1231601	1.65198e+06	1737500	0.36	0.00518
747	000070	2011-12-28	1	7.05	6.62	754833	1.64247e+06	1727500	0.43	0.00318
747	000070	2011-12-29	1	7.02	6.76	693470	1.6496e+06	1735000	0.26	0.00292
747	000070	2011-12-30	1	7.08	6.94	972156	1.67099e+06	1757500	0.14	0.00409
747	000070	2012-01-04	2	7.28	6.95	1142611	1.65435e+06	1740000	0.33	0.00481
747	000070	2012-01-05	3	7.02	6.39	1453200	1.52124e+06	1600000	0.63	0.00611
747	000070	2012-01-06	3	6.48	6.18	1334947	1.53075e+06	1610000	0.3	0.00562
747	000070	2012-01-09	3	6.76	6.33	1959130	1.60206e+06	1685000	0.43	0.00824
747	000070	2012-01-10	3	7.05	6.7	2260612	1.67099e+06	1757500	0.35	0.00951
747	000070	2012-01-11	3	7.29	6.92	2454169	1.68763e+06	1775000	0.37	0.01032
747	000070	2012-01-12	3	7.28	6.98	2161053	1.70665e+06	1795000	0.3	0.00909
747	000070	2012-01-13	3	7.19	6.78	1661940	1.63771e+06	1722500	0.41	0.00699
747	000070	2012-01-16	3	6.85	6.37	995573	1.52362e+06	1602500	0.48	0.00419
747	000070	2012-01-17	3	6.88	6.41	1148306	1.62345e+06	1707500	0.47	0.00483
747	000070	2012-01-18	3	7.1	6.77	1628239	1.60919e+06	1692500	0.33	0.00685
747	000070	2012-01-19	3	6.9	6.67	890144	1.61157e+06	1695000	0.23	0.00374
747	000070	2012-01-20	3	6.94	6.79	910664	1.63534e+06	1720000	0.15	0.00383
747	000070	2012-01-30	3	7.02	6.85	1351035	1.65435e+06	1740000	0.17	0.00568
747	000070	2012-01-31	3	6.99	6.85	674904	1.66148e+06	1747500	0.14	0.00284
748	000089	2011-12-01	1	4.79	4.7	2894608	3.08928e+06	7.99485e+06	0.09	0.00443
748	000089	2011-12-02	1	4.72	4.6	2044485	3.01744e+06	7.80892e+06	0.12	0.00313
748	000089	2011-12-05	1	4.64	4.5	2257168	2.95213e+06	7.6399e+06	0.14	0.00346
748	000089	2011-12-06	1	4.56	4.49	1107052	2.96519e+06	7.6737e+06	0.07	0.0017
748	000089	2011-12-07	1	4.58	4.53	773000	2.96519e+06	7.6737e+06	0.05	0.00118
748	000089	2011-12-08	1	4.57	4.5	1041476	2.97172e+06	7.69061e+06	0.07	0.00159
748	000089	2011-12-09	1	4.56	4.51	910496	2.96519e+06	7.6737e+06	0.05	0.00139
748	000089	2011-12-12	1	4.58	4.5	1357495	2.97172e+06	7.69061e+06	0.08	0.00208
748	000089	2011-12-13	1	4.53	4.38	3970950	2.86722e+06	7.42017e+06	0.15	0.00608
748	000089	2011-12-14	1	4.43	4.3	2266122	2.83456e+06	7.33566e+06	0.13	0.00347
748	000089	2011-12-15	1	4.37	4.28	3499678	2.80191e+06	7.25114e+06	0.09	0.00536
748	000089	2011-12-16	1	4.36	4.27	1862846	6.27676e+06	7.36946e+06	0.09	0.00129
748	000089	2011-12-19	1	4.33	4.23	2621084	6.19038e+06	7.26805e+06	0.1	0.00182
748	000089	2011-12-20	1	4.34	4.26	1587011	6.16159e+06	7.23424e+06	0.08	0.0011
748	000089	2011-12-21	1	4.32	4.24	1909844	6.1184e+06	7.18353e+06	0.08	0.00133
748	000089	2011-12-22	1	4.25	4.03	4473906	5.97444e+06	7.01451e+06	0.22	0.00311
748	000089	2011-12-23	1	4.21	4.08	2835610	6.00323e+06	7.04831e+06	0.13	0.00197
748	000089	2011-12-26	1	4.24	4.12	1810459	6.07522e+06	7.13283e+06	0.12	0.00126
748	000089	2011-12-27	1	4.21	4.14	1076917	5.97444e+06	7.01451e+06	0.07	0.00075
748	000089	2011-12-28	1	4.15	4.08	1612803	5.97444e+06	7.01451e+06	0.07	0.00112
748	000089	2011-12-29	1	4.16	4.1	1800605	5.90246e+06	6.93e+06	0.06	0.00125
748	000089	2011-12-30	1	4.17	4.11	1345099	5.97444e+06	7.01451e+06	0.06	0.00093
748	000089	2012-01-04	2	4.21	4.09	2066102	5.94565e+06	6.9807e+06	0.12	0.00144
748	000089	2012-01-05	3	4.14	4.08	1825399	5.90246e+06	6.93e+06	0.06	0.00127
748	000089	2012-01-06	3	4.15	4.07	2878191	6.99736e+06	6.99761e+06	0.08	0.0017
748	000089	2012-01-09	3	4.25	4.11	3048331	7.16638e+06	7.16663e+06	0.14	0.0018
748	000089	2012-01-10	3	4.35	4.21	4161429	7.3354e+06	7.33566e+06	0.14	0.00246
748	000089	2012-01-11	3	4.33	4.27	3078990	7.25089e+06	7.25114e+06	0.06	0.00182
748	000089	2012-01-12	3	4.34	4.28	1960469	7.25089e+06	7.25114e+06	0.06	0.00116
748	000089	2012-01-13	3	4.3	4.19	2390134	7.13258e+06	7.13283e+06	0.11	0.00141
748	000089	2012-01-16	3	4.22	4.17	1334402	7.08187e+06	7.08212e+06	0.05	0.00079
748	000089	2012-01-17	3	4.38	4.16	3042492	7.40301e+06	7.40327e+06	0.22	0.0018
748	000089	2012-01-18	3	4.38	4.28	1964389	7.25089e+06	7.25114e+06	0.1	0.00116
748	000089	2012-01-19	3	4.41	4.29	3046187	7.38611e+06	7.38636e+06	0.12	0.0018
748	000089	2012-01-20	3	4.42	4.34	2297642	7.45371e+06	7.45397e+06	0.08	0.00136
748	000089	2012-01-30	3	4.42	4.36	1703772	7.41991e+06	7.42017e+06	0.06	0.00101
748	000089	2012-01-31	3	4.41	4.34	1231249	7.38611e+06	7.38636e+06	0.07	0.00073
749	000090	2011-12-01	1	8.16	7.89	6969146	3.66676e+06	3.6668e+06	0.27	0.01526
749	000090	2011-12-02	1	7.98	7.68	3336226	3.57087e+06	3.5709e+06	0.3	0.00731
749	000090	2011-12-05	1	7.85	7.46	2656973	3.42931e+06	3.42934e+06	0.39	0.00582
749	000090	2011-12-06	1	7.62	7.42	1510448	3.44758e+06	3.44761e+06	0.2	0.00331
749	000090	2011-12-07	1	7.78	7.52	1605903	3.47498e+06	3.47501e+06	0.26	0.00352
749	000090	2011-12-08	1	7.68	7.16	2106168	3.46128e+06	3.46131e+06	0.52	0.00461
749	000090	2011-12-09	1	7.58	7.45	1896417	3.40648e+06	3.40651e+06	0.13	0.00415
749	000090	2011-12-12	1	7.49	7.19	1821092	3.28776e+06	3.28779e+06	0.3	0.00399
749	000090	2011-12-13	1	7.2	6.9	2696871	3.15077e+06	3.1508e+06	0.3	0.00591
749	000090	2011-12-14	1	6.96	6.68	1406525	3.08227e+06	3.0823e+06	0.28	0.00308
749	000090	2011-12-15	1	6.81	6.61	2509886	3.03204e+06	3.03207e+06	0.2	0.0055
749	000090	2011-12-16	1	6.87	6.63	2136987	3.11424e+06	3.11426e+06	0.24	0.00468
749	000090	2011-12-19	1	6.82	6.66	1840954	3.11424e+06	3.11426e+06	0.16	0.00403
749	000090	2011-12-20	1	7.16	6.78	2327237	3.15534e+06	3.15536e+06	0.38	0.0051
749	000090	2011-12-21	1	7.08	6.72	2137755	3.08227e+06	3.0823e+06	0.36	0.00468
749	000090	2011-12-22	1	6.74	6.37	3268716	2.98181e+06	2.98184e+06	0.37	0.00716
749	000090	2011-12-23	1	6.76	6.48	2223132	3.02748e+06	3.0275e+06	0.28	0.00487
749	000090	2011-12-26	1	6.7	6.54	1337868	3.00008e+06	3.00011e+06	0.16	0.00293
749	000090	2011-12-27	1	6.8	6.53	3766603	3.03661e+06	3.03664e+06	0.27	0.00825
749	000090	2011-12-28	1	6.7	6.42	1819065	3.05031e+06	3.05034e+06	0.28	0.00398
749	000090	2011-12-29	1	6.78	6.62	2389901	3.08684e+06	3.08687e+06	0.16	0.00523
749	000090	2011-12-30	1	6.93	6.77	2481117	3.12794e+06	3.12796e+06	0.16	0.00543
749	000090	2012-01-04	2	6.93	6.5	2462929	3.00921e+06	3.00924e+06	0.43	0.00539
749	000090	2012-01-05	3	6.56	6.3	2453283	2.89505e+06	2.89508e+06	0.26	0.00537
749	000090	2012-01-06	3	6.46	6.25	1660097	2.94072e+06	2.94074e+06	0.21	0.00364
749	000090	2012-01-09	3	6.68	6.34	3261965	3.04574e+06	3.04577e+06	0.34	0.00714
749	000090	2012-01-10	3	6.97	6.65	4627428	3.16903e+06	3.16906e+06	0.32	0.01013
749	000090	2012-01-11	3	7.05	6.82	4077927	3.19643e+06	3.19646e+06	0.23	0.00893
749	000090	2012-01-12	3	7.46	7.03	6618500	3.26493e+06	3.26495e+06	0.43	0.01449
749	000090	2012-01-13	3	7.19	6.82	3905746	3.12337e+06	3.1234e+06	0.37	0.00855
749	000090	2012-01-16	3	6.86	6.59	2096881	3.01378e+06	3.0138e+06	0.27	0.00459
749	000090	2012-01-17	3	6.98	6.62	2636944	3.1736e+06	3.17363e+06	0.36	0.00577
749	000090	2012-01-19	3	7.02	6.79	3363045	3.17817e+06	3.17819e+06	0.23	0.00736
749	000090	2012-01-20	3	7.09	6.92	3181747	3.23753e+06	3.23756e+06	0.17	0.00697
749	000090	2012-01-30	3	7.1	6.9	2054551	3.15534e+06	3.15536e+06	0.2	0.0045
749	000090	2012-01-31	3	6.96	6.78	2282904	3.17817e+06	3.17819e+06	0.18	0.005
750	000096	2011-12-01	1	5.08	4.98	1225767	2.56957e+06	2655840	0.1	0.0024
750	000096	2011-12-02	1	5.15	4.91	1767371	2.60532e+06	2692800	0.24	0.00346
750	000096	2011-12-05	1	5.14	4.96	1115873	2.54913e+06	2634720	0.18	0.00218
750	000096	2011-12-06	1	5.03	4.84	1161312	2.50826e+06	2592480	0.19	0.00227
750	000096	2011-12-07	1	4.94	4.87	559881	2.51337e+06	2597760	0.07	0.0011
750	000096	2011-12-08	1	4.96	4.81	1050398	2.51337e+06	2597760	0.15	0.00206
750	000096	2011-12-09	1	4.93	4.86	402551	2.49805e+06	2581920	0.07	0.00079
750	000096	2011-12-12	1	4.91	4.8	418690	2.4674e+06	2550240	0.11	0.00082
750	000096	2011-12-13	1	4.82	4.59	933330	2.35501e+06	2434080	0.23	0.00183
750	000096	2011-12-14	1	4.66	4.51	430915	2.30903e+06	2386560	0.15	0.00084
750	000096	2011-12-15	1	4.53	4.35	846797	2.2273e+06	2302080	0.18	0.00166
750	000096	2011-12-16	1	4.46	4.32	793950	2.26306e+06	2339040	0.14	0.00155
750	000096	2011-12-19	1	4.46	4.33	629651	2.27838e+06	2354880	0.13	0.00123
750	000096	2011-12-20	1	4.51	4.41	709464	2.25795e+06	2333760	0.1	0.00139
750	000096	2011-12-21	1	4.48	4.36	575214	2.2273e+06	2302080	0.12	0.00113
750	000096	2011-12-22	1	4.35	4.15	931975	2171104	2244000	0.2	0.00182
750	000096	2011-12-23	1	4.33	4.24	561851	2.19154e+06	2265120	0.09	0.0011
750	000096	2011-12-26	1	4.29	4.18	582114	2.15578e+06	2228160	0.11	0.00114
750	000096	2011-12-27	1	4.24	4.1	448284	2.09959e+06	2170080	0.14	0.00088
750	000096	2011-12-28	1	4.44	4.16	2851773	2.15067e+06	2222880	0.28	0.00558
750	000096	2011-12-29	1	4.2	4.08	1216202	2.1098e+06	2180640	0.12	0.00238
750	000096	2011-12-30	1	4.2	4.12	751633	2.13534e+06	2207040	0.08	0.00147
750	000096	2012-01-04	2	4.4	4.18	1099601	2.13534e+06	2207040	0.22	0.00215
750	000096	2012-01-05	3	4.22	4.09	1133200	2.09448e+06	2164800	0.13	0.00222
750	000096	2012-01-06	3	4.1	4.02	668024	2.09448e+06	2164800	0.08	0.00131
750	000096	2012-01-09	3	4.28	4.08	2068904	2.18132e+06	2254560	0.2	0.00405
750	000096	2012-01-10	3	4.42	4.23	3066680	2.25284e+06	2328480	0.19	0.006
750	000096	2012-01-11	3	4.43	4.3	1918194	2.23241e+06	2307360	0.13	0.00375
750	000096	2012-01-12	3	4.43	4.28	1684615	2.22219e+06	2296800	0.15	0.0033
750	000096	2012-01-13	3	4.38	4.19	1072649	2.14556e+06	2217600	0.19	0.0021
750	000096	2012-01-16	3	4.45	4.13	2917972	2.20686e+06	2280960	0.32	0.00571
750	000096	2012-01-17	3	4.57	4.2	4811961	2.32947e+06	2407680	0.37	0.00942
750	000096	2012-01-18	3	4.56	4.4	3236434	2.25795e+06	2333760	0.16	0.00634
750	000096	2012-01-19	3	4.47	4.38	1657986	2.27327e+06	2349600	0.09	0.00325
750	000096	2012-01-20	3	4.49	4.41	1499925	2.2886e+06	2365440	0.08	0.00294
750	000096	2012-01-30	3	4.53	4.46	1772243	2.2886e+06	2365440	0.07	0.00347
750	000096	2012-01-31	3	4.47	4.37	979887	2.25795e+06	2333760	0.1	0.00192
751	000099	2011-12-01	1	9.7	9.43	7332024	4863792	4863792	0.27	0.01428
751	000099	2011-12-02	1	9.49	9.05	5337546	4663488	4663488	0.44	0.01039
751	000099	2011-12-05	1	9.1	8.65	3293860	4458048	4458048	0.45	0.00641
751	000099	2011-12-06	1	8.87	8.61	2248688	4494000	4494000	0.26	0.00438
751	000099	2011-12-07	1	8.92	8.7	2013421	4524816	4524816	0.22	0.00392
751	000099	2011-12-08	1	8.82	8.47	3021219	4452912	4452912	0.35	0.00588
751	000099	2011-12-12	1	8.6	8.3	2821823	4262880	4262880	0.3	0.00549
751	000099	2011-12-13	1	8.26	7.95	2832159	4093392	4093392	0.31	0.00551
751	000099	2011-12-14	1	8.06	7.78	1754589	4000944	4000944	0.28	0.00342
751	000099	2011-12-15	1	7.78	7.25	3804334	3780096	3780096	0.53	0.00741
751	000099	2011-12-16	1	7.65	7.3	2591254	3923904	3923904	0.35	0.00505
751	000099	2011-12-19	1	7.85	7.35	2962077	3995808	3995808	0.5	0.00577
751	000099	2011-12-20	1	7.9	7.61	2335451	3908496	3908496	0.29	0.00455
751	000099	2011-12-21	1	7.86	7.38	2312365	3790368	3790368	0.48	0.0045
751	000099	2011-12-22	1	7.6	7.01	3030526	3785232	3785232	0.59	0.0059
751	000099	2011-12-23	1	7.53	7.3	1645975	3810912	3810912	0.23	0.0032
751	000099	2011-12-26	1	7.52	7.27	1574152	3795504	3795504	0.25	0.00306
751	000099	2011-12-27	1	7.43	7.08	1658621	3661968	3661968	0.35	0.00323
751	000099	2011-12-28	1	7.13	6.91	2078997	3646560	3646560	0.22	0.00405
751	000099	2011-12-29	1	7.2	7.01	1649335	3646560	3646560	0.19	0.00321
751	000099	2011-12-30	1	7.26	7.15	1607840	3723600	3723600	0.11	0.00313
751	000099	2012-01-04	2	7.41	7.11	1991768	3651696	3651696	0.3	0.00388
751	000099	2012-01-05	3	7.17	6.89	1665579	3559248	3559248	0.28	0.00324
751	000099	2012-01-06	3	7.08	6.79	1505230	3626016	3626016	0.29	0.00293
751	000099	2012-01-09	3	7.49	6.96	3314199	3795504	3795504	0.53	0.00645
751	000099	2012-01-10	3	7.74	7.34	4375600	3934176	3934176	0.4	0.00852
751	000099	2012-01-11	3	7.69	7.55	3183683	3908496	3908496	0.14	0.0062
751	000099	2012-01-12	3	7.73	7.51	3563913	3934176	3934176	0.22	0.00694
751	000099	2012-01-13	3	7.66	7.28	3030642	3739008	3739008	0.38	0.0059
751	000099	2012-01-16	3	7.23	7	1920240	3595200	3595200	0.23	0.00374
751	000099	2012-01-17	3	7.45	6.95	3924698	3810912	3810912	0.5	0.00764
751	000099	2012-01-18	3	7.55	7.28	4429621	3749280	3749280	0.27	0.00862
751	000099	2012-01-19	3	7.51	7.17	4039759	3816048	3816048	0.34	0.00787
751	000099	2012-01-20	3	7.49	7.37	3851346	3831456	3831456	0.12	0.0075
751	000099	2012-01-30	3	7.5	7.34	2103808	3774960	3774960	0.16	0.0041
751	000099	2012-01-31	3	7.38	7.25	1507594	3774960	3774960	0.13	0.00294
752	000338	2011-12-01	1	36.26	35.03	10165034	2.4714e+07	4.51038e+07	1.23	0.00928
752	000338	2011-12-02	1	35.61	35.1	3299207	2.44168e+07	4.45614e+07	0.51	0.00301
752	000338	2011-12-05	1	35.5	34.52	3036242	2.38777e+07	4.35776e+07	0.98	0.00277
752	000338	2011-12-06	1	34.75	33.79	3808051	2.34907e+07	4.28713e+07	0.96	0.00347
752	000338	2011-12-07	1	34.18	33.33	4100569	2.34009e+07	4.27073e+07	0.85	0.00374
752	000338	2011-12-08	1	34.1	33.56	3619214	2.32281e+07	4.2392e+07	0.54	0.0033
752	000338	2011-12-09	1	33.85	33.39	3443458	2.32074e+07	4.23542e+07	0.46	0.00314
752	000338	2011-12-12	1	33.48	32.7	4094234	2.26337e+07	4.13073e+07	0.78	0.00374
752	000338	2011-12-13	1	32.65	30.8	7216662	2.16869e+07	3.95793e+07	1.85	0.00659
752	000338	2011-12-14	1	31.34	30	4719672	2.12723e+07	3.88225e+07	1.34	0.00431
752	000338	2011-12-15	1	30.47	29.8	5168051	2.09267e+07	3.81919e+07	0.67	0.00472
752	000338	2011-12-16	1	30.96	29.71	5514327	2.12515e+07	3.87847e+07	1.25	0.00503
752	000338	2011-12-19	1	30.89	29.72	4949282	2.13276e+07	3.89235e+07	1.17	0.00452
752	000338	2011-12-20	1	31.33	30.63	4688499	2.12792e+07	3.88352e+07	0.7	0.00428
752	000338	2011-12-21	1	31.35	30.2	3629158	2.08714e+07	3.8091e+07	1.15	0.00331
752	000338	2011-12-22	1	30.42	29.6	5183242	2.08922e+07	3.81288e+07	0.82	0.00473
752	000338	2011-12-23	1	31.35	30.11	9782219	2.15418e+07	3.93145e+07	1.24	0.00893
752	000338	2011-12-26	1	31.21	30.51	2848094	2.11824e+07	3.86586e+07	0.7	0.0026
752	000338	2011-12-27	1	31.12	30.51	5350637	2.14243e+07	3.91e+07	0.61	0.00488
752	000338	2011-12-28	1	31	30.03	3519233	2.13552e+07	3.89739e+07	0.97	0.00321
752	000338	2011-12-29	1	31.16	30.51	4804132	2.13552e+07	3.89739e+07	0.65	0.00438
752	000338	2011-12-30	1	31.52	30.93	4947916	2.17699e+07	3.97307e+07	0.59	0.00451
752	000338	2012-01-04	2	31.88	30.49	4607736	2.11064e+07	3.85198e+07	1.39	0.0042
752	000338	2012-01-05	3	30.45	29.92	3294542	2.10027e+07	3.83306e+07	0.53	0.00301
752	000338	2012-01-06	3	30.97	29.9	2812861	2.13898e+07	3.9037e+07	1.07	0.00257
752	000338	2012-01-09	3	31.88	30.51	6390387	2.1991e+07	4.01343e+07	1.37	0.00583
752	000338	2012-01-10	3	33.56	31.71	9114310	2.29378e+07	4.18623e+07	1.85	0.00832
752	000338	2012-01-11	3	34.2	33	9894121	2.30553e+07	4.20767e+07	1.2	0.00903
752	000338	2012-01-12	3	33.54	32.83	4721859	2.27236e+07	4.14713e+07	0.71	0.00431
752	000338	2012-01-13	3	33.17	31.85	4730823	2.21707e+07	4.04622e+07	1.32	0.00432
752	000338	2012-01-16	3	32.66	31.45	4926565	2.21707e+07	4.04622e+07	1.21	0.0045
752	000338	2012-01-17	3	34	31.85	9890161	2.31521e+07	4.22533e+07	2.15	0.00902
752	000338	2012-01-18	3	33.94	33.01	9633356	2.29517e+07	4.18875e+07	0.93	0.00879
752	000338	2012-01-19	3	34.01	32.96	8270437	2.33663e+07	4.26443e+07	1.05	0.00755
752	000338	2012-01-20	3	35.7	33.85	13391058	2.44099e+07	4.45488e+07	1.85	0.01222
752	000338	2012-01-30	3	35.68	34.31	7846932	2.37119e+07	4.32749e+07	1.37	0.00716
752	000338	2012-01-31	3	34.61	33.54	4352196	2.34285e+07	4.27578e+07	1.07	0.00397
753	000404	2011-12-01	1	6.38	6.13	3819348	1.40121e+06	1.99942e+06	0.25	0.01679
753	000404	2011-12-02	1	6.24	5.93	1585700	1.36481e+06	1.94749e+06	0.31	0.00697
753	000404	2011-12-05	1	5.99	5.85	685701	1.33979e+06	1.91178e+06	0.14	0.00301
753	000404	2011-12-06	1	5.95	5.77	903697	1.33297e+06	1.90205e+06	0.18	0.00397
753	000404	2011-12-07	1	5.93	5.83	778670	1.33752e+06	1.90854e+06	0.1	0.00342
753	000404	2011-12-08	1	5.9	5.7	1672904	1.29657e+06	1.85011e+06	0.2	0.00735
753	000404	2011-12-09	1	5.77	5.44	2597949	1.23743e+06	1.76572e+06	0.33	0.01142
753	000404	2011-12-12	1	5.46	5.1	4643670	1.18056e+06	1.68458e+06	0.36	0.02041
753	000404	2011-12-13	1	5.19	4.96	3642471	1.16691e+06	1.6651e+06	0.23	0.01601
753	000404	2011-12-14	1	5.17	4.99	2170554	1.15782e+06	1.65212e+06	0.18	0.00954
753	000404	2011-12-15	1	5.1	4.97	1888273	1.13962e+06	1.62615e+06	0.13	0.0083
753	000404	2011-12-16	1	5.12	4.9	2156100	1.16464e+06	1.66186e+06	0.22	0.00948
753	000404	2011-12-19	1	5.13	4.91	1771242	1.15782e+06	1.65212e+06	0.22	0.00779
753	000404	2011-12-20	1	5.2	5.08	2365450	1.15782e+06	1.65212e+06	0.12	0.0104
753	000404	2011-12-21	1	5.17	4.94	1390590	1.13279e+06	1.61641e+06	0.23	0.00611
753	000404	2011-12-22	1	4.93	4.48	6285999	1.07138e+06	1.52878e+06	0.45	0.02763
753	000404	2011-12-23	1	4.74	4.55	2697101	1.0691e+06	1.52553e+06	0.19	0.01186
753	000404	2011-12-26	1	4.75	4.6	1682178	1.05545e+06	1.50606e+06	0.15	0.0074
753	000404	2011-12-27	1	4.64	4.47	1497466	1.01906e+06	1.45412e+06	0.17	0.00658
753	000404	2011-12-28	1	4.48	4.31	2140315	1.01679e+06	1.45088e+06	0.17	0.00941
753	000404	2011-12-29	1	4.53	4.4	2534879	1.00541e+06	1.43465e+06	0.13	0.01114
753	000404	2011-12-30	1	4.48	4.42	3715543	1.01451e+06	1.44763e+06	0.06	0.01633
753	000404	2012-01-04	2	4.53	4.26	2212176	971291	1.38596e+06	0.27	0.00973
753	000404	2012-01-05	3	4.26	4.01	2209966	918974	1.31131e+06	0.25	0.00972
753	000404	2012-01-06	3	4.09	3.93	1908595	928072	1.32429e+06	0.16	0.00839
753	000404	2012-01-09	3	4.33	4.02	4478577	980390	1.39895e+06	0.31	0.01969
753	000404	2012-01-10	3	4.56	4.25	8210393	1.02133e+06	1.45737e+06	0.31	0.03609
753	000404	2012-01-11	3	4.56	4.43	5319832	1.02133e+06	1.45737e+06	0.13	0.02339
753	000404	2012-01-12	3	4.55	4.41	3880374	1.02361e+06	1.46062e+06	0.14	0.01706
753	000404	2012-01-13	3	4.57	4.25	4575791	971291	1.38596e+06	0.32	0.02012
753	000404	2012-01-17	3	4.48	4.04	4350840	1.01451e+06	1.44763e+06	0.44	0.01913
753	000404	2012-01-18	3	4.64	4.39	5906341	1.00086e+06	1.42816e+06	0.25	0.02597
753	000404	2012-01-19	3	4.49	4.35	2547255	1.01224e+06	1.44439e+06	0.14	0.0112
753	000404	2012-01-20	3	4.54	4.42	3099090	1.03043e+06	1.47035e+06	0.12	0.01362
753	000404	2012-01-30	3	4.65	4.5	3861300	1.02816e+06	1.46711e+06	0.15	0.01698
753	000404	2012-01-31	3	4.55	4.45	2172236	1.03043e+06	1.47035e+06	0.1	0.00955
754	000407	2011-12-01	1	5.07	4.97	4616256	3.20512e+06	3.22668e+06	0.1	0.00716
754	000407	2011-12-02	1	4.99	4.8	3594721	3.18577e+06	3.20721e+06	0.19	0.00557
754	000407	2011-12-05	1	4.94	4.78	2616724	3.10193e+06	3.12281e+06	0.16	0.00406
754	000407	2011-12-06	1	4.91	4.79	2389158	3.10193e+06	3.12281e+06	0.12	0.0037
754	000407	2011-12-07	1	4.87	4.78	1263197	3.11483e+06	3.13579e+06	0.09	0.00196
754	000407	2011-12-08	1	4.87	4.73	1682686	3.07614e+06	3.09684e+06	0.14	0.00261
754	000407	2011-12-09	1	4.84	4.74	1715510	3.08903e+06	3.10982e+06	0.1	0.00266
754	000407	2011-12-12	1	4.86	4.78	1839491	3.08259e+06	3.10333e+06	0.08	0.00285
754	000407	2011-12-13	1	4.79	4.4	3454887	2.90846e+06	2.92804e+06	0.39	0.00536
754	000407	2011-12-14	1	4.53	4.31	1879942	2.78594e+06	2.80468e+06	0.22	0.00292
754	000407	2011-12-15	1	4.35	4.09	3539137	2.65051e+06	2.66834e+06	0.26	0.00549
754	000407	2011-12-16	1	4.2	4.06	2411609	2708548	2.72677e+06	0.14	0.00374
754	000407	2011-12-19	1	4.2	3.98	3571378	2.62471e+06	2.64237e+06	0.22	0.00554
754	000407	2011-12-20	1	4.15	4.04	2361962	2.60537e+06	2.6229e+06	0.11	0.00366
754	000407	2011-12-21	1	4.14	4	3272115	2.59892e+06	2.61641e+06	0.14	0.00507
754	000407	2011-12-22	1	4	3.67	2808754	2.45704e+06	2.47357e+06	0.33	0.00436
754	000407	2011-12-23	1	3.91	3.75	2083164	2.49573e+06	2.51253e+06	0.16	0.00323
754	000407	2011-12-26	1	3.92	3.85	1452576	2.48928e+06	2.50604e+06	0.07	0.00225
754	000407	2011-12-28	1	3.83	3.57	3028805	2.3861e+06	2.40216e+06	0.26	0.0047
754	000407	2011-12-29	1	3.8	3.65	2484423	2.4248e+06	2.44111e+06	0.15	0.00385
754	000407	2011-12-30	1	3.83	3.73	2362311	2.46349e+06	2.48007e+06	0.1	0.00366
754	000407	2012-01-04	2	3.91	3.73	1670495	2.40545e+06	2.42164e+06	0.18	0.00259
754	000407	2012-01-05	3	3.71	3.56	2611343	2.29582e+06	2.31127e+06	0.15	0.00405
754	000407	2012-01-06	3	3.59	3.3	5651914	2.30227e+06	2.31776e+06	0.29	0.00876
754	000407	2012-01-09	3	3.72	3.47	4312950	2.399e+06	2.41514e+06	0.25	0.00669
754	000407	2012-01-10	3	3.91	3.7	4675802	2.51508e+06	2.532e+06	0.21	0.00725
754	000407	2012-01-11	3	3.93	3.8	4389968	2.49573e+06	2.51253e+06	0.13	0.00681
754	000407	2012-01-12	3	3.91	3.81	3254623	2.48284e+06	2.49954e+06	0.1	0.00505
754	000407	2012-01-13	3	3.85	3.6	3905136	2.34096e+06	2.35671e+06	0.25	0.00606
754	000407	2012-01-16	3	3.69	3.56	1770840	2.30227e+06	2.31776e+06	0.13	0.00275
754	000407	2012-01-17	3	3.8	3.52	3494867	2.45059e+06	2.46708e+06	0.28	0.00542
754	000407	2012-01-18	3	3.87	3.71	2800916	2.399e+06	2.41514e+06	0.16	0.00434
754	000407	2012-01-19	3	3.8	3.7	2585205	2.4248e+06	2.44111e+06	0.1	0.00401
754	000407	2012-01-20	3	3.82	3.73	2414551	2.44414e+06	2.46059e+06	0.09	0.00374
754	000407	2012-01-30	3	3.85	3.78	1852896	2.44414e+06	2.46059e+06	0.07	0.00287
754	000407	2012-01-31	3	3.82	3.75	1505324	2.45704e+06	2.47357e+06	0.07	0.00233
755	000422	2011-12-01	1	19.92	19.3	12075896	1.05058e+07	1.05113e+07	0.62	0.02228
755	000422	2011-12-02	1	19.37	18.7	8488459	1.01697e+07	1.0175e+07	0.67	0.01566
755	000422	2011-12-05	1	18.7	17.6	11376127	9.5842e+06	9.58924e+06	1.1	0.02099
755	000422	2011-12-06	1	17.8	17.38	7020239	9.5842e+06	9.58924e+06	0.42	0.01295
755	000422	2011-12-07	1	18	17.58	6628360	9.65467e+06	9.65975e+06	0.42	0.01223
755	000422	2011-12-08	1	17.94	17.32	5994197	9.5842e+06	9.58924e+06	0.62	0.01106
755	000422	2011-12-09	1	17.7	17.29	5376424	9.39447e+06	9.39941e+06	0.41	0.00992
755	000422	2011-12-12	1	17.49	17.22	5117987	9.36194e+06	9.36687e+06	0.27	0.00944
755	000422	2011-12-13	1	17.21	16.5	7668444	9.00958e+06	9.01432e+06	0.71	0.01415
755	000422	2011-12-14	1	17.15	16.52	11385703	9.02042e+06	9.02517e+06	0.63	0.021
755	000422	2011-12-15	1	16.87	16.39	10107490	9.11258e+06	9.11738e+06	0.48	0.01865
755	000422	2011-12-16	1	17.67	16.89	11048435	9.57336e+06	9.5784e+06	0.78	0.02038
755	000422	2011-12-20	1	18.22	17.51	12798348	9.51373e+06	9.51873e+06	0.71	0.02361
755	000422	2011-12-21	1	17.98	17.1	7105251	9.2752e+06	9.28009e+06	0.88	0.01311
755	000422	2011-12-22	1	17.68	16.73	11215612	9.54625e+06	9.55128e+06	0.95	0.02069
755	000422	2011-12-23	1	17.85	17.42	7624782	9.60046e+06	9.60552e+06	0.43	0.01407
755	000422	2011-12-26	1	18.02	17.47	7168634	9.47578e+06	9.48077e+06	0.55	0.01322
755	000422	2011-12-27	1	17.4	16.75	7895995	9.08005e+06	9.08483e+06	0.65	0.01457
755	000422	2011-12-28	1	17.15	16.52	5899816	9.28063e+06	9.28551e+06	0.63	0.01088
755	000422	2011-12-29	1	17.44	16.93	6053825	9.31857e+06	9.32348e+06	0.51	0.01117
755	000422	2011-12-30	1	17.79	17.33	8002873	9.56793e+06	9.57297e+06	0.46	0.01476
755	000422	2012-01-04	2	17.97	16.92	8421497	9.19389e+06	9.19873e+06	1.05	0.01554
755	000422	2012-01-05	3	16.9	16.47	7643686	8.94453e+06	8.94924e+06	0.43	0.0141
755	000422	2012-01-06	3	17.04	16.38	6846764	9.17221e+06	9.17704e+06	0.66	0.01263
755	000422	2012-01-09	3	18.08	16.59	14051120	9.73598e+06	9.74111e+06	1.49	0.02592
755	000422	2012-01-10	3	18.65	17.72	19711042	1.00016e+07	1.15622e+07	0.93	0.03636
755	000422	2012-01-11	3	18.58	18.1	13059922	9.90403e+06	1.14494e+07	0.48	0.02409
755	000422	2012-01-12	3	18.59	18.11	11892152	1.00016e+07	1.15622e+07	0.48	0.02194
755	000422	2012-01-13	3	18.64	17.76	13156742	9838981	1.13742e+07	0.88	0.02427
755	000422	2012-01-16	3	17.97	17.2	8997693	9.32399e+06	1.07789e+07	0.77	0.0166
755	000422	2012-01-17	3	18.55	17.18	14545168	9.9745e+06	1.15309e+07	1.37	0.02683
755	000422	2012-01-18	3	18.66	18.08	14699193	9.82814e+06	1.13617e+07	0.58	0.02712
755	000422	2012-01-19	3	18.76	18.07	12716163	1.00233e+07	1.15873e+07	0.69	0.02346
755	000422	2012-01-20	3	19.17	18.55	16918459	1.0316e+07	1.19257e+07	0.62	0.03121
755	000422	2012-01-30	3	19.18	18.61	9676688	1.01263e+07	1.17063e+07	0.57	0.01785
755	000422	2012-01-31	3	19	18.63	8948622	1.02076e+07	1.18003e+07	0.37	0.01651
756	000423	2011-12-01	1	50.35	48.62	5812891	3.197e+07	3.19817e+07	1.73	0.00889
756	000423	2011-12-02	1	49.17	48.48	2804909	3.197e+07	3.19817e+07	0.69	0.00429
756	000423	2011-12-05	1	49.1	47.4	3485255	3.10547e+07	3.1066e+07	1.7	0.00533
756	000423	2011-12-06	1	47.96	46.25	3567121	3.13162e+07	3.13276e+07	1.71	0.00546
756	000423	2011-12-07	1	48.1	46.71	3771420	3.13816e+07	3.1393e+07	1.39	0.00577
756	000423	2011-12-08	1	48	46.17	6108994	3.02113e+07	3.02223e+07	1.83	0.00934
756	000423	2011-12-09	1	46.6	44.98	7125000	2.97472e+07	2.9758e+07	1.62	0.0109
756	000423	2011-12-12	1	46.42	45.35	4224020	3.01067e+07	3.01177e+07	1.07	0.00646
756	000423	2011-12-13	1	46.16	44.71	3365506	2.92895e+07	2.93002e+07	1.45	0.00515
756	000423	2011-12-14	1	45.11	44.02	2242015	2.94791e+07	2.94898e+07	1.09	0.00343
756	000423	2011-12-15	1	45.25	43.66	2901603	2.8675e+07	2.86854e+07	1.59	0.00444
756	000423	2011-12-16	1	45.34	43.86	3478483	2.96295e+07	2.96403e+07	1.48	0.00532
756	000423	2011-12-19	1	46.24	44.85	3256263	3.02179e+07	3.02289e+07	1.39	0.00498
756	000423	2011-12-20	1	46.75	45.7	2522764	2.99564e+07	2.99673e+07	1.05	0.00386
756	000423	2011-12-21	1	46.39	45.1	2338200	2.95576e+07	2.95683e+07	1.29	0.00358
756	000423	2011-12-22	1	45.5	44.56	2547028	2.94203e+07	2.9431e+07	0.94	0.0039
756	000423	2011-12-23	1	45.79	44.5	2698979	2.93549e+07	2.93656e+07	1.29	0.00413
756	000423	2011-12-26	1	45.2	42.91	5492064	2.81781e+07	2.81883e+07	2.29	0.0084
756	000423	2011-12-27	1	43.38	41.66	4972746	2.77858e+07	2.77959e+07	1.72	0.00761
756	000423	2011-12-28	1	42.1	40.8	7968709	2.74524e+07	2.74624e+07	1.3	0.01219
756	000423	2011-12-29	1	42.6	41.8	4117013	2.7825e+07	2.78352e+07	0.8	0.0063
756	000423	2011-12-30	1	43.61	42.42	6211269	2.808e+07	2.80902e+07	1.19	0.0095
756	000423	2012-01-04	2	43.44	40.91	4852934	2.68051e+07	2.68149e+07	2.53	0.00742
756	000423	2012-01-05	3	41.47	38.79	9653723	2.57983e+07	2.58077e+07	2.68	0.01477
756	000423	2012-01-06	3	40.5	39.12	5614904	2.6086e+07	2.60955e+07	1.38	0.00859
756	000423	2012-01-09	3	41.81	39.81	5283990	2.73281e+07	2.73381e+07	2	0.00808
756	000423	2012-01-10	3	42.9	41.63	6117110	2.79231e+07	2.79333e+07	1.27	0.00936
756	000423	2012-01-11	3	43.48	42.73	3587044	2.81127e+07	2.81229e+07	0.75	0.00549
756	000423	2012-01-12	3	43.44	42.36	3604458	2.77531e+07	2.77632e+07	1.08	0.00551
756	000423	2012-01-13	3	42.87	41.05	3048562	2.73281e+07	2.73381e+07	1.82	0.00466
756	000423	2012-01-16	3	41.56	39.55	5284044	2.59813e+07	2.59908e+07	2.01	0.00808
756	000423	2012-01-17	3	41	39	7714302	2.65436e+07	2.65533e+07	2	0.0118
756	000423	2012-01-18	3	40.86	38.71	6717546	2.54583e+07	2.54676e+07	2.15	0.01027
756	000423	2012-01-19	3	39.2	38.05	7136813	2.54649e+07	2.54741e+07	1.15	0.01092
756	000423	2012-01-20	3	40.6	39.01	4888259	2.64194e+07	2.6429e+07	1.59	0.00748
756	000423	2012-01-30	3	40.5	39.41	3841262	2.62886e+07	26298206	1.09	0.00588
756	000423	2012-01-31	3	40.47	39.49	2774581	2.63998e+07	2.64094e+07	0.98	0.00424
757	000488	2011-12-01	1	5.58	5.46	7413783	4.45161e+06	6.1119e+06	0.12	0.00421
757	000488	2011-12-02	1	5.49	5.38	4816724	4.39485e+06	6.03397e+06	0.11	0.00274
757	000488	2011-12-05	1	5.42	5.31	4541521	4.32187e+06	5.93377e+06	0.11	0.00258
757	000488	2011-12-06	1	5.35	5.29	2706052	4.32187e+06	5.93377e+06	0.06	0.00154
757	000488	2011-12-07	1	5.38	5.31	3421688	4.32187e+06	5.93377e+06	0.07	0.00194
757	000488	2011-12-08	1	5.34	5.15	6470758	4.24079e+06	5.82245e+06	0.19	0.00368
757	000488	2011-12-09	1	5.23	5.12	5479872	4.17592e+06	5.73338e+06	0.11	0.00311
757	000488	2011-12-12	1	5.18	5.11	2427329	4.15159e+06	5.69999e+06	0.07	0.00138
757	000488	2011-12-13	1	5.11	4.93	5618933	4.02185e+06	5.52186e+06	0.18	0.00319
757	000488	2011-12-14	1	4.96	4.85	4957366	3.94888e+06	5.42167e+06	0.11	0.00282
757	000488	2011-12-15	1	4.85	4.68	8081803	3.81103e+06	5.23241e+06	0.17	0.00459
757	000488	2011-12-16	1	4.81	4.69	5068978	3.89212e+06	5.34374e+06	0.12	0.00288
757	000488	2011-12-19	1	4.78	4.63	4617912	3.85968e+06	5.29921e+06	0.15	0.00262
757	000488	2011-12-20	1	4.84	4.75	5779977	3.85968e+06	5.29921e+06	0.09	0.00328
757	000488	2011-12-21	1	4.83	4.71	4559237	3.81914e+06	5.24354e+06	0.12	0.00259
757	000488	2011-12-22	1	4.7	4.55	5930953	3.74616e+06	5.14335e+06	0.15	0.00337
757	000488	2011-12-23	1	4.74	4.6	4509952	3.79481e+06	5.21014e+06	0.14	0.00256
757	000488	2011-12-26	1	4.74	4.65	3210823	3.81103e+06	5.23241e+06	0.09	0.00182
757	000488	2011-12-27	1	4.74	4.64	4247743	3.77049e+06	5.17674e+06	0.1	0.00241
757	000488	2011-12-28	1	4.65	4.55	3868644	3.76238e+06	5.16561e+06	0.1	0.0022
757	000488	2011-12-29	1	4.67	4.6	3069822	3.76238e+06	5.16561e+06	0.07	0.00174
757	000488	2011-12-30	1	4.71	4.65	4603884	3.79481e+06	5.21014e+06	0.06	0.00262
757	000488	2012-01-04	2	4.75	4.6	3524911	3.74713e+06	5.14335e+06	0.15	0.002
757	000488	2012-01-05	3	4.64	4.54	3752635	3.69847e+06	5.07655e+06	0.1	0.00213
757	000488	2012-01-06	3	4.58	4.47	3803672	3.70658e+06	5.08768e+06	0.11	0.00216
757	000488	2012-01-09	3	4.83	4.52	13676215	3.90123e+06	5.35487e+06	0.31	0.00777
757	000488	2012-01-10	3	4.96	4.75	19290522	4.01478e+06	5.51073e+06	0.21	0.01096
757	000488	2012-01-11	3	4.95	4.85	11294311	3.95801e+06	5.4328e+06	0.1	0.00642
757	000488	2012-01-12	3	4.93	4.83	6886559	3.9499e+06	5.42167e+06	0.1	0.00391
757	000488	2012-01-13	3	4.88	4.73	7770498	3.84446e+06	5.27694e+06	0.15	0.00442
757	000488	2012-01-17	3	4.95	4.63	12434632	3.99045e+06	5477330	0.32	0.00707
757	000488	2012-01-18	3	4.94	4.78	9504602	3.90123e+06	5.35487e+06	0.16	0.0054
757	000488	2012-01-19	3	4.91	4.8	5829815	3.95801e+06	5.4328e+06	0.11	0.00331
757	000488	2012-01-20	3	4.97	4.85	7216404	3.99856e+06	5.48846e+06	0.12	0.0041
757	000488	2012-01-30	3	5.03	4.91	9009046	3.99045e+06	5477330	0.12	0.00512
757	000488	2012-01-31	3	4.93	4.85	4770936	3.95801e+06	5.4328e+06	0.08	0.00271
758	000503	2011-12-01	1	8.5	8.19	12683307	5.60561e+06	7.37898e+06	0.31	0.01857
758	000503	2011-12-02	1	8.31	8.13	8916245	5.55781e+06	7.31607e+06	0.18	0.01306
758	000503	2011-12-05	1	8.23	7.87	13354422	5.38712e+06	7.09137e+06	0.36	0.01956
758	000503	2011-12-06	1	8.09	7.81	7973426	5.51685e+06	7.26214e+06	0.28	0.01168
758	000503	2011-12-07	1	8.16	7.85	5007207	5.46223e+06	7.19024e+06	0.31	0.00733
758	000503	2011-12-08	1	8.26	7.77	11115186	5.59878e+06	7.37e+06	0.49	0.01628
758	000503	2011-12-09	1	8.16	7.95	6271465	5.44857e+06	7.17226e+06	0.21	0.00918
758	000503	2011-12-12	1	8	7.18	17979656	4.90235e+06	6.45324e+06	0.82	0.02633
758	000503	2011-12-13	1	7.36	6.9	11078494	4.95697e+06	6.52514e+06	0.46	0.01622
758	000503	2011-12-14	1	7.31	6.94	8496327	4.78628e+06	6.30045e+06	0.37	0.01244
758	000503	2011-12-15	1	7.1	6.78	10298781	4.74531e+06	6.24652e+06	0.32	0.01508
758	000503	2011-12-16	1	7.08	6.8	9568263	4.82041e+06	6.34539e+06	0.28	0.01401
758	000503	2011-12-19	1	7	6.35	25737909	4.47903e+06	5.896e+06	0.65	0.03769
758	000503	2011-12-20	1	6.55	6.36	14136552	4.38344e+06	5.77017e+06	0.19	0.0207
758	000503	2011-12-21	1	6.52	5.98	14400952	4.21274e+06	5.54547e+06	0.54	0.02109
758	000503	2011-12-22	1	6.12	5.7	10796637	4.15812e+06	5.47357e+06	0.42	0.01581
758	000503	2011-12-23	1	6.16	5.93	8263096	4.15129e+06	5.46458e+06	0.23	0.0121
758	000503	2011-12-26	1	6.16	6.01	4704961	4.11715e+06	5.41964e+06	0.15	0.00689
758	000503	2011-12-27	1	6.02	5.78	5592779	4.04205e+06	5.32078e+06	0.24	0.00819
758	000503	2011-12-28	1	5.95	5.75	6383573	4.02156e+06	5.29381e+06	0.2	0.00935
758	000503	2011-12-30	1	6.2	5.92	8556475	4.18543e+06	5.50952e+06	0.28	0.01253
758	000503	2012-01-04	2	6.22	5.97	5554663	4.11715e+06	5.41964e+06	0.25	0.00813
758	000503	2012-01-05	3	6.03	5.61	7296848	3.91915e+06	5.159e+06	0.42	0.01069
758	000503	2012-01-06	3	5.8	5.57	6103838	3.91915e+06	5.159e+06	0.23	0.00894
758	000503	2012-01-09	3	6.06	5.63	11376849	4.11032e+06	5.41066e+06	0.43	0.01666
758	000503	2012-01-10	3	6.38	6	14518288	4.33564e+06	5.70725e+06	0.38	0.02126
758	000503	2012-01-11	3	6.44	6.23	8961165	4.30833e+06	5.6713e+06	0.21	0.01312
758	000503	2012-01-12	3	6.37	6.2	8354259	4.29468e+06	5.65333e+06	0.17	0.01223
758	000503	2012-01-13	3	6.35	5.97	10129518	4.16495e+06	5.48256e+06	0.38	0.01483
758	000503	2012-01-16	3	6.14	5.83	4988086	3.99425e+06	5.25786e+06	0.31	0.00731
758	000503	2012-01-17	3	6.26	5.8	7299086	4.26736e+06	5.61737e+06	0.46	0.01069
758	000503	2012-01-18	3	6.34	6.06	5929545	4.16495e+06	5.48256e+06	0.28	0.00868
758	000503	2012-01-19	3	6.19	6.02	5250024	4.13081e+06	5.43762e+06	0.17	0.00769
758	000503	2012-01-20	3	6.12	5.95	7842787	4.1035e+06	5.40167e+06	0.17	0.01149
758	000503	2012-01-30	3	6.08	5.98	4749613	4.09667e+06	5.39268e+06	0.1	0.00696
758	000503	2012-01-31	3	6.04	5.93	3511287	4.11032e+06	5.41066e+06	0.11	0.00514
759	000505	2011-12-01	1	4.17	4.09	2965976	1.47783e+06	1.48326e+06	0.08	0.00697
759	000505	2011-12-02	1	4.1	3.91	3641342	1.42376e+06	1.42899e+06	0.19	0.00856
759	000505	2011-12-05	1	3.97	3.82	1697845	1.3769e+06	1.38196e+06	0.15	0.00399
759	000505	2011-12-06	1	3.87	3.78	1450624	1.3733e+06	1.37835e+06	0.09	0.00341
759	000505	2011-12-07	1	3.86	3.79	1051499	1.3733e+06	1.37835e+06	0.07	0.00247
759	000505	2011-12-08	1	3.83	3.62	2915285	1.33725e+06	1.34217e+06	0.21	0.00685
759	000505	2011-12-09	1	3.7	3.62	1548415	1.31923e+06	1.32408e+06	0.08	0.00364
759	000505	2011-12-12	1	3.66	3.48	3977358	1.25435e+06	1.25896e+06	0.18	0.00935
759	000505	2011-12-13	1	3.44	3.31	3471304	1.20028e+06	1.2047e+06	0.13	0.00816
759	000505	2011-12-14	1	3.28	3.17	2606265	1.14622e+06	1.15043e+06	0.11	0.00613
759	000505	2011-12-15	1	3.15	3.02	3990306	1.08854e+06	1.09255e+06	0.13	0.00938
759	000505	2011-12-16	1	3.08	2.94	3004326	1.11017e+06	1.11425e+06	0.14	0.00706
759	000505	2011-12-19	1	3.15	2.98	2855589	1.12819e+06	1.13234e+06	0.17	0.00671
759	000505	2011-12-20	1	3.28	3.07	3390848	1.15703e+06	1161283	0.21	0.00797
759	000505	2011-12-22	1	3.1	3.05	3096991	1.09936e+06	1.1034e+06	0.05	0.00728
759	000505	2011-12-23	1	3.1	2.96	2190918	1.10296e+06	1.10702e+06	0.14	0.00515
759	000505	2011-12-26	1	3.09	3.03	1179011	1.10296e+06	1.10702e+06	0.06	0.00277
759	000505	2011-12-27	1	3.06	2.98	1542650	1.07413e+06	1.07808e+06	0.08	0.00363
759	000505	2011-12-28	1	2.98	2.83	2758307	1.0525e+06	1.05637e+06	0.15	0.00648
759	000505	2011-12-29	1	2.95	2.86	1197930	1.0525e+06	1.05637e+06	0.09	0.00282
759	000505	2011-12-30	1	2.98	2.91	1702800	1.06331e+06	1.06722e+06	0.07	0.004
759	000505	2012-01-04	2	3.04	2.94	3035941	1.07052e+06	1.07446e+06	0.1	0.00714
759	000505	2012-01-05	3	3.01	2.82	4681716	1.02006e+06	1.02381e+06	0.19	0.011
759	000505	2012-01-06	3	2.9	2.74	2512600	1.02727e+06	1.03105e+06	0.16	0.00591
759	000505	2012-01-09	3	2.99	2.83	5556605	1.07773e+06	1.08169e+06	0.16	0.01306
759	000505	2012-01-10	3	3.14	2.99	8280077	1.1318e+06	1.13596e+06	0.15	0.01946
759	000505	2012-01-11	3	3.13	3.05	2911429	1.11378e+06	1.11787e+06	0.08	0.00684
759	000505	2012-01-12	3	3.14	3.05	1828123	1.11378e+06	1.11787e+06	0.09	0.0043
759	000505	2012-01-13	3	3.1	2.96	2553532	1.07413e+06	1.07808e+06	0.14	0.006
759	000505	2012-01-16	3	2.99	2.87	2505900	1.03448e+06	1.03828e+06	0.12	0.00589
759	000505	2012-01-17	3	3.01	2.87	2308322	1.08134e+06	1.08531e+06	0.14	0.00543
759	000505	2012-01-18	3	3.05	2.96	2599158	1.07413e+06	1.07808e+06	0.09	0.00611
759	000505	2012-01-19	3	3.03	2.96	1494526	1.08854e+06	1.09255e+06	0.07	0.00351
759	000505	2012-01-20	3	3.16	3	2886887	1.11738e+06	1.12149e+06	0.16	0.00679
759	000505	2012-01-30	3	3.18	3.07	2696497	1.11738e+06	1.12149e+06	0.11	0.00634
759	000505	2012-01-31	3	3.22	3.1	2997441	1.15703e+06	1161283	0.12	0.00705
760	000506	2011-12-01	1	9.67	9.19	4170763	2.604e+06	7.26956e+06	0.48	0.01504
760	000506	2011-12-02	1	9.45	9.09	2179993	2.53189e+06	7.06828e+06	0.36	0.00786
760	000506	2011-12-05	1	9.13	8.75	2004363	2.48198e+06	6.92892e+06	0.38	0.00723
760	000506	2011-12-06	1	8.95	8.54	2220927	2.4792e+06	6.92118e+06	0.41	0.00801
760	000506	2011-12-07	1	8.97	8.79	1655583	2.48198e+06	6.92892e+06	0.18	0.00597
760	000506	2011-12-08	1	9.36	8.8	2181863	2.53744e+06	7.08376e+06	0.56	0.00787
760	000506	2011-12-09	1	9.21	8.9	1911815	2.55131e+06	7.12247e+06	0.31	0.00689
760	000506	2011-12-21	1	10.12	9.21	7712846	2.55408e+06	7.13021e+06	0.91	0.02781
760	000506	2011-12-22	1	8.62	8.29	6084435	2.29895e+06	6.41796e+06	0.33	0.02194
760	000506	2011-12-23	1	8.18	7.46	3751290	2.21298e+06	6.17797e+06	0.72	0.01353
760	000506	2011-12-26	1	8.16	7.8	1913583	2.18525e+06	6.10055e+06	0.36	0.0069
760	000506	2011-12-27	1	7.86	7.46	2122608	2.07432e+06	5.79088e+06	0.4	0.00765
760	000506	2011-12-28	1	7.41	6.73	3461717	2.00222e+06	5.58959e+06	0.68	0.01248
760	000506	2011-12-29	1	7.89	7.03	4434071	2.18248e+06	6.09281e+06	0.86	0.01599
760	000506	2011-12-30	1	8.65	7.8	5383462	2.39601e+06	6.68893e+06	0.85	0.01941
760	000506	2012-01-04	2	9.2	8.45	6926989	2.43206e+06	6.78957e+06	0.75	0.02498
760	000506	2012-01-10	3	9.65	8.88	6076170	2.6761e+06	7.47085e+06	0.77	0.02191
760	000506	2012-01-11	3	10.62	9.73	21462617	2.93955e+06	8.20632e+06	0.89	0.07739
760	000506	2012-01-12	3	10.87	10.29	10811006	2.92846e+06	8.17536e+06	0.58	0.03898
760	000506	2012-01-13	3	10.98	10.17	11439578	2.84249e+06	7.93536e+06	0.81	0.04125
760	000506	2012-01-16	3	10.6	9.65	7493495	2.73711e+06	7.64117e+06	0.95	0.02702
760	000506	2012-01-17	3	10.8	9.35	12678363	2.94787e+06	8229549	1.45	0.04572
760	000506	2012-01-18	3	10.5	9.57	12358825	2.65669e+06	7.41666e+06	0.93	0.04457
760	000506	2012-01-19	3	10.05	9.41	6147299	2.69551e+06	7.52504e+06	0.64	0.02217
760	000506	2012-01-20	3	9.89	9.52	4020751	2.68996e+06	7.50956e+06	0.37	0.0145
760	000506	2012-01-30	3	10.67	9.85	16362134	2.9035e+06	8.10568e+06	0.82	0.059
760	000506	2012-01-31	3	10.4	10.04	6988501	2.83971e+06	7.92762e+06	0.36	0.0252
761	000530	2011-12-01	1	9.97	9.61	1036440	2.07296e+06	2.25849e+06	0.36	0.00313
761	000530	2011-12-02	1	9.7	9.43	572820	2.04923e+06	2.23264e+06	0.27	0.00173
761	000530	2011-12-05	1	9.5	9.28	507200	2.00178e+06	2.18094e+06	0.22	0.00153
761	000530	2011-12-06	1	9.39	9	859266	2.00825e+06	2.18799e+06	0.39	0.0026
761	000530	2011-12-07	1	9.33	9.2	240469	2.00609e+06	2.18564e+06	0.13	0.00073
761	000530	2011-12-08	1	9.34	9.04	463670	1.99746e+06	2.17624e+06	0.3	0.0014
761	000530	2011-12-09	1	9.21	9.06	382000	1.96295e+06	2.13864e+06	0.15	0.00116
761	000530	2011-12-12	1	9.18	9.01	323018	1.94354e+06	2.11748e+06	0.17	0.00098
761	000530	2011-12-13	1	9.01	8.68	845550	1.90255e+06	2.07283e+06	0.33	0.00256
761	000530	2011-12-14	1	8.85	8.5	578742	1.85078e+06	2.01643e+06	0.35	0.00175
761	000530	2011-12-15	1	8.58	8.33	793272	1.81196e+06	1.97413e+06	0.25	0.0024
761	000530	2011-12-16	1	8.59	8.34	602672	1.85078e+06	2.01643e+06	0.25	0.00182
761	000530	2011-12-19	1	8.78	8.24	760715	1.8853e+06	2.05403e+06	0.54	0.0023
761	000530	2011-12-20	1	8.89	8.65	1113203	1.90902e+06	2.07988e+06	0.24	0.00337
761	000530	2011-12-21	1	8.91	8.48	509092	1.84215e+06	2.00703e+06	0.43	0.00154
761	000530	2011-12-22	1	8.54	8.01	988383	1.80117e+06	1.96238e+06	0.53	0.00299
761	000530	2011-12-23	1	8.44	8.1	1320545	1.7645e+06	1.92242e+06	0.34	0.00399
761	000530	2011-12-26	1	8.27	8.06	604399	1.74724e+06	1.90362e+06	0.21	0.00183
761	000530	2011-12-27	1	8.1	7.7	1144351	1.68469e+06	1.83547e+06	0.4	0.00346
761	000530	2011-12-28	1	7.81	7.38	1089804	1.68253e+06	1.83312e+06	0.43	0.0033
761	000530	2011-12-29	1	7.8	7.65	440298	1.6588e+06	1.80727e+06	0.15	0.00133
761	000530	2011-12-30	1	7.92	7.68	1594601	1.70841e+06	1.86132e+06	0.24	0.00482
761	000530	2012-01-04	2	7.98	7.47	1516333	1.64155e+06	1.78846e+06	0.51	0.00459
761	000530	2012-01-05	3	7.56	7.2	884524	1.55526e+06	1.69446e+06	0.36	0.00267
761	000530	2012-01-06	3	7.28	6.87	1245021	1.52722e+06	1.66391e+06	0.41	0.00376
761	000530	2012-01-09	3	7.44	6.95	1302782	1.60056e+06	1.74381e+06	0.49	0.00394
761	000530	2012-01-10	3	7.81	7.42	1554729	1.68037e+06	1.83077e+06	0.39	0.0047
761	000530	2012-01-11	3	7.89	7.68	1285535	1.68037e+06	1.83077e+06	0.21	0.00389
761	000530	2012-01-12	3	7.85	7.7	895650	1.66959e+06	1.81902e+06	0.15	0.00271
761	000530	2012-01-13	3	7.7	7.33	863882	1.59625e+06	1.73911e+06	0.37	0.00261
761	000530	2012-01-16	3	7.36	7.01	1325919	1.52506e+06	1.66156e+06	0.35	0.00401
761	000530	2012-01-17	3	7.54	7.08	865945	1.6135e+06	1.75791e+06	0.46	0.00262
761	000530	2012-01-18	3	7.59	7.32	1137411	1.59409e+06	1.73676e+06	0.27	0.00344
761	000530	2012-01-19	3	7.5	7.2	587963	1.60703e+06	1.75086e+06	0.3	0.00178
761	000530	2012-01-20	3	7.58	7.4	683803	1.63076e+06	1.77671e+06	0.18	0.00207
761	000530	2012-01-30	3	7.63	7.5	513511	1.62213e+06	1.76731e+06	0.13	0.00155
761	000530	2012-01-31	3	7.55	7.31	290405	1.60919e+06	1.75321e+06	0.24	0.00088
762	000534	2011-12-01	1	6.78	6.19	14221933	1.59187e+06	1.59189e+06	0.59	0.05575
762	000534	2011-12-02	1	6.14	5.83	7161248	1.52299e+06	1.52301e+06	0.31	0.02807
762	000534	2011-12-05	1	6	5.82	3494575	1.48983e+06	1.48985e+06	0.18	0.0137
762	000534	2011-12-06	1	5.96	5.6	3451815	1.46687e+06	1.46689e+06	0.36	0.01353
762	000534	2011-12-07	1	5.87	5.64	3584698	1.45156e+06	1.45158e+06	0.23	0.01405
762	000534	2011-12-08	1	5.74	5.54	2522127	1.44901e+06	1.44903e+06	0.2	0.00989
762	000534	2011-12-09	1	5.69	5.57	1643199	1.42095e+06	1.42097e+06	0.12	0.00644
762	000534	2011-12-12	1	5.63	5.53	1413901	1.4286e+06	1.42862e+06	0.1	0.00554
762	000534	2011-12-13	1	5.6	5.05	2667688	1.34697e+06	1.34699e+06	0.55	0.01046
762	000534	2011-12-14	1	5.28	4.82	3043464	1.23217e+06	1.23219e+06	0.46	0.01193
762	000534	2011-12-15	1	4.8	4.56	2715416	1.16584e+06	1.16586e+06	0.24	0.01064
762	000534	2011-12-16	1	4.74	4.54	2560831	1.20411e+06	1.20412e+06	0.2	0.01004
762	000534	2011-12-19	1	4.74	4.54	1845381	1.19646e+06	1.19647e+06	0.2	0.00723
762	000534	2011-12-20	1	4.84	4.62	2880758	1.20666e+06	1.20668e+06	0.22	0.01129
762	000534	2011-12-22	1	4.57	4.26	4345153	1.12247e+06	1.12249e+06	0.31	0.01703
762	000534	2011-12-23	1	4.7	4.28	5406781	1.15819e+06	1.1582e+06	0.42	0.02119
762	000534	2011-12-26	1	4.53	4.37	3019333	1.11737e+06	1.11739e+06	0.16	0.01184
762	000534	2011-12-27	1	4.38	4.02	3087308	1.04594e+06	1.04596e+06	0.36	0.0121
762	000534	2011-12-28	1	4.15	3.9	4224765	1.02808e+06	1.0281e+06	0.25	0.01656
762	000534	2011-12-29	1	4.08	3.9	6076001	825690	1.01534e+06	0.18	0.02929
762	000534	2011-12-30	1	4.07	3.96	5740497	842287	1.03575e+06	0.11	0.02767
762	000534	2012-01-04	2	4.12	3.86	3012089	802869	987280	0.26	0.01452
762	000534	2012-01-05	3	3.85	3.63	3888017	759303	933707	0.22	0.01874
762	000534	2012-01-06	3	3.78	3.57	2933244	773825	951564	0.21	0.01414
762	000534	2012-01-09	3	4	3.68	5348651	821541	1.92334e+06	0.32	0.02578
762	000534	2012-01-10	3	4.23	3.9	6953714	865107	2.02534e+06	0.33	0.03352
762	000534	2012-01-11	3	4.28	4.1	6298676	883779	2.06905e+06	0.18	0.03036
762	000534	2012-01-12	3	4.43	4.19	8241649	904525	2.11762e+06	0.24	0.03973
762	000534	2012-01-13	3	4.38	4.09	6751936	877555	2.05448e+06	0.29	0.03255
762	000534	2012-01-16	3	4.24	4.05	2623086	840212	1.96705e+06	0.19	0.01264
762	000534	2012-01-17	3	4.35	4.06	6351644	898301	2.10305e+06	0.29	0.03062
762	000534	2012-01-18	3	4.41	4.17	5178246	879630	2.05933e+06	0.24	0.02496
762	000534	2012-01-19	3	4.37	4.19	4133100	906599	2.12247e+06	0.18	0.01992
762	000534	2012-01-20	3	4.43	4.31	3653533	904525	2.11762e+06	0.12	0.01761
762	000534	2012-01-30	3	4.38	4.18	3564319	871331	2.03991e+06	0.2	0.01718
762	000534	2012-01-31	3	4.23	4.14	2321396	877555	2.05448e+06	0.09	0.01119
763	000537	2011-12-01	1	5.03	4.82	8540727	2.48153e+06	2.48155e+06	0.21	0.01666
763	000537	2011-12-02	1	4.8	4.7	4281408	2.45076e+06	2.45079e+06	0.1	0.00835
763	000537	2011-12-05	1	4.79	4.68	3045278	2.41487e+06	2.4149e+06	0.11	0.00594
763	000537	2011-12-06	1	4.79	4.67	2672498	2.43538e+06	2.43541e+06	0.12	0.00521
763	000537	2011-12-07	1	4.8	4.73	2254199	2.44564e+06	2.44566e+06	0.07	0.0044
763	000537	2011-12-08	1	4.81	4.65	3078456	2.44051e+06	2.44054e+06	0.16	0.006
763	000537	2011-12-09	1	4.97	4.68	8972372	2.52767e+06	2.5277e+06	0.29	0.0175
763	000537	2011-12-12	1	4.96	4.82	3244660	2.48153e+06	2.48155e+06	0.14	0.00633
763	000537	2011-12-13	1	4.83	4.62	3722946	2.39437e+06	2.39439e+06	0.21	0.00726
763	000537	2011-12-14	1	4.85	4.69	4697590	2.41487e+06	2.4149e+06	0.16	0.00916
763	000537	2011-12-15	1	5.18	4.72	25531053	2.57894e+06	2.57897e+06	0.46	0.0498
763	000537	2011-12-16	1	5.16	4.85	18542675	2.64559e+06	2.64562e+06	0.31	0.03617
763	000537	2011-12-19	1	5.13	5	8888760	2.61996e+06	2.61999e+06	0.13	0.01734
763	000537	2011-12-20	1	5.22	5.01	8773806	2.56869e+06	2.56872e+06	0.21	0.01711
763	000537	2011-12-21	1	5.1	4.74	6434510	2.44564e+06	2.44566e+06	0.36	0.01255
763	000537	2011-12-22	1	4.75	4.43	7490871	2.37386e+06	2.37388e+06	0.32	0.01461
763	000537	2011-12-23	1	5.09	4.56	17008680	2.57894e+06	2.57897e+06	0.53	0.03317
763	000537	2011-12-26	1	5.06	4.88	7341683	2.52767e+06	2.5277e+06	0.18	0.01432
763	000537	2011-12-27	1	5.08	4.8	8065066	2.4764e+06	2.47643e+06	0.28	0.01573
763	000537	2011-12-28	1	5.23	4.73	13512006	2.63021e+06	2.63024e+06	0.5	0.02635
763	000537	2011-12-29	1	5.17	5.03	8843326	2.60458e+06	2.60461e+06	0.14	0.01725
763	000537	2011-12-30	1	5.38	5.09	16100207	2.74301e+06	2.74304e+06	0.29	0.0314
763	000537	2012-01-04	2	5.45	5.2	10652690	2.67123e+06	2.67126e+06	0.25	0.02078
763	000537	2012-01-05	3	5.55	5.09	16643568	2.74814e+06	2.74817e+06	0.46	0.03246
763	000537	2012-01-06	3	5.53	5.1	11911521	2.81479e+06	2.81482e+06	0.43	0.02323
763	000537	2012-01-09	3	5.63	5.35	12959695	2.87119e+06	2.87122e+06	0.28	0.02528
763	000537	2012-01-10	3	5.7	5.44	18561012	2.92246e+06	2.92249e+06	0.26	0.0362
763	000537	2012-01-11	3	5.66	5.47	11407238	2.85068e+06	2.85071e+06	0.19	0.02225
763	000537	2012-01-12	3	5.84	5.47	14311499	2.86606e+06	2.86609e+06	0.37	0.02791
763	000537	2012-01-13	3	5.6	5.3	9729349	2.73276e+06	2.73278e+06	0.3	0.01898
763	000537	2012-01-16	3	5.43	5.23	5671062	2.69174e+06	2.69177e+06	0.2	0.01106
763	000537	2012-01-17	3	5.61	5.32	11592926	2.87631e+06	2.87635e+06	0.29	0.02261
763	000537	2012-01-18	3	5.7	5.38	8791185	2.7789e+06	2.77893e+06	0.32	0.01715
763	000537	2012-01-19	3	5.57	5.42	5302778	2.83017e+06	2.8302e+06	0.15	0.01034
763	000537	2012-01-20	3	6.07	5.52	22220333	3.11216e+06	3.1122e+06	0.55	0.04334
763	000537	2012-01-30	3	6.24	6.01	19081524	3.08653e+06	3.08656e+06	0.23	0.03722
763	000537	2012-01-31	3	6.01	5.84	9144064	3.06602e+06	3.06605e+06	0.17	0.01783
764	000550	2011-12-01	1	21.09	20.6	1001854	1.0721e+07	1.07789e+07	0.49	0.00116
764	000550	2011-12-02	1	20.71	20.05	453324	1.03544e+07	1.04102e+07	0.66	0.00053
764	000550	2011-12-05	1	20.16	19.55	489500	1.02201e+07	1.02752e+07	0.61	0.00057
764	000550	2011-12-06	1	20.04	19.51	308365	1.02717e+07	1.03272e+07	0.53	0.00036
764	000550	2011-12-07	1	20.09	19.73	324503	1.02666e+07	1.0322e+07	0.36	0.00038
764	000550	2011-12-08	1	20.08	19.65	261404	1.03337e+07	1.03895e+07	0.43	0.0003
764	000550	2011-12-09	1	20.08	19.8	229992	1.03285e+07	10384280	0.28	0.00027
764	000550	2011-12-12	1	19.99	19.31	597691	1.00187e+07	1.00728e+07	0.68	0.00069
764	000550	2011-12-13	1	19.49	18.63	689789	9.97221e+06	1.0026e+07	0.86	0.0008
764	000550	2011-12-14	1	19.45	19.1	178894	9.92057e+06	9.9741e+06	0.35	0.00021
764	000550	2011-12-15	1	19.36	18.67	645809	9.91024e+06	9.96372e+06	0.69	0.00075
764	000550	2011-12-16	1	19.8	19	609720	1.01891e+07	1.02441e+07	0.8	0.00071
764	000550	2011-12-19	1	20.08	19.41	518430	1.03492e+07	1.0405e+07	0.67	0.0006
764	000550	2011-12-20	1	20.35	19.96	618761	1.04215e+07	1.04777e+07	0.39	0.00072
764	000550	2011-12-21	1	20.47	19.53	356763	1.00858e+07	1.01402e+07	0.94	0.00041
764	000550	2011-12-22	1	19.85	18.85	556941	1.00548e+07	1.01091e+07	1	0.00065
764	000550	2011-12-23	1	19.8	19.04	280659	1.01168e+07	1.01714e+07	0.76	0.00033
764	000550	2011-12-26	1	19.58	19.11	562486	1.00703e+07	10124673	0.47	0.00065
764	000550	2011-12-27	1	19.55	19.05	536072	9.95155e+06	1.00053e+07	0.5	0.00062
764	000550	2011-12-28	1	19.34	18.78	598512	9.96705e+06	1.00208e+07	0.56	0.0007
764	000550	2011-12-29	1	19.5	19.06	617591	1.00445e+07	1.00987e+07	0.44	0.00072
764	000550	2011-12-30	1	19.99	19.34	765083	1.03234e+07	1.03791e+07	0.65	0.00089
764	000550	2012-01-04	2	20.37	19.4	1134607	1.03286e+07	10384280	0.97	0.00132
764	000550	2012-01-05	3	20.27	19.76	694568	1.03235e+07	1.03791e+07	0.51	0.00081
764	000550	2012-01-06	3	20.21	19.46	1021824	1.03854e+07	1.04414e+07	0.75	0.00119
764	000550	2012-01-09	3	20.74	19.85	2701818	1.06798e+07	1.07373e+07	0.89	0.00314
764	000550	2012-01-10	3	21.18	20.5	1780598	1.08657e+07	1.09243e+07	0.68	0.00207
764	000550	2012-01-11	3	20.99	20.65	1081272	1.06953e+07	1.07529e+07	0.34	0.00126
764	000550	2012-01-12	3	20.87	20.3	1872918	1.05352e+07	1.0592e+07	0.57	0.00218
764	000550	2012-01-13	3	20.61	19.3	1503776	9.99812e+06	1.0052e+07	1.31	0.00175
764	000550	2012-01-16	3	19.7	19.1	1072963	9.9723e+06	1.0026e+07	0.6	0.00125
764	000550	2012-01-17	3	20.73	19.32	1607558	1.05869e+07	10643887	1.41	0.00187
764	000550	2012-01-18	3	20.78	20.41	1139623	1.06127e+07	1.06698e+07	0.37	0.00132
764	000550	2012-01-19	3	21.49	20.55	2019917	1.10516e+07	1.11112e+07	0.94	0.00235
764	000550	2012-01-20	3	22.65	21.16	2683277	1.16042e+07	1.16667e+07	1.49	0.00312
764	000550	2012-01-30	3	22.75	21.9	2459117	1.14028e+07	1.14642e+07	0.85	0.00286
764	000550	2012-01-31	3	22.2	21.62	839746	1.13254e+07	1.13864e+07	0.58	0.00098
765	000554	2011-12-01	1	8.29	8	5388823	2.92658e+06	3.88e+06	0.29	0.01486
765	000554	2011-12-02	1	8.88	7.91	13248569	3.21308e+06	4.25983e+06	0.97	0.03653
765	000554	2011-12-05	1	8.72	8.45	7683410	3.0934e+06	4.10117e+06	0.27	0.02119
765	000554	2011-12-06	1	8.58	8.03	6666934	2.96647e+06	3.93289e+06	0.55	0.01838
765	000554	2011-12-07	1	8.39	8.06	4835834	3.02087e+06	4.00501e+06	0.33	0.01333
765	000554	2011-12-08	1	8.38	7.98	4349882	2.96647e+06	3.93289e+06	0.4	0.01199
765	000554	2011-12-09	1	8.25	7.97	3333750	2.93746e+06	3.89443e+06	0.28	0.00919
765	000554	2011-12-12	1	8.2	7.64	4634129	2.82141e+06	3.74057e+06	0.56	0.01278
765	000554	2011-12-13	1	7.69	7.26	4130993	2.69811e+06	3.5771e+06	0.43	0.01139
765	000554	2011-12-14	1	7.54	7.36	2657521	2.69811e+06	3.5771e+06	0.18	0.00733
765	000554	2011-12-15	1	7.35	7.15	4117007	2.64734e+06	3.50979e+06	0.2	0.01135
765	000554	2011-12-16	1	7.49	7.15	3025312	2.70174e+06	3.58191e+06	0.34	0.00834
765	000554	2011-12-19	1	7.4	7.16	2926879	2.66185e+06	3.52902e+06	0.24	0.00807
765	000554	2011-12-20	1	7.44	7.22	2422796	2.64009e+06	3.50018e+06	0.22	0.00668
765	000554	2011-12-21	1	7.42	7.17	3519814	2.60382e+06	3.4521e+06	0.25	0.00971
765	000554	2011-12-22	1	7.24	6.78	6093459	2.55305e+06	3.38478e+06	0.46	0.0168
765	000554	2011-12-23	1	7.32	6.93	2743517	2.58569e+06	3.42806e+06	0.39	0.00757
765	000554	2011-12-26	1	7.19	7.05	1785966	2.57481e+06	3.41363e+06	0.14	0.00492
765	000554	2011-12-27	1	7.27	6.85	2394642	2.48778e+06	3.29824e+06	0.42	0.0066
765	000554	2011-12-28	1	6.94	6.41	3233954	2.46239e+06	3.26459e+06	0.53	0.00892
765	000554	2011-12-29	1	6.79	6.46	2222794	2.4225e+06	3.2117e+06	0.33	0.00613
765	000554	2011-12-30	1	6.91	6.67	2854417	2.49866e+06	3.31267e+06	0.24	0.00787
765	000554	2012-01-04	2	7.17	6.84	3058179	2.49503e+06	3.30786e+06	0.33	0.00843
765	000554	2012-01-05	3	6.86	6.55	2906345	2.42975e+06	3.22132e+06	0.31	0.00801
765	000554	2012-01-06	3	6.88	6.48	2734262	2.43701e+06	3.23093e+06	0.4	0.00754
765	000554	2012-01-09	3	7	6.66	3335691	2531295	3.35594e+06	0.34	0.0092
765	000554	2012-01-10	3	7.26	6.88	7047263	2.62558e+06	3.48094e+06	0.38	0.01943
765	000554	2012-01-11	3	7.36	7.08	4450610	2.60745e+06	3.4569e+06	0.28	0.01227
765	000554	2012-01-12	3	7.24	7	3266870	2.58569e+06	3.42806e+06	0.24	0.00901
765	000554	2012-01-13	3	7.17	6.71	3845626	2.48415e+06	3.29343e+06	0.46	0.0106
765	000554	2012-01-16	3	7.48	6.7	12538075	2.59295e+06	3.43767e+06	0.78	0.03457
765	000554	2012-01-17	3	7.69	7.2	13081308	2.78515e+06	3.69249e+06	0.49	0.03607
765	000554	2012-01-18	3	7.63	7.28	7283664	2.68723e+06	3.56268e+06	0.35	0.02008
765	000554	2012-01-19	3	7.56	7.31	8378798	2.70899e+06	3.59153e+06	0.25	0.0231
765	000554	2012-01-20	3	7.6	7.4	5396782	2.73438e+06	3.62518e+06	0.2	0.01488
765	000554	2012-01-30	3	7.77	7.48	6366664	2.74526e+06	3.63961e+06	0.29	0.01756
765	000554	2012-01-31	3	7.54	7.35	2988473	2.70174e+06	3.58191e+06	0.19	0.00824
766	000555	2011-12-01	1	8.66	8.4	435100	770335	770335	0.26	0.0048
766	000555	2011-12-02	1	8.55	8.32	793082	757647	757647	0.23	0.00875
766	000555	2011-12-05	1	8.29	8	731334	725021	725021	0.29	0.00807
766	000555	2011-12-06	1	8.12	7.98	794035	730459	730459	0.14	0.00876
766	000555	2011-12-07	1	8.11	7.92	339080	726834	726834	0.19	0.00374
766	000555	2011-12-08	1	8.02	7.68	618800	707802	707802	0.34	0.00683
766	000555	2011-12-09	1	7.82	7.55	382895	704177	704177	0.27	0.00422
766	000555	2011-12-12	1	7.93	7.6	200870	694208	694208	0.33	0.00222
766	000555	2011-12-13	1	7.61	7.28	593592	659770	659770	0.33	0.00655
766	000555	2011-12-14	1	7.34	6.92	813918	627144	627144	0.42	0.00898
766	000555	2011-12-15	1	6.85	6.57	625200	595424	595424	0.28	0.0069
766	000555	2011-12-16	1	6.68	6.24	2213867	584549	584549	0.44	0.02443
766	000555	2011-12-19	1	6.75	6.14	1314028	602674	602674	0.61	0.0145
766	000555	2011-12-20	1	6.74	6.45	1504165	606299	606299	0.29	0.0166
766	000555	2011-12-21	1	6.7	6.43	865970	582736	582736	0.27	0.00956
766	000555	2011-12-22	1	6.37	6.11	1191839	557360	557360	0.26	0.01315
766	000555	2011-12-23	1	6.29	6.02	512870	560985	560985	0.27	0.00566
766	000555	2011-12-26	1	6.28	6.12	529645	555548	555548	0.16	0.00584
766	000555	2011-12-27	1	6.1	5.82	592360	527453	527453	0.28	0.00654
766	000555	2011-12-28	1	5.71	5.53	1173874	504796	504796	0.18	0.01295
766	000555	2011-12-29	1	5.74	5.43	521036	513859	513859	0.31	0.00575
766	000555	2011-12-30	1	5.83	5.67	304104	521109	521109	0.16	0.00336
766	000555	2012-01-04	2	5.94	5.7	273970	516578	516578	0.24	0.00302
766	000555	2012-01-05	3	5.68	5.42	192600	492108	492108	0.26	0.00213
766	000555	2012-01-06	3	5.5	5.21	273650	492108	492108	0.29	0.00302
766	000555	2012-01-09	3	5.7	5.33	403021	516578	516578	0.37	0.00445
766	000555	2012-01-10	3	5.93	5.7	613749	534703	534703	0.23	0.00677
766	000555	2012-01-11	3	5.98	5.82	520020	535610	535610	0.16	0.00574
766	000555	2012-01-12	3	5.95	5.85	418720	531984	531984	0.1	0.00462
766	000555	2012-01-13	3	5.87	5.58	426720	517484	517484	0.29	0.00471
766	000555	2012-01-16	3	5.69	5.44	255700	501171	501171	0.25	0.00282
766	000555	2012-01-17	3	5.8	5.5	296399	523828	523828	0.3	0.00327
766	000555	2012-01-18	3	5.88	5.66	338900	517484	517484	0.22	0.00374
766	000555	2012-01-19	3	6	5.64	656172	536516	536516	0.36	0.00724
766	000555	2012-01-20	3	6.1	5.89	393488	545579	545579	0.21	0.00434
766	000555	2012-01-30	3	6.13	5.99	284000	543766	543766	0.14	0.00313
766	000555	2012-01-31	3	6.21	5.9	640363	552829	552829	0.31	0.00707
767	000566	2011-12-01	1	26.76	26.01	2428663	5.59798e+06	6.5885e+06	0.75	0.01154
767	000566	2011-12-02	1	26.7	26.3	1279279	5.59167e+06	6.58107e+06	0.4	0.00608
767	000566	2011-12-05	1	26.62	25.56	1557351	5.50121e+06	6.47461e+06	1.06	0.0074
767	000566	2011-12-06	1	26.14	25.5	1266738	5.46544e+06	6.43252e+06	0.64	0.00602
767	000566	2011-12-07	1	25.99	25.6	587707	5.45913e+06	6.42509e+06	0.39	0.00279
767	000566	2011-12-08	1	26.3	25.61	2195393	5.50752e+06	6.48204e+06	0.69	0.01044
767	000566	2011-12-09	1	26.2	23.9	4480778	5.49069e+06	6.46223e+06	2.3	0.0213
767	000566	2011-12-12	1	26.25	25	1832868	5.42337e+06	6.383e+06	1.25	0.00871
767	000566	2011-12-13	1	25.53	24.3	1798931	5.2151e+06	6.13788e+06	1.23	0.00855
767	000566	2011-12-14	1	24.77	24.02	674611	5.17794e+06	6.07846e+06	0.75	0.0032
767	000566	2011-12-15	1	25.35	24.37	1874890	5.20536e+06	6.11064e+06	0.98	0.00889
767	000566	2011-12-16	1	24.7	23.48	2164503	5.20325e+06	6.10817e+06	1.22	0.01026
767	000566	2011-12-19	1	24.59	23.71	1121044	5.12521e+06	6.01656e+06	0.88	0.00532
767	000566	2011-12-20	1	24.5	23.99	1377341	5.09779e+06	5.98437e+06	0.51	0.00653
767	000566	2011-12-21	1	24.27	23.4	1750889	5.0303e+06	5.90514e+06	0.87	0.0083
767	000566	2011-12-22	1	23.88	23.01	4579446	4.92484e+06	5.78134e+06	0.87	0.02171
767	000566	2011-12-23	1	23.72	21.6	4046859	4.68229e+06	5.49661e+06	2.12	0.01919
767	000566	2011-12-26	1	22.2	19.98	4460605	4.21406e+06	4.94695e+06	2.22	0.02115
767	000566	2011-12-27	1	20.18	18.6	5749999	4.19719e+06	4.92714e+06	1.58	0.02726
767	000566	2011-12-28	1	19.78	18.65	2717378	4.13181e+06	4.85039e+06	1.13	0.01288
767	000566	2011-12-29	1	20.05	19.16	1414581	4.21195e+06	4.94447e+06	0.89	0.00671
767	000566	2011-12-30	1	20.3	19.8	1510925	4.27945e+06	5.0237e+06	0.5	0.00716
767	000566	2012-01-04	2	20.4	19.29	1296479	4.07751e+06	4778583	1.11	0.00614
767	000566	2012-01-05	3	19.23	17.61	2170450	3.73525e+06	4.37748e+06	1.62	0.01027
767	000566	2012-01-06	3	17.95	17.11	1235049	3.75004e+06	4.39481e+06	0.84	0.00585
767	000566	2012-01-09	3	18.36	17.54	1767991	3.87891e+06	4.54584e+06	0.82	0.00837
767	000566	2012-01-10	3	19.38	18.32	1951102	4.01201e+06	4.70183e+06	1.06	0.00924
767	000566	2012-01-11	3	19.4	18.81	1341180	4.03103e+06	4.72411e+06	0.59	0.00635
767	000566	2012-01-12	3	20.33	18.98	2244096	4.21694e+06	4.942e+06	1.35	0.01062
767	000566	2012-01-13	3	20.18	19.01	1576292	4.08173e+06	4.78353e+06	1.17	0.00746
767	000566	2012-01-17	3	19.83	18.12	2316396	4.18948e+06	4.90981e+06	1.71	0.01096
767	000566	2012-01-18	3	19.83	17.85	2925607	3.77116e+06	4.41957e+06	1.98	0.01385
767	000566	2012-01-19	3	18.38	17.2	3658730	3.7944e+06	4.44681e+06	1.18	0.01732
767	000566	2012-01-20	3	18.76	17.61	2894684	3.94018e+06	4.61765e+06	1.15	0.0137
767	000566	2012-01-30	3	19.25	18.31	1550288	4.00779e+06	4.69688e+06	0.94	0.00734
767	000566	2012-01-31	3	19.09	18.67	802855	3.98243e+06	4.66717e+06	0.42	0.0038
768	000567	2011-12-01	1	6.64	6.43	1941483	846745	972216	0.21	0.01474
768	000567	2011-12-02	1	6.43	6.25	844757	837527	961632	0.18	0.00641
768	000567	2011-12-05	1	6.38	6.12	574965	809872	929880	0.26	0.00437
768	000567	2011-12-06	1	6.21	6.08	465539	808556	928368	0.13	0.00354
768	000567	2011-12-07	1	6.25	6.12	497781	820407	941976	0.13	0.00378
768	000567	2011-12-08	1	6.25	6.06	567578	815140	935928	0.19	0.00431
768	000567	2011-12-09	1	6.23	6.09	437899	809872	929880	0.14	0.00333
768	000567	2011-12-12	1	6.12	5.89	687341	778268	893592	0.23	0.00522
768	000567	2011-12-13	1	5.96	5.5	930593	733494	842184	0.46	0.00707
768	000567	2011-12-14	1	5.59	5.4	617600	715058	821016	0.19	0.00469
768	000567	2011-12-15	1	5.43	5.31	642477	701889	805896	0.12	0.00488
768	000567	2011-12-16	1	5.5	5.23	769846	724276	831600	0.27	0.00585
768	000567	2011-12-19	1	5.56	5.33	639668	728227	836136	0.23	0.00486
768	000567	2011-12-20	1	5.67	5.51	602400	728227	836136	0.16	0.00457
768	000567	2011-12-21	1	5.59	5.25	549200	692671	795312	0.34	0.00417
768	000567	2011-12-22	1	5.24	4.96	1099670	670285	769608	0.28	0.00835
768	000567	2011-12-23	1	5.22	5	513427	674235	774144	0.22	0.0039
768	000567	2011-12-26	1	5.32	5.08	660700	678186	778680	0.24	0.00502
768	000567	2011-12-27	1	5.17	5.01	596101	662383	760536	0.16	0.00453
768	000567	2011-12-28	1	5.03	4.85	545245	658433	756000	0.18	0.00414
768	000567	2011-12-29	1	5.08	4.94	413818	655799	752976	0.14	0.00314
768	000567	2011-12-30	1	5.12	4.98	450894	665017	763560	0.14	0.00342
768	000567	2012-01-04	2	5.1	4.95	468650	658433	756000	0.15	0.00356
768	000567	2012-01-05	3	4.99	4.76	672756	632096	725760	0.23	0.00511
768	000567	2012-01-06	3	4.86	4.69	521049	636046	730296	0.17	0.00396
768	000567	2012-01-09	3	5.04	4.8	535699	661067	759024	0.24	0.00407
768	000567	2012-01-10	3	5.25	5.01	1113594	687404	789264	0.24	0.00846
768	000567	2012-01-11	3	5.25	5.15	741743	684770	786240	0.1	0.00563
768	000567	2012-01-12	3	5.36	5.17	715855	684770	786240	0.19	0.00544
768	000567	2012-01-13	3	5.21	4.9	816922	653165	749952	0.31	0.0062
768	000567	2012-01-16	3	5.03	4.86	399531	641314	736344	0.17	0.00303
768	000567	2012-01-17	3	5.17	4.86	655293	675552	775656	0.31	0.00498
768	000567	2012-01-18	3	5.22	5.06	1107120	668968	768096	0.16	0.00841
768	000567	2012-01-19	3	5.18	5.04	1426273	672918	772632	0.14	0.01083
768	000567	2012-01-20	3	5.21	5.08	630709	678186	778680	0.13	0.00479
768	000567	2012-01-30	3	5.16	5.07	563335	674235	774144	0.09	0.00428
768	000567	2012-01-31	3	5.13	5.05	726800	674235	774144	0.08	0.00552
769	000572	2011-12-01	1	3.99	3.91	5147881	6.43456e+06	6.44697e+06	0.08	0.00314
769	000572	2011-12-02	1	3.92	3.82	3252508	6.30325e+06	6.3154e+06	0.1	0.00198
769	000572	2011-12-05	1	3.86	3.68	5417224	6.08985e+06	6.1016e+06	0.18	0.0033
769	000572	2011-12-06	1	3.72	3.65	3385969	6.10627e+06	6.11805e+06	0.07	0.00206
769	000572	2011-12-07	1	3.73	3.68	3107416	6.08985e+06	6.1016e+06	0.05	0.00189
769	000572	2011-12-08	1	3.71	3.61	3558308	6.07344e+06	6.08515e+06	0.1	0.00217
769	000572	2011-12-09	1	3.7	3.62	3378974	6.07344e+06	6.08515e+06	0.08	0.00206
769	000572	2011-12-12	1	3.71	3.65	3569566	6.08985e+06	6.1016e+06	0.06	0.00217
769	000572	2011-12-13	1	3.69	3.58	4629950	5.90929e+06	5.92069e+06	0.11	0.00282
769	000572	2011-12-14	1	3.6	3.51	2701750	5.76156e+06	5.77267e+06	0.09	0.00165
769	000572	2011-12-15	1	3.48	3.32	5230979	5.4661e+06	5.47664e+06	0.16	0.00319
769	000572	2011-12-16	1	3.4	3.32	7199677	5.56458e+06	5.57532e+06	0.08	0.00439
769	000572	2011-12-19	1	3.37	3.25	9127943	5.48251e+06	5.49309e+06	0.12	0.00556
769	000572	2011-12-20	1	3.38	3.29	7288282	5.41685e+06	5.4273e+06	0.09	0.00444
769	000572	2011-12-21	1	3.34	3.23	5507777	5.31836e+06	5.32862e+06	0.11	0.00336
769	000572	2011-12-22	1	3.21	3.07	5888693	5.15422e+06	5.16416e+06	0.14	0.00359
769	000572	2011-12-23	1	3.2	3.11	4052449	5.18705e+06	5.19705e+06	0.09	0.00247
769	000572	2011-12-27	1	3.14	3.05	4497100	5.0229e+06	5.03259e+06	0.09	0.00274
769	000572	2011-12-28	1	3.12	3.02	5469870	5.10497e+06	5.11482e+06	0.1	0.00333
769	000572	2011-12-29	1	3.21	3.07	7359937	5.20346e+06	5.2135e+06	0.14	0.00448
769	000572	2011-12-30	1	3.22	3.16	4523049	5.26912e+06	5.27928e+06	0.06	0.00276
769	000572	2012-01-04	2	3.24	3.06	4516586	5.05573e+06	5.06548e+06	0.18	0.00275
769	000572	2012-01-05	3	3.19	3.03	13124226	5.12139e+06	5.13127e+06	0.16	0.008
769	000572	2012-01-06	3	3.15	3.05	5373281	5.15422e+06	5.16416e+06	0.1	0.00327
769	000572	2012-01-09	3	3.29	3.12	17836750	5.38402e+06	5.39441e+06	0.17	0.01087
769	000572	2012-01-10	3	3.42	3.24	15456825	5.56458e+06	5.57532e+06	0.18	0.00942
769	000572	2012-01-11	3	3.4	3.34	16987336	5.581e+06	5.59176e+06	0.06	0.01035
769	000572	2012-01-12	3	3.45	3.36	8783673	5.53175e+06	5.54242e+06	0.09	0.00535
769	000572	2012-01-13	3	3.37	3.23	7721422	5.33478e+06	5.34507e+06	0.14	0.0047
769	000572	2012-01-16	3	3.28	3.11	6940254	5.1378e+06	5.14771e+06	0.17	0.00423
769	000572	2012-01-17	3	3.35	3.13	10132830	5.4661e+06	5.47664e+06	0.22	0.00617
769	000572	2012-01-18	3	3.38	3.25	7581177	5.35119e+06	5.36151e+06	0.13	0.00462
769	000572	2012-01-19	3	3.36	3.24	6095574	5.44968e+06	5.46019e+06	0.12	0.00371
769	000572	2012-01-20	3	3.37	3.3	7349682	5.48251e+06	5.49309e+06	0.07	0.00448
769	000572	2012-01-30	3	3.35	3.29	4561660	5.41685e+06	5.4273e+06	0.06	0.00278
769	000572	2012-01-31	3	3.32	3.26	3392728	5.43327e+06	5.44375e+06	0.06	0.00207
770	000613	2011-12-01	1	4.76	4.68	1081559	1.21095e+06	1292148	0.08	0.00312
770	000613	2011-12-02	1	4.91	4.51	3470021	1.25494e+06	1339085	0.4	0.01001
770	000613	2011-12-05	1	4.96	4.77	1902494	1.27564e+06	1361173	0.19	0.00549
770	000613	2011-12-06	1	5.05	4.68	2155201	1.25494e+06	1339085	0.37	0.00622
[truncated: 15,287 more rows]
