# Supplementary material for: Direct interaction in digital interactive media and stock performance: Evidence from Panorama
Source: PLoS One. 2024 May 28;19(5):e0302448. doi: 10.1371/journal.pone.0302448 (PMC11132475; doi:10.1371/journal.pone.0302448)
Supplement: S1 Data — (ZIP) [file pone.0302448.s001.zip › PLoS One Data/Control Group_1 year.xlsx]

## Sheet: Sheet1
Serial Number	Security Code	Transaction Date	Time	Daily High Price	Daily Low Price	Daily Trading Volume	Daily Circulating Market Value	Daily Total Market	Volatility	Turnover Rate
715	000002	2011-01-04	1	8.98	8.23	188816123	8.50158e+07	8.51862e+07	0.75	0.0172
715	000002	2011-01-05	1	8.98	8.63	125616280	8.53057e+07	8.54766e+07	0.35	0.01144
715	000002	2011-01-06	1	8.98	8.69	79128446	8.54023e+07	8.55735e+07	0.29	0.00721
715	000002	2011-01-07	1	9.2	8.78	144721563	8.58853e+07	8.60575e+07	0.42	0.01319
715	000002	2011-01-10	1	9.2	8.68	129046684	8.44362e+07	8.46054e+07	0.52	0.01176
715	000002	2011-01-11	1	9.16	8.64	134731238	8.72378e+07	8.74127e+07	0.52	0.01228
715	000002	2011-01-12	1	9.34	8.9	135521972	8.76243e+07	8.77999e+07	0.44	0.01235
715	000002	2011-01-13	1	9.14	8.9	58795894	8.63684e+07	8.65415e+07	0.24	0.00536
715	000002	2011-01-14	1	9.12	8.85	88532157	8.74311e+07	8.76063e+07	0.27	0.00807
715	000002	2011-01-17	1	9.02	8.33	119826663	8.13447e+07	81507745	0.69	0.01092
715	000002	2011-01-18	1	8.55	8.28	64487440	8.06684e+07	8.08301e+07	0.27	0.00588
715	000002	2011-01-19	1	8.57	8.23	94678360	8.2504e+07	8.26694e+07	0.34	0.00863
715	000002	2011-01-20	1	8.5	8.13	82965364	7.86396e+07	7.87973e+07	0.37	0.00756
715	000002	2011-01-21	1	8.68	8.13	89539107	8.09583e+07	8.11205e+07	0.55	0.00816
715	000002	2011-01-24	1	8.64	8.15	74292486	8.16345e+07	8.17982e+07	0.49	0.00677
715	000002	2011-01-25	1	8.65	8.35	49167141	8.2021e+07	8.21854e+07	0.3	0.00448
715	000002	2011-01-26	1	8.62	8.42	38212417	8.22142e+07	8.2379e+07	0.2	0.00348
715	000002	2011-01-27	1	8.33	7.95	176152186	8.01854e+07	8.03461e+07	0.38	0.01605
715	000002	2011-01-28	1	8.52	8.12	136236029	7.9799e+07	7.99589e+07	0.4	0.01241
715	000002	2011-01-31	1	8.26	8.12	81430851	7.92193e+07	7.93781e+07	0.14	0.00742
715	000002	2011-02-01	1	8.26	8.13	99025327	7.90261e+07	7.91845e+07	0.13	0.00902
715	000002	2011-02-09	1	8.13	7.98	94823227	7.74803e+07	7.76356e+07	0.15	0.00864
715	000002	2011-02-10	1	8.2	8.02	104714905	7.90261e+07	7.91845e+07	0.18	0.00954
715	000002	2011-02-11	1	8.35	8.06	136052383	7.9799e+07	7.99589e+07	0.29	0.0124
715	000002	2011-02-14	1	8.64	8.22	183682785	8.30837e+07	8.32502e+07	0.42	0.01674
715	000002	2011-02-15	1	8.7	8.56	110339094	8.28904e+07	8.30566e+07	0.14	0.01005
715	000002	2011-02-16	1	8.56	8.34	127143666	8.24074e+07	8.25726e+07	0.22	0.01158
715	000002	2011-02-17	1	8.56	8.28	124664291	8.08616e+07	8.10237e+07	0.28	0.01136
715	000002	2011-02-18	1	8.44	8.29	70236873	8.06684e+07	8.08301e+07	0.15	0.0064
715	000002	2011-02-21	1	8.41	8.2	91917235	8.11515e+07	8.13141e+07	0.21	0.00837
715	000002	2011-02-22	1	8.37	8.1	158553324	7.84464e+07	7.86037e+07	0.27	0.01445
715	000002	2011-02-23	1	8.19	8.1	55724784	7.87363e+07	7.88941e+07	0.09	0.00508
715	000002	2011-02-24	1	8.2	8.1	62056120	7.89295e+07	7.90877e+07	0.1	0.00565
715	000002	2011-02-25	1	8.18	8.07	61297507	7.8543e+07	7.87005e+07	0.11	0.00558
715	000002	2011-02-28	1	8.16	8.05	77266945	7.88329e+07	7.89909e+07	0.11	0.00704
715	000002	2011-03-01	1	8.42	8.16	153265426	8.01854e+07	8.03461e+07	0.26	0.01396
715	000002	2011-03-02	1	8.26	8.13	67262573	7.92193e+07	7.93781e+07	0.13	0.00613
715	000002	2011-03-03	1	8.31	8.17	89932700	7.91227e+07	7.92813e+07	0.14	0.00819
715	000002	2011-03-04	1	8.35	8.21	99495171	8.05718e+07	8.07333e+07	0.14	0.00906
715	000002	2011-03-07	1	8.46	8.33	112730872	8.09583e+07	8.11205e+07	0.13	0.01027
715	000002	2011-03-08	1	8.63	8.44	170373399	8.24074e+07	8.25726e+07	0.19	0.01552
715	000002	2011-03-09	1	8.62	8.48	91259616	8.24074e+07	8.25726e+07	0.14	0.00831
715	000002	2011-03-10	1	8.6	8.41	104636390	8.21176e+07	8.22822e+07	0.19	0.00953
715	000002	2011-03-11	1	8.48	8.28	90268900	8.04752e+07	8.06365e+07	0.2	0.00822
715	000002	2011-03-14	1	8.35	8.23	43538664	8.01854e+07	8.03461e+07	0.12	0.00397
715	000002	2011-03-15	1	8.29	8.1	86853268	7.90261e+07	7.91845e+07	0.19	0.00791
715	000002	2011-03-16	1	8.3	8.17	46732952	7.97023e+07	7.98621e+07	0.13	0.00426
715	000002	2011-03-17	1	8.23	8.11	60868987	7.90261e+07	7.91845e+07	0.12	0.00555
715	000002	2011-03-18	1	8.35	8.15	74603585	7.92193e+07	7.93781e+07	0.2	0.0068
715	000002	2011-03-21	1	8.44	8.2	89232595	8.01854e+07	8.03461e+07	0.24	0.00813
715	000002	2011-03-22	1	8.36	8.18	47174172	8.01854e+07	8.03461e+07	0.18	0.0043
715	000002	2011-03-23	1	8.59	8.25	163257524	8.21176e+07	8.22822e+07	0.34	0.01487
715	000002	2011-03-24	1	8.59	8.47	86316145	8.2021e+07	8.21854e+07	0.12	0.00786
715	000002	2011-03-25	1	8.8	8.5	172505597	8.4243e+07	8.44118e+07	0.3	0.01572
715	000002	2011-03-28	1	8.93	8.69	133234319	8.43396e+07	8.45086e+07	0.24	0.01214
715	000002	2011-03-29	1	8.87	8.64	99146306	8.38565e+07	8.40246e+07	0.23	0.00903
715	000002	2011-03-30	1	8.78	8.54	85566100	8.39531e+07	8.41214e+07	0.24	0.0078
715	000002	2011-04-01	1	8.83	8.5	73417645	8.5209e+07	8.53798e+07	0.33	0.00669
715	000002	2011-04-06	1	8.99	8.73	106840180	8.63684e+07	8.65415e+07	0.26	0.00973
715	000002	2011-04-07	1	9.28	8.91	128453209	8.83971e+07	8.85743e+07	0.37	0.0117
715	000002	2011-04-11	1	9.19	8.81	83328040	8.5209e+07	8.53798e+07	0.38	0.00759
715	000002	2011-04-12	1	8.96	8.76	66309669	8.54989e+07	8.56703e+07	0.2	0.00604
715	000002	2011-04-13	1	8.96	8.69	56779346	8.62717e+07	8.64447e+07	0.27	0.00517
715	000002	2011-04-14	1	8.94	8.77	57430294	8.50158e+07	8.51862e+07	0.17	0.00523
715	000002	2011-04-15	1	8.95	8.71	53992426	8.59819e+07	8.61543e+07	0.24	0.00492
715	000002	2011-04-18	1	8.99	8.8	69844809	8.65616e+07	8.67351e+07	0.19	0.00636
715	000002	2011-04-19	1	8.89	8.76	41070895	8.48226e+07	8.49926e+07	0.13	0.00374
715	000002	2011-04-20	1	8.82	8.57	81138683	8.33735e+07	8.35406e+07	0.25	0.00739
715	000002	2011-04-21	1	8.68	8.57	59751937	8.38565e+07	8.40246e+07	0.11	0.00544
715	000002	2011-04-22	1	8.65	8.52	42621872	8.26006e+07	8.27662e+07	0.13	0.00388
715	000002	2011-04-25	1	8.58	8.49	40152121	8.23108e+07	8.24758e+07	0.09	0.00366
715	000002	2011-04-26	1	8.59	8.47	42437378	8.26006e+07	8.27662e+07	0.12	0.00387
715	000002	2011-04-27	1	8.6	8.32	51195343	8.11515e+07	8.13141e+07	0.28	0.00466
715	000002	2011-04-28	1	8.45	8.3	40126804	8.0282e+07	8.04429e+07	0.15	0.00366
715	000002	2011-04-29	1	8.51	8.31	38242656	8.19243e+07	8.20886e+07	0.2	0.00348
715	000002	2011-05-03	1	8.51	8.32	48664280	8.21176e+07	8.22822e+07	0.19	0.00443
715	000002	2011-05-04	1	8.49	8.31	42673649	8.04752e+07	8.06365e+07	0.18	0.00389
715	000002	2011-05-05	1	8.4	8.24	41104894	8.06684e+07	8.08301e+07	0.16	0.00375
715	000002	2011-05-06	1	8.39	8.25	39703211	8.01854e+07	8.03461e+07	0.14	0.00362
715	000002	2011-05-09	1	8.41	8.27	31359097	8.0282e+07	8.04429e+07	0.14	0.00286
715	000002	2011-05-10	1	8.34	8.25	29455966	8.03786e+07	8.05397e+07	0.09	0.00268
715	000002	2011-05-11	1	8.39	8.21	61464431	8.00888e+07	8.02493e+07	0.18	0.0056
715	000002	2011-05-12	1	8.33	8.21	32243227	7.96057e+07	7.97653e+07	0.12	0.00294
715	000002	2011-05-13	1	8.32	8.18	50544454	8.0282e+07	8.04429e+07	0.14	0.00461
715	000002	2011-05-16	1	8.44	8.25	57176877	8.08616e+07	8.10237e+07	0.19	0.00521
715	000002	2011-05-17	1	8.46	8.32	35009527	8.11515e+07	8.13141e+07	0.14	0.00319
715	000002	2011-05-18	1	8.45	8.36	24012345	8.12481e+07	8.14109e+07	0.09	0.00219
715	000002	2011-05-19	1	8.45	8.24	41213817	7.9799e+07	7.99589e+07	0.21	0.00375
715	000002	2011-05-20	1	8.31	8.21	23770856	7.96057e+07	7.97653e+07	0.1	0.00217
715	000002	2011-05-23	1	8.27	7.99	50020248	7.75769e+07	7.77324e+07	0.28	0.00456
715	000002	2011-05-24	1	8.1	7.98	40881526	7.75769e+07	7.77324e+07	0.12	0.00372
715	000002	2011-05-25	1	8.03	7.85	47083976	7.60312e+07	7.61836e+07	0.18	0.00429
715	000002	2011-05-26	1	7.99	7.88	30353059	7.6321e+07	7.6474e+07	0.11	0.00277
715	000002	2011-05-27	1	7.94	7.81	34412955	7.6321e+07	7.6474e+07	0.13	0.00314
715	000002	2011-05-30	1	7.9	7.75	28315785	7.53549e+07	7.5506e+07	0.15	0.00258
715	000002	2011-05-31	1	7.89	7.61	37074583	7.57414e+07	7.58932e+07	0.28	0.00338
715	000002	2011-06-01	1	7.84	7.73	33041433	7.55482e+07	7.56996e+07	0.11	0.00301
715	000002	2011-06-02	1	7.86	7.64	37879939	7.45821e+07	7.47316e+07	0.22	0.00345
715	000002	2011-06-03	1	7.85	7.7	28759071	7.52583e+07	7.54092e+07	0.15	0.00262
715	000002	2011-06-07	1	7.84	7.74	20456788	7.54516e+07	7.56028e+07	0.1	0.00186
715	000002	2011-06-08	1	8.14	7.81	75584171	7.82532e+07	7.84101e+07	0.33	0.00689
715	000002	2011-06-09	1	8.08	7.9	30367776	7.6321e+07	7.6474e+07	0.18	0.00277
715	000002	2011-06-10	1	8.1	7.95	41250693	7.72871e+07	77442038	0.15	0.00376
715	000002	2011-06-13	1	7.95	7.83	24327945	7.6321e+07	7.6474e+07	0.12	0.00222
715	000002	2011-06-14	1	8.39	7.9	91098716	7.89295e+07	7.90877e+07	0.49	0.0083
715	000002	2011-06-15	1	8.18	8	43073250	7.79634e+07	7.81197e+07	0.18	0.00392
715	000002	2011-06-16	1	8.11	7.95	32628920	7.71905e+07	7.73452e+07	0.16	0.00297
715	000002	2011-06-17	1	8.21	7.98	45693242	7.77702e+07	7.79261e+07	0.23	0.00416
715	000002	2011-06-20	1	8.23	8.06	52719516	7.90261e+07	7.91845e+07	0.17	0.0048
715	000002	2011-06-21	1	8.38	8.16	68590542	7.98956e+07	8.00557e+07	0.22	0.00625
715	000002	2011-06-22	1	8.36	8.12	36582620	7.94125e+07	7.95717e+07	0.24	0.00333
715	000002	2011-06-23	1	8.31	8.15	37954800	7.98956e+07	8.00557e+07	0.16	0.00346
715	000002	2011-06-24	1	8.5	8.23	75751243	8.09583e+07	8.11205e+07	0.27	0.0069
715	000002	2011-06-27	1	8.46	8.19	60463553	8.00888e+07	8.02493e+07	0.27	0.00551
715	000002	2011-06-28	1	8.35	8.15	48384892	8.0282e+07	8.04429e+07	0.2	0.00441
715	000002	2011-06-29	1	8.32	8.23	32083025	7.99922e+07	8.01525e+07	0.09	0.00292
715	000002	2011-06-30	1	8.52	8.2	87349422	8.1615e+07	8.17982e+07	0.32	0.00796
715	000002	2011-07-01	1	8.81	8.4	127799867	8.38365e+07	8.40246e+07	0.41	0.01165
715	000002	2011-07-04	1	8.97	8.68	83262939	8.41262e+07	8.4315e+07	0.29	0.00759
715	000002	2011-07-05	1	9.02	8.71	147053064	8.53818e+07	8.55735e+07	0.31	0.0134
715	000002	2011-07-06	1	8.88	8.71	60954069	8.51887e+07	8.53798e+07	0.17	0.00555
715	000002	2011-07-07	1	8.98	8.55	84665010	8.47057e+07	8.48958e+07	0.43	0.00772
715	000002	2011-07-08	1	8.9	8.73	50985292	8.51887e+07	8.53798e+07	0.17	0.00465
715	000002	2011-07-11	1	8.78	8.6	42693943	8.45126e+07	8.47022e+07	0.18	0.00389
715	000002	2011-07-12	1	8.67	8.42	62156465	8.20979e+07	8.22822e+07	0.25	0.00566
715	000002	2011-07-13	1	8.71	8.47	42668423	8.31604e+07	8.3347e+07	0.24	0.00389
715	000002	2011-07-14	1	8.71	8.51	44030290	8.28706e+07	8.30566e+07	0.2	0.00401
715	000002	2011-07-15	1	8.5	8.28	71540876	8.14218e+07	8.16045e+07	0.22	0.00652
715	000002	2011-07-18	1	8.39	8.24	61829038	8.07457e+07	8.09269e+07	0.15	0.00563
715	000002	2011-07-19	1	8.55	8.25	84873240	8.20013e+07	8.21854e+07	0.3	0.00773
715	000002	2011-07-20	1	8.54	8.42	29611505	8.18082e+07	8.19918e+07	0.12	0.0027
715	000002	2011-07-21	1	8.51	8.33	29277029	8.11321e+07	8.13141e+07	0.18	0.00267
715	000002	2011-07-22	1	8.49	8.35	19414080	8.13252e+07	81507745	0.14	0.00177
715	000002	2011-07-25	1	8.35	8.1	47841285	7.86208e+07	7.87973e+07	0.25	0.00436
715	000002	2011-07-26	1	8.22	8.14	25607099	7.92003e+07	7.93781e+07	0.08	0.00233
715	000002	2011-07-27	1	8.21	8.08	29662071	7.86208e+07	7.87973e+07	0.13	0.0027
715	000002	2011-07-28	1	8.15	8.01	29110295	7.83311e+07	7.85069e+07	0.14	0.00265
715	000002	2011-07-29	1	8.2	8.05	24144028	7.87174e+07	7.88941e+07	0.15	0.0022
715	000002	2011-08-01	1	8.3	8.11	23429761	8.00696e+07	8.02493e+07	0.19	0.00214
715	000002	2011-08-02	1	8.31	8.13	21326774	7.98764e+07	8.00557e+07	0.18	0.00194
715	000002	2011-08-03	1	8.37	8.22	35556738	8.06491e+07	8.08301e+07	0.15	0.00324
715	000002	2011-08-04	1	8.39	8.3	13655056	8.02628e+07	8.04429e+07	0.09	0.00124
715	000002	2011-08-05	1	8.27	8.12	30612804	7.90072e+07	7.91845e+07	0.15	0.00279
715	000002	2011-08-08	1	8.26	7.95	52337591	7.78481e+07	7.80229e+07	0.31	0.00477
715	000002	2011-08-09	1	8.45	7.94	94347853	8.01662e+07	8.03461e+07	0.51	0.0086
715	000002	2011-08-10	1	8.58	8.37	82368162	8.15184e+07	8.17014e+07	0.21	0.00751
715	000002	2011-08-11	1	8.68	8.35	76052208	8.25808e+07	8.27662e+07	0.33	0.00693
715	000002	2011-08-12	1	8.59	8.41	42457236	8.14218e+07	8.16045e+07	0.18	0.00387
715	000002	2011-08-15	1	8.55	8.33	44401576	8.20979e+07	8.22822e+07	0.22	0.00405
715	000002	2011-08-16	1	8.5	8.33	39097146	8.07457e+07	8.09269e+07	0.17	0.00356
715	000002	2011-08-17	1	8.4	8.15	43862576	7.93935e+07	7.95717e+07	0.25	0.004
715	000002	2011-08-18	1	8.23	8.08	41963796	7.86208e+07	7.87973e+07	0.15	0.00382
715	000002	2011-08-19	1	8.19	8.03	49271580	7.86208e+07	7.87973e+07	0.16	0.00449
715	000002	2011-08-22	1	8.16	8.05	20272317	7.80413e+07	7.82165e+07	0.11	0.00185
715	000002	2011-08-23	1	8.26	8.1	31215098	7.93935e+07	7.95717e+07	0.16	0.00284
715	000002	2011-08-24	1	8.28	8.15	13823945	7.8814e+07	7.89909e+07	0.13	0.00126
715	000002	2011-08-25	1	8.46	8.14	53283474	8.15184e+07	8.17014e+07	0.32	0.00486
715	000002	2011-08-26	1	8.45	8.31	26580762	8.09389e+07	8.11205e+07	0.14	0.00242
715	000002	2011-08-29	1	8.36	8.1	31155852	7.89106e+07	7.90877e+07	0.26	0.00284
715	000002	2011-08-30	1	8.28	8.1	32146617	7.86208e+07	7.87973e+07	0.18	0.00293
715	000002	2011-08-31	1	8.17	8.09	21092621	7.87174e+07	7.88941e+07	0.08	0.00192
715	000002	2011-09-01	1	8.19	8.1	16684459	7.86208e+07	7.87973e+07	0.09	0.00152
715	000002	2011-09-02	1	8.16	8.04	30343693	7.82345e+07	7.84101e+07	0.12	0.00277
715	000002	2011-09-05	1	8.11	8	30799552	7.75584e+07	7.77324e+07	0.11	0.00281
715	000002	2011-09-06	1	8.05	7.95	27810784	7.72686e+07	77442038	0.1	0.00253
715	000002	2011-09-07	1	8.17	8	39555388	7.84277e+07	7.86037e+07	0.17	0.0036
715	000002	2011-09-08	1	8.15	8.05	17932167	7.82345e+07	7.84101e+07	0.1	0.00163
715	000002	2011-09-09	1	8.2	8.07	36404260	7.80413e+07	7.82165e+07	0.13	0.00332
715	000002	2011-09-13	1	8.11	7.97	25930873	7.79447e+07	7.81197e+07	0.14	0.00236
715	000002	2011-09-14	1	8.1	8	22498037	7.80413e+07	7.82165e+07	0.1	0.00205
715	000002	2011-09-15	1	8.15	8.05	24548531	7.81379e+07	7.83133e+07	0.1	0.00224
715	000002	2011-09-16	1	8.17	8	36452751	7.78481e+07	7.80229e+07	0.17	0.00332
715	000002	2011-09-19	1	8.02	7.7	60736791	7.51437e+07	7.53124e+07	0.32	0.00553
715	000002	2011-09-20	1	7.8	7.65	29065241	7.45642e+07	7.47316e+07	0.15	0.00265
715	000002	2011-09-21	1	7.93	7.67	41128292	7.6013e+07	7.61836e+07	0.26	0.00375
715	000002	2011-09-22	1	7.84	7.44	104841829	7.2053e+07	7.22147e+07	0.4	0.00955
715	000002	2011-09-23	1	7.52	7.28	55885213	7.14735e+07	7.16339e+07	0.24	0.00509
715	000002	2011-09-26	1	7.43	7.04	52372132	6.90588e+07	6.92138e+07	0.39	0.00477
715	000002	2011-09-27	1	7.23	7.1	37687484	6.9252e+07	6.94074e+07	0.13	0.00343
715	000002	2011-09-28	1	7.23	7	35139307	6.83827e+07	6.85362e+07	0.23	0.0032
715	000002	2011-09-29	1	7.29	6.88	51024711	6.93486e+07	6.95042e+07	0.41	0.00465
715	000002	2011-09-30	1	7.31	7.14	34769323	6.99281e+07	7.0085e+07	0.17	0.00317
715	000002	2011-10-10	1	7.24	6.98	37660442	6.761e+07	6.77618e+07	0.26	0.00343
715	000002	2011-10-11	1	7.18	6.95	35826442	6.79964e+07	6.8149e+07	0.23	0.00326
715	000002	2011-10-12	1	7.42	6.95	69849257	7.0894e+07	7.10531e+07	0.47	0.00637
715	000002	2011-10-13	1	7.52	7.3	53500979	7.11837e+07	7.13435e+07	0.22	0.00488
715	000002	2011-10-14	1	7.39	7.27	19404304	7.09906e+07	7.11499e+07	0.12	0.00177
715	000002	2011-10-17	1	7.46	7.31	28741633	7.0894e+07	7.10531e+07	0.15	0.00262
715	000002	2011-10-18	1	7.33	7.1	31101497	6.94452e+07	6.9601e+07	0.23	0.00283
715	000002	2011-10-19	1	7.24	7.09	23673908	6.85759e+07	6.87298e+07	0.15	0.00216
715	000002	2011-10-20	1	7.15	6.9	30381191	6.78032e+07	6.79554e+07	0.25	0.00277
715	000002	2011-10-21	1	7.11	6.94	21248974	6.74169e+07	6.75682e+07	0.17	0.00194
715	000002	2011-10-24	1	7.2	6.94	27588138	6.94452e+07	6.9601e+07	0.26	0.00251
715	000002	2011-10-25	1	7.53	7.12	78513401	7.14735e+07	7.16339e+07	0.41	0.00715
715	000002	2011-10-26	1	7.73	7.39	122013333	7.39847e+07	7.41508e+07	0.34	0.01112
715	000002	2011-10-27	1	7.74	7.63	37262283	7.40813e+07	7.42476e+07	0.11	0.0034
715	000002	2011-10-28	1	8.28	7.75	102587623	7.63994e+07	7.65708e+07	0.53	0.00935
715	000002	2011-10-31	1	8	7.65	73422362	7.72686e+07	77442038	0.35	0.00669
715	000002	2011-11-01	1	8.05	7.7	54507949	7.49506e+07	7.51188e+07	0.35	0.00497
715	000002	2011-11-02	1	7.94	7.61	35907324	7.63028e+07	7.6474e+07	0.33	0.00327
715	000002	2011-11-03	1	7.99	7.75	47224959	7.49506e+07	7.51188e+07	0.24	0.0043
715	000002	2011-11-04	1	8.01	7.78	47288837	7.57233e+07	7.58932e+07	0.23	0.00431
715	000002	2011-11-07	1	7.86	7.65	32302161	7.41779e+07	7.43444e+07	0.21	0.00294
715	000002	2011-11-08	1	7.71	7.46	54172660	7.41779e+07	7.43444e+07	0.25	0.00494
715	000002	2011-11-09	1	7.7	7.54	36185438	7.40813e+07	7.42476e+07	0.16	0.0033
715	000002	2011-11-10	1	7.65	7.45	42734067	7.31154e+07	7.32795e+07	0.2	0.00389
715	000002	2011-11-11	1	7.56	7.45	27030067	7.26325e+07	7.27955e+07	0.11	0.00246
715	000002	2011-11-14	1	7.67	7.48	52871932	7.3695e+07	7.38603e+07	0.19	0.00482
715	000002	2011-11-15	1	7.6	7.51	17477121	7.29223e+07	7.30859e+07	0.09	0.00159
715	000002	2011-11-16	1	7.56	7.22	49991708	70411036	7.05691e+07	0.34	0.00456
715	000002	2011-11-17	1	7.35	7.24	24090990	7.05076e+07	7.06659e+07	0.11	0.0022
715	000002	2011-11-18	1	7.28	6.99	71161133	6.84793e+07	6.8633e+07	0.29	0.00648
715	000002	2011-11-21	1	7.12	7.01	32196486	6.84793e+07	6.8633e+07	0.11	0.00293
715	000002	2011-11-22	1	7.14	7.02	27404424	6.86725e+07	6.88266e+07	0.12	0.0025
715	000002	2011-11-23	1	7.15	7.05	23384925	6.84793e+07	6.8633e+07	0.1	0.00213
715	000002	2011-11-24	1	7.32	7.04	36287528	7.00247e+07	7.01818e+07	0.28	0.00331
715	000002	2011-11-25	1	7.24	7.08	20501646	6.85759e+07	6.87298e+07	0.16	0.00187
715	000002	2011-11-28	1	7.16	7.02	25132153	6.82861e+07	6.84394e+07	0.14	0.00229
715	000002	2011-11-29	1	7.25	7.07	33303084	6.9252e+07	6.94074e+07	0.18	0.00303
715	000002	2011-11-30	1	7.18	7.01	39012233	6.81896e+07	6.83426e+07	0.17	0.00356
715	000002	2011-12-01	1	7.61	7.35	123365030	7.13769e+07	7.15371e+07	0.26	0.01124
715	000002	2011-12-02	1	7.41	7.26	30774707	7.12803e+07	7.14403e+07	0.15	0.0028
715	000002	2011-12-05	1	7.41	7.2	37327741	70411036	7.05691e+07	0.21	0.0034
715	000002	2011-12-06	1	7.49	7.25	40032066	7.14735e+07	7.16339e+07	0.24	0.00365
715	000002	2011-12-07	1	7.46	7.35	23045092	7.16667e+07	7.18275e+07	0.11	0.0021
715	000002	2011-12-08	1	7.56	7.36	33232001	7.23428e+07	7.25051e+07	0.2	0.00303
715	000002	2011-12-09	1	7.63	7.43	39699697	7.28257e+07	7.29891e+07	0.2	0.00362
715	000002	2011-12-12	1	7.45	7.18	44183682	7.05076e+07	7.06659e+07	0.27	0.00403
715	000002	2011-12-13	1	7.32	7.12	31372989	6.9252e+07	6.94074e+07	0.2	0.00286
715	000002	2011-12-14	1	7.17	7.05	23038545	6.85759e+07	6.87298e+07	0.12	0.0021
715	000002	2011-12-15	1	7.3	7.06	41404487	6.96383e+07	6.97946e+07	0.24	0.00377
715	000002	2011-12-16	1	7.55	7.14	56926556	7.17632e+07	7.19243e+07	0.41	0.00519
715	000002	2011-12-19	1	7.5	7.24	47051477	7.17632e+07	7.19243e+07	0.26	0.00429
715	000002	2011-12-20	1	7.73	7.41	67570976	7.24393e+07	7.26019e+07	0.32	0.00616
715	000002	2011-12-21	1	7.57	7.28	29569654	7.05076e+07	7.06659e+07	0.29	0.00269
715	000002	2011-12-22	1	7.5	7.25	43603067	7.16667e+07	7.18275e+07	0.25	0.00397
715	000002	2011-12-23	1	7.65	7.37	48635426	7.30189e+07	7.31827e+07	0.28	0.00443
715	000002	2011-12-26	1	7.68	7.46	30869597	7.27291e+07	7.28923e+07	0.22	0.00281
715	000002	2011-12-27	1	7.62	7.33	29583892	7.11837e+07	7.13435e+07	0.29	0.0027
715	000002	2011-12-28	1	7.45	7.15	42640667	7.0894e+07	7.10531e+07	0.3	0.00389
715	000002	2011-12-29	1	7.41	7.24	29468412	7.07974e+07	7.09563e+07	0.17	0.00269
715	000002	2011-12-30	1	7.52	7.33	30657174	7.21496e+07	7.23115e+07	0.19	0.00279
715	000002	2012-01-04	2	7.65	7.32	47432958	7.08212e+07	7.09563e+07	0.33	0.00432
715	000002	2012-01-05	3	7.42	7.19	52811781	7.00483e+07	7.01818e+07	0.23	0.00481
715	000002	2012-01-06	3	7.33	7.06	54276961	6.91787e+07	6.93106e+07	0.27	0.00494
715	000002	2012-01-09	3	7.41	7.08	84603778	7.15941e+07	7.17307e+07	0.33	0.00771
715	000002	2012-01-10	3	7.61	7.32	107797678	7.27536e+07	7.28923e+07	0.29	0.00982
715	000002	2012-01-11	3	7.57	7.43	48293469	7.20772e+07	7.22147e+07	0.14	0.0044
715	000002	2012-01-12	3	7.71	7.41	55986664	7.26569e+07	7.27955e+07	0.3	0.0051
715	000002	2012-01-13	3	7.56	7.34	39223843	7.20772e+07	7.22147e+07	0.22	0.00357
715	000002	2012-01-16	3	7.56	7.35	33783392	7.12077e+07	7.13435e+07	0.21	0.00308
715	000002	2012-01-17	3	7.68	7.22	88222915	7.32367e+07	7.33763e+07	0.46	0.00804
715	000002	2012-01-18	3	7.68	7.47	48552724	7.25603e+07	7.26987e+07	0.21	0.00442
715	000002	2012-01-19	3	7.8	7.51	86699402	7.52656e+07	7.54092e+07	0.29	0.0079
715	000002	2012-01-20	3	7.96	7.77	89686473	7.63284e+07	7.6474e+07	0.19	0.00817
715	000002	2012-01-30	3	7.88	7.52	105304988	7.29468e+07	7.30859e+07	0.36	0.00959
715	000002	2012-01-31	3	7.7	7.55	35502938	73912987	7.40539e+07	0.15	0.00323
715	000002	2012-02-01	3	7.75	7.52	50097591	7.30434e+07	7.31827e+07	0.23	0.00456
715	000002	2012-02-02	3	7.7	7.49	41273168	7.42028e+07	7.43444e+07	0.21	0.00376
715	000002	2012-02-03	3	7.85	7.61	63644836	7.52656e+07	7.54092e+07	0.24	0.0058
715	000002	2012-02-06	3	7.82	7.61	52243987	7.36231e+07	7.37635e+07	0.21	0.00476
715	000002	2012-02-07	3	7.65	7.38	80336512	7.13043e+07	7.14403e+07	0.27	0.00732
715	000002	2012-02-08	3	7.72	7.38	82044478	7.33333e+07	7.34731e+07	0.34	0.00747
715	000002	2012-02-09	3	7.81	7.53	126142979	7.43961e+07	7.4538e+07	0.28	0.01149
715	000002	2012-02-10	3	8.03	7.72	178925069	7.58454e+07	7.599e+07	0.31	0.0163
715	000002	2012-02-13	3	7.8	7.43	91214503	7.43961e+07	7.4538e+07	0.37	0.00831
715	000002	2012-02-14	3	7.72	7.54	87626501	7.43961e+07	7.4538e+07	0.18	0.00798
715	000002	2012-02-15	3	7.82	7.61	54176079	7.55555e+07	7.56996e+07	0.21	0.00494
715	000002	2012-02-16	3	7.82	7.68	39985036	7.52656e+07	7.54092e+07	0.14	0.00364
715	000002	2012-02-17	3	7.87	7.71	44615659	7.52656e+07	7.54092e+07	0.16	0.00406
715	000002	2012-02-20	3	8.01	7.8	71861254	7.56521e+07	7.57964e+07	0.21	0.00655
715	000002	2012-02-21	3	7.93	7.78	37957554	7.65217e+07	7.66676e+07	0.15	0.00346
715	000002	2012-02-22	3	8.2	7.98	121273746	7.91304e+07	7.92813e+07	0.22	0.01105
715	000002	2012-02-23	3	8.3	8.15	75998806	7.91304e+07	7.92813e+07	0.15	0.00692
715	000002	2012-02-24	3	8.6	8.15	117655127	8.22222e+07	8.2379e+07	0.45	0.01072
715	000002	2012-02-27	3	8.72	8.5	107257199	8.28985e+07	8.30566e+07	0.22	0.00977
715	000002	2012-02-28	3	8.65	8.48	69548565	8.23188e+07	8.24758e+07	0.17	0.00634
715	000002	2012-02-29	3	8.41	8.2	89649673	7.99999e+07	8.01525e+07	0.21	0.00817
715	000002	2012-03-01	3	8.47	8.22	68619869	8.01932e+07	8.03461e+07	0.25	0.00625
715	000002	2012-03-02	3	8.69	8.3	94111341	8.33816e+07	8.35406e+07	0.39	0.00857
715	000002	2012-03-05	3	8.85	8.49	81323953	8.22222e+07	8.2379e+07	0.36	0.00741
715	000002	2012-03-06	3	8.62	8.4	59523163	8.14492e+07	8.16045e+07	0.22	0.00542
715	000002	2012-03-07	3	8.5	8.32	43078744	8.14492e+07	8.16045e+07	0.18	0.00392
715	000002	2012-03-08	3	8.7	8.43	57817444	8.31883e+07	8.3347e+07	0.27	0.00527
715	000002	2012-03-09	3	8.7	8.5	36259227	8.30917e+07	8.32502e+07	0.2	0.0033
715	000002	2012-03-12	3	8.6	8.31	74453665	8.06763e+07	8.08301e+07	0.29	0.00678
715	000002	2012-03-13	3	8.54	8.4	38863331	8.23188e+07	8.24758e+07	0.14	0.00354
715	000002	2012-03-14	3	8.62	8.26	96551633	8.00966e+07	8.02493e+07	0.36	0.0088
715	000002	2012-03-15	3	8.35	8.06	84164012	7.93236e+07	7.94749e+07	0.29	0.00767
715	000002	2012-03-16	3	8.3	8.1	45485279	7.99033e+07	8.00557e+07	0.2	0.00414
715	000002	2012-03-19	3	8.24	8.13	36235301	7.94202e+07	7.95717e+07	0.11	0.0033
715	000002	2012-03-20	3	8.27	8.15	33339402	7.89371e+07	7.90877e+07	0.12	0.00304
715	000002	2012-03-21	3	8.27	8.15	33210840	7.90338e+07	7.91845e+07	0.12	0.00303
715	000002	2012-03-22	3	8.34	8.17	30858038	7.95168e+07	7.96685e+07	0.17	0.00281
715	000002	2012-03-23	3	8.28	8.1	28908259	7.8454e+07	7.86037e+07	0.18	0.00263
715	000002	2012-03-26	3	8.11	7.93	35754673	7.74879e+07	7.76356e+07	0.18	0.00326
715	000002	2012-03-27	3	8.09	8	23030973	7.74879e+07	7.76356e+07	0.09	0.0021
715	000002	2012-03-28	3	8.22	7.97	41916818	7.72946e+07	77442038	0.25	0.00382
715	000002	2012-03-29	3	8.4	7.96	77859727	7.91304e+07	7.92813e+07	0.44	0.00709
715	000002	2012-03-30	3	8.32	8.17	43236556	7.99999e+07	8.01525e+07	0.15	0.00394
715	000002	2012-04-05	3	8.4	8.21	60894926	8.07729e+07	8.09269e+07	0.19	0.00555
715	000002	2012-04-06	3	8.51	8.35	42694204	8.09661e+07	8.11205e+07	0.16	0.00389
715	000002	2012-04-09	3	8.35	8.21	34238086	7.94202e+07	7.95717e+07	0.14	0.00312
715	000002	2012-04-10	3	8.43	8.19	35315312	8.13526e+07	81507745	0.24	0.00322
715	000002	2012-04-11	3	8.7	8.33	70319000	8.20289e+07	8.21854e+07	0.37	0.00641
715	000002	2012-04-12	3	8.7	8.51	64196239	8.38647e+07	8.40246e+07	0.19	0.00585
715	000002	2012-04-13	3	8.76	8.57	47527700	8.28985e+07	8.30566e+07	0.19	0.00433
715	000002	2012-04-16	3	8.68	8.49	30602310	8.28019e+07	8.29598e+07	0.19	0.00279
715	000002	2012-04-17	3	8.59	8.33	46033870	8.08695e+07	8.10237e+07	0.26	0.00419
715	000002	2012-04-18	3	8.66	8.4	56785802	8.34782e+07	8.36374e+07	0.26	0.00517
715	000002	2012-04-19	3	8.67	8.57	34145945	8.29951e+07	8.31534e+07	0.1	0.00311
715	000002	2012-04-20	3	8.66	8.49	48445469	8.34782e+07	8.36374e+07	0.17	0.00441
715	000002	2012-04-23	3	8.65	8.5	35176415	8.30917e+07	8.32502e+07	0.15	0.0032
715	000002	2012-04-24	3	8.8	8.53	57089640	8.33816e+07	8.35406e+07	0.27	0.0052
715	000002	2012-04-25	3	8.91	8.58	86608903	8.5797e+07	8.59607e+07	0.33	0.00789
715	000002	2012-04-26	3	9.02	8.85	67000017	8.64734e+07	8.66383e+07	0.17	0.0061
715	000002	2012-04-27	3	9.08	8.91	47593528	8.67632e+07	8.69287e+07	0.17	0.00434
715	000002	2012-05-02	3	9.29	8.93	91744306	8.90821e+07	8.92519e+07	0.36	0.00836
715	000002	2012-05-03	3	9.25	8.92	72626287	8.73429e+07	8.75095e+07	0.33	0.00662
715	000002	2012-05-04	3	9.24	8.88	92987909	8.90821e+07	8.92519e+07	0.36	0.00847
715	000002	2012-05-07	3	9.2	8.96	73349280	8.76328e+07	8.77999e+07	0.24	0.00668
715	000002	2012-05-08	3	9.13	8.93	63979364	8.73429e+07	8.75095e+07	0.2	0.00583
715	000002	2012-05-09	3	8.98	8.85	58309872	8.62801e+07	8.64447e+07	0.13	0.00531
715	000002	2012-05-10	3	8.96	8.86	30703900	8.62801e+07	8.64447e+07	0.1	0.0028
715	000002	2012-05-14	3	9.08	8.84	58382706	8.61835e+07	8.63479e+07	0.24	0.00532
715	000002	2012-05-15	3	9	8.82	32082786	8.60869e+07	8.62511e+07	0.18	0.00292
715	000002	2012-05-16	3	8.88	8.6	44284255	8.31883e+07	8.3347e+07	0.28	0.00403
715	000002	2012-05-17	3	8.76	8.56	32767254	8.38647e+07	8.40246e+07	0.2	0.00299
715	000002	2012-05-18	3	8.78	8.55	47731890	8.28985e+07	8.30566e+07	0.23	0.00435
715	000002	2012-05-21	3	8.76	8.56	29233305	8.37681e+07	8.39278e+07	0.2	0.00266
715	000002	2012-05-22	3	9.03	8.68	58269085	8.70531e+07	8.72191e+07	0.35	0.00531
715	000002	2012-05-23	3	9.12	8.93	35449530	8.74395e+07	8.76063e+07	0.19	0.00323
715	000002	2012-05-24	3	9.16	8.9	28345060	8.61835e+07	8.63479e+07	0.26	0.00258
715	000002	2012-05-25	3	9.07	8.82	34985271	8.55072e+07	8.56703e+07	0.25	0.00319
715	000002	2012-05-28	3	9.2	8.76	60463488	8.8599e+07	8.87679e+07	0.44	0.00551
715	000002	2012-05-29	3	9.38	9.1	66409867	8.95651e+07	8.9736e+07	0.28	0.00605
715	000002	2012-05-30	3	9.49	9.2	70798071	8.99516e+07	9.01232e+07	0.29	0.00645
715	000002	2012-05-31	3	9.32	9.21	24631533	8.93719e+07	8.95424e+07	0.11	0.00224
715	000002	2012-06-01	3	9.34	9.1	34606947	8.84057e+07	8.85743e+07	0.24	0.00315
715	000002	2012-06-04	3	9.22	9	39877280	8.73429e+07	8.75095e+07	0.22	0.00363
715	000002	2012-06-05	3	9.15	9.01	43435926	8.80193e+07	8.81871e+07	0.14	0.00396
715	000002	2012-06-06	3	9.11	8.94	35461686	8.67632e+07	8.69287e+07	0.17	0.00323
715	000002	2012-06-07	3	9.22	8.91	53650850	8.657e+07	8.67351e+07	0.31	0.00489
715	000002	2012-06-08	3	9.16	8.84	85305571	8.61835e+07	8.63479e+07	0.32	0.00777
715	000002	2012-06-11	3	9.39	8.93	88912938	8.88888e+07	8.90583e+07	0.46	0.0081
715	000002	2012-06-12	3	9.38	9.17	82302559	8.90821e+07	8.92519e+07	0.21	0.0075
715	000002	2012-06-13	3	9.44	9.21	66846679	8.95651e+07	8.9736e+07	0.23	0.00609
715	000002	2012-06-14	3	9.4	9.25	48780246	8.96618e+07	8.98328e+07	0.15	0.00444
715	000002	2012-06-15	3	9.33	8.98	73916531	8.80193e+07	8.81871e+07	0.35	0.00673
715	000002	2012-06-18	3	9.19	9.06	56613283	8.87922e+07	8.89615e+07	0.13	0.00516
715	000002	2012-06-19	3	9.2	9.01	31268850	87536165	8.77031e+07	0.19	0.00285
715	000002	2012-06-20	3	9.11	8.98	27190001	8.72463e+07	8.74127e+07	0.13	0.00248
715	000002	2012-06-21	3	9.1	8.97	31852780	8.72463e+07	8.74127e+07	0.13	0.0029
715	000002	2012-06-25	3	8.97	8.59	71557112	8.4541e+07	8.47022e+07	0.38	0.00652
715	000002	2012-06-26	3	9.01	8.7	64364527	8.64734e+07	8.66383e+07	0.31	0.00586
715	000002	2012-06-27	3	9.09	8.84	49201046	8.64734e+07	8.66383e+07	0.25	0.00448
715	000002	2012-06-28	3	9	8.84	33598538	8.55072e+07	8.56703e+07	0.16	0.00306
715	000002	2012-06-29	3	9.02	8.82	28620509	8.60869e+07	8.62511e+07	0.2	0.00261
715	000002	2012-07-02	3	9.06	8.91	29145688	8.67651e+07	8.69287e+07	0.15	0.00266
715	000002	2012-07-03	3	9.23	8.9	52201423	8.81178e+07	8.82839e+07	0.33	0.00476
715	000002	2012-07-04	3	9.2	9.09	29758246	8.80211e+07	8.81871e+07	0.11	0.00271
715	000002	2012-07-05	3	9.3	9.02	71648882	8.97603e+07	8.99296e+07	0.28	0.00653
715	000002	2012-07-06	3	9.65	9.4	165535895	9.32386e+07	9.34145e+07	0.25	0.01508
715	000002	2012-07-09	3	9.9	9.5	104794057	9.33353e+07	9.35113e+07	0.4	0.00955
715	000002	2012-07-10	3	9.75	9.4	59447305	9.21758e+07	9.23496e+07	0.35	0.00542
715	000002	2012-07-11	3	9.71	9.29	68793326	9.08231e+07	9.09944e+07	0.42	0.00627
715	000002	2012-07-12	3	9.73	9.36	74275885	9.30454e+07	9.32209e+07	0.37	0.00677
715	000002	2012-07-13	3	9.88	9.57	72265947	9.52677e+07	9.54473e+07	0.31	0.00658
715	000002	2012-07-16	3	9.92	9.58	51985235	9.40116e+07	9.41889e+07	0.34	0.00474
715	000002	2012-07-17	3	9.95	9.65	41476380	9.4688e+07	9.48665e+07	0.3	0.00378
715	000002	2012-07-18	3	9.9	9.2	90409486	9.1113e+07	9.12848e+07	0.7	0.00824
715	000002	2012-07-19	3	9.59	9.32	57823353	9.12096e+07	9.13816e+07	0.27	0.00527
715	000002	2012-07-20	3	9.43	9.19	39410690	8.98569e+07	9.00264e+07	0.24	0.00359
715	000002	2012-07-23	3	9.34	9.13	28790978	8.89874e+07	8.91551e+07	0.21	0.00262
715	000002	2012-07-24	3	9.48	9.16	33037828	9.01468e+07	9.03168e+07	0.32	0.00301
715	000002	2012-07-25	3	9.3	9.05	42848478	8.79245e+07	8.80903e+07	0.25	0.0039
715	000002	2012-07-26	3	9.18	8.8	54631095	8.60887e+07	8.62511e+07	0.38	0.00498
715	000002	2012-07-27	3	9.04	8.74	29959677	8.67651e+07	8.69287e+07	0.3	0.00273
715	000002	2012-07-30	3	9.1	9	22547620	8.69583e+07	8.71223e+07	0.1	0.00205
715	000002	2012-07-31	3	9.26	9.05	35851541	8.91806e+07	8.93488e+07	0.21	0.00327
715	000002	2012-08-01	3	9.44	9.23	34938783	9.01468e+07	9.03168e+07	0.21	0.00318
715	000002	2012-08-02	3	9.33	8.5	95384880	8.40597e+07	8.42182e+07	0.83	0.00869
715	000002	2012-08-03	3	8.85	8.5	71748429	8.40597e+07	8.42182e+07	0.35	0.00654
715	000002	2012-08-06	3	8.83	8.52	63653858	8.46394e+07	8.4799e+07	0.31	0.0058
715	000002	2012-08-07	3	8.95	8.72	46459413	8.53158e+07	8.54766e+07	0.23	0.00423
715	000002	2012-08-08	3	9.01	8.81	42680473	8.6282e+07	8.64447e+07	0.2	0.00389
715	000002	2012-08-09	3	9.09	8.93	42220433	8.69583e+07	8.71223e+07	0.16	0.00385
715	000002	2012-08-10	3	9	8.75	45993456	8.49293e+07	8.50894e+07	0.25	0.00419
715	000002	2012-08-13	3	8.76	8.32	123215010	8.13543e+07	81507745	0.44	0.01122
715	000002	2012-08-14	3	8.58	8.35	49906761	8.29003e+07	8.30566e+07	0.23	0.00455
715	000002	2012-08-15	3	8.6	8.48	33558427	8.28036e+07	8.29598e+07	0.12	0.00306
715	000002	2012-08-16	3	8.66	8.52	26597063	8.348e+07	8.36374e+07	0.14	0.00242
715	000002	2012-08-17	3	8.7	8.5	26052034	8.31901e+07	8.3347e+07	0.2	0.00237
715	000002	2012-08-20	3	8.5	8.3	40163770	8.21273e+07	8.22822e+07	0.2	0.00366
715	000002	2012-08-21	3	8.6	8.22	82020294	8.03881e+07	8.05397e+07	0.38	0.00747
715	000002	2012-08-22	3	8.31	8.03	80119018	7.8649e+07	7.87973e+07	0.28	0.0073
715	000002	2012-08-23	3	8.21	7.98	62574209	7.83591e+07	7.85069e+07	0.23	0.0057
715	000002	2012-08-24	3	8.16	8.02	34829571	7.84557e+07	7.86037e+07	0.14	0.00317
715	000002	2012-08-27	3	8.21	8.05	42663042	7.80693e+07	7.82165e+07	0.16	0.00389
715	000002	2012-08-28	3	8.12	7.95	36009463	7.72963e+07	77442038	0.17	0.00328
715	000002	2012-08-29	3	8.07	7.94	20237241	7.70064e+07	7.71516e+07	0.13	0.00184
715	000002	2012-08-30	3	8.04	7.88	31272297	7.71997e+07	7.73452e+07	0.16	0.00285
715	000002	2012-08-31	3	8.12	7.95	27298519	7.74895e+07	7.76356e+07	0.17	0.00249
715	000002	2012-09-03	3	8.35	8.01	63069745	8.00983e+07	8.02493e+07	0.34	0.00575
715	000002	2012-09-04	3	8.36	8.19	37074476	7.95186e+07	7.96685e+07	0.17	0.00338
715	000002	2012-09-05	3	8.41	8.21	39501221	8.03881e+07	8.05397e+07	0.2	0.0036
715	000002	2012-09-06	3	8.5	8.31	28171593	8.0678e+07	8.08301e+07	0.19	0.00257
715	000002	2012-09-07	3	8.88	8.4	107057198	8.30935e+07	8.32502e+07	0.48	0.00975
715	000002	2012-09-10	3	8.71	8.5	52496170	8.31901e+07	8.3347e+07	0.21	0.00478
715	000002	2012-09-11	3	8.58	8.41	35288028	8.19341e+07	8.20886e+07	0.17	0.00321
715	000002	2012-09-12	3	8.62	8.33	46291776	8.16442e+07	8.17982e+07	0.29	0.00422
715	000002	2012-09-13	3	8.54	8.35	25213328	8.13543e+07	81507745	0.19	0.0023
715	000002	2012-09-14	3	8.51	8.26	77417708	8.05814e+07	8.07333e+07	0.25	0.00705
715	000002	2012-09-17	3	8.36	7.96	89886702	7.7876e+07	7.80229e+07	0.4	0.00819
715	000002	2012-09-18	3	8.11	7.95	34475645	7.73929e+07	7.75388e+07	0.16	0.00314
715	000002	2012-09-19	3	8.05	7.96	36685165	7.76828e+07	7.78292e+07	0.09	0.00334
715	000002	2012-09-20	3	8.02	7.77	58472789	7.55571e+07	7.56996e+07	0.25	0.00533
715	000002	2012-09-21	3	7.86	7.76	38855004	7.54605e+07	7.56028e+07	0.1	0.00354
715	000002	2012-09-24	3	7.98	7.6	45501387	7.62335e+07	7.63772e+07	0.38	0.00415
715	000002	2012-09-25	3	7.95	7.83	23961651	76426705	7.65708e+07	0.12	0.00218
715	000002	2012-09-26	3	7.93	7.72	24969416	7.52673e+07	7.54092e+07	0.21	0.00227
715	000002	2012-09-27	3	8.23	7.74	76955242	7.93253e+07	7.94749e+07	0.49	0.00701
715	000002	2012-09-28	3	8.45	8.06	76046400	8.1451e+07	8.16045e+07	0.39	0.00693
715	000002	2012-10-08	3	8.47	8.09	47316180	78842214	7.89909e+07	0.38	0.00431
715	000002	2012-10-09	3	8.39	8.18	48794285	8.07746e+07	8.09269e+07	0.21	0.00445
715	000002	2012-10-10	3	8.37	8.2	50734350	8.07746e+07	8.09269e+07	0.17	0.00462
715	000002	2012-10-11	3	8.33	8.22	25436967	8.00983e+07	8.02493e+07	0.11	0.00232
715	000002	2012-10-12	3	8.38	8.19	31135663	7.96152e+07	7.97653e+07	0.19	0.00284
715	000002	2012-10-15	3	8.26	8.14	21370542	7.91321e+07	7.92813e+07	0.12	0.00195
715	000002	2012-10-16	3	8.25	8.14	29162299	7.90355e+07	7.91845e+07	0.11	0.00266
715	000002	2012-10-17	3	8.23	8.11	36720948	7.85524e+07	7.87005e+07	0.12	0.00335
715	000002	2012-10-18	3	8.49	8.11	86013394	8.15476e+07	8.17014e+07	0.38	0.00784
715	000002	2012-10-19	3	8.5	8.38	36890984	8.13543e+07	81507745	0.12	0.00336
715	000002	2012-10-22	3	8.49	8.25	65103547	8.13543e+07	81507745	0.24	0.00593
715	000002	2012-10-23	3	8.57	8.36	50191320	8.11611e+07	8.13141e+07	0.21	0.00457
715	000002	2012-10-24	3	8.53	8.39	46099485	8.1451e+07	8.16045e+07	0.14	0.0042
715	000002	2012-10-25	3	8.53	8.31	42170323	8.0678e+07	8.08301e+07	0.22	0.00384
715	000002	2012-10-26	3	8.39	8.13	35232405	7.92287e+07	7.93781e+07	0.26	0.00321
715	000002	2012-10-29	3	8.22	8.08	31262939	7.94219e+07	7.95717e+07	0.14	0.00285
715	000002	2012-10-30	3	8.39	8.15	59343734	8.01949e+07	8.03461e+07	0.24	0.00541
715	000002	2012-10-31	3	8.34	8.18	47222524	8.03881e+07	8.05397e+07	0.16	0.0043
715	000002	2012-11-01	3	8.65	8.27	131734953	8.29969e+07	8.31534e+07	0.38	0.012
715	000002	2012-11-02	3	8.7	8.53	74212489	8.35766e+07	8.37342e+07	0.17	0.00676
715	000002	2012-11-05	3	8.73	8.5	49850991	8.37699e+07	8.39278e+07	0.23	0.00454
715	000002	2012-11-06	3	8.69	8.47	40986303	8.31901e+07	8.3347e+07	0.22	0.00373
715	000002	2012-11-07	3	8.66	8.47	33180551	8.22239e+07	8.2379e+07	0.19	0.00302
715	000002	2012-11-08	3	8.59	8.42	35165929	8.21273e+07	8.22822e+07	0.17	0.0032
715	000002	2012-11-09	3	8.54	8.37	33851822	8.09679e+07	8.11205e+07	0.17	0.00308
715	000002	2012-11-12	3	8.57	8.37	47566823	8.2707e+07	8.2863e+07	0.2	0.00433
715	000002	2012-11-13	3	8.54	8.34	31455114	8.08712e+07	8.10237e+07	0.2	0.00287
715	000002	2012-11-14	3	8.41	8.27	21846746	8.08712e+07	8.10237e+07	0.14	0.00199
715	000002	2012-11-15	3	8.37	8.22	45267675	7.97118e+07	7.98621e+07	0.15	0.00412
715	000002	2012-11-16	3	8.25	8.09	38587583	7.94219e+07	7.95717e+07	0.16	0.00352
715	000002	2012-11-19	3	8.28	8.07	28144589	7.90355e+07	7.91845e+07	0.21	0.00256
715	000002	2012-11-20	3	8.37	8.16	30590158	7.97118e+07	7.98621e+07	0.21	0.00279
715	000002	2012-11-21	3	8.4	8.22	30273757	8.08712e+07	8.10237e+07	0.18	0.00276
715	000002	2012-11-22	3	8.47	8.28	30010069	8.09679e+07	8.11205e+07	0.19	0.00273
715	000002	2012-11-23	3	8.51	8.37	32228363	8.16442e+07	8.17982e+07	0.14	0.00294
715	000002	2012-11-26	3	8.5	8.35	30318655	8.13543e+07	81507745	0.15	0.00276
715	000002	2012-11-27	3	8.52	8.34	30320075	8.17408e+07	8.1895e+07	0.18	0.00276
715	000002	2012-11-28	3	8.47	8.32	25742968	8.05814e+07	8.07333e+07	0.15	0.00235
715	000002	2012-11-29	3	8.51	8.34	35909052	8.1451e+07	8.16045e+07	0.17	0.00327
715	000002	2012-11-30	3	8.92	8.41	95192862	8.45428e+07	8.47022e+07	0.51	0.00867
715	000002	2012-12-03	3	9	8.7	88740723	8.50259e+07	8.51862e+07	0.3	0.00808
715	000002	2012-12-04	3	8.96	8.62	62180176	8.64752e+07	8.66383e+07	0.34	0.00566
715	000002	2012-12-05	3	9.35	8.92	117872283	8.8311e+07	8.84775e+07	0.43	0.01074
715	000002	2012-12-06	3	9.35	9.12	70892647	89567074	8.9736e+07	0.23	0.00646
715	000002	2012-12-07	3	9.4	9.09	89478932	8.88907e+07	8.90583e+07	0.31	0.00815
715	000002	2012-12-10	3	9.4	9.16	102496108	9.02434e+07	9.04136e+07	0.24	0.00934
715	000002	2012-12-11	3	9.35	9.23	32082816	8.92772e+07	8.94456e+07	0.12	0.00292
715	000002	2012-12-12	3	9.33	9.06	47958007	8.92772e+07	8.94456e+07	0.27	0.00437
715	000002	2012-12-13	3	9.42	9.12	68234120	9.00502e+07	9.022e+07	0.3	0.00622
715	000002	2012-12-14	3	9.73	9.29	120122106	9.37217e+07	9.38985e+07	0.44	0.01094
715	000002	2012-12-17	3	9.9	9.49	99622062	9.24657e+07	9.264e+07	0.41	0.00908
715	000002	2012-12-18	3	9.67	9.16	141128470	8.9084e+07	8.92519e+07	0.51	0.01286
715	000002	2012-12-19	3	9.36	9.01	137002056	8.99536e+07	9.01232e+07	0.35	0.01248
715	000002	2012-12-20	3	9.51	9.18	79967397	9.15961e+07	9.17688e+07	0.33	0.00729
715	000002	2012-12-21	3	9.6	9.33	54450908	9.1113e+07	9.12848e+07	0.27	0.00496
715	000002	2012-12-24	3	9.61	9.43	47518724	9.22724e+07	9.24464e+07	0.18	0.00433
715	000002	2012-12-25	3	10.26	9.5	166448824	9.77798e+07	9.79642e+07	0.76	0.01516
716	000004	2011-01-04	1	12.18	12.03	446679	1.01408e+06	1.01528e+06	0.15	0.00533
716	000004	2011-01-05	1	12.2	12.06	444697	1.01324e+06	1.01444e+06	0.14	0.0053
716	000004	2011-01-06	1	12.17	12.04	417390	1.01575e+06	1.01696e+06	0.13	0.00498
716	000004	2011-01-07	1	12.25	12.06	477104	1.02414e+06	1.02536e+06	0.19	0.00569
716	000004	2011-01-10	1	12.24	11.9	296662	1.00233e+06	1.00352e+06	0.34	0.00354
716	000004	2011-01-11	1	12.01	11.74	318538	1.00736e+06	1.00856e+06	0.27	0.0038
716	000004	2011-01-12	1	12.1	11.91	228257	1.01408e+06	1.01528e+06	0.19	0.00272
716	000004	2011-01-13	1	12.35	12.1	527228	1.03588e+06	1.03711e+06	0.25	0.00629
716	000004	2011-01-14	1	12.39	12.1	467811	1.03588e+06	1.03711e+06	0.29	0.00558
716	000004	2011-01-17	1	12.36	12.03	711390	1.02666e+06	1.02787e+06	0.33	0.00848
716	000004	2011-01-18	1	12.2	12	327851	1.02246e+06	1.02368e+06	0.2	0.00391
716	000004	2011-01-19	1	12.34	12.07	664568	1.03504e+06	1.03627e+06	0.27	0.00792
716	000004	2011-01-20	1	12.96	12.28	2067620	1.05601e+06	1.05727e+06	0.68	0.02465
716	000004	2011-01-21	1	12.7	12.26	819813	1.05601e+06	1.05727e+06	0.44	0.00977
716	000004	2011-01-24	1	13.06	12.37	1791181	1.04008e+06	1.04131e+06	0.69	0.02135
716	000004	2011-01-25	1	12.65	12	1212301	1.01491e+06	1.01612e+06	0.65	0.01445
716	000004	2011-01-26	1	12.18	11.73	746746	998977	1.00016e+06	0.45	0.0089
716	000004	2011-01-27	1	12.2	11.89	623664	1.0124e+06	1.0136e+06	0.31	0.00744
716	000004	2011-01-28	1	12.12	11.96	479983	1.01156e+06	1.01276e+06	0.16	0.00572
716	000004	2011-01-31	1	12.23	11.9	476641	1.01911e+06	1.02032e+06	0.33	0.00568
716	000004	2011-02-01	1	12.35	12.1	508759	1.03504e+06	1.03627e+06	0.25	0.00607
716	000004	2011-02-09	1	12.49	12.31	679746	1.04763e+06	1.04887e+06	0.18	0.0081
716	000004	2011-02-10	1	12.62	12.41	709685	1.05601e+06	1.05727e+06	0.21	0.00846
716	000004	2011-02-11	1	12.95	12.59	2071487	1.07363e+06	1.0749e+06	0.36	0.0247
716	000004	2011-02-14	1	12.85	12.6	1387314	1.07195e+06	1.07322e+06	0.25	0.01654
716	000004	2011-02-15	1	12.84	12.66	1010636	1.07027e+06	1.07154e+06	0.18	0.01205
716	000004	2011-02-16	1	12.87	12.54	1157689	1.0795e+06	1.08078e+06	0.33	0.0138
716	000004	2011-02-17	1	12.99	12.75	1482427	1.08789e+06	1.08918e+06	0.24	0.01767
716	000004	2011-02-18	1	13.22	12.83	1615132	1.0795e+06	1.08078e+06	0.39	0.01926
716	000004	2011-02-21	1	12.99	12.73	1316531	1.08285e+06	1.08414e+06	0.26	0.0157
716	000004	2011-02-22	1	13.35	12.84	2118128	1.09208e+06	1.09338e+06	0.51	0.02525
716	000004	2011-02-23	1	13.1	12.86	1066173	1.09627e+06	1.09758e+06	0.24	0.01271
716	000004	2011-02-24	1	13.44	12.92	1933258	1.11641e+06	1.11773e+06	0.52	0.02305
716	000004	2011-02-25	1	13.46	13.11	1426348	1.12647e+06	1.12781e+06	0.35	0.01701
716	000004	2011-02-28	1	13.98	13.54	2256179	1.15331e+06	1.15468e+06	0.44	0.0269
716	000004	2011-03-01	1	14.44	13.57	2592005	1.20196e+06	1.20339e+06	0.87	0.0309
716	000004	2011-03-02	1	14.69	14.03	2335913	1.21957e+06	1.22102e+06	0.66	0.02785
716	000004	2011-03-03	1	14.6	13.82	2007986	1.16505e+06	1.16644e+06	0.78	0.02394
716	000004	2011-03-04	1	14.05	13.65	1153265	1.17009e+06	1.17147e+06	0.4	0.01375
716	000004	2011-03-07	1	14.3	14	1202056	1.17847e+06	1.17987e+06	0.3	0.01433
716	000004	2011-03-08	1	14.17	13.8	1068875	1.16673e+06	1.16812e+06	0.37	0.01274
716	000004	2011-03-09	1	13.97	13.7	1293294	1.16757e+06	1.16896e+06	0.27	0.01542
716	000004	2011-03-10	1	13.92	13.63	972120	1.15331e+06	1.15468e+06	0.29	0.01159
716	000004	2011-03-11	1	13.87	13.56	630843	1.15331e+06	1.15468e+06	0.31	0.00752
716	000004	2011-03-14	1	13.99	13.45	1473623	1.16925e+06	1.17063e+06	0.54	0.01757
716	000004	2011-03-15	1	14.23	13.62	1611567	1.19106e+06	1.19247e+06	0.61	0.01921
716	000004	2011-03-16	1	14.26	14.03	980120	1.19106e+06	1.19247e+06	0.23	0.01169
716	000004	2011-03-17	1	14.18	13.74	884043	1161699	1.16308e+06	0.44	0.01054
716	000004	2011-03-18	1	13.99	13.77	466474	1.16589e+06	1.16728e+06	0.22	0.00556
716	000004	2011-03-21	1	13.89	13.59	779254	1.14408e+06	1.14544e+06	0.3	0.00929
716	000004	2011-03-22	1	13.72	13.55	537740	1.14576e+06	1.14712e+06	0.17	0.00641
716	000004	2011-03-23	1	13.84	13.58	474340	1.15415e+06	1.15552e+06	0.26	0.00566
716	000004	2011-03-24	1	13.89	13.68	531085	1.16002e+06	1.1614e+06	0.21	0.00633
716	000004	2011-03-25	1	14.23	13.78	906531	1.18686e+06	1.18827e+06	0.45	0.01081
716	000004	2011-03-28	1	14.25	14.07	882884	1.18435e+06	1.18575e+06	0.18	0.01053
716	000004	2011-03-29	1	14.15	13.62	1101756	1.14492e+06	1.14628e+06	0.53	0.01314
716	000004	2011-03-30	1	13.78	13.2	1089933	1.11137e+06	1.11269e+06	0.58	0.01299
716	000004	2011-03-31	1	13.4	13.14	712393	1.1055e+06	1.10681e+06	0.26	0.00849
716	000004	2011-04-01	1	13.45	13.2	452281	1.12395e+06	1.12529e+06	0.25	0.00539
716	000004	2011-04-06	1	13.57	13.3	628859	1.12563e+06	1.12697e+06	0.27	0.0075
716	000004	2011-04-07	1	13.62	13.42	527255	1.13402e+06	1.13536e+06	0.2	0.00629
716	000004	2011-04-08	1	13.73	13.26	677470	1.14744e+06	1.1488e+06	0.47	0.00808
716	000004	2011-04-11	1	14.04	13.61	1109044	1.15918e+06	1.16056e+06	0.43	0.01322
716	000004	2011-04-12	1	13.94	13.66	692909	1.16925e+06	1.17063e+06	0.28	0.00826
716	000004	2011-04-13	1	14.15	13.86	1274537	1.18099e+06	1.18239e+06	0.29	0.0152
716	000004	2011-04-14	1	14.08	13.8	766094	1.16505e+06	1.16644e+06	0.28	0.00913
716	000004	2011-04-15	1	13.98	13.76	505191	1.16422e+06	1.1656e+06	0.22	0.00602
716	000004	2011-04-18	1	14.07	13.8	1189169	1.1726e+06	1.17399e+06	0.27	0.01418
716	000004	2011-04-19	1	14.1	13.85	1069366	1.17093e+06	1.17231e+06	0.25	0.01275
716	000004	2011-04-20	1	14.66	13.96	3547166	1.21454e+06	1.21598e+06	0.7	0.04229
716	000004	2011-04-21	1	14.53	14.15	1855529	1.19273e+06	1.19415e+06	0.38	0.02212
716	000004	2011-04-22	1	14.69	14.22	1699957	1.21035e+06	1.21178e+06	0.47	0.02027
716	000004	2011-04-25	1	14.43	13.71	1599992	1.14996e+06	1.15132e+06	0.72	0.01908
716	000004	2011-04-26	1	13.45	13.02	1493488	1.09208e+06	1.09338e+06	0.43	0.01781
716	000004	2011-04-27	1	13.4	12.97	981314	1.09208e+06	1.09338e+06	0.43	0.0117
716	000004	2011-04-28	1	13.27	12.37	1128345	1.03756e+06	1.03879e+06	0.9	0.01345
716	000004	2011-04-29	1	12.67	12.3	609733	1.05266e+06	1.05391e+06	0.37	0.00727
716	000004	2011-05-03	1	12.96	12.57	534269	1.08118e+06	1.08246e+06	0.39	0.00637
716	000004	2011-05-04	1	13.08	12.64	627193	1.08705e+06	1.08834e+06	0.44	0.00748
716	000004	2011-05-05	1	13.08	12.72	479720	1.08705e+06	1.08834e+06	0.36	0.00572
716	000004	2011-05-06	1	13.1	12.5	1023616	1.09711e+06	1.09842e+06	0.6	0.0122
716	000004	2011-05-09	1	13.18	12.91	563899	1.09879e+06	1.10009e+06	0.27	0.00672
716	000004	2011-05-10	1	13.34	13	793469	1113889	1.11521e+06	0.34	0.00946
716	000004	2011-05-11	1	13.48	13.18	720793	1.12647e+06	1.12781e+06	0.3	0.00859
716	000004	2011-05-12	1	13.8	13.44	1123491	1.13905e+06	1.1404e+06	0.36	0.01339
716	000004	2011-05-16	1	13.61	12.92	1469029	1.10131e+06	1.10261e+06	0.69	0.01751
716	000004	2011-05-17	1	13.13	12.81	831813	1.09711e+06	1.09842e+06	0.32	0.00992
716	000004	2011-05-18	1	13.16	12.93	580623	1.09879e+06	1.10009e+06	0.23	0.00692
716	000004	2011-05-19	1	13.2	13.01	485089	1.10718e+06	1.10849e+06	0.19	0.00578
716	000004	2011-05-20	1	13.25	13.02	377816	1.11137e+06	1.11269e+06	0.23	0.0045
716	000004	2011-05-23	1	13.3	12.59	844183	1.05685e+06	1.05811e+06	0.71	0.01006
716	000004	2011-05-24	1	12.75	11.97	851978	1.06943e+06	1.0707e+06	0.78	0.01016
716	000004	2011-05-25	1	12.84	12.36	399765	1.05266e+06	1.05391e+06	0.48	0.00477
716	000004	2011-05-26	1	12.73	12.24	693133	1.04008e+06	1.04131e+06	0.49	0.00826
716	000004	2011-05-27	1	12.52	12.13	1033436	1.04175e+06	1.04299e+06	0.39	0.01232
716	000004	2011-05-30	1	12.32	12	361345	1.01743e+06	1.01864e+06	0.32	0.00431
716	000004	2011-05-31	1	12.28	11.9	675337	1.03001e+06	1.03123e+06	0.38	0.00805
716	000004	2011-06-01	1	12.55	12.02	743564	1.04595e+06	1.04719e+06	0.53	0.00886
716	000004	2011-06-02	1	12.36	12.04	442620	1.03001e+06	1.03123e+06	0.32	0.00528
716	000004	2011-06-03	1	12.81	12.24	1202776	1.07111e+06	1.07238e+06	0.57	0.01434
716	000004	2011-06-08	1	14.05	14.05	2508980	1.17847e+06	1.17987e+06	0	0.02991
716	000004	2011-06-09	1	15.46	14.6	24259262	1.29674e+06	1.29828e+06	0.86	0.28922
716	000004	2011-06-10	1	15.36	13.91	20177927	1.1877e+06	1.18911e+06	1.45	0.24057
716	000004	2011-06-13	1	14.03	13.2	10996838	1.15834e+06	1.15972e+06	0.83	0.13111
716	000004	2011-06-14	1	14.44	13.49	11478412	1.18602e+06	1.18743e+06	0.95	0.13685
716	000004	2011-06-15	1	13.99	13.21	10030557	1.12563e+06	1.12697e+06	0.78	0.11959
716	000004	2011-06-16	1	13.1	12.26	8852354	1.04343e+06	1.04467e+06	0.84	0.10554
716	000004	2011-06-17	1	12.67	12.08	5693863	1.04175e+06	1.04299e+06	0.59	0.06788
716	000004	2011-06-20	1	12.46	11.54	6024763	981363	982527	0.92	0.07183
716	000004	2011-06-21	1	11.89	11.37	6506613	993945	995124	0.52	0.07757
716	000004	2011-06-22	1	12.18	11.65	6775783	996461	997643	0.53	0.08078
716	000004	2011-06-23	1	12	11.5	4771927	997300	998483	0.5	0.05689
716	000004	2011-06-24	1	12.18	11.71	6330535	1.00736e+06	1.00856e+06	0.47	0.07547
716	000004	2011-06-27	1	12.32	11.92	5740981	1.02498e+06	1.0262e+06	0.4	0.06845
716	000004	2011-06-28	1	12.2	11.97	4497395	1.01408e+06	1.01528e+06	0.23	0.05362
716	000004	2011-06-29	1	12.64	12.1	6393530	1.01995e+06	1.02116e+06	0.54	0.07622
716	000004	2011-06-30	1	12.29	11.8	4862721	1.02917e+06	1.03039e+06	0.49	0.05797
716	000004	2011-07-01	1	12.48	12.19	4634629	1.03421e+06	1.03543e+06	0.29	0.05525
716	000004	2011-07-04	1	12.5	12.17	6014893	1.04092e+06	1.04215e+06	0.33	0.07171
716	000004	2011-07-05	1	12.58	12.31	5877428	1.05098e+06	1.05223e+06	0.27	0.07007
716	000004	2011-07-06	1	12.46	12.24	3698330	1.03672e+06	1.03795e+06	0.22	0.04409
716	000004	2011-07-07	1	12.47	12.26	3710474	1.03085e+06	1.03207e+06	0.21	0.04424
716	000004	2011-07-08	1	12.34	12.04	3186784	1.01324e+06	1.01444e+06	0.3	0.03799
716	000004	2011-07-11	1	12.67	12.08	6002161	1.04846e+06	1.04971e+06	0.59	0.07156
716	000004	2011-07-12	1	12.48	12.12	3116649	1.02498e+06	1.0262e+06	0.36	0.03716
716	000004	2011-07-13	1	12.39	12.18	2360804	1.03504e+06	1.03627e+06	0.21	0.02815
716	000004	2011-07-14	1	12.58	12.3	3049465	1.03756e+06	1.03879e+06	0.28	0.03636
716	000004	2011-07-15	1	12.62	12.31	4994378	1.0535e+06	1.05475e+06	0.31	0.05954
716	000004	2011-07-18	1	12.7	12.46	3800297	1.04679e+06	1.04803e+06	0.24	0.04531
716	000004	2011-07-19	1	12.4	12.18	2818755	1.0275e+06	1.02871e+06	0.22	0.03361
716	000004	2011-07-20	1	12.4	12.15	2286128	1.03588e+06	1.03711e+06	0.25	0.02726
716	000004	2011-07-21	1	13.59	13.15	14968580	1.13989e+06	1.14124e+06	0.44	0.17846
716	000004	2011-07-22	1	13.84	13.22	11438593	1.13234e+06	1.13369e+06	0.62	0.13637
716	000004	2011-07-25	1	13.97	13.41	11611877	1.14492e+06	1.14628e+06	0.56	0.13844
716	000004	2011-07-26	1	14.36	13.31	12853504	1.19525e+06	1.19667e+06	1.05	0.15324
716	000004	2011-07-27	1	14.28	13.89	8705454	1.18267e+06	1.18407e+06	0.39	0.10379
716	000004	2011-07-28	1	14	13.5	6706687	1.15163e+06	1.153e+06	0.5	0.07996
716	000004	2011-07-29	1	13.78	13.34	4569108	1.12983e+06	1.13117e+06	0.44	0.05447
716	000004	2011-08-01	1	13.77	13.33	4871663	1.15163e+06	1.153e+06	0.44	0.05808
716	000004	2011-08-02	1	13.95	13.45	5298783	1.15583e+06	1.1572e+06	0.5	0.06317
716	000004	2011-08-03	1	13.67	13.2	4887981	1.10802e+06	1109332	0.47	0.05828
716	000004	2011-08-04	1	13.37	13.11	2995665	1.11137e+06	1.11269e+06	0.26	0.03571
716	000004	2011-08-05	1	12.95	12.48	3775143	1.06105e+06	1.06231e+06	0.47	0.04501
716	000004	2011-08-08	1	12.5	11.39	4487911	993945	995124	1.11	0.05351
716	000004	2011-08-09	1	11.81	11.03	2867486	981363	982527	0.78	0.03419
716	000004	2011-08-10	1	12.16	11.71	2921585	983041	984207	0.45	0.03483
716	000004	2011-08-11	1	12.06	11.25	2892604	1.00149e+06	1.00268e+06	0.81	0.03449
716	000004	2011-08-12	1	12.27	11.9	3363034	1.01408e+06	1.01528e+06	0.37	0.04009
716	000004	2011-08-15	1	12.33	12.02	2106288	1.03421e+06	1.03543e+06	0.31	0.02511
716	000004	2011-08-16	1	12.4	12.13	1723092	1.02246e+06	1.02368e+06	0.27	0.02054
716	000004	2011-08-17	1	12.25	12.02	1523964	1.01491e+06	1.01612e+06	0.23	0.01817
716	000004	2011-08-18	1	12.14	11.9	1457099	998977	1.00016e+06	0.24	0.01737
716	000004	2011-08-19	1	11.85	11.35	1283387	980524	981687	0.5	0.0153
716	000004	2011-08-22	1	11.85	11.6	922776	982202	983367	0.25	0.011
716	000004	2011-08-23	1	12.13	11.72	1028037	1.00988e+06	1.01108e+06	0.41	0.01226
716	000004	2011-08-24	1	12.21	11.91	1292937	999816	1.001e+06	0.3	0.01541
716	000004	2011-08-25	1	12.3	11.9	1367161	1.0233e+06	1.02452e+06	0.4	0.0163
716	000004	2011-08-26	1	12.55	12.12	2755863	1.04763e+06	1.04887e+06	0.43	0.03286
716	000004	2011-08-29	1	12.47	12.25	1407764	1.03169e+06	1.03291e+06	0.22	0.01678
716	000004	2011-08-30	1	12.48	11.95	1670233	1.00317e+06	1.00436e+06	0.53	0.01991
716	000004	2011-08-31	1	12.11	11.65	935930	1.01324e+06	1.01444e+06	0.46	0.01116
716	000004	2011-09-01	1	12.14	11.9	582962	1.00485e+06	1.00604e+06	0.24	0.00695
716	000004	2011-09-02	1	12.09	11.75	716585	1.01408e+06	1.01528e+06	0.34	0.00854
716	000004	2011-09-05	1	12	11.71	649476	1.00569e+06	1.00688e+06	0.29	0.00774
716	000004	2011-09-06	1	12.8	11.94	3868227	1.02498e+06	1.0262e+06	0.86	0.04612
716	000004	2011-09-07	1	12.37	12	2339525	1.03588e+06	1.03711e+06	0.37	0.02789
716	000004	2011-09-08	1	12.39	12.13	1796619	1.01911e+06	1.02032e+06	0.26	0.02142
716	000004	2011-09-09	1	12.3	12.01	1286237	1.02666e+06	1.02787e+06	0.29	0.01533
716	000004	2011-09-13	1	12.14	11.82	1120597	1.01491e+06	1.01612e+06	0.32	0.01336
716	000004	2011-09-14	1	12.15	11.92	1101513	1.01827e+06	1.01948e+06	0.23	0.01313
716	000004	2011-09-15	1	12.2	12.03	1220388	1.01072e+06	1.01192e+06	0.17	0.01455
716	000004	2011-09-16	1	12.26	12	1096947	1.01324e+06	1.01444e+06	0.26	0.01308
716	000004	2011-09-19	1	12.06	11.68	1017400	993945	995124	0.38	0.01213
716	000004	2011-09-20	1	11.94	11.71	616338	993106	994284	0.23	0.00735
716	000004	2011-09-21	1	12.1	11.74	1638784	1.01324e+06	1.01444e+06	0.36	0.01954
716	000004	2011-09-22	1	12.06	11.71	1123392	983879	985046	0.35	0.01339
716	000004	2011-09-23	1	11.75	11.44	1402743	985557	986726	0.31	0.01672
716	000004	2011-09-26	1	11.8	11.51	598864	986396	987566	0.29	0.00714
716	000004	2011-09-27	1	11.97	11.64	505500	984718	985886	0.33	0.00603
716	000004	2011-09-28	1	11.86	11.3	1212656	955361	956494	0.56	0.01446
716	000004	2011-09-29	1	11.31	10.25	1878024	893292	894352	1.06	0.02239
716	000004	2011-09-30	1	10.59	10.03	956778	872323	873358	0.56	0.01141
716	000004	2011-10-10	1	10.55	10.12	746673	863935	864960	0.43	0.0089
716	000004	2011-10-11	1	10.59	10.16	1144309	874000	875037	0.43	0.01364
716	000004	2011-10-12	1	10.82	10.24	1763087	899163	900230	0.58	0.02102
716	000004	2011-10-13	1	10.86	10.62	1073907	904196	905269	0.24	0.0128
716	000004	2011-10-14	1	10.77	10.56	444301	893292	894352	0.21	0.0053
716	000004	2011-10-17	1	10.79	10.61	646303	900002	901070	0.18	0.00771
716	000004	2011-10-18	1	10.8	10.5	773689	880710	881755	0.3	0.00922
716	000004	2011-10-19	1	10.64	10.36	608815	892453	893512	0.28	0.00726
716	000004	2011-10-20	1	10.58	10.08	752651	874839	875877	0.5	0.00897
716	000004	2011-10-21	1	10.42	9.73	1026640	842127	843126	0.69	0.01224
716	000004	2011-10-24	1	10.18	9.83	783057	853870	854883	0.35	0.00934
716	000004	2011-10-25	1	10.38	10.05	824942	865613	866639	0.33	0.00984
716	000004	2011-10-26	1	10.41	10.22	973255	863935	864960	0.19	0.0116
716	000004	2011-10-27	1	10.5	10.26	672508	869806	870838	0.24	0.00802
716	000004	2011-10-28	1	10.58	10.4	1034975	884904	885954	0.18	0.01234
716	000004	2011-10-31	1	11.14	10.55	1568537	906712	907788	0.59	0.0187
716	000004	2011-11-01	1	11.29	10.7	1536104	928520	929622	0.59	0.01831
716	000004	2011-11-02	1	11.08	10.71	1146741	926843	927942	0.37	0.01367
716	000004	2011-11-03	1	11.5	11.02	1437664	927682	928782	0.48	0.01714
716	000004	2011-11-04	1	11.58	11.05	1788365	954522	955655	0.53	0.02132
716	000004	2011-11-07	1	11.45	11.23	844386	951167	952296	0.22	0.01007
716	000004	2011-11-08	1	11.38	11.16	645535	937747	938859	0.22	0.0077
716	000004	2011-11-09	1	11.51	11.16	1009329	965426	966572	0.35	0.01203
716	000004	2011-11-10	1	11.71	11.34	1529223	960394	961533	0.37	0.01823
716	000004	2011-11-11	1	11.79	11.41	1449273	984718	985886	0.38	0.01728
716	000004	2011-11-14	1	11.95	11.73	1330386	993106	994284	0.22	0.01586
716	000004	2011-11-15	1	11.96	11.6	1003889	995622	996803	0.36	0.01197
716	000004	2011-11-16	1	11.95	11.56	902832	972975	974130	0.39	0.01076
716	000004	2011-11-17	1	11.71	11.38	734075	965426	966572	0.33	0.00875
716	000004	2011-11-18	1	11.5	11.09	704902	932714	933821	0.41	0.0084
716	000004	2011-11-21	1	11.4	11	488112	948651	949776	0.4	0.00582
716	000004	2011-11-22	1	11.69	11.22	1107606	969620	970770	0.47	0.01321
716	000004	2011-11-23	1	11.69	11.38	499951	964588	965732	0.31	0.00596
716	000004	2011-11-24	1	11.53	11.16	557610	952006	953135	0.37	0.00665
716	000004	2011-11-25	1	11.55	11.3	506967	948651	949776	0.25	0.00604
716	000004	2011-11-28	1	11.4	11.01	768788	933553	934660	0.39	0.00917
716	000004	2011-11-29	1	11.23	11.1	587051	941941	943058	0.13	0.007
716	000004	2011-11-30	1	11.39	10.52	673975	905874	906948	0.87	0.00804
716	000004	2011-12-01	1	11.23	10.91	669070	922649	923744	0.32	0.00798
716	000004	2011-12-02	1	11.08	10.56	417499	889098	890153	0.52	0.00498
716	000004	2011-12-05	1	11.3	10.28	1244207	898325	899390	1.02	0.01483
716	000004	2011-12-06	1	11.17	10.35	757307	913423	914506	0.82	0.00903
716	000004	2011-12-07	1	10.95	10.64	563698	904196	905269	0.31	0.00672
716	000004	2011-12-08	1	10.88	10.51	369897	902518	903589	0.37	0.00441
716	000004	2011-12-09	1	10.74	10.43	365887	879033	880076	0.31	0.00436
716	000004	2011-12-12	1	10.54	10.08	375669	847160	848165	0.46	0.00448
716	000004	2011-12-13	1	10.1	9.65	912053	813609	814574	0.45	0.01087
716	000004	2011-12-14	1	9.8	9.01	789170	759927	760829	0.79	0.00941
716	000004	2011-12-15	1	9.14	8.64	1642527	741474	742354	0.5	0.01958
716	000004	2011-12-16	1	9.05	8.75	607218	759089	759989	0.3	0.00724
716	000004	2011-12-19	1	9.02	8.69	513159	750701	751591	0.33	0.00612
716	000004	2011-12-20	1	9.18	8.84	533307	757411	758309	0.34	0.00636
716	000004	2011-12-21	1	9.25	8.89	558200	745668	746553	0.36	0.00665
716	000004	2011-12-22	1	8.85	8.31	689261	717989	718840	0.54	0.00822
716	000004	2011-12-23	1	8.68	8.46	550844	719666	720520	0.22	0.00657
716	000004	2011-12-26	1	8.8	8.55	340579	723860	724719	0.25	0.00406
716	000004	2011-12-27	1	8.68	8.27	462805	699536	700366	0.41	0.00552
716	000004	2011-12-28	1	8.33	7.86	505670	675211	676012	0.47	0.00603
716	000004	2011-12-29	1	8.07	7.91	377930	669340	670134	0.16	0.00451
716	000004	2011-12-30	1	8.13	8.04	595965	678566	679371	0.09	0.00711
716	000004	2012-01-04	2	8.2	7.91	465469	663455	664256	0.29	0.00555
716	000004	2012-01-05	3	7.91	7.32	392102	614807	615549	0.59	0.00467
716	000004	2012-01-06	3	7.46	7.24	358064	617323	618068	0.22	0.00427
716	000004	2012-01-09	3	7.75	7.36	598859	645841	646620	0.39	0.00714
716	000004	2012-01-10	3	8.23	7.7	1460536	684424	685250	0.53	0.01741
716	000004	2012-01-11	3	8.19	7.97	1004618	677714	678532	0.22	0.01198
716	000004	2012-01-12	3	8.17	8	1795164	681069	681891	0.17	0.0214
716	000004	2012-01-13	3	8.18	7.73	1332744	663455	664256	0.45	0.01589
716	000004	2012-01-16	3	7.86	7.6	601762	644164	644941	0.26	0.00717
716	000004	2012-01-17	3	8.45	7.8	5874834	708748	709603	0.65	0.07004
716	000004	2012-01-18	3	8.35	8.03	4188738	678552	679371	0.32	0.04994
716	000004	2012-01-19	3	8.27	7.7	2068037	677714	678532	0.57	0.02466
716	000004	2012-01-20	3	8.23	7.91	1861663	681907	682730	0.32	0.0222
716	000004	2012-01-30	3	8.36	8.1	1328900	682746	683570	0.26	0.01584
716	000004	2012-01-31	3	8.3	8.07	1506172	693650	694487	0.23	0.01796
716	000004	2012-02-01	3	8.28	8.05	1572428	679391	680211	0.23	0.01875
716	000004	2012-02-02	3	8.82	8.16	4412025	725523	726398	0.66	0.0526
716	000004	2012-02-03	3	8.8	8.45	3136859	733910	734796	0.35	0.0374
716	000004	2012-02-06	3	8.75	8.5	2450298	726361	727238	0.25	0.02921
716	000004	2012-02-07	3	8.62	8.33	1796845	704554	705404	0.29	0.02142
716	000004	2012-02-08	3	8.59	8.35	1531333	720490	721360	0.24	0.01826
716	000004	2012-02-09	3	8.7	8.47	2076325	724684	725559	0.23	0.02475
716	000004	2012-02-10	3	8.73	8.56	1662214	725523	726398	0.17	0.01982
716	000004	2012-02-13	3	8.85	8.5	1923432	735588	736476	0.35	0.02293
716	000004	2012-02-14	3	8.8	8.63	1580570	729716	730597	0.17	0.01884
716	000004	2012-02-15	3	9.01	8.65	2264531	750685	751591	0.36	0.027
716	000004	2012-02-16	3	9.19	8.8	2353792	754879	755790	0.39	0.02806
716	000004	2012-02-17	3	9.03	8.81	1274006	746492	747392	0.22	0.01519
716	000004	2012-02-20	3	9.07	8.86	1392558	745653	746553	0.21	0.0166
716	000004	2012-02-21	3	8.95	8.67	1418591	749847	750752	0.28	0.01691
716	000004	2012-02-22	3	9.19	8.9	2482269	766622	767547	0.29	0.02959
716	000004	2012-02-23	3	9.18	9.01	1610378	769977	770906	0.17	0.0192
716	000004	2012-02-24	3	9.3	9	2715605	776687	777624	0.3	0.03238
716	000004	2012-02-27	3	9.48	9.17	2541622	771654	772585	0.31	0.0303
716	000004	2012-02-28	3	9.29	9	2041991	778364	779304	0.29	0.02435
716	000004	2012-02-29	3	9.59	9.17	3162905	790946	791900	0.42	0.03771
716	000004	2012-03-01	3	9.93	9.27	3865175	819463	820452	0.66	0.04608
716	000004	2012-03-02	3	9.96	9.65	2415205	832883	833888	0.31	0.0288
716	000004	2012-03-05	3	9.99	9.78	1913677	823657	824651	0.21	0.02282
716	000004	2012-03-06	3	9.84	9.51	1863263	805204	806176	0.33	0.02221
716	000004	2012-03-07	3	9.69	9.45	1158499	804366	805336	0.24	0.01381
716	000004	2012-03-08	3	9.72	9.5	1631408	805204	806176	0.22	0.01945
716	000004	2012-03-09	3	10.1	9.58	3323180	842948	843966	0.52	0.03962
716	000004	2012-03-12	3	10.12	9.86	1962936	836238	837248	0.26	0.0234
716	000004	2012-03-13	3	10.17	9.88	2161859	842110	843126	0.29	0.02577
716	000004	2012-03-14	3	10.06	9.1	3685516	786752	787701	0.96	0.04394
716	000004	2012-03-15	3	9.44	8.91	1773727	764105	765028	0.53	0.02115
716	000004	2012-03-16	3	9.3	8.95	2030418	778364	779304	0.35	0.02421
716	000004	2012-03-19	3	9.46	9.15	1463644	792623	793580	0.31	0.01745
716	000004	2012-03-20	3	9.39	9.01	1364315	760750	761669	0.38	0.01627
716	000004	2012-03-21	3	9.19	8.85	1563136	759912	760829	0.34	0.01864
716	000004	2012-03-22	3	9.06	8.91	1089606	759912	760829	0.15	0.01299
716	000004	2012-03-23	3	9.05	8.85	1310806	757395	758309	0.2	0.01563
716	000004	2012-03-26	3	9.26	8.96	2145984	773332	774265	0.3	0.02559
716	000004	2012-03-27	3	9.3	9.04	1362721	758234	759149	0.26	0.01625
716	000004	2012-03-28	3	9	8.54	1409245	719651	720520	0.46	0.0168
716	000004	2012-03-29	3	8.6	8.31	1082606	700360	701205	0.29	0.01291
716	000004	2012-03-30	3	8.5	8.05	1159831	681907	682730	0.45	0.01383
716	000004	2012-04-05	3	8.47	8.1	838041	702038	702885	0.37	0.00999
716	000004	2012-04-06	3	8.66	8.37	1417002	725523	726398	0.29	0.01689
716	000004	2012-04-09	3	8.61	8.46	922340	709586	710443	0.15	0.011
716	000004	2012-04-10	3	8.72	8.2	1062544	728039	728918	0.52	0.01267
716	000004	2012-04-11	3	9.04	8.45	1364934	738104	738995	0.59	0.01627
716	000004	2012-04-12	3	9.2	8.73	1749213	766622	767547	0.47	0.02085
716	000004	2012-04-13	3	9.56	9.11	3804529	764944	765867	0.45	0.04536
716	000004	2012-04-16	3	9.48	8.95	1786973	776687	777624	0.53	0.02131
716	000004	2012-04-17	3	9.34	9.08	1032983	764944	765867	0.26	0.01232
716	000004	2012-04-18	3	9.24	9.02	1021245	771654	772585	0.22	0.01218
716	000004	2012-04-19	3	9.26	9.17	809851	772493	773425	0.09	0.00966
716	000004	2012-04-20	3	9.4	9.18	1039241	779203	780143	0.22	0.01239
716	000004	2012-04-23	3	9.32	8.85	1600014	744814	745713	0.47	0.01908
716	000004	2012-04-24	3	8.94	8.19	1537190	719651	720520	0.75	0.01833
716	000004	2012-04-25	3	8.72	8.46	1008020	728878	729757	0.26	0.01202
716	000004	2012-04-26	3	8.78	8.6	1055233	728039	728918	0.18	0.01258
716	000004	2012-04-27	3	8.72	8.47	661882	715458	716321	0.25	0.00789
716	000004	2012-05-02	3	8.6	8.29	1812802	705393	706244	0.31	0.02161
716	000004	2012-05-03	3	8.52	8.31	1213516	711264	712122	0.21	0.01447
716	000004	2012-05-04	3	8.64	8.44	908076	722168	723039	0.2	0.01083
716	000004	2012-05-07	3	8.74	8.6	1375655	727200	728078	0.14	0.0164
716	000004	2012-05-08	3	8.75	8.59	977821	729716	730597	0.16	0.01166
716	000004	2012-05-09	3	8.69	8.56	803605	718813	719680	0.13	0.00958
716	000004	2012-05-10	3	8.74	8.58	906462	728878	729757	0.16	0.01081
716	000004	2012-05-11	3	8.73	8.6	842510	728878	729757	0.13	0.01004
716	000004	2012-05-14	3	8.79	8.58	1232522	727200	728078	0.21	0.01469
716	000004	2012-05-15	3	8.6	8.38	1110068	712941	713802	0.22	0.01323
716	000004	2012-05-16	3	8.7	8.44	1026941	717135	718001	0.26	0.01224
716	000004	2012-05-18	3	8.82	8.56	1653935	721329	722199	0.26	0.01972
716	000004	2012-05-21	3	8.69	8.5	749017	723006	723879	0.19	0.00893
716	000004	2012-05-22	3	8.8	8.62	844108	736427	737315	0.18	0.01006
716	000004	2012-05-23	3	8.86	8.68	1070908	735588	736476	0.18	0.01277
716	000004	2012-05-24	3	8.77	8.5	990679	718813	719680	0.27	0.01181
716	000004	2012-05-25	3	8.6	8.41	959381	708748	709603	0.19	0.01144
716	000004	2012-05-28	3	8.5	8.05	742432	704554	705404	0.45	0.00885
716	000004	2012-05-29	3	8.51	8.37	626480	710425	711283	0.14	0.00747
716	000004	2012-05-30	3	8.58	8.46	727520	716296	717161	0.12	0.00867
716	000004	2012-05-31	3	9.39	8.56	6416610	787591	788541	0.83	0.0765
716	000004	2012-06-01	3	9.33	9.02	4614182	771654	772585	0.31	0.05501
716	000004	2012-06-04	3	9.16	8.77	3266924	755718	756630	0.39	0.03895
716	000004	2012-06-05	3	9.29	8.93	2909925	769138	770066	0.36	0.03469
716	000004	2012-06-06	3	9.28	8.99	1836975	759912	760829	0.29	0.0219
716	000004	2012-06-07	3	9.25	8.86	1709705	761589	762508	0.39	0.02038
716	000004	2012-06-08	3	9.34	8.99	3064374	773332	774265	0.35	0.03653
716	000004	2012-06-11	3	9.65	9.15	4205525	789268	790221	0.5	0.05014
716	000004	2012-06-12	3	9.32	9.08	1913216	768299	769226	0.24	0.02281
716	000004	2012-06-13	3	9.3	9.01	1933157	780042	780983	0.29	0.02305
716	000004	2012-06-14	3	9.45	9.13	2715651	779203	780143	0.32	0.03238
716	000004	2012-06-15	3	9.46	9.2	2522298	780042	780983	0.26	0.03007
716	000004	2012-06-18	3	9.39	9.13	2061245	772493	773425	0.26	0.02458
716	000004	2012-06-19	3	9.39	9.12	1911598	779203	780143	0.27	0.02279
716	000004	2012-06-20	3	9.33	9.04	1694168	764105	765028	0.29	0.0202
716	000004	2012-06-21	3	9.11	8.8	1341588	740620	741514	0.31	0.016
716	000004	2012-06-25	3	8.8	8.57	1102150	724684	725559	0.23	0.01314
716	000004	2012-06-26	3	8.66	8.46	671462	722168	723039	0.2	0.00801
716	000004	2012-06-27	3	8.74	8.58	665651	722168	723039	0.16	0.00794
716	000004	2012-06-28	3	8.67	8.25	634491	699521	700366	0.42	0.00756
716	000004	2012-06-29	3	8.5	8.2	841334	710425	711283	0.3	0.01003
716	000004	2012-07-02	3	8.7	8.46	940954	719651	720520	0.24	0.01122
716	000004	2012-07-03	3	8.69	8.41	1166887	717974	718840	0.28	0.01391
716	000004	2012-07-04	3	9.42	9.42	1669734	790107	791060	0	0.01991
716	000004	2012-07-05	3	10.36	9.5	19700772	868950	869998	0.86	0.23488
716	000004	2012-07-06	3	10.7	9.76	13375938	870627	871678	0.94	0.15947
716	000004	2012-07-09	3	10.74	9.91	9391555	852175	853203	0.83	0.11197
716	000004	2012-07-10	3	10.48	9.93	7179782	840432	841446	0.55	0.0856
716	000004	2012-07-11	3	9.88	9.32	8709264	824496	825491	0.56	0.10384
716	000004	2012-07-12	3	10.81	9.47	12395352	906694	907788	1.34	0.14778
716	000004	2012-07-13	3	11.58	10.45	14462815	889080	890153	1.13	0.17243
716	000004	2012-07-16	3	11	10.05	12367865	872305	873358	0.95	0.14746
716	000004	2012-07-17	3	10.69	9.88	8677504	884886	885954	0.81	0.10346
716	000004	2012-07-18	3	11.2	10.11	13936791	923469	924583	1.09	0.16616
716	000004	2012-07-19	3	10.99	10.58	8766669	903339	904429	0.41	0.10452
716	000004	2012-07-20	3	10.8	10.12	6331167	853013	854043	0.68	0.07548
716	000004	2012-07-23	3	10.23	9.6	5856501	854691	855722	0.63	0.06982
716	000004	2012-07-24	3	10.37	9.86	4310229	837916	838927	0.51	0.05139
716	000004	2012-07-25	3	10.18	9.2	8060799	787591	788541	0.98	0.0961
716	000004	2012-07-26	3	9.53	8.9	5298101	754040	754950	0.63	0.06317
716	000004	2012-07-27	3	9.19	8.75	3274582	740620	741514	0.44	0.03904
716	000004	2012-07-30	3	8.84	7.98	5091267	677714	678532	0.86	0.0607
716	000004	2012-07-31	3	8.03	7.72	2714087	669326	670134	0.31	0.03236
716	000004	2012-08-01	3	8.27	7.92	2457929	683585	684410	0.35	0.0293
716	000004	2012-08-02	3	8.25	7.98	2595481	673520	674333	0.27	0.03094
716	000004	2012-08-03	3	8.32	7.85	3890966	696166	697006	0.47	0.04639
716	000004	2012-08-06	3	8.48	8.1	3904719	701199	702045	0.38	0.04655
716	000004	2012-08-07	3	8.86	8.31	4713792	726361	727238	0.55	0.0562
716	000004	2012-08-08	3	8.63	8.37	3377055	706231	707084	0.26	0.04026
716	000004	2012-08-09	3	8.64	8.37	3279282	717974	718840	0.27	0.0391
716	000004	2012-08-10	3	8.55	8.36	2590578	708748	709603	0.19	0.03089
716	000004	2012-08-13	3	8.54	8.24	1904544	691973	692808	0.3	0.02271
716	000004	2012-08-14	3	8.34	7.96	1690854	690295	691128	0.38	0.02016
716	000004	2012-08-15	3	8.25	8.1	1086146	681907	682730	0.15	0.01295
716	000004	2012-08-16	3	8.16	7.98	1309109	671004	671813	0.18	0.01561
716	000004	2012-08-17	3	8.06	7.85	1190964	674359	675173	0.21	0.0142
716	000004	2012-08-20	3	8.15	7.9	1093552	682746	683570	0.25	0.01304
716	000004	2012-08-21	3	8.32	8.1	1818234	696166	697006	0.22	0.02168
716	000004	2012-08-22	3	8.36	8.15	1789293	687779	688609	0.21	0.02133
716	000004	2012-08-23	3	8.45	8.2	2128417	704554	705404	0.25	0.02538
716	000004	2012-08-24	3	8.42	8.1	1458924	679391	680211	0.32	0.01739
716	000004	2012-08-27	3	8.05	7.82	1275361	661777	662576	0.23	0.01521
716	000004	2012-08-28	3	8.07	7.83	950918	671842	672653	0.24	0.01134
716	000004	2012-08-29	3	8.18	7.98	1170067	671004	671813	0.2	0.01395
716	000004	2012-08-30	3	8.07	7.82	1369810	659261	660057	0.25	0.01633
716	000004	2012-08-31	3	7.98	7.85	687999	665971	666775	0.13	0.0082
716	000004	2012-09-03	3	8.07	7.88	679703	674359	675173	0.19	0.0081
716	000004	2012-09-04	3	8.13	8	1114128	677714	678532	0.13	0.01328
716	000004	2012-09-05	3	8.18	8.03	907850	679391	680211	0.15	0.01082
716	000004	2012-09-06	3	8.21	8.07	1556892	686940	687769	0.14	0.01856
716	000004	2012-09-07	3	8.5	8.18	3166133	702876	703725	0.32	0.03775
716	000004	2012-09-10	3	8.64	8.32	2929869	715458	716321	0.32	0.03493
716	000004	2012-09-11	3	8.95	8.41	5121872	742298	743194	0.54	0.06107
716	000004	2012-09-12	3	8.97	8.68	4432581	743975	744873	0.29	0.05285
716	000004	2012-09-13	3	8.75	8.43	3327859	714619	715481	0.32	0.03968
716	000004	2012-09-14	3	8.6	8.42	1780005	714619	715481	0.18	0.02122
716	000004	2012-09-17	3	8.55	8.14	2191369	682746	683570	0.41	0.02613
716	000004	2012-09-18	3	8.28	8.08	987800	686940	687769	0.2	0.01178
716	000004	2012-09-19	3	8.38	8.19	1045536	697844	698686	0.19	0.01247
716	000004	2012-09-20	3	8.35	8.05	1230871	676036	676852	0.3	0.01467
716	000004	2012-09-21	3	8.15	8.03	701579	681069	681891	0.12	0.00836
716	000004	2012-09-24	3	8.24	8.08	874120	690295	691128	0.16	0.01042
716	000004	2012-09-25	3	8.25	8.06	637550	681907	682730	0.19	0.0076
716	000004	2012-09-26	3	8.16	7.8	1003814	657584	658377	0.36	0.01197
716	000004	2012-09-27	3	8.09	7.82	900498	671004	671813	0.27	0.01074
716	000004	2012-09-28	3	8.15	7.92	572232	681069	681891	0.23	0.00682
716	000004	2012-10-08	3	8.19	8.07	718830	686940	687769	0.12	0.00857
716	000004	2012-10-09	3	8.47	8.15	1118916	702876	703725	0.32	0.01334
716	000004	2012-10-10	3	8.58	8.34	1889974	712941	713802	0.24	0.02253
716	000004	2012-10-11	3	8.48	8.24	1229048	691973	692808	0.24	0.01465
716	000004	2012-10-12	3	8.36	8.16	1002817	692811	693647	0.2	0.01196
716	000004	2012-10-15	3	8.32	8.19	950869	697005	697846	0.13	0.01134
716	000004	2012-10-16	3	8.42	8.23	994633	700360	701205	0.19	0.01186
716	000004	2012-10-17	3	8.37	8.22	620289	699521	700366	0.15	0.0074
716	000004	2012-10-18	3	8.48	8.35	1060966	707070	707923	0.13	0.01265
716	000004	2012-10-19	3	8.63	8.4	1733178	716296	717161	0.23	0.02066
716	000004	2012-10-22	3	8.53	8.42	1025932	712941	713802	0.11	0.01223
716	000004	2012-10-23	3	8.59	8.4	1268538	711264	712122	0.19	0.01512
716	000004	2012-10-24	3	8.55	8.41	959865	716296	717161	0.14	0.01144
716	000004	2012-10-25	3	8.62	8.36	1048542	704554	705404	0.26	0.0125
716	000004	2012-10-26	3	8.49	8.06	1335036	687779	688609	0.43	0.01592
716	000004	2012-10-29	3	8.33	8.1	598028	683585	684410	0.23	0.00713
716	000004	2012-10-30	3	8.21	8.08	537609	686101	686929	0.13	0.00641
716	000004	2012-10-31	3	8.36	8.15	534704	690295	691128	0.21	0.00637
716	000004	2012-11-01	3	8.42	8.15	1001721	697844	698686	0.27	0.01194
716	000004	2012-11-02	3	8.48	8.26	1040525	703715	704564	0.22	0.01241
716	000004	2012-11-05	3	8.59	8.36	1669727	709586	710443	0.23	0.01991
716	000004	2012-11-06	3	8.46	8.18	1165490	696166	697006	0.28	0.0139
716	000004	2012-11-07	3	8.37	8.26	510564	694489	695327	0.11	0.00609
716	000004	2012-11-08	3	8.27	8.06	729139	679391	680211	0.21	0.00869
716	000004	2012-11-09	3	8.16	8.03	532211	676036	676852	0.13	0.00635
716	000004	2012-11-12	3	8.21	8.07	744561	687779	688609	0.14	0.00888
716	000004	2012-11-13	3	8.21	8	771302	673520	674333	0.21	0.0092
716	000004	2012-11-14	3	8.11	7.97	649244	680230	681051	0.14	0.00774
716	000004	2012-11-15	3	8.12	7.97	670354	677714	678532	0.15	0.00799
716	000004	2012-11-16	3	8.06	7.3	880388	657584	658377	0.76	0.0105
716	000004	2012-11-19	3	7.9	7.79	648466	660100	660896	0.11	0.00773
716	000004	2012-11-20	3	7.95	7.77	292951	658422	659217	0.18	0.00349
716	000004	2012-11-21	3	7.94	7.77	439254	665971	666775	0.17	0.00524
716	000004	2012-11-22	3	7.92	7.77	324699	654229	655018	0.15	0.00387
716	000004	2012-11-23	3	7.91	7.75	345650	661777	662576	0.16	0.00412
716	000004	2012-11-26	3	8.02	7.82	478008	660939	661736	0.2	0.0057
716	000004	2012-11-27	3	7.9	7.39	814683	620678	621427	0.51	0.00971
716	000004	2012-11-28	3	7.44	7.23	686433	617323	618068	0.21	0.00818
716	000004	2012-11-29	3	7.43	7.18	313100	602226	602953	0.25	0.00373
716	000004	2012-11-30	3	7.3	7.1	509564	607258	607991	0.2	0.00608
716	000004	2012-12-03	3	7.3	6.92	703300	583773	584478	0.38	0.00839
716	000004	2012-12-04	3	7	6.41	708665	583773	584478	0.59	0.00845
716	000004	2012-12-05	3	7.29	6.91	710430	603903	604632	0.38	0.00847
716	000004	2012-12-06	3	7.27	7.12	415398	603065	603792	0.15	0.00495
716	000004	2012-12-07	3	7.46	7.13	982763	624033	624787	0.33	0.01172
716	000004	2012-12-10	3	7.58	7.37	929253	629905	630665	0.21	0.01108
716	000004	2012-12-11	3	7.57	7.42	573338	627388	628146	0.15	0.00684
716	000004	2012-12-12	3	7.55	7.39	721583	628227	628985	0.16	0.0086
716	000004	2012-12-13	3	7.49	7.31	367030	615646	616389	0.18	0.00438
716	000004	2012-12-14	3	7.92	7.25	1737815	660100	660896	0.67	0.02072
716	000004	2012-12-17	3	7.94	7.7	1398160	654229	655018	0.24	0.01667
716	000004	2012-12-18	3	7.85	7.66	747570	652551	653339	0.19	0.00891
716	000004	2012-12-19	3	7.82	7.73	552826	653390	654178	0.09	0.00659
716	000004	2012-12-20	3	7.8	7.67	531622	652551	653339	0.13	0.00634
716	000004	2012-12-21	3	7.88	7.75	543657	653390	654178	0.13	0.00648
716	000004	2012-12-24	3	7.93	7.74	634284	659261	660057	0.19	0.00756
716	000004	2012-12-25	3	8.03	7.79	1619337	665971	666775	0.24	0.01931
716	000004	2012-12-26	3	8.07	7.91	1047312	674359	675173	0.16	0.01249
716	000004	2012-12-27	3	8.19	8.02	1258077	676875	677692	0.17	0.015
716	000004	2012-12-28	3	8.53	8.11	1498058	686940	687769	0.42	0.01786
716	000004	2012-12-31	3	8.27	8.11	1071404	686101	686929	0.16	0.01277
717	000006	2011-01-04	1	7.45	6.96	16576602	5.38638e+06	5.53083e+06	0.49	0.02237
717	000006	2011-01-05	1	7.34	7.12	9521005	5.35675e+06	5.5004e+06	0.22	0.01285
717	000006	2011-01-06	1	7.42	7.2	10498808	5.37897e+06	5.52323e+06	0.22	0.01417
717	000006	2011-01-07	1	7.9	7.25	30770018	5.60124e+06	5.75146e+06	0.65	0.04153
717	000006	2011-01-10	1	7.69	7.19	17590969	5.4012e+06	5.54605e+06	0.5	0.02374
717	000006	2011-01-11	1	8.02	7.26	68550869	5.94206e+06	6.10141e+06	0.76	0.09252
717	000006	2011-01-12	1	8.13	7.81	44790066	5.91983e+06	6.07859e+06	0.32	0.06045
717	000006	2011-01-13	1	8.24	7.87	33225693	5.88279e+06	6.04055e+06	0.37	0.04484
717	000006	2011-01-14	1	7.92	7.61	22288040	5.77906e+06	5.93404e+06	0.31	0.03008
717	000006	2011-01-17	1	7.78	7.02	26565381	5.29747e+06	5.43954e+06	0.76	0.03586
717	000006	2011-01-18	1	7.35	7.11	12358700	5.3197e+06	5.46236e+06	0.24	0.01668
717	000006	2011-01-19	1	7.37	7.05	14768250	5.42343e+06	5.56887e+06	0.32	0.01993
717	000006	2011-01-21	1	7.63	7.01	19716093	5.43084e+06	5.57648e+06	0.62	0.02661
717	000006	2011-01-24	1	7.43	7.1	12148101	5.34934e+06	5.49279e+06	0.33	0.0164
717	000006	2011-01-25	1	7.4	7.18	9014485	5.4012e+06	5.54605e+06	0.22	0.01217
717	000006	2011-01-26	1	7.34	7.15	9448481	5.39379e+06	5.53844e+06	0.19	0.01275
717	000006	2011-01-27	1	7.21	6.92	15630552	5.28266e+06	5.42432e+06	0.29	0.0211
717	000006	2011-01-28	1	7.26	7.06	10352576	5.30488e+06	5.44715e+06	0.2	0.01397
717	000006	2011-01-31	1	7.16	7.03	10286904	5.26784e+06	5.40911e+06	0.13	0.01388
717	000006	2011-02-01	1	7.2	7.09	8288383	5.3197e+06	5.46236e+06	0.11	0.01119
717	000006	2011-02-09	1	7.11	6.95	13009441	5.18634e+06	5.32542e+06	0.16	0.01756
717	000006	2011-02-10	1	7.15	6.98	12842016	5.29006e+06	5.43193e+06	0.17	0.01733
717	000006	2011-02-11	1	7.37	7.05	22480829	5.40861e+06	5.55366e+06	0.32	0.03034
717	000006	2011-02-14	1	7.46	7.22	20385814	5.49011e+06	5.63734e+06	0.24	0.02751
717	000006	2011-02-15	1	7.58	7.31	21359063	5.4827e+06	5.62973e+06	0.27	0.02883
717	000006	2011-02-16	1	7.46	7.27	15170877	5.49752e+06	5.64495e+06	0.19	0.02048
717	000006	2011-02-17	1	7.56	7.31	14549232	5.51234e+06	5.66017e+06	0.25	0.01964
717	000006	2011-02-18	1	7.6	7.36	20545853	5.57161e+06	5.72103e+06	0.24	0.02773
717	000006	2011-02-21	1	7.52	7.31	18798013	5.54938e+06	5.6982e+06	0.21	0.02537
717	000006	2011-02-22	1	7.59	7.17	17398044	5.32711e+06	5.46997e+06	0.42	0.02348
717	000006	2011-02-23	1	7.26	7.15	9825746	5.33452e+06	5.47758e+06	0.11	0.01326
717	000006	2011-02-24	1	7.33	7.16	9218983	5.40861e+06	5.55366e+06	0.17	0.01244
717	000006	2011-02-25	1	7.32	7.16	10962186	5.34193e+06	5.48519e+06	0.16	0.0148
717	000006	2011-02-28	1	7.25	7.1	10927583	5.34934e+06	5.49279e+06	0.15	0.01475
717	000006	2011-03-01	1	7.44	7.2	23564004	5.46047e+06	5.60691e+06	0.24	0.0318
717	000006	2011-03-02	1	7.75	7.19	29471902	5.60865e+06	5.75907e+06	0.56	0.03978
717	000006	2011-03-03	1	7.73	7.45	31383678	5.63088e+06	5.78189e+06	0.28	0.04236
717	000006	2011-03-04	1	7.8	7.5	24938074	5.73461e+06	5.8884e+06	0.3	0.03366
717	000006	2011-03-07	1	7.88	7.63	26397642	5.69076e+06	5.83514e+06	0.25	0.03558
717	000006	2011-03-08	1	7.8	7.62	16819575	5.74269e+06	5.8884e+06	0.18	0.02267
717	000006	2011-03-09	1	7.71	7.53	16166303	5.62797e+06	5.76667e+06	0.18	0.02177
717	000006	2011-03-10	1	8.18	7.55	52306020	5.86556e+06	6.01012e+06	0.63	0.07045
717	000006	2011-03-11	1	7.98	7.65	27052188	5.68737e+06	5.82754e+06	0.33	0.03644
717	000006	2011-03-14	1	7.74	7.56	14094516	5.65024e+06	5.7895e+06	0.18	0.01898
717	000006	2011-03-15	1	7.68	7.35	17901943	5.52402e+06	5.66017e+06	0.33	0.02411
717	000006	2011-03-16	1	7.55	7.41	11336088	5.56114e+06	5.6982e+06	0.14	0.01527
717	000006	2011-03-17	1	7.57	7.33	12852672	5.49432e+06	5.62973e+06	0.24	0.01731
717	000006	2011-03-18	1	7.56	7.41	11535408	5.56857e+06	5.70581e+06	0.15	0.01554
717	000006	2011-03-21	1	7.66	7.41	15810734	5.66509e+06	5.80471e+06	0.25	0.02129
717	000006	2011-03-22	1	7.73	7.56	14273656	5.70964e+06	5.85036e+06	0.17	0.01922
717	000006	2011-03-23	1	7.92	7.63	21562149	5.81359e+06	5.95687e+06	0.29	0.02904
717	000006	2011-03-24	1	7.94	7.74	16810631	5.77646e+06	5.91883e+06	0.2	0.02264
717	000006	2011-03-25	1	8	7.8	19341098	5.86556e+06	6.01012e+06	0.2	0.02605
717	000006	2011-03-28	1	8.07	7.72	22689993	5.77646e+06	5.91883e+06	0.35	0.03056
717	000006	2011-03-29	1	8.01	7.68	24156160	5.86556e+06	6.01012e+06	0.33	0.03253
717	000006	2011-03-30	1	8	7.73	16378665	5.90268e+06	6.04816e+06	0.27	0.02206
717	000006	2011-03-31	1	8.16	7.82	23159923	5.82101e+06	5.96448e+06	0.34	0.03119
717	000006	2011-04-01	1	8.49	7.98	38970495	6.08088e+06	6.23075e+06	0.51	0.05249
717	000006	2011-04-06	1	8.75	8.03	47806033	6.37044e+06	6.52745e+06	0.72	0.06439
717	000006	2011-04-07	1	8.57	8.34	21276871	6.30362e+06	6.45898e+06	0.23	0.02866
717	000006	2011-04-08	1	8.66	8.42	19206025	6.35559e+06	6.51223e+06	0.24	0.02587
717	000006	2011-04-11	1	8.6	8.18	24762312	6.0883e+06	6.23835e+06	0.42	0.03335
717	000006	2011-04-12	1	8.31	8.12	13913519	6.09573e+06	6.24596e+06	0.19	0.01874
717	000006	2011-04-13	1	8.33	8.05	12145506	6.15513e+06	6.30682e+06	0.28	0.01636
717	000006	2011-04-14	1	8.32	8.21	10822100	6.13285e+06	6.284e+06	0.11	0.01458
717	000006	2011-04-15	1	8.5	8.21	14493978	6.2665e+06	6.42094e+06	0.29	0.01952
717	000006	2011-04-18	1	8.59	8.34	17901177	6.35559e+06	6.51223e+06	0.25	0.02411
717	000006	2011-04-19	1	8.52	8.26	16544757	6.22195e+06	6.37529e+06	0.26	0.02228
717	000006	2011-04-20	1	8.48	8.27	11784782	6.16255e+06	6.31443e+06	0.21	0.01587
717	000006	2011-04-22	1	8.43	8.2	10189914	6.15513e+06	6.30682e+06	0.23	0.01372
717	000006	2011-04-25	1	8.3	7.91	14857108	5.88041e+06	6.02534e+06	0.39	0.02001
717	000006	2011-04-26	1	7.99	7.86	5372216	5.91011e+06	6.05577e+06	0.13	0.00724
717	000006	2011-04-27	1	7.99	7.72	7829510	5.79874e+06	5.94165e+06	0.27	0.01055
717	000006	2011-04-28	1	7.87	7.6	6933728	5.66509e+06	5.80471e+06	0.27	0.00934
717	000006	2011-04-29	1	7.77	7.63	4383546	5.76904e+06	5.91122e+06	0.14	0.0059
717	000006	2011-05-03	1	7.82	7.61	6039221	5.79131e+06	5.93404e+06	0.21	0.00813
717	000006	2011-05-04	1	7.77	7.5	7539526	5.61312e+06	5.75146e+06	0.27	0.01015
717	000006	2011-05-05	1	7.8	7.49	8097124	5.67994e+06	5.81993e+06	0.31	0.01091
717	000006	2011-05-06	1	7.74	7.46	6384648	5.67994e+06	5.81993e+06	0.28	0.0086
717	000006	2011-05-09	1	7.71	7.64	3786120	5.68737e+06	5.82754e+06	0.07	0.0051
717	000006	2011-05-10	1	7.75	7.53	5753944	5.74676e+06	5.8884e+06	0.22	0.00775
717	000006	2011-05-11	1	7.95	7.6	12187756	5.80616e+06	5.94926e+06	0.35	0.01642
717	000006	2011-05-12	1	7.91	7.64	9134386	5.67994e+06	5.81993e+06	0.27	0.0123
717	000006	2011-05-13	1	7.92	7.66	9517846	5.86556e+06	6.01012e+06	0.26	0.01282
717	000006	2011-05-16	1	8.4	7.85	37178457	6.1774e+06	6.32965e+06	0.55	0.05007
717	000006	2011-05-17	1	8.65	8.17	32537246	6.0883e+06	6.23835e+06	0.48	0.04382
717	000006	2011-05-18	1	8.53	8.1	20010253	6.22195e+06	6.37529e+06	0.43	0.02695
717	000006	2011-05-19	1	8.43	8.12	13139164	6.0586e+06	6.20792e+06	0.31	0.0177
717	000006	2011-05-20	1	8.33	7.91	12363744	5.91011e+06	6.05577e+06	0.42	0.01665
717	000006	2011-05-23	1	7.9	7.55	13822908	5.60581e+06	5.74385e+06	0.35	0.01862
717	000006	2011-05-24	1	7.65	7.46	9484364	5.6582e+06	5.78189e+06	0.19	0.01274
717	000006	2011-05-25	1	7.59	7.24	12657469	5.43485e+06	5.55366e+06	0.35	0.017
717	000006	2011-05-26	1	7.38	7.18	9243936	5.34551e+06	5.46236e+06	0.2	0.01242
717	000006	2011-05-27	1	7.25	7.09	6100064	5.28595e+06	5.4015e+06	0.16	0.00819
717	000006	2011-05-30	1	7.1	6.85	6090286	5.11471e+06	5.22652e+06	0.25	0.00818
717	000006	2011-05-31	1	7.05	6.82	4548505	5.24872e+06	5363463	0.23	0.00611
717	000006	2011-06-01	1	7.17	7	4964141	5.30828e+06	5.42432e+06	0.17	0.00667
717	000006	2011-06-02	1	7.11	6.88	5106202	5.2115e+06	5.32542e+06	0.23	0.00686
717	000006	2011-06-03	1	7.14	6.99	3608334	5.28595e+06	5.4015e+06	0.15	0.00485
717	000006	2011-06-07	1	7.32	7.03	5773509	5.41996e+06	5.53844e+06	0.29	0.00775
717	000006	2011-06-08	1	7.37	7.14	7711831	5.45718e+06	5.57648e+06	0.23	0.01036
717	000006	2011-06-09	1	7.41	7.14	5060264	5.32317e+06	5.43954e+06	0.27	0.0068
717	000006	2011-06-10	1	7.29	7.11	5037457	5.37529e+06	5.49279e+06	0.18	0.00677
717	000006	2011-06-13	1	7.21	7.08	3171565	5.34551e+06	5.46236e+06	0.13	0.00426
717	000006	2011-06-14	1	5.68	5.48	9342229	5.38124e+06	5.49888e+06	0.2	0.00965
717	000006	2011-06-15	1	5.6	5.48	5560620	5.32317e+06	5.43954e+06	0.12	0.00575
717	000006	2011-06-16	1	5.48	5.27	5965889	5.1296e+06	5.24174e+06	0.21	0.00616
717	000006	2011-06-17	1	5.37	5.25	3041553	5.09089e+06	5.20218e+06	0.12	0.00314
717	000006	2011-06-20	1	5.34	5.25	4186683	5.13928e+06	5.25163e+06	0.09	0.00433
717	000006	2011-06-21	1	5.77	5.28	14112665	5.41996e+06	5.53844e+06	0.49	0.01458
717	000006	2011-06-22	1	5.58	5.44	6804927	5.32317e+06	5.43954e+06	0.14	0.00703
717	000006	2011-06-23	1	5.8	5.45	17298746	5.58449e+06	5.70657e+06	0.35	0.01787
717	000006	2011-06-24	1	6.09	5.86	32427903	5.72967e+06	5.85492e+06	0.23	0.03351
717	000006	2011-06-27	1	5.94	5.8	15644806	5.71031e+06	5.83514e+06	0.14	0.01616
717	000006	2011-06-28	1	5.92	5.76	10493225	5.66192e+06	5.78569e+06	0.16	0.01084
717	000006	2011-06-29	1	5.88	5.7	10384289	5.51674e+06	5.63734e+06	0.18	0.01073
717	000006	2011-06-30	1	5.9	5.68	9086896	5.62321e+06	5.74613e+06	0.22	0.00939
717	000006	2011-07-01	1	5.92	5.77	9170511	5.63289e+06	5.75602e+06	0.15	0.00948
717	000006	2011-07-04	1	5.91	5.83	9070735	5.70064e+06	5.82525e+06	0.08	0.00937
717	000006	2011-07-05	1	6.15	5.86	20601608	5.83613e+06	5.96371e+06	0.29	0.02129
717	000006	2011-07-06	1	6.01	5.92	11098042	5.78774e+06	5.91426e+06	0.09	0.01147
717	000006	2011-07-07	1	6.04	5.85	9734104	5.6716e+06	5.79558e+06	0.19	0.01006
717	000006	2011-07-08	1	5.95	5.81	4711831	5.66192e+06	5.78569e+06	0.14	0.00487
717	000006	2011-07-11	1	5.97	5.79	8028462	5.72967e+06	5.85492e+06	0.18	0.0083
717	000006	2011-07-12	1	5.93	5.82	6056392	5.6716e+06	5.79558e+06	0.11	0.00626
717	000006	2011-07-13	1	5.92	5.77	7273580	5.70064e+06	5.82525e+06	0.15	0.00752
717	000006	2011-07-14	1	6.11	5.3	18913248	5.84581e+06	5.9736e+06	0.81	0.01954
717	000006	2011-07-15	1	6.06	5.88	11759218	5.75871e+06	5.88459e+06	0.18	0.01215
717	000006	2011-07-18	1	6.03	5.85	12185921	5.79742e+06	5.92415e+06	0.18	0.01259
717	000006	2011-07-19	1	5.98	5.86	6696031	5.72967e+06	5.85492e+06	0.12	0.00692
717	000006	2011-07-20	1	5.97	5.82	6265511	5.70064e+06	5.82525e+06	0.15	0.00647
717	000006	2011-07-21	1	6.12	5.85	11270708	5.66192e+06	5.78569e+06	0.27	0.01165
717	000006	2011-07-22	1	5.9	5.76	7121388	5.66192e+06	5.78569e+06	0.14	0.00736
717	000006	2011-07-25	1	5.8	5.49	8172338	5.39092e+06	5508771	0.31	0.00844
717	000006	2011-07-26	1	5.66	5.51	5040043	5.44899e+06	5.56811e+06	0.15	0.00521
717	000006	2011-07-27	1	5.68	5.56	4725056	5.48771e+06	5.60767e+06	0.12	0.00488
717	000006	2011-07-28	1	5.96	5.63	14991978	5.6716e+06	5.79558e+06	0.33	0.01549
717	000006	2011-07-29	1	5.89	5.75	6098951	5.59417e+06	5.71646e+06	0.14	0.0063
717	000006	2011-08-01	1	5.87	5.74	3947104	5.60385e+06	5.72635e+06	0.13	0.00408
717	000006	2011-08-02	1	5.84	5.74	4842271	5.60385e+06	5.72635e+06	0.1	0.005
717	000006	2011-08-03	1	5.77	5.62	6159527	5.54578e+06	5.66701e+06	0.15	0.00636
717	000006	2011-08-04	1	5.9	5.68	8030838	5.63289e+06	5.75602e+06	0.22	0.0083
717	000006	2011-08-05	1	5.76	5.57	9316243	5.48771e+06	5.60767e+06	0.19	0.00963
717	000006	2011-08-08	1	5.62	5.27	7059138	5.20703e+06	5.32086e+06	0.35	0.00729
717	000006	2011-08-09	1	5.41	5.08	7931182	5.19735e+06	5.31097e+06	0.33	0.00819
717	000006	2011-08-10	1	5.51	5.34	9863433	5.18767e+06	5.30108e+06	0.17	0.01019
717	000006	2011-08-11	1	5.56	5.18	9367429	5.3135e+06	5.42965e+06	0.38	0.00968
717	000006	2011-08-12	1	5.63	5.45	10348340	5.39092e+06	5508771	0.18	0.01069
717	000006	2011-08-15	1	5.62	5.52	7647112	5.42964e+06	5.54833e+06	0.1	0.0079
717	000006	2011-08-16	1	5.62	5.47	7468165	5.32317e+06	5.43954e+06	0.15	0.00772
717	000006	2011-08-17	1	5.64	5.42	6751532	5.35221e+06	5.46921e+06	0.22	0.00698
717	000006	2011-08-18	1	5.56	5.36	4184693	5.22639e+06	5.34064e+06	0.2	0.00432
717	000006	2011-08-19	1	5.37	5.28	3826231	5.16832e+06	5.2813e+06	0.09	0.00395
717	000006	2011-08-22	1	5.38	5.28	2684360	5.178e+06	5.29119e+06	0.1	0.00277
717	000006	2011-08-23	1	5.42	5.32	2780256	5.24575e+06	5.36042e+06	0.1	0.00287
717	000006	2011-08-24	1	5.45	5.3	3440516	5.15864e+06	5.27141e+06	0.15	0.00355
717	000006	2011-08-25	1	5.49	5.32	6479428	5.3135e+06	5.42965e+06	0.17	0.00669
717	000006	2011-08-26	1	5.55	5.41	4889624	5.3135e+06	5.42965e+06	0.14	0.00505
717	000006	2011-08-29	1	5.48	5.34	4284402	5.18767e+06	5.30108e+06	0.14	0.00443
717	000006	2011-08-30	1	5.55	5.37	5600362	5.22639e+06	5.34064e+06	0.18	0.00579
717	000006	2011-08-31	1	5.53	5.34	3455779	5.27478e+06	5.39009e+06	0.19	0.00357
717	000006	2011-09-01	1	5.48	5.34	3584925	5.19735e+06	5.31097e+06	0.14	0.0037
717	000006	2011-09-02	1	5.45	5.33	3399086	5.178e+06	5.29119e+06	0.12	0.00351
717	000006	2011-09-05	1	5.37	5.25	3798015	5.11993e+06	5.23185e+06	0.12	0.00392
717	000006	2011-09-06	1	5.37	5.25	5256695	5.178e+06	5.29119e+06	0.12	0.00543
717	000006	2011-09-07	1	5.52	5.34	7379741	5.29414e+06	5.40987e+06	0.18	0.00762
717	000006	2011-09-08	1	5.51	5.44	5680002	5.27478e+06	5.39009e+06	0.07	0.00587
717	000006	2011-09-09	1	5.55	5.45	5949037	5.34253e+06	5.45932e+06	0.1	0.00615
717	000006	2011-09-13	1	5.5	5.35	3256967	5.29414e+06	5.40987e+06	0.15	0.00337
717	000006	2011-09-14	1	5.53	5.41	2152094	5.3135e+06	5.42965e+06	0.12	0.00222
717	000006	2011-09-15	1	5.53	5.41	3740265	5.27478e+06	5.39009e+06	0.12	0.00386
717	000006	2011-09-16	1	5.52	5.39	2827126	5.22639e+06	5.34064e+06	0.13	0.00292
717	000006	2011-09-19	1	5.42	5.29	2997380	5.1296e+06	5.24174e+06	0.13	0.0031
717	000006	2011-09-20	1	5.35	5.25	3022403	5.16832e+06	5.2813e+06	0.1	0.00312
717	000006	2011-09-21	1	5.45	5.28	3954460	5.24575e+06	5.36042e+06	0.17	0.00409
717	000006	2011-09-22	1	5.42	5.15	4609514	4.9941e+06	5.10328e+06	0.27	0.00476
717	000006	2011-09-23	1	5.18	5.02	4677884	4.98443e+06	5.09339e+06	0.16	0.00483
717	000006	2011-09-26	1	5.16	5.05	3391459	4.907e+06	5.01427e+06	0.11	0.0035
717	000006	2011-09-27	1	5.15	5.02	3869252	4.97475e+06	5.0835e+06	0.13	0.004
717	000006	2011-09-28	1	5.15	5.07	2253950	4.97475e+06	5.0835e+06	0.08	0.00233
717	000006	2011-09-29	1	5.15	4.98	2892402	4.85861e+06	4.96482e+06	0.17	0.00299
717	000006	2011-09-30	1	5.08	5.01	1829388	4.89732e+06	5.00438e+06	0.07	0.00189
717	000006	2011-10-10	1	5.06	4.98	2731375	4.81989e+06	4.92526e+06	0.08	0.00282
717	000006	2011-10-11	1	5.1	4.9	3341103	4.83925e+06	4.94504e+06	0.2	0.00345
717	000006	2011-10-12	1	5.16	4.93	3633071	4.98443e+06	5.09339e+06	0.23	0.00375
717	000006	2011-10-13	1	5.18	5.1	2838298	4.96507e+06	5.07361e+06	0.08	0.00293
717	000006	2011-10-14	1	5.38	5.21	8269530	5.1296e+06	5.24174e+06	0.17	0.00854
717	000006	2011-10-17	1	5.3	5.18	3073792	5.07153e+06	5.1824e+06	0.12	0.00318
717	000006	2011-10-18	1	5.27	5.1	2940652	4.95539e+06	5.06372e+06	0.17	0.00304
717	000006	2011-10-19	1	5.16	5.03	2168244	4.98443e+06	5.09339e+06	0.13	0.00224
717	000006	2011-10-20	1	5.13	4.99	2365411	4.86828e+06	4.97471e+06	0.14	0.00244
717	000006	2011-10-21	1	5.12	5.02	1621559	4.86828e+06	4.97471e+06	0.1	0.00168
717	000006	2011-10-24	1	5.11	4.92	2654978	4.92636e+06	5.03405e+06	0.19	0.00274
717	000006	2011-10-25	1	5.19	4.98	4322070	4.9941e+06	5.10328e+06	0.21	0.00447
717	000006	2011-10-26	1	5.26	5.08	5220228	4.9941e+06	5.10328e+06	0.18	0.00539
717	000006	2011-10-27	1	5.27	5.14	4639787	5.08121e+06	5.19229e+06	0.13	0.00479
717	000006	2011-10-28	1	5.58	5.26	9705901	5.21671e+06	5.33075e+06	0.32	0.01003
717	000006	2011-10-31	1	5.39	5.27	5300547	5.14896e+06	5.26152e+06	0.12	0.00548
717	000006	2011-11-01	1	5.34	5.2	3606094	5.11025e+06	5.22196e+06	0.14	0.00373
717	000006	2011-11-02	1	5.41	5.17	4946473	5.22639e+06	5.34064e+06	0.24	0.00511
717	000006	2011-11-03	1	5.5	5.35	6453039	5.20703e+06	5.32086e+06	0.15	0.00667
717	000006	2011-11-04	1	5.45	5.35	4888270	5.19735e+06	5.31097e+06	0.1	0.00505
717	000006	2011-11-07	1	5.41	5.3	2809629	5.1296e+06	5.24174e+06	0.11	0.0029
717	000006	2011-11-08	1	5.34	5.21	3651465	5.11993e+06	5.23185e+06	0.13	0.00377
717	000006	2011-11-09	1	5.39	5.25	2959485	5.14896e+06	5.26152e+06	0.14	0.00306
717	000006	2011-11-10	1	5.37	5.2	3374530	5.05218e+06	5.16262e+06	0.17	0.00349
717	000006	2011-11-11	1	5.26	5.16	1945497	5.00378e+06	5.11317e+06	0.1	0.00201
717	000006	2011-11-15	1	5.28	5.2	3526910	5.09089e+06	5.20218e+06	0.08	0.00364
717	000006	2011-11-16	1	5.26	5.06	3535822	4.92636e+06	5.03405e+06	0.2	0.00365
717	000006	2011-11-17	1	5.15	5.06	3298189	4.907e+06	5.01427e+06	0.09	0.00341
717	000006	2011-11-18	1	5.07	4.96	3329515	4.81021e+06	4.91537e+06	0.11	0.00344
717	000006	2011-11-21	1	5.03	4.96	1972360	4.82957e+06	4.93515e+06	0.07	0.00204
717	000006	2011-11-22	1	5.07	4.93	4153016	4.89732e+06	5.00438e+06	0.14	0.00429
717	000006	2011-11-23	1	5.19	4.97	2258100	4.82957e+06	4.93515e+06	0.22	0.00233
717	000006	2011-11-24	1	5.08	4.94	1626146	4.82957e+06	4.93515e+06	0.14	0.00168
717	000006	2011-11-25	1	5.01	4.81	3392473	4.68439e+06	4.7868e+06	0.2	0.00351
717	000006	2011-11-28	1	4.87	4.71	2662518	4.636e+06	4.73735e+06	0.16	0.00275
717	000006	2011-11-29	1	4.86	4.79	1665622	4.68439e+06	4.7868e+06	0.07	0.00172
717	000006	2011-11-30	1	4.84	4.6	2880886	4.51018e+06	4.60877e+06	0.24	0.00298
717	000006	2011-12-01	1	4.91	4.77	4042285	4.68439e+06	4.7868e+06	0.14	0.00418
717	000006	2011-12-02	1	4.82	4.69	1364048	4.57793e+06	4.678e+06	0.13	0.00141
717	000006	2011-12-05	1	4.75	4.62	1225061	4.47147e+06	4569214	0.13	0.00127
717	000006	2011-12-06	1	4.67	4.58	1415175	4.45211e+06	4.54943e+06	0.09	0.00146
717	000006	2011-12-07	1	4.65	4.59	1137381	4.49082e+06	4.58899e+06	0.06	0.00118
717	000006	2011-12-08	1	4.68	4.61	1819974	4.46179e+06	4.55932e+06	0.07	0.00188
717	000006	2011-12-09	1	4.66	4.56	2282952	4.44243e+06	4.53954e+06	0.1	0.00236
717	000006	2011-12-12	1	4.62	4.48	2006653	4.41339e+06	4.50987e+06	0.14	0.00207
717	000006	2011-12-13	1	4.56	4.36	1735969	4258539	4.35163e+06	0.2	0.00179
717	000006	2011-12-14	1	4.41	4.22	1457740	4.10368e+06	4.19339e+06	0.19	0.00151
717	000006	2011-12-15	1	4.33	4.15	2598157	4.12304e+06	4.21317e+06	0.18	0.00268
717	000006	2011-12-16	1	4.35	4.2	2046579	4.21015e+06	4.30218e+06	0.15	0.00211
717	000006	2011-12-19	1	4.35	4.24	1585764	4.18111e+06	4.27251e+06	0.11	0.00164
717	000006	2011-12-20	1	4.39	4.27	1936260	4.17143e+06	4.26262e+06	0.12	0.002
717	000006	2011-12-21	1	4.37	4.2	1516575	4.07465e+06	4.16372e+06	0.17	0.00157
717	000006	2011-12-22	1	4.24	4.11	1721394	4.02626e+06	4.11427e+06	0.13	0.00178
717	000006	2011-12-23	1	4.27	4.14	1392311	4.07465e+06	4.16372e+06	0.13	0.00144
717	000006	2011-12-26	1	4.25	4.18	857805	4.06497e+06	4.15383e+06	0.07	0.00089
717	000006	2011-12-27	1	4.2	4.13	950491	3.99722e+06	4.0846e+06	0.07	0.00098
717	000006	2011-12-28	1	4.15	4.03	2086948	3.95851e+06	4.04504e+06	0.12	0.00216
717	000006	2011-12-29	1	4.13	4.04	1060044	3.91011e+06	3.99559e+06	0.09	0.0011
717	000006	2011-12-30	1	4.14	4.05	1210862	3.96818e+06	4.05493e+06	0.09	0.00125
717	000006	2012-01-04	2	4.22	4.06	1841620	3.92946e+06	4.01537e+06	0.16	0.0019
717	000006	2012-01-05	3	4.09	3.99	1892960	3.88107e+06	3.96592e+06	0.1	0.00196
717	000006	2012-01-06	3	4.03	3.92	1242000	3.87139e+06	3.95603e+06	0.11	0.00128
717	000006	2012-01-09	3	4.12	3.97	2536232	3.97786e+06	4.06482e+06	0.15	0.00262
717	000006	2012-01-10	3	4.29	4.12	4073352	4.12303e+06	4.21317e+06	0.17	0.00421
717	000006	2012-01-11	3	4.3	4.22	3178351	4.11336e+06	4.20328e+06	0.08	0.00328
717	000006	2012-01-12	3	4.68	4.21	29417697	4.51985e+06	4.61866e+06	0.47	0.03039
717	000006	2012-01-13	3	4.57	4.31	19590125	4.23918e+06	4.33185e+06	0.26	0.02024
717	000006	2012-01-16	3	4.42	4.22	6625103	4.13271e+06	4.22306e+06	0.2	0.00685
717	000006	2012-01-17	3	4.5	4.24	8247734	4.30692e+06	4.40108e+06	0.26	0.00852
717	000006	2012-01-18	3	4.47	4.32	6402446	4.19078e+06	4.2824e+06	0.15	0.00662
717	000006	2012-01-19	3	4.45	4.31	5965095	4.26821e+06	4.36152e+06	0.14	0.00616
717	000006	2012-01-20	3	4.51	4.37	6631239	4.34564e+06	4.44064e+06	0.14	0.00685
717	000006	2012-01-30	3	4.46	4.33	4641181	4.19078e+06	4.2824e+06	0.13	0.0048
717	000006	2012-01-31	3	4.41	4.33	2219823	4.24885e+06	4.34174e+06	0.08	0.00229
717	000006	2012-02-01	3	4.4	4.27	2219474	4.1811e+06	4.27251e+06	0.13	0.00229
717	000006	2012-02-02	3	4.46	4.3	4333241	4.27789e+06	4.37141e+06	0.16	0.00448
717	000006	2012-02-03	3	4.58	4.43	7766443	4.34564e+06	4.44064e+06	0.15	0.00802
717	000006	2012-02-06	3	4.52	4.4	4403061	4.3166e+06	4.41097e+06	0.12	0.00455
717	000006	2012-02-07	3	4.58	4.43	9993396	4.365e+06	4.46042e+06	0.15	0.01033
717	000006	2012-02-08	3	4.59	4.42	7202648	4.42307e+06	4.51976e+06	0.17	0.00744
717	000006	2012-02-09	3	4.73	4.53	10296971	4.53921e+06	4.63844e+06	0.2	0.01064
717	000006	2012-02-10	3	4.85	4.62	9388922	4.51985e+06	4.61866e+06	0.23	0.0097
717	000006	2012-02-13	3	4.69	4.49	6055917	4.4521e+06	4.54943e+06	0.2	0.00626
717	000006	2012-02-14	3	4.69	4.53	4936787	4.51017e+06	4.60877e+06	0.16	0.0051
717	000006	2012-02-15	3	4.71	4.6	5594810	4.53921e+06	4.63844e+06	0.11	0.00578
717	000006	2012-02-16	3	4.7	4.59	4117599	4.49082e+06	4.58899e+06	0.11	0.00425
717	000006	2012-02-17	3	4.67	4.56	3297500	4.48114e+06	4.5791e+06	0.11	0.00341
717	000006	2012-02-20	3	4.74	4.65	4935342	4.51985e+06	4.61866e+06	0.09	0.0051
717	000006	2012-02-21	3	4.73	4.6	6884248	4.57792e+06	4.678e+06	0.13	0.00711
717	000006	2012-02-22	3	4.93	4.69	16231209	4.77149e+06	4.87581e+06	0.24	0.01677
717	000006	2012-02-23	3	5.03	4.86	10654333	4.82956e+06	4.93515e+06	0.17	0.01101
717	000006	2012-02-24	3	5.41	4.95	23478910	5.2167e+06	5.33075e+06	0.46	0.02426
717	000006	2012-02-27	3	5.51	5.32	20862205	5.22638e+06	5.34064e+06	0.19	0.02156
717	000006	2012-02-28	3	5.45	5.26	9975821	5.23606e+06	5.35053e+06	0.19	0.01031
717	000006	2012-02-29	3	5.4	5.26	8937078	5.10056e+06	5.21207e+06	0.14	0.00923
717	000006	2012-03-01	3	5.38	5.26	5265540	5.1296e+06	5.24174e+06	0.12	0.00544
717	000006	2012-03-02	3	5.51	5.29	9181410	5.28445e+06	5.39998e+06	0.22	0.00949
717	000006	2012-03-05	3	5.73	5.46	13555499	5.30381e+06	5.41976e+06	0.27	0.01401
717	000006	2012-03-06	3	5.51	5.36	4493605	5.24574e+06	5.36042e+06	0.15	0.00464
717	000006	2012-03-07	3	5.47	5.31	7207382	5.13927e+06	5.25163e+06	0.16	0.00745
717	000006	2012-03-08	3	5.51	5.29	7135651	5.30381e+06	5.41976e+06	0.22	0.00737
717	000006	2012-03-12	3	5.58	5.32	5380960	5.22638e+06	5.34064e+06	0.26	0.00556
717	000006	2012-03-13	3	5.41	5.27	7878401	5.19735e+06	5.31097e+06	0.14	0.00814
717	000006	2012-03-14	3	5.42	5	15737490	4.86828e+06	4.97471e+06	0.42	0.01626
717	000006	2012-03-15	3	5.01	4.69	9688146	4.63599e+06	4.73735e+06	0.32	0.01001
717	000006	2012-03-16	3	4.91	4.74	7004212	4.73278e+06	4.83625e+06	0.17	0.00724
717	000006	2012-03-19	3	4.91	4.81	4399422	4.74246e+06	4.84614e+06	0.1	0.00455
717	000006	2012-03-20	3	4.93	4.82	6012550	4.69406e+06	4.79669e+06	0.11	0.00621
717	000006	2012-03-21	3	4.88	4.69	5112159	4.69406e+06	4.79669e+06	0.19	0.00528
717	000006	2012-03-22	3	4.91	4.78	6072485	4.71342e+06	4.81647e+06	0.13	0.00627
717	000006	2012-03-23	3	4.86	4.76	5604845	4.66503e+06	4.76702e+06	0.1	0.00579
717	000006	2012-03-26	3	5.3	5	30312097	5.1296e+06	5.24174e+06	0.3	0.03132
717	000006	2012-03-27	3	5.4	5.11	22356140	4.96506e+06	5.07361e+06	0.29	0.0231
717	000006	2012-03-28	3	5.56	5.04	26483717	5.11992e+06	5.23185e+06	0.52	0.02736
717	000006	2012-03-29	3	5.54	4.88	36387153	5.31349e+06	5.42965e+06	0.66	0.0376
717	000006	2012-03-30	3	5.54	5.31	18774528	5.33284e+06	5.44943e+06	0.23	0.0194
717	000006	2012-04-05	3	5.51	5.37	17348469	5.28445e+06	5.39998e+06	0.14	0.01792
717	000006	2012-04-06	3	5.76	5.33	20634327	5.25542e+06	5.37031e+06	0.43	0.02132
717	000006	2012-04-09	3	5.39	5.16	10375182	5.07152e+06	5.1824e+06	0.23	0.01072
717	000006	2012-04-10	3	5.38	5.08	11415796	5.18767e+06	5.30108e+06	0.3	0.0118
717	000006	2012-04-11	3	5.58	5.25	14847637	5.2167e+06	5.33075e+06	0.33	0.01534
717	000006	2012-04-12	3	5.93	5.35	38165373	5.73934e+06	5.86481e+06	0.58	0.03943
717	000006	2012-04-13	3	6.5	6.12	90719436	6.1168e+06	6.25053e+06	0.38	0.09373
717	000006	2012-04-16	3	6.59	6.05	65021467	6.08777e+06	6.22086e+06	0.54	0.06718
717	000006	2012-04-17	3	6.23	5.7	43696324	5.60384e+06	5.72635e+06	0.53	0.04515
717	000006	2012-04-18	3	6.13	5.82	30067579	5.78773e+06	5.91426e+06	0.31	0.03107
717	000006	2012-04-19	3	6.04	5.8	17125523	5.80709e+06	5.93404e+06	0.24	0.01769
717	000006	2012-04-20	3	6.3	5.9	30090987	5.95227e+06	6.0824e+06	0.4	0.03109
717	000006	2012-04-23	3	6.36	6.05	21343325	5.94259e+06	6.07251e+06	0.31	0.02205
717	000006	2012-04-24	3	6.46	6.08	35185496	6.22326e+06	6.35932e+06	0.38	0.03635
717	000006	2012-04-25	3	6.92	6.27	54050530	6.4749e+06	6.61646e+06	0.65	0.05585
717	000006	2012-04-26	3	6.8	6.39	34702043	6.18455e+06	6.31976e+06	0.41	0.03585
717	000006	2012-04-27	3	6.52	6.22	20196081	6.14584e+06	6.2802e+06	0.3	0.02087
717	000006	2012-05-02	3	6.58	6.37	19047093	6.31037e+06	6.44833e+06	0.21	0.01968
717	000006	2012-05-03	3	6.51	6.32	17955905	6.26198e+06	6.39888e+06	0.19	0.01855
717	000006	2012-05-04	3	6.51	6.19	22817715	6.18455e+06	6.31976e+06	0.32	0.02358
717	000006	2012-05-07	3	6.55	6.28	15553951	6.10712e+06	6.24064e+06	0.27	0.01607
717	000006	2012-05-08	3	6.3	6.12	11970619	6.00066e+06	6.13185e+06	0.18	0.01237
717	000006	2012-05-09	3	6.31	6.15	9310110	5.9813e+06	6.11207e+06	0.16	0.00962
717	000006	2012-05-10	3	6.25	6.13	7284721	5.99098e+06	6.12196e+06	0.12	0.00753
717	000006	2012-05-11	3	6.23	6.06	6557027	5.86516e+06	5.99338e+06	0.17	0.00677
717	000006	2012-05-15	3	6.07	5.79	13721099	5.78773e+06	5.91426e+06	0.28	0.01418
717	000006	2012-05-16	3	6.01	5.83	5606310	5.65223e+06	5.7758e+06	0.18	0.00579
717	000006	2012-05-17	3	5.95	5.8	5799250	5.7103e+06	5.83514e+06	0.15	0.00599
717	000006	2012-05-18	3	5.85	5.58	10244778	5.4877e+06	5.60767e+06	0.27	0.01059
717	000006	2012-05-21	3	5.82	5.61	6636519	5.57481e+06	5.69668e+06	0.21	0.00686
717	000006	2012-05-22	3	5.97	5.8	8275634	5.7587e+06	5.88459e+06	0.17	0.00855
717	000006	2012-05-23	3	6.28	5.88	18875185	5.99194e+06	6.10218e+06	0.4	0.01944
717	000006	2012-05-24	3	6.26	6.03	10919703	5.89857e+06	5.99338e+06	0.23	0.01122
717	000006	2012-05-25	3	6.2	6.03	7959090	5.9667e+06	6.06262e+06	0.17	0.00818
717	000006	2012-05-28	3	6.15	5.71	13576596	5.89857e+06	5.99338e+06	0.44	0.01395
717	000006	2012-05-29	3	6.14	5.95	9771453	5.94723e+06	6.04283e+06	0.19	0.01004
717	000006	2012-05-30	3	6.25	6.05	9642827	6.00564e+06	6.10218e+06	0.2	0.00991
717	000006	2012-05-31	3	6.17	6.03	6053723	5.95697e+06	6.05273e+06	0.14	0.00622
717	000006	2012-06-01	3	6.14	5.95	5746847	5.89857e+06	5.99338e+06	0.19	0.0059
717	000006	2012-06-04	3	6.02	5.84	5905010	5.68443e+06	5.7758e+06	0.18	0.00607
717	000006	2012-06-05	3	5.92	5.81	3452230	5.67469e+06	5.76591e+06	0.11	0.00355
717	000006	2012-06-06	3	5.93	5.8	2974668	5.68443e+06	5.7758e+06	0.13	0.00306
717	000006	2012-06-07	3	6.07	5.86	7173992	5.7331e+06	5.82525e+06	0.21	0.00737
717	000006	2012-06-08	3	6.06	5.85	7569262	5.71363e+06	5.80547e+06	0.21	0.00778
717	000006	2012-06-11	3	6.11	5.74	9327994	5.9083e+06	6.00327e+06	0.37	0.00958
717	000006	2012-06-12	3	6.31	5.98	14556170	6.03484e+06	6.13185e+06	0.33	0.01495
717	000006	2012-06-13	3	6.3	6.12	12030596	6.0543e+06	6.15163e+06	0.18	0.01236
717	000006	2012-06-14	3	6.21	6.02	5764173	5.88883e+06	5.98349e+06	0.19	0.00592
717	000006	2012-06-15	3	6.12	5.87	7183691	5.9375e+06	6.03294e+06	0.25	0.00738
717	000006	2012-06-18	3	6.12	6.03	3667583	5.9083e+06	6.00327e+06	0.09	0.00377
717	000006	2012-06-19	3	6.08	5.96	4635677	5.80123e+06	5.89448e+06	0.12	0.00476
717	000006	2012-06-20	3	6	5.9	3318432	5.7623e+06	5.85492e+06	0.1	0.00341
717	000006	2012-06-21	3	6.14	5.91	9545874	5.88883e+06	5.98349e+06	0.23	0.00981
717	000006	2012-06-25	3	6.3	5.93	21277727	5.89857e+06	5.99338e+06	0.37	0.02186
717	000006	2012-06-26	3	5.97	5.45	16796510	5.65523e+06	5.74613e+06	0.52	0.01726
717	000006	2012-06-27	3	5.8	5.62	6338349	5.48975e+06	5.578e+06	0.18	0.00651
717	000006	2012-06-28	3	5.87	5.64	6750378	5.49949e+06	5.58789e+06	0.23	0.00694
717	000006	2012-06-29	3	5.74	5.51	4958285	5.55789e+06	5.64723e+06	0.23	0.00509
717	000006	2012-07-02	3	5.86	5.71	4815249	5.61629e+06	5.70657e+06	0.15	0.00495
717	000006	2012-07-03	3	5.9	5.71	7268189	5.64549e+06	5.73624e+06	0.19	0.00747
717	000006	2012-07-04	3	6	5.86	7170956	5.74283e+06	5.83514e+06	0.14	0.00737
717	000006	2012-07-05	3	6.08	5.86	13273365	5.81096e+06	5.90437e+06	0.22	0.01364
717	000006	2012-07-06	3	6.24	6.06	15954878	6.00564e+06	6.10218e+06	0.18	0.01639
717	000006	2012-07-09	3	6.18	5.86	9808027	5.74283e+06	5.83514e+06	0.32	0.01008
717	000006	2012-07-10	3	5.96	5.69	6634469	5.57736e+06	5.66701e+06	0.27	0.00682
717	000006	2012-07-11	3	4.57	4.3	6825179	5.73212e+06	5.82426e+06	0.27	0.00539
717	000006	2012-07-12	3	4.73	4.53	14641301	5.89662e+06	5.99141e+06	0.2	0.01157
717	000006	2012-07-13	3	4.65	4.56	5812789	5.78274e+06	5.87569e+06	0.09	0.00459
717	000006	2012-07-16	3	4.62	4.36	7788410	5.59293e+06	5.68284e+06	0.26	0.00616
717	000006	2012-07-17	3	4.59	4.38	10866195	5.78274e+06	5.87569e+06	0.21	0.00859
717	000006	2012-07-18	3	4.61	4.36	8810801	5.74478e+06	5.83712e+06	0.25	0.00696
717	000006	2012-07-19	3	4.72	4.44	10419770	5.87131e+06	5.96569e+06	0.28	0.00823
717	000006	2012-07-20	3	4.75	4.52	9628624	5.85866e+06	5.95284e+06	0.23	0.00761
717	000006	2012-07-23	3	4.59	4.48	5768143	5.71947e+06	5.81141e+06	0.11	0.00456
717	000006	2012-07-24	3	4.6	4.48	4291110	5.73212e+06	5.82426e+06	0.12	0.00339
717	000006	2012-07-25	3	4.53	4.4	6088961	5.59293e+06	5.68284e+06	0.13	0.00481
717	000006	2012-07-26	3	4.45	4.23	11584342	5.40313e+06	5.48998e+06	0.22	0.00915
717	000006	2012-07-27	3	4.31	4.09	9731511	5.23863e+06	5.32284e+06	0.22	0.00769
717	000006	2012-07-30	3	4.17	4.07	3669219	5.18801e+06	5.27141e+06	0.1	0.0029
717	000006	2012-07-31	3	4.17	4.04	4581784	5.18801e+06	5.27141e+06	0.13	0.00362
717	000006	2012-08-01	3	4.22	4.08	5283179	5.3019e+06	5.38712e+06	0.14	0.00418
717	000006	2012-08-02	3	4.19	3.99	7135482	5.06148e+06	5.14284e+06	0.2	0.00564
717	000006	2012-08-03	3	4.07	4.02	4634696	5.1374e+06	5.21998e+06	0.05	0.00366
717	000006	2012-08-06	3	4.18	4.04	5257571	5.25128e+06	5.33569e+06	0.14	0.00415
717	000006	2012-08-07	3	4.28	4.16	7348841	5.39047e+06	5.47712e+06	0.12	0.00581
717	000006	2012-08-08	3	4.26	4.17	4124224	5.33986e+06	5.42569e+06	0.09	0.00326
717	000006	2012-08-09	3	4.55	4.3	16728845	5.54232e+06	5.63141e+06	0.25	0.01322
717	000006	2012-08-10	3	4.39	4.28	9435273	5.55497e+06	5644265	0.11	0.00746
717	000006	2012-08-13	3	4.39	4.23	9029692	5.36516e+06	5.45141e+06	0.16	0.00714
717	000006	2012-08-14	3	4.26	4.12	5268068	5.39047e+06	5.47712e+06	0.14	0.00416
717	000006	2012-08-15	3	4.24	4.12	4815194	5.23863e+06	5.32284e+06	0.12	0.00381
717	000006	2012-08-16	3	4.17	4.11	3189929	5.22597e+06	5.30998e+06	0.06	0.00252
717	000006	2012-08-17	3	4.14	4.08	3453179	5.22597e+06	5.30998e+06	0.06	0.00273
717	000006	2012-08-20	3	4.1	4.03	4078223	5.17536e+06	5.25855e+06	0.07	0.00322
717	000006	2012-08-21	3	4.13	4.04	7019440	5.17536e+06	5.25855e+06	0.09	0.00555
717	000006	2012-08-22	3	4.12	4.05	4097840	5.15005e+06	5.23284e+06	0.07	0.00324
717	000006	2012-08-23	3	4.16	4.08	5426390	5.22597e+06	5.30998e+06	0.08	0.00429
717	000006	2012-08-24	3	4.15	4.04	6855434	5.20067e+06	5.28427e+06	0.11	0.00542
717	000006	2012-08-27	3	4.25	4.04	10657491	5.21332e+06	5.29712e+06	0.21	0.00842
717	000006	2012-08-28	3	4.11	3.95	6703324	5.12474e+06	5.20712e+06	0.16	0.0053
717	000006	2012-08-29	3	4.08	4	4181389	5.06148e+06	5.14284e+06	0.08	0.0033
717	000006	2012-08-30	3	4.03	3.93	4327996	5.02352e+06	5.10427e+06	0.1	0.00342
717	000006	2012-08-31	3	4.03	3.95	2119460	5.07413e+06	5.1557e+06	0.08	0.00167
717	000006	2012-09-03	3	4.11	3.99	4828827	5.16271e+06	5.2457e+06	0.12	0.00382
717	000006	2012-09-04	3	4.09	4	4183960	5.06148e+06	5.14284e+06	0.09	0.00331
717	000006	2012-09-05	3	4.06	3.98	2840034	5.08678e+06	5.16855e+06	0.08	0.00224
717	000006	2012-09-06	3	4.06	4.02	1839035	5.11209e+06	5.19427e+06	0.04	0.00145
717	000006	2012-09-07	3	4.22	4.07	10189927	5.3019e+06	5.38712e+06	0.15	0.00805
717	000006	2012-09-10	3	4.25	4.15	5704643	5.3019e+06	5.38712e+06	0.1	0.00451
717	000006	2012-09-11	3	4.18	4.11	5606845	5.23863e+06	5.32284e+06	0.07	0.00443
717	000006	2012-09-12	3	4.21	4.12	6895915	5.3019e+06	5.38712e+06	0.09	0.00545
717	000006	2012-09-13	3	4.21	4.12	4814055	5.22597e+06	5.30998e+06	0.09	0.0038
717	000006	2012-09-14	3	4.19	4.09	5633735	5.22597e+06	5.30998e+06	0.1	0.00445
717	000006	2012-09-17	3	4.16	4	5292851	5.09944e+06	5.18141e+06	0.16	0.00418
717	000006	2012-09-18	3	4.09	4.01	2836464	5.11209e+06	5.19427e+06	0.08	0.00224
717	000006	2012-09-19	3	4.06	4.01	3212043	5.11209e+06	5.19427e+06	0.05	0.00254
717	000006	2012-09-20	3	4.05	3.92	4709114	4.96025e+06	5.03998e+06	0.13	0.00372
717	000006	2012-09-21	3	3.97	3.88	3999924	4.98555e+06	5.0657e+06	0.09	0.00316
717	000006	2012-09-24	3	3.96	3.85	4456272	4.98555e+06	5.0657e+06	0.11	0.00352
717	000006	2012-09-25	3	3.98	3.9	2911800	4.98555e+06	5.0657e+06	0.08	0.0023
717	000006	2012-09-26	3	3.93	3.81	3858561	4.85902e+06	4.93712e+06	0.12	0.00305
717	000006	2012-09-27	3	3.94	3.83	4068097	4.94759e+06	5.02712e+06	0.11	0.00321
717	000006	2012-09-28	3	4.02	3.91	5761500	5.07413e+06	5.1557e+06	0.11	0.00455
717	000006	2012-10-08	3	4.04	3.92	3006849	4.99821e+06	5.07855e+06	0.12	0.00238
717	000006	2012-10-09	3	4.03	3.96	3821234	5.08678e+06	5.16855e+06	0.07	0.00302
717	000006	2012-10-10	3	4.07	3.98	4974642	5.12474e+06	5.20712e+06	0.09	0.00393
717	000006	2012-10-11	3	4.06	3.98	3183231	5.04882e+06	5.12998e+06	0.08	0.00252
717	000006	2012-10-12	3	4.03	3.96	3158306	5.04882e+06	5.12998e+06	0.07	0.0025
717	000006	2012-10-15	3	4.03	3.97	3125831	5.09944e+06	5.18141e+06	0.06	0.00247
717	000006	2012-10-16	3	4.06	4	3021172	5.08678e+06	5.16855e+06	0.06	0.00239
717	000006	2012-10-17	3	4.04	3.96	2702910	5.04882e+06	5.12998e+06	0.08	0.00214
717	000006	2012-10-18	3	4.13	3.99	10591708	5.18801e+06	5.27141e+06	0.14	0.00837
717	000006	2012-10-19	3	4.27	4.08	13078312	5.27659e+06	5.36141e+06	0.19	0.01034
717	000006	2012-10-22	3	4.23	4.08	8784159	5.31455e+06	5.39998e+06	0.15	0.00694
717	000006	2012-10-23	3	4.31	4.16	14518893	5.27659e+06	5.36141e+06	0.15	0.01147
717	000006	2012-10-24	3	4.19	4.11	6348497	5.26394e+06	5.34855e+06	0.08	0.00502
717	000006	2012-10-25	3	4.21	4.08	5953847	5.16271e+06	5.2457e+06	0.13	0.00471
717	000006	2012-10-26	3	4.11	4	5293412	5.11209e+06	5.19427e+06	0.11	0.00418
717	000006	2012-10-29	3	4.06	3.99	2885671	5.08678e+06	5.16855e+06	0.07	0.00228
717	000006	2012-10-30	3	4.21	4.02	8919524	5.22597e+06	5.30998e+06	0.19	0.00705
717	000006	2012-10-31	3	4.17	4.06	6063808	5.25128e+06	5.33569e+06	0.11	0.00479
717	000006	2012-11-01	3	4.43	4.12	28508570	5.44109e+06	5.52855e+06	0.31	0.02253
717	000006	2012-11-02	3	4.5	4.27	35920855	5.66885e+06	5.75998e+06	0.23	0.02839
717	000006	2012-11-05	3	4.45	4.35	18897366	5.54232e+06	5.63141e+06	0.1	0.01493
717	000006	2012-11-06	3	4.38	4.2	12991080	5.41578e+06	5.50284e+06	0.18	0.01027
717	000006	2012-11-07	3	4.32	4.22	6814711	5.40313e+06	5.48998e+06	0.1	0.00539
717	000006	2012-11-08	3	4.35	4.17	8964932	5.31455e+06	5.39998e+06	0.18	0.00708
717	000006	2012-11-09	3	4.24	4.16	6250997	5.28924e+06	5.37427e+06	0.08	0.00494
717	000006	2012-11-12	3	4.29	4.13	10954953	5.40313e+06	5.48998e+06	0.16	0.00866
717	000006	2012-11-13	3	4.26	4.06	11071124	5.17536e+06	5.25855e+06	0.2	0.00875
717	000006	2012-11-14	3	4.09	3.99	7710064	5.08678e+06	5.16855e+06	0.1	0.00609
717	000006	2012-11-15	3	4.07	3.98	4466979	5.03617e+06	5.11712e+06	0.09	0.00353
717	000006	2012-11-16	3	4.04	3.97	3590135	5.09944e+06	5.18141e+06	0.07	0.00284
717	000006	2012-11-19	3	4.05	3.99	2776160	5.11209e+06	5.19427e+06	0.06	0.00219
717	000006	2012-11-20	3	4.08	3.99	3634213	5.06148e+06	5.14284e+06	0.09	0.00287
717	000006	2012-11-21	3	4.08	3.97	5819970	5.16271e+06	5.2457e+06	0.11	0.0046
717	000006	2012-11-22	3	4.05	4	4119192	5.07413e+06	5.1557e+06	0.05	0.00326
717	000006	2012-11-23	3	4.06	3.99	3341364	5.08678e+06	5.16855e+06	0.07	0.00264
717	000006	2012-11-26	3	4.05	3.99	2826820	5.07413e+06	5.1557e+06	0.06	0.00223
717	000006	2012-11-27	3	3.99	3.83	7576990	4.87167e+06	4.94998e+06	0.16	0.00599
717	000006	2012-11-28	3	3.85	3.73	4874231	4.74513e+06	4.82141e+06	0.12	0.00385
717	000006	2012-11-29	3	3.79	3.73	2709225	4.73248e+06	4.80855e+06	0.06	0.00214
717	000006	2012-11-30	3	3.9	3.75	6131572	4.88432e+06	4.96284e+06	0.15	0.00485
717	000006	2012-12-03	3	3.94	3.77	5116516	4.8084e+06	4.8857e+06	0.17	0.00404
717	000006	2012-12-04	3	3.87	3.74	3659706	4.89698e+06	4.9757e+06	0.13	0.00289
717	000006	2012-12-05	3	4.1	3.85	12900277	5.1374e+06	5.21998e+06	0.25	0.01019
717	000006	2012-12-06	3	4.11	4.01	8161883	5.17536e+06	5.25855e+06	0.1	0.00645
717	000006	2012-12-07	3	4.32	4.12	21389211	5.33986e+06	5.42569e+06	0.2	0.0169
717	000006	2012-12-10	3	4.25	4.15	13587691	5.31455e+06	5.39998e+06	0.1	0.01074
717	000006	2012-12-11	3	4.4	4.15	22414397	5.35251e+06	5.43855e+06	0.25	0.01771
717	000006	2012-12-12	3	4.25	4.15	10452116	5.3272e+06	5.41284e+06	0.1	0.00826
717	000006	2012-12-13	3	4.29	4.17	8981995	5.28924e+06	5.37427e+06	0.12	0.0071
717	000006	2012-12-14	3	4.41	4.16	21426414	5.51701e+06	5.60569e+06	0.25	0.01693
717	000006	2012-12-17	3	4.55	4.36	23047033	5.52966e+06	5.61855e+06	0.19	0.01821
717	000006	2012-12-18	3	4.41	4.26	14585838	5.40313e+06	5.48998e+06	0.15	0.01153
717	000006	2012-12-19	3	4.7	4.26	31490142	5.94723e+06	6.04283e+06	0.44	0.02489
717	000006	2012-12-20	3	4.77	4.57	51701399	5.94723e+06	6.04283e+06	0.2	0.04086
717	000006	2012-12-21	3	4.77	4.56	26306750	5.80804e+06	5.90141e+06	0.21	0.02079
717	000006	2012-12-24	3	4.75	4.5	23186452	5.93458e+06	6.02998e+06	0.25	0.01832
717	000006	2012-12-25	3	4.91	4.56	41887389	6.07377e+06	6.17141e+06	0.35	0.0331
717	000006	2012-12-26	3	5.1	4.74	34931187	6.12439e+06	6.22283e+06	0.36	0.02761
717	000006	2012-12-27	3	4.86	4.7	19179386	5.95989e+06	6.05569e+06	0.16	0.01516
717	000006	2012-12-28	3	4.92	4.7	22030215	6.14969e+06	6.24855e+06	0.22	0.01741
717	000006	2012-12-31	3	5.06	4.79	30835778	6.26359e+06	6.36426e+06	0.27	0.02437
718	000007	2011-01-04	1	8.59	8.46	1597154	1.5833e+06	1.5833e+06	0.13	0.00863
718	000007	2011-01-05	1	8.58	8.37	1309658	1.55371e+06	1.55371e+06	0.21	0.00708
718	000007	2011-01-06	1	8.45	8.29	1490439	1.53521e+06	1.53521e+06	0.16	0.00806
718	000007	2011-01-07	1	8.4	8.26	1223582	1.54446e+06	1.54446e+06	0.14	0.00662
718	000007	2011-01-11	1	8.77	8.49	2058860	1.62215e+06	1.62215e+06	0.28	0.01113
718	000007	2011-01-12	1	8.98	8.65	3721113	1.6166e+06	1.6166e+06	0.33	0.02012
718	000007	2011-01-13	1	8.8	8.46	1883023	1.58515e+06	1.58515e+06	0.34	0.01018
718	000007	2011-01-14	1	8.86	8.22	2823859	1.60365e+06	1.60365e+06	0.64	0.01527
718	000007	2011-01-17	1	8.67	8.31	1032017	1.54076e+06	1.54076e+06	0.36	0.00558
718	000007	2011-01-18	1	8.57	8.28	815977	1.55741e+06	1.55741e+06	0.29	0.00441
718	000007	2011-01-19	1	8.8	8.4	1677499	1.5907e+06	1.5907e+06	0.4	0.00907
718	000007	2011-01-20	1	9	8.5	3605999	1.6018e+06	1.6018e+06	0.5	0.0195
718	000007	2011-01-21	1	8.75	8.56	1490733	1.5981e+06	1.5981e+06	0.19	0.00806
718	000007	2011-01-24	1	8.93	8.58	2195462	1.59995e+06	1.59995e+06	0.35	0.01187
718	000007	2011-01-25	1	8.72	8.23	1834872	1.53891e+06	1.53891e+06	0.49	0.00992
718	000007	2011-01-26	1	8.5	8.28	1745666	1.54446e+06	1.54446e+06	0.22	0.00944
718	000007	2011-01-27	1	8.42	8.25	1543956	1.54816e+06	1.54816e+06	0.17	0.00835
718	000007	2011-01-28	1	8.43	8.29	2289417	1.53521e+06	1.53521e+06	0.14	0.01238
718	000007	2011-01-31	1	8.41	8.3	947440	1.54446e+06	1.54446e+06	0.11	0.00512
718	000007	2011-02-01	1	8.4	8.25	1395828	1.54631e+06	1.54631e+06	0.15	0.00755
718	000007	2011-02-09	1	8.37	8.19	1503443	1.52226e+06	1.52226e+06	0.18	0.00813
718	000007	2011-02-10	1	8.31	8.19	1587629	1.53151e+06	1.53151e+06	0.12	0.00858
718	000007	2011-02-11	1	8.48	8.26	2577974	1.55926e+06	1.55926e+06	0.22	0.01394
718	000007	2011-02-14	1	8.48	8.38	1913406	1.56296e+06	1.56296e+06	0.1	0.01034
718	000007	2011-02-15	1	8.48	8.39	3574596	1.55926e+06	1.55926e+06	0.09	0.01933
718	000007	2011-02-16	1	8.85	8.47	5115069	1.6018e+06	1.6018e+06	0.38	0.02765
718	000007	2011-02-17	1	8.72	8.45	2554397	1.5759e+06	1.5759e+06	0.27	0.01381
718	000007	2011-02-18	1	8.73	8.46	3643371	1.6092e+06	1.6092e+06	0.27	0.0197
718	000007	2011-02-21	1	8.76	8.59	3291739	1.61845e+06	1.61845e+06	0.17	0.0178
718	000007	2011-02-22	1	8.77	8.43	2551065	1.55926e+06	1.55926e+06	0.34	0.01379
718	000007	2011-02-23	1	8.54	8.38	1729509	1.5796e+06	1.5796e+06	0.16	0.00935
718	000007	2011-02-24	1	8.56	8.44	1472235	1.57406e+06	1.57406e+06	0.12	0.00796
718	000007	2011-02-25	1	8.55	8.43	1694325	1.57406e+06	1.57406e+06	0.12	0.00916
718	000007	2011-02-28	1	8.68	8.51	2232023	1.60365e+06	1.60365e+06	0.17	0.01207
718	000007	2011-03-01	1	8.73	8.56	3090256	1.6018e+06	1.6018e+06	0.17	0.01671
718	000007	2011-03-02	1	8.75	8.54	2473902	1.6129e+06	1.6129e+06	0.21	0.01337
718	000007	2011-03-03	1	8.85	8.65	3306346	1.60365e+06	1.60365e+06	0.2	0.01788
718	000007	2011-03-04	1	9.09	8.63	6810336	1.67764e+06	1.67764e+06	0.46	0.03682
718	000007	2011-03-07	1	9.04	8.85	5758039	1.64064e+06	1.64064e+06	0.19	0.03113
718	000007	2011-03-08	1	9.02	8.7	3754399	1.63324e+06	1.63324e+06	0.32	0.0203
718	000007	2011-03-09	1	9.27	8.85	7988952	1.68134e+06	1.68134e+06	0.42	0.04319
718	000007	2011-03-10	1	9.48	9.04	7352812	1.72018e+06	1.72018e+06	0.44	0.03975
718	000007	2011-03-11	1	9.43	9.13	4755440	1.69243e+06	1.69243e+06	0.3	0.02571
718	000007	2011-03-14	1	9.19	8.99	3895453	1.68134e+06	1.68134e+06	0.2	0.02106
718	000007	2011-03-15	1	9.24	8.78	4058648	1.64989e+06	1.64989e+06	0.46	0.02194
718	000007	2011-03-16	1	9.11	8.93	2712248	1.68503e+06	1.68503e+06	0.18	0.01466
718	000007	2011-03-17	1	9.1	8.8	3102887	1.64249e+06	1.64249e+06	0.3	0.01678
718	000007	2011-03-18	1	9	8.88	1694910	1655440	1655440	0.12	0.00916
718	000007	2011-03-21	1	9.06	8.83	2268640	1.64619e+06	1.64619e+06	0.23	0.01227
718	000007	2011-03-22	1	9	8.84	1332329	1.66469e+06	1.66469e+06	0.16	0.0072
718	000007	2011-03-23	1	9.09	8.9	1647355	1.67024e+06	1.67024e+06	0.19	0.00891
718	000007	2011-03-24	1	9.08	8.9	1954608	1.65359e+06	1.65359e+06	0.18	0.01057
718	000007	2011-03-25	1	8.96	8.86	2459290	1.64804e+06	1.64804e+06	0.1	0.0133
718	000007	2011-03-28	1	9.18	8.93	3160364	1.66284e+06	1.66284e+06	0.25	0.01709
718	000007	2011-03-29	1	9.2	8.95	3870200	1.68503e+06	1.68503e+06	0.25	0.02092
718	000007	2011-03-30	1	9.2	8.97	2016486	1.66469e+06	1.66469e+06	0.23	0.0109
718	000007	2011-03-31	1	9.06	8.68	3205949	1.61845e+06	1.61845e+06	0.38	0.01733
718	000007	2011-04-01	1	8.89	8.71	1605430	1.64249e+06	1.64249e+06	0.18	0.00868
718	000007	2011-04-06	1	8.88	8.75	1445218	1.63879e+06	1.63879e+06	0.13	0.00781
718	000007	2011-04-07	1	8.98	8.83	2254876	1655440	1655440	0.15	0.01219
718	000007	2011-04-08	1	9.1	8.92	2211242	1.66469e+06	1.66469e+06	0.18	0.01195
718	000007	2011-04-11	1	9.12	8.98	1782550	1.66469e+06	1.66469e+06	0.14	0.00964
718	000007	2011-04-12	1	9.35	8.94	4040161	1.69983e+06	1.69983e+06	0.41	0.02184
718	000007	2011-04-13	1	9.5	9.12	4742877	1.74237e+06	1.74237e+06	0.38	0.02564
718	000007	2011-04-14	1	9.42	9.22	3134009	1.71833e+06	1.71833e+06	0.2	0.01694
718	000007	2011-04-15	1	9.35	9.08	2801110	1.72388e+06	1.72388e+06	0.27	0.01514
718	000007	2011-04-19	1	9.28	9.08	2394350	1.69613e+06	1.69613e+06	0.2	0.01294
718	000007	2011-04-20	1	9.63	9.12	5217541	1.78122e+06	1.78122e+06	0.51	0.02821
718	000007	2011-04-21	1	9.82	9.52	4458618	1.77197e+06	1.77197e+06	0.3	0.02411
718	000007	2011-04-22	1	9.9	9.44	3776250	1.80896e+06	1.80896e+06	0.46	0.02042
718	000007	2011-04-25	1	10.08	9.41	5130605	1.74977e+06	1.74977e+06	0.67	0.02774
718	000007	2011-04-26	1	9.44	9.2	2700344	1.72943e+06	1.72943e+06	0.24	0.0146
718	000007	2011-04-27	1	9.45	9.15	2406869	1.69798e+06	1.69798e+06	0.3	0.01301
718	000007	2011-04-28	1	9.28	8.86	2867276	1.63879e+06	1.63879e+06	0.42	0.0155
718	000007	2011-04-29	1	9.18	8.81	2456964	1.69243e+06	1.69243e+06	0.37	0.01328
718	000007	2011-05-03	1	9.31	9.1	2020317	1.70723e+06	1.70723e+06	0.21	0.01092
718	000007	2011-05-04	1	9.25	8.98	2098736	1.66654e+06	1.66654e+06	0.27	0.01135
718	000007	2011-05-05	1	9.21	8.92	1486611	1.67949e+06	1.67949e+06	0.29	0.00804
718	000007	2011-05-06	1	9.5	9.02	2700549	1.73128e+06	1.73128e+06	0.48	0.0146
718	000007	2011-05-09	1	9.56	9.31	1797895	1.73313e+06	1.73313e+06	0.25	0.00972
718	000007	2011-05-10	1	9.45	9.31	978849	1.73867e+06	1.73867e+06	0.14	0.00529
718	000007	2011-05-11	1	9.65	9.38	2150798	1.75532e+06	1.75532e+06	0.27	0.01163
718	000007	2011-05-12	1	9.58	9.31	2576500	1.72758e+06	2.15722e+06	0.27	0.01393
718	000007	2011-05-13	1	9.56	9.32	2444945	1.76272e+06	2.2011e+06	0.24	0.01322
718	000007	2011-05-17	1	9.52	9.05	3251357	1.68503e+06	2.10409e+06	0.47	0.01758
718	000007	2011-05-18	1	9.24	9.04	1735077	1.69983e+06	2.12257e+06	0.2	0.00938
718	000007	2011-05-19	1	9.65	9.18	5953196	1.75902e+06	2.19648e+06	0.47	0.03219
718	000007	2011-05-20	1	9.72	9.38	3480237	1.75902e+06	2.19648e+06	0.34	0.01882
718	000007	2011-05-23	1	9.51	9.03	4262895	1.67024e+06	2.08562e+06	0.48	0.02305
718	000007	2011-05-24	1	8.95	8.58	4231973	1.59255e+06	1.98861e+06	0.37	0.02288
718	000007	2011-05-25	1	8.8	8.59	1804548	1.5907e+06	1.9863e+06	0.21	0.00976
718	000007	2011-05-26	1	8.75	8.23	2823138	1.52596e+06	1.90546e+06	0.52	0.01526
718	000007	2011-05-27	1	8.34	7.9	3402364	1.47232e+06	1.83848e+06	0.44	0.01839
718	000007	2011-05-30	1	7.99	7.65	2559796	1.41499e+06	1.76689e+06	0.34	0.01384
718	000007	2011-05-31	1	7.86	7.62	1343149	1.44828e+06	1.80846e+06	0.24	0.00726
718	000007	2011-06-01	1	7.9	7.77	846241	1.45938e+06	1.82232e+06	0.13	0.00458
718	000007	2011-06-02	1	7.8	7.5	2020392	1.40019e+06	1.74841e+06	0.3	0.01092
718	000007	2011-06-03	1	7.95	7.57	2222545	1.47047e+06	1.83617e+06	0.38	0.01202
718	000007	2011-06-07	1	8.35	7.95	2268270	1.54446e+06	1.92856e+06	0.4	0.01226
718	000007	2011-06-08	1	8.77	8.62	10008175	1.62215e+06	2.02557e+06	0.15	0.05411
718	000007	2011-06-13	1	8.45	8.33	6451521	1.54076e+06	1.92394e+06	0.12	0.03488
718	000007	2011-06-14	1	8.37	8.09	4458515	1.51117e+06	1.88699e+06	0.28	0.0241
718	000007	2011-06-15	1	8.35	8.14	1861848	1.51672e+06	1.89392e+06	0.21	0.01007
718	000007	2011-06-16	1	8.18	7.79	2538674	1.44088e+06	1.79922e+06	0.39	0.01373
718	000007	2011-06-17	1	7.86	7.61	1563631	1.42238e+06	1.77612e+06	0.25	0.00845
718	000007	2011-06-20	1	7.78	7.31	2140839	1.36135e+06	1.69991e+06	0.47	0.01157
718	000007	2011-06-21	1	7.59	7.34	1644349	1.40389e+06	1.75303e+06	0.25	0.00889
718	000007	2011-06-22	1	7.64	7.53	853508	1.39834e+06	1.7461e+06	0.11	0.00461
718	000007	2011-06-23	1	7.68	7.35	1670615	1.41868e+06	1.7715e+06	0.33	0.00903
718	000007	2011-06-24	1	7.82	7.53	1732703	1.43348e+06	1.78998e+06	0.29	0.00937
718	000007	2011-06-27	1	7.93	7.71	1471465	1.44643e+06	1.80615e+06	0.22	0.00796
718	000007	2011-06-28	1	7.88	7.71	1313368	1.44273e+06	1.80153e+06	0.17	0.0071
718	000007	2011-06-29	1	7.78	7.6	1664340	1.41129e+06	1.76227e+06	0.18	0.009
718	000007	2011-06-30	1	8.01	7.6	4195577	1.47417e+06	1.84079e+06	0.41	0.02268
718	000007	2011-07-04	1	8.32	7.87	4592037	1.47232e+06	1.83848e+06	0.45	0.02483
718	000007	2011-07-05	1	8.08	7.96	2359430	1.48897e+06	1.85927e+06	0.12	0.01276
718	000007	2011-07-06	1	8.07	7.96	1752552	1.48157e+06	1.85003e+06	0.11	0.00948
718	000007	2011-07-07	1	8.07	7.95	1909804	1.48342e+06	1.85234e+06	0.12	0.01033
718	000007	2011-07-08	1	8.1	7.96	1872184	1.49082e+06	1.86158e+06	0.14	0.01012
718	000007	2011-07-11	1	8.1	8	1479941	1.49637e+06	1.86851e+06	0.1	0.008
718	000007	2011-07-12	1	8.06	7.88	1968348	1.46123e+06	1.82463e+06	0.18	0.01064
718	000007	2011-07-13	1	8.03	7.86	1792918	1.47972e+06	1.84772e+06	0.17	0.00969
718	000007	2011-07-14	1	8.25	7.98	3086749	1.52411e+06	1.90315e+06	0.27	0.01669
718	000007	2011-07-15	1	8.27	8.1	2485168	1.51672e+06	1.89392e+06	0.17	0.01344
718	000007	2011-07-18	1	8.26	8.17	1363600	1.51857e+06	1.89623e+06	0.09	0.00737
718	000007	2011-07-19	1	8.21	8.1	1324367	1.50377e+06	1.87775e+06	0.11	0.00716
718	000007	2011-07-20	1	8.25	8.1	997015	1.50747e+06	1.88237e+06	0.15	0.00539
718	000007	2011-07-21	1	8.31	8.11	2595402	1.53336e+06	1.9147e+06	0.2	0.01403
718	000007	2011-07-22	1	8.7	8.29	4008195	1.56296e+06	1.95166e+06	0.41	0.02167
718	000007	2011-07-25	1	8.67	8.25	3311826	1.55186e+06	1.9378e+06	0.42	0.01791
718	000007	2011-07-26	1	8.4	8.2	1210520	1.55371e+06	1.94011e+06	0.2	0.00654
718	000007	2011-07-27	1	8.59	8.38	1143048	1.57221e+06	1.96321e+06	0.21	0.00618
718	000007	2011-07-28	1	8.5	8.31	1182849	1.56296e+06	1.95166e+06	0.19	0.00639
718	000007	2011-07-29	1	8.46	8.22	1137100	1.52042e+06	1.89854e+06	0.24	0.00615
718	000007	2011-08-01	1	8.42	8.23	734666	1.52596e+06	1.90546e+06	0.19	0.00397
718	000007	2011-08-02	1	8.25	7.98	1521851	1.50747e+06	1.88237e+06	0.27	0.00823
718	000007	2011-08-03	1	8.15	7.8	792691	1.48897e+06	1.85927e+06	0.35	0.00429
718	000007	2011-08-04	1	8.15	8.04	548000	1.49822e+06	1.87082e+06	0.11	0.00296
718	000007	2011-08-05	1	8	7.74	1057800	1.46678e+06	1.83156e+06	0.26	0.00572
718	000007	2011-08-08	1	7.99	7.53	1577070	1.39279e+06	1.73917e+06	0.46	0.00853
718	000007	2011-08-09	1	7.5	7.15	1469363	1.37059e+06	1.71145e+06	0.35	0.00794
718	000007	2011-08-10	1	7.68	7.42	1032719	1.37429e+06	1.71607e+06	0.26	0.00558
718	000007	2011-08-11	1	7.68	7.2	1046464	1.41868e+06	1.7715e+06	0.48	0.00566
718	000007	2011-08-12	1	7.8	7.6	893041	1.42423e+06	1.77843e+06	0.2	0.00483
718	000007	2011-08-15	1	7.92	7.55	978870	1.46123e+06	1.82463e+06	0.37	0.00529
718	000007	2011-08-16	1	8.03	7.81	1166063	1.47787e+06	1.84541e+06	0.22	0.0063
718	000007	2011-08-17	1	8.04	7.9	376070	1.47602e+06	1.8431e+06	0.14	0.00203
718	000007	2011-08-18	1	8.04	7.71	967452	1.46123e+06	1.82463e+06	0.33	0.00523
718	000007	2011-08-19	1	7.85	7.62	533120	1.45013e+06	1.81077e+06	0.23	0.00288
718	000007	2011-08-22	1	7.94	7.77	503151	1.45383e+06	1.81539e+06	0.17	0.00272
718	000007	2011-08-23	1	7.94	7.82	767513	1.46123e+06	1.82463e+06	0.12	0.00415
718	000007	2011-08-24	1	8.01	7.86	594602	1.46493e+06	1.82925e+06	0.15	0.00321
718	000007	2011-08-25	1	8.09	7.84	803071	1.48712e+06	1.85696e+06	0.25	0.00434
718	000007	2011-08-26	1	8.13	7.98	947561	1.50377e+06	1.87775e+06	0.15	0.00512
718	000007	2011-08-29	1	8.18	8.05	653104	1.49637e+06	1.86851e+06	0.13	0.00353
718	000007	2011-08-30	1	8.16	8.03	803057	1.48897e+06	1.85927e+06	0.13	0.00434
718	000007	2011-08-31	1	8.22	7.96	892618	1.51117e+06	1.88699e+06	0.26	0.00483
718	000007	2011-09-01	1	8.31	8.1	1018039	1.50932e+06	1.88468e+06	0.21	0.0055
718	000007	2011-09-02	1	8.2	8.02	574406	1.49822e+06	1.87082e+06	0.18	0.00311
718	000007	2011-09-05	1	8.1	7.85	1014937	1.45938e+06	1.82232e+06	0.25	0.00549
718	000007	2011-09-06	1	7.92	7.8	848104	1.45753e+06	1.82001e+06	0.12	0.00459
718	000007	2011-09-07	1	8.03	7.87	531655	1.48157e+06	1.85003e+06	0.16	0.00287
718	000007	2011-09-08	1	8.06	7.9	450665	1.46678e+06	1.83156e+06	0.16	0.00244
718	000007	2011-09-09	1	8.02	7.85	447865	1.46123e+06	1.82463e+06	0.17	0.00242
718	000007	2011-09-13	1	8.02	7.78	766101	1.45753e+06	1.82001e+06	0.24	0.00414
718	000007	2011-09-14	1	7.97	7.85	492478	1.47047e+06	1.83617e+06	0.12	0.00266
718	000007	2011-09-15	1	8.04	7.94	497400	1.47602e+06	1.8431e+06	0.1	0.00269
718	000007	2011-09-16	1	8.15	7.99	870441	1.49452e+06	1.8662e+06	0.16	0.00471
718	000007	2011-09-19	1	8.4	8.02	2256366	1.51672e+06	1.89392e+06	0.38	0.0122
718	000007	2011-09-20	1	8.27	8.1	1143122	1.51487e+06	1.89161e+06	0.17	0.00618
718	000007	2011-09-21	1	8.36	8.13	2458710	1.53706e+06	1.91932e+06	0.23	0.01329
718	000007	2011-09-22	1	8.28	8.11	1391970	1.50007e+06	1.87313e+06	0.17	0.00753
718	000007	2011-09-23	1	8.1	7.81	1359117	1.48157e+06	1.85003e+06	0.29	0.00735
718	000007	2011-09-26	1	8.15	7.93	843960	1.47232e+06	1.83848e+06	0.22	0.00456
718	000007	2011-09-27	1	8.05	7.87	501400	1.46123e+06	1.82463e+06	0.18	0.00271
718	000007	2011-09-28	1	7.96	7.7	537000	1.44088e+06	1.79922e+06	0.26	0.0029
718	000007	2011-09-29	1	7.77	7.41	1264034	1.37799e+06	1.72069e+06	0.36	0.00683
718	000007	2011-09-30	1	7.65	7.35	486804	1.40944e+06	1.75996e+06	0.3	0.00263
718	000007	2011-10-10	1	7.77	7.63	597816	1.41868e+06	1.7715e+06	0.14	0.00323
718	000007	2011-10-11	1	7.86	7.6	330099	1.42238e+06	1.77612e+06	0.26	0.00178
718	000007	2011-10-12	1	7.85	7.5	589734	1.44458e+06	1.80384e+06	0.35	0.00319
718	000007	2011-10-13	1	7.92	7.77	419197	1.45568e+06	1.8177e+06	0.15	0.00227
718	000007	2011-10-14	1	7.88	7.78	340781	1.45383e+06	1.81539e+06	0.1	0.00184
718	000007	2011-10-17	1	8.08	7.85	632786	1.46308e+06	1.82694e+06	0.23	0.00342
718	000007	2011-10-18	1	7.92	7.68	825168	1.43348e+06	1.78998e+06	0.24	0.00446
718	000007	2011-10-19	1	7.81	7.7	621131	1.43163e+06	1.78767e+06	0.11	0.00336
718	000007	2011-10-20	1	7.8	7.6	734603	1.41499e+06	1.76689e+06	0.2	0.00397
718	000007	2011-10-21	1	7.74	7.61	495730	1.42793e+06	1.78305e+06	0.13	0.00268
718	000007	2011-10-24	1	7.74	7.45	823731	1.41314e+06	1.76458e+06	0.29	0.00445
718	000007	2011-10-25	1	7.85	7.5	628321	1.44458e+06	1.80384e+06	0.35	0.0034
718	000007	2011-10-26	1	7.88	7.72	1236180	1.45013e+06	1.81077e+06	0.16	0.00668
718	000007	2011-10-27	1	7.85	7.7	707335	1.45013e+06	1.81077e+06	0.15	0.00382
718	000007	2011-10-28	1	7.94	7.82	830051	1.45753e+06	1.82001e+06	0.12	0.00449
718	000007	2011-10-31	1	8.09	7.82	1144820	1.48342e+06	1.85234e+06	0.27	0.00619
718	000007	2011-11-01	1	8.11	7.95	645700	1.47972e+06	1.84772e+06	0.16	0.00349
718	000007	2011-11-02	1	8.19	7.9	1194180	1.50932e+06	1.88468e+06	0.29	0.00646
718	000007	2011-11-03	1	8.19	8.1	1045163	1.49822e+06	1.87082e+06	0.09	0.00565
718	000007	2011-11-04	1	8.19	8.06	715720	1.49452e+06	1.8662e+06	0.13	0.00387
718	000007	2011-11-07	1	8.14	8.03	714694	1.49637e+06	1.86851e+06	0.11	0.00386
718	000007	2011-11-08	1	8.14	8	608165	1.48897e+06	1.85927e+06	0.14	0.00329
718	000007	2011-11-09	1	8.13	7.98	602614	1.49637e+06	1.86851e+06	0.15	0.00326
718	000007	2011-11-10	1	8.07	7.96	944970	1.48157e+06	1.85003e+06	0.11	0.00511
718	000007	2011-11-11	1	8.06	7.98	453160	1.48712e+06	1.85696e+06	0.08	0.00245
718	000007	2011-11-14	1	8.18	8.05	876540	1.50192e+06	1.87544e+06	0.13	0.00474
718	000007	2011-11-15	1	8.53	8.1	3657129	1.57036e+06	1.9609e+06	0.43	0.01977
718	000007	2011-11-16	1	8.55	8.3	2473112	1.54446e+06	1.92856e+06	0.25	0.01337
718	000007	2011-11-17	1	8.77	8.3	3300945	1.5981e+06	1.99554e+06	0.47	0.01785
718	000007	2011-11-18	1	8.7	8.47	2126899	1.5907e+06	1.9863e+06	0.23	0.0115
718	000007	2011-11-21	1	8.55	8.17	2037287	1.52781e+06	1.90777e+06	0.38	0.01101
718	000007	2011-11-22	1	8.27	8.05	786700	1.50747e+06	1.88237e+06	0.22	0.00425
718	000007	2011-11-23	1	8.22	8.12	682443	1.50192e+06	1.87544e+06	0.1	0.00369
718	000007	2011-11-24	1	8.53	8.03	1574860	1.56666e+06	1.95628e+06	0.5	0.00851
718	000007	2011-11-25	1	8.58	8.31	1415650	1.54816e+06	1.93318e+06	0.27	0.00765
718	000007	2011-11-28	1	8.5	8.25	593047	1.55741e+06	1.94473e+06	0.25	0.00321
718	000007	2011-11-29	1	8.5	8.37	956302	1.56296e+06	1.95166e+06	0.13	0.00517
718	000007	2011-11-30	1	8.49	8.03	1535679	1.48527e+06	1.85465e+06	0.46	0.0083
718	000007	2011-12-01	1	8.26	8.07	1631794	1.49637e+06	1.86851e+06	0.19	0.00882
718	000007	2011-12-02	1	8.18	7.98	738773	1.47602e+06	1.8431e+06	0.2	0.00399
718	000007	2011-12-05	1	8	7.58	1754300	1.40204e+06	1.75072e+06	0.42	0.00948
718	000007	2011-12-06	1	7.64	7.23	494377	1.40204e+06	1.75072e+06	0.41	0.00267
718	000007	2011-12-07	1	7.75	7.41	393986	1.39649e+06	1.74379e+06	0.34	0.00213
718	000007	2011-12-08	1	7.65	7.43	407422	1.38539e+06	1.72993e+06	0.22	0.0022
718	000007	2011-12-09	1	7.6	7.44	236310	1.38724e+06	1.73224e+06	0.16	0.00128
718	000007	2011-12-12	1	7.57	7.13	1262260	1.3225e+06	1.6514e+06	0.44	0.00682
718	000007	2011-12-13	1	7.16	6.79	1738890	1.26331e+06	1.57749e+06	0.37	0.0094
718	000007	2011-12-14	1	6.8	6.5	1607904	1.21152e+06	1.51282e+06	0.3	0.00869
718	000007	2011-12-15	1	6.54	6.22	2232704	1.15048e+06	1.4366e+06	0.32	0.01207
718	000007	2011-12-16	1	6.14	5.91	2643296	1.10794e+06	1.38348e+06	0.23	0.01429
718	000007	2011-12-19	1	5.95	5.69	2184579	1.05245e+06	1.31419e+06	0.26	0.01181
718	000007	2011-12-28	1	5.97	5.97	64191	1.10424e+06	1.37886e+06	0	0.00035
718	000007	2011-12-29	1	6.27	6.27	43200	1.15973e+06	1.44815e+06	0	0.00023
718	000007	2011-12-30	1	6.58	6.58	203201	1.21707e+06	1.51975e+06	0	0.0011
718	000007	2012-01-04	2	6.91	6.81	4075010	1.27811e+06	1.59597e+06	0.1	0.02203
718	000007	2012-01-05	3	6.89	6.56	2609799	1.21337e+06	1.51513e+06	0.33	0.01411
718	000007	2012-01-06	3	6.45	6.23	2478671	1.17823e+06	1.47125e+06	0.22	0.0134
718	000007	2012-01-09	3	6.69	6.27	1530162	1.22447e+06	1.52899e+06	0.42	0.00827
718	000007	2012-01-10	3	6.83	6.55	1457064	1.25407e+06	1.56595e+06	0.28	0.00788
718	000007	2012-01-11	3	6.85	6.64	1124685	1.24297e+06	1.55209e+06	0.21	0.00608
718	000007	2012-01-12	3	7.06	6.65	1249319	1.30586e+06	1.63062e+06	0.41	0.00675
718	000007	2012-01-16	3	7.26	6.8	1136222	1.29106e+06	1.61214e+06	0.46	0.00614
718	000007	2012-01-17	3	7.33	6.91	903747	1.3447e+06	1.67912e+06	0.42	0.00489
718	000007	2012-01-18	3	7.4	7.18	819050	1.33175e+06	1.66295e+06	0.22	0.00443
718	000007	2012-01-19	3	7.32	7.12	522572	1.32065e+06	1.64909e+06	0.2	0.00283
718	000007	2012-01-20	3	7.29	7.08	480600	1.33545e+06	1.66757e+06	0.21	0.0026
718	000007	2012-01-30	3	7.34	7.18	561471	1.32805e+06	1.65833e+06	0.16	0.00304
718	000007	2012-01-31	3	7.17	6.82	1065954	1.29661e+06	1.61907e+06	0.35	0.00576
718	000007	2012-02-01	3	7.06	6.92	617230	1.29106e+06	1.61214e+06	0.14	0.00334
718	000007	2012-02-02	3	7.07	6.94	616726	1.30771e+06	1.63293e+06	0.13	0.00333
718	000007	2012-02-03	3	7.32	7.02	762839	1.34655e+06	1.68143e+06	0.3	0.00412
718	000007	2012-02-06	3	7.64	7.25	1672970	1.39834e+06	1.7461e+06	0.39	0.00904
718	000007	2012-02-07	3	7.59	7.29	786274	1.36874e+06	1.70914e+06	0.3	0.00425
718	000007	2012-02-08	3	7.77	7.4	1289872	1.43348e+06	1.78998e+06	0.37	0.00697
718	000007	2012-02-09	3	7.85	7.65	1149106	1.45013e+06	1.81077e+06	0.2	0.00621
718	000007	2012-02-10	3	8.1	7.78	2295496	1.47047e+06	1.83617e+06	0.32	0.01241
718	000007	2012-02-13	3	8.15	7.9	1497808	1.50377e+06	1.87775e+06	0.25	0.0081
718	000007	2012-02-14	3	8.26	8.01	1607819	1.52781e+06	1.90777e+06	0.25	0.00869
718	000007	2012-02-15	3	8.67	8.27	6312043	1.60365e+06	2.00247e+06	0.4	0.03413
718	000007	2012-02-16	3	8.78	8.39	3948756	1.5833e+06	1.97706e+06	0.39	0.02135
718	000007	2012-02-17	3	8.66	8.48	1666684	1.59995e+06	1.99785e+06	0.18	0.00901
718	000007	2012-02-20	3	9.08	8.7	4012287	1.67949e+06	2.09717e+06	0.38	0.02169
718	000007	2012-02-21	3	9.44	8.9	4976692	1.68134e+06	2.09948e+06	0.54	0.02691
718	000007	2012-02-22	3	9.23	8.97	2822085	1.70168e+06	2.12488e+06	0.26	0.01526
718	000007	2012-02-23	3	9.19	8.87	2617428	1.66469e+06	2.07869e+06	0.32	0.01415
718	000007	2012-02-24	3	9.18	8.77	2649099	1.68503e+06	2.10409e+06	0.41	0.01432
718	000007	2012-02-27	3	9.25	9.08	1865137	1.69798e+06	2.12026e+06	0.17	0.01008
718	000007	2012-02-28	3	9.44	9.19	2838486	1.73128e+06	2.16184e+06	0.25	0.01535
718	000007	2012-02-29	3	9.35	8.89	2771390	1.69798e+06	2.12026e+06	0.46	0.01498
718	000007	2012-03-01	3	9.19	9.05	1585070	1.69428e+06	2.11564e+06	0.14	0.00857
718	000007	2012-03-02	3	9.44	9.13	2302991	1.73867e+06	2.17107e+06	0.31	0.01245
718	000007	2012-03-05	3	9.87	9.4	5318177	1.82561e+06	2.27963e+06	0.47	0.02875
718	000007	2012-03-06	3	10.36	9.77	6087058	1.89589e+06	2.36739e+06	0.59	0.03291
718	000007	2012-03-07	3	10.76	9.9	10365292	1.86075e+06	2.32351e+06	0.86	0.05604
718	000007	2012-03-08	3	10.56	9.99	6288220	1.95323e+06	2.43899e+06	0.57	0.034
718	000007	2012-03-09	3	11.09	10.57	8571000	2.05127e+06	2.56141e+06	0.52	0.04634
718	000007	2012-03-12	3	11.62	11.03	8743628	2.14375e+06	2.67689e+06	0.59	0.04727
718	000007	2012-03-13	3	12.17	11.58	10366607	2.25103e+06	2.81085e+06	0.59	0.05605
718	000007	2012-03-14	3	12.55	11.56	12657477	2.1382e+06	2.66996e+06	0.99	0.06843
718	000007	2012-03-16	3	12	11.01	8878170	2.19924e+06	2.74618e+06	0.99	0.048
718	000007	2012-03-19	3	12.48	11.7	7239979	2.30837e+06	2.88245e+06	0.78	0.03914
718	000007	2012-03-20	3	12.79	11.86	9008883	2.19369e+06	2.73925e+06	0.93	0.04871
718	000007	2012-03-21	3	11.98	11.27	9212210	2.08826e+06	2.6076e+06	0.71	0.04981
718	000007	2012-03-22	3	11.46	11.21	4102682	2.10491e+06	2.62839e+06	0.25	0.02218
718	000007	2012-03-23	3	11.35	10.81	4666149	1.99948e+06	2.49674e+06	0.54	0.02523
718	000007	2012-03-26	3	10.9	10.27	6172432	1.96248e+06	2.45054e+06	0.63	0.03337
718	000007	2012-03-27	3	11.14	10.55	3399549	2.06051e+06	2.57295e+06	0.59	0.01838
718	000007	2012-03-28	3	11.63	10.85	7823540	2.03092e+06	2.536e+06	0.78	0.0423
718	000007	2012-03-29	3	11.53	10.43	6208537	2.13265e+06	2.66303e+06	1.1	0.03357
718	000007	2012-03-30	3	11.84	11.16	6286021	2.1345e+06	2.66534e+06	0.68	0.03398
718	000007	2012-04-05	3	11.7	11.01	3708723	2.1456e+06	2.6792e+06	0.69	0.02005
718	000007	2012-04-06	3	11.88	11.2	5723169	2.07716e+06	2.59374e+06	0.68	0.03094
718	000007	2012-04-09	3	11.1	10.68	4833983	1.99763e+06	2.49443e+06	0.42	0.02613
718	000007	2012-04-10	3	10.92	10.29	4337611	1.97728e+06	2.46902e+06	0.63	0.02345
718	000007	2012-04-11	3	11.01	10.49	4743050	2.00872e+06	2.50828e+06	0.52	0.02564
718	000007	2012-04-12	3	11.31	10.72	4202636	2.05497e+06	2.56603e+06	0.59	0.02272
718	000007	2012-04-13	3	11.35	10.82	4891889	2.03462e+06	2.54062e+06	0.53	0.02645
718	000007	2012-04-16	3	11.36	10.8	3985090	2.06976e+06	2.5845e+06	0.56	0.02155
718	000007	2012-04-17	3	11.27	10.94	3178559	2.06236e+06	2.57526e+06	0.33	0.01718
718	000007	2012-04-18	3	11.38	11.05	3436512	2.08271e+06	2.60067e+06	0.33	0.01858
718	000007	2012-04-19	3	11.69	11.16	5040670	2.10491e+06	2.62839e+06	0.53	0.02725
718	000007	2012-04-20	3	11.4	11.11	2924857	2.06791e+06	2.58219e+06	0.29	0.01581
718	000007	2012-04-23	3	11.17	10.62	4880067	1.96433e+06	2.45285e+06	0.55	0.02638
718	000007	2012-04-24	3	10.55	10.14	6268878	1.92919e+06	2.40897e+06	0.41	0.03389
718	000007	2012-04-25	3	10.85	10.27	4351479	1.99763e+06	2.49443e+06	0.58	0.02353
718	000007	2012-04-26	3	11.11	10.68	3222167	2.03462e+06	2.54062e+06	0.43	0.01742
718	000007	2012-04-27	3	11.5	11	4783709	2.12525e+06	2.65379e+06	0.5	0.02586
718	000007	2012-05-02	3	12.06	11.3	7822945	2.23068e+06	2.78544e+06	0.76	0.04229
718	000007	2012-05-04	3	13.27	12.26	10224166	2.45449e+06	3.06491e+06	1.01	0.05528
718	000007	2012-05-07	3	14.6	13.65	27077609	2.64316e+06	3.3005e+06	0.95	0.14639
718	000007	2012-05-08	3	14.39	13.13	15965367	2.48963e+06	3.10879e+06	1.26	0.08632
718	000007	2012-05-09	3	13.92	13.09	9766634	2.47854e+06	3.09494e+06	0.83	0.0528
718	000007	2012-05-10	3	13.9	13.1	6911985	2.53403e+06	3.16423e+06	0.8	0.03737
718	000007	2012-05-11	3	13.84	13.35	5596226	2.48408e+06	3.10186e+06	0.49	0.03026
718	000007	2012-05-14	3	13.69	13.1	6917923	2.45449e+06	3.06491e+06	0.59	0.0374
718	000007	2012-05-15	3	13.67	13.1	5715624	2.52848e+06	3.1573e+06	0.57	0.0309
718	000007	2012-05-16	3	15.04	13.67	16504533	2.78188e+06	3.47372e+06	1.37	0.08923
718	000007	2012-05-17	3	15.78	14.81	14380040	2.90581e+06	3.62847e+06	0.97	0.07774
718	000007	2012-05-18	3	16.95	15.43	20405647	2.96499e+06	3.70237e+06	1.52	0.11032
718	000007	2012-05-21	3	16.49	15.3	15488283	2.83922e+06	3.54532e+06	1.19	0.08374
718	000007	2012-05-22	3	15.7	15.21	7715786	2.86696e+06	3.57996e+06	0.49	0.04171
718	000007	2012-05-23	3	16.73	15.16	12088886	3.00569e+06	3.75319e+06	1.57	0.06536
718	000007	2012-05-24	3	16.8	15.75	9584206	3.00199e+06	3.74857e+06	1.05	0.05182
718	000007	2012-05-25	3	16.19	15.4	6394025	2931701	3660801	0.79	0.03457
718	000007	2012-05-28	3	15.9	15.16	4113959	2.9391e+06	3.67004e+06	0.74	0.02224
718	000007	2012-05-29	3	16.59	15.73	6207379	3.04083e+06	3.79707e+06	0.86	0.03356
718	000007	2012-05-30	3	16.67	16.13	4085573	3.02048e+06	3.77166e+06	0.54	0.02209
718	000007	2012-05-31	3	16.29	15.5	6795463	2.90396e+06	3.62616e+06	0.79	0.03674
718	000007	2012-06-01	3	15.95	15.5	3434239	2.9465e+06	3.67928e+06	0.45	0.01857
718	000007	2012-06-04	3	15.97	15.45	3317129	2.88176e+06	3.59844e+06	0.52	0.01793
718	000007	2012-06-05	3	15.84	15.32	2760918	2.88361e+06	3.60075e+06	0.52	0.01493
718	000007	2012-06-06	3	16.17	15.52	3553052	2.92615e+06	3.65387e+06	0.65	0.01921
718	000007	2012-06-07	3	16.09	14.9	5729103	2.75598e+06	3.44138e+06	1.19	0.03097
718	000007	2012-06-08	3	15.2	14.16	8857773	2.64685e+06	3.30511e+06	1.04	0.04789
718	000007	2012-06-11	3	15.3	14.22	6119757	2.79668e+06	3.4922e+06	1.08	0.03309
718	000007	2012-06-12	3	15.3	14.85	2842266	2.76153e+06	3.44831e+06	0.45	0.01537
718	000007	2012-06-13	3	15.9	15	3944974	2.9132e+06	3.6377e+06	0.9	0.02133
718	000007	2012-06-14	3	15.95	15.56	2476548	2.90026e+06	3.62154e+06	0.39	0.01339
718	000007	2012-06-15	3	16.19	15.69	3106259	2.9502e+06	3.6839e+06	0.5	0.01679
718	000007	2012-06-18	3	16.17	15.82	2853692	2.97424e+06	3.71392e+06	0.35	0.01543
718	000007	2012-06-19	3	16.27	15.89	2589713	2.95205e+06	3.68621e+06	0.38	0.014
718	000007	2012-06-20	3	16.01	14.96	5984816	2.80962e+06	3.50836e+06	1.05	0.03236
718	000007	2012-06-21	3	15.11	14.45	3866071	2.78188e+06	3.47372e+06	0.66	0.0209
718	000007	2012-06-25	3	15.04	14.71	1856572	2.73749e+06	3.41829e+06	0.33	0.01004
718	000007	2012-06-26	3	14.81	14.09	1870344	2.70974e+06	3.38364e+06	0.72	0.01011
718	000007	2012-06-27	3	14.95	14.55	1594214	2.71529e+06	3.39057e+06	0.4	0.00862
718	000007	2012-06-28	3	14.97	14.55	1694726	2.71529e+06	3.39057e+06	0.42	0.00916
718	000007	2012-06-29	3	14.95	14.31	1798510	2.74489e+06	3.42753e+06	0.64	0.00972
718	000007	2012-07-02	3	15.1	14.75	1820418	2.73564e+06	3.41598e+06	0.35	0.00984
718	000007	2012-07-03	3	16.27	14.79	7388512	2.96684e+06	3.70468e+06	1.48	0.03995
718	000007	2012-07-04	3	16.2	15.9	4711795	2.98719e+06	3.73009e+06	0.3	0.02547
718	000007	2012-07-05	3	16.15	15.56	3302428	2.92245e+06	3.64925e+06	0.59	0.01785
718	000007	2012-07-06	3	16.24	15.66	3261825	2.99644e+06	3.74164e+06	0.58	0.01763
718	000007	2012-07-09	3	16.57	15.73	3682717	2.91135e+06	3.63539e+06	0.84	0.01991
718	000007	2012-07-10	3	15.7	15	2838989	2.78928e+06	3.48296e+06	0.7	0.01535
718	000007	2012-07-11	3	15.09	14.65	2122486	2.77263e+06	3.46217e+06	0.44	0.01148
718	000007	2012-07-12	3	15.5	14.73	1943629	2.83922e+06	3.54532e+06	0.77	0.01051
718	000007	2012-07-13	3	15.71	15.21	1880297	2.85771e+06	3.56841e+06	0.5	0.01017
718	000007	2012-07-16	3	15.6	14.65	4025092	2.70974e+06	3.38364e+06	0.95	0.02176
718	000007	2012-07-17	3	14.9	13.19	6084749	2.43969e+06	3.04643e+06	1.71	0.0329
718	000007	2012-07-18	3	14.22	12.79	6236946	2.59691e+06	3.24275e+06	1.43	0.03372
718	000007	2012-07-19	3	14.95	14.02	4441421	2.73749e+06	3.41829e+06	0.93	0.02401
718	000007	2012-07-20	3	15.1	14.56	2777226	2.76893e+06	3.45755e+06	0.54	0.01501
718	000007	2012-07-23	3	14.94	14.41	1770546	2.71159e+06	3.38595e+06	0.53	0.00957
718	000007	2012-07-24	3	14.99	14.5	1579789	2.74119e+06	3.42291e+06	0.49	0.00854
718	000007	2012-07-25	3	15.07	14.65	1752602	2.75413e+06	3.43907e+06	0.42	0.00948
718	000007	2012-07-26	3	16.2	14.84	3803255	2.85587e+06	3.56611e+06	1.36	0.02056
718	000007	2012-07-27	3	16.1	15.54	4613176	2.95945e+06	3.69545e+06	0.56	0.02494
718	000007	2012-07-30	3	16.21	14.94	3943288	2.86696e+06	3.57996e+06	1.27	0.02132
718	000007	2012-07-31	3	17	15.06	8210826	3.05748e+06	3.81786e+06	1.94	0.04439
718	000007	2012-08-01	3	17.38	16.4	6832986	3.16846e+06	3.95644e+06	0.98	0.03694
718	000007	2012-08-02	3	17.24	16.6	4844149	3.11667e+06	3.89177e+06	0.64	0.02619
718	000007	2012-08-03	3	17.02	16.35	4162743	3.11112e+06	3.88484e+06	0.67	0.02251
718	000007	2012-08-06	3	17.28	16.6	3965785	3.17586e+06	3.96568e+06	0.68	0.02144
718	000007	2012-08-07	3	17.84	16.66	4771248	3.11852e+06	3.89408e+06	1.18	0.0258
718	000007	2012-08-08	3	16.98	16.45	2614067	3.08522e+06	3.8525e+06	0.53	0.01413
718	000007	2012-08-09	3	16.84	16.3	2787299	3.10557e+06	3.87791e+06	0.54	0.01507
718	000007	2012-08-10	3	16.8	16	4234755	2.99459e+06	3.73933e+06	0.8	0.02289
718	000007	2012-08-13	3	16.44	15.75	2375584	3.00199e+06	3.74857e+06	0.69	0.01284
718	000007	2012-08-14	3	16.18	14.61	9110263	2931701	3660801	1.57	0.04925
718	000007	2012-08-15	3	16.22	15.58	3500983	2.99644e+06	3.74164e+06	0.64	0.01893
718	000007	2012-08-16	3	16.87	16.15	4716836	3.10557e+06	3.87791e+06	0.72	0.0255
718	000007	2012-08-17	3	17.2	16.5	4280946	3.12037e+06	3.89639e+06	0.7	0.02314
718	000007	2012-08-20	3	16.83	15.55	4729637	3.03343e+06	3.78783e+06	1.28	0.02557
718	000007	2012-08-21	3	16.54	16.02	2297843	3.04453e+06	3.80169e+06	0.52	0.01242
718	000007	2012-08-22	3	16.73	16.29	1579651	3.03528e+06	3.79014e+06	0.44	0.00854
718	000007	2012-08-23	3	16.58	16.32	1473997	3.02233e+06	3.77397e+06	0.26	0.00797
718	000007	2012-08-24	3	16.56	16.11	1960023	2.99089e+06	3.73471e+06	0.45	0.0106
718	000007	2012-08-27	3	16.39	15.58	2661796	2.97609e+06	3.71623e+06	0.81	0.01439
718	000007	2012-08-28	3	16.46	15.82	1832741	3.03343e+06	3.78783e+06	0.64	0.00991
718	000007	2012-08-29	3	16.53	15.7	3086691	2.91875e+06	3.64463e+06	0.83	0.01669
718	000007	2012-08-30	3	15.98	15.2	1824293	2.94835e+06	3.68159e+06	0.78	0.00986
718	000007	2012-08-31	3	16	15.65	1380233	2.9539e+06	3.68852e+06	0.35	0.00746
718	000007	2012-09-03	3	16.65	16	2501665	3.05193e+06	3.81093e+06	0.65	0.01353
718	000007	2012-09-04	3	16.68	16.33	1828111	3.04453e+06	3.80169e+06	0.35	0.00988
718	000007	2012-09-05	3	16.6	16.27	1179435	3.04638e+06	3.804e+06	0.33	0.00638
718	000007	2012-09-06	3	16.77	16.36	1347935	3.07227e+06	3.83633e+06	0.41	0.00729
718	000007	2012-09-07	3	17.31	16.52	3767630	3.1925e+06	3.98646e+06	0.79	0.02037
718	000007	2012-09-10	3	17.48	16.81	2834013	3.17955e+06	3.97029e+06	0.67	0.01532
718	000007	2012-09-11	3	17.01	15.9	7027448	3.01124e+06	3.76012e+06	1.11	0.03799
718	000007	2012-09-12	3	16.47	15.16	6179075	2.9243e+06	3.65156e+06	1.31	0.03341
718	000007	2012-09-13	3	15.98	15.2	3792479	2.82812e+06	3.53146e+06	0.78	0.0205
718	000007	2012-09-14	3	15.74	14.75	4986189	2.84662e+06	3.55456e+06	0.99	0.02696
718	000007	2012-10-08	3	16.93	16.16	8358872	3.01494e+06	3.76474e+06	0.77	0.04519
718	000007	2012-10-09	3	16.51	16	5002399	3.04083e+06	3.79707e+06	0.51	0.02705
718	000007	2012-10-10	3	17.39	16.32	5775295	3.14441e+06	3.92641e+06	1.07	0.03122
718	000007	2012-10-11	3	17.09	16.72	2984626	3.10742e+06	3.88022e+06	0.37	0.01614
718	000007	2012-10-12	3	16.99	16.5	2578473	3.13516e+06	3.91486e+06	0.49	0.01394
718	000007	2012-10-15	3	17.2	16.65	4069561	3.09632e+06	3.86636e+06	0.55	0.022
718	000007	2012-10-16	3	16.83	16.27	3219999	3.01124e+06	3.76012e+06	0.56	0.01741
718	000007	2012-10-17	3	16.4	15.75	2215360	2.97054e+06	3.7093e+06	0.65	0.01198
718	000007	2012-10-18	3	16.37	16.06	1426998	3.01124e+06	3.76012e+06	0.31	0.00771
718	000007	2012-10-19	3	16.48	16.19	1924593	3.02603e+06	3.77859e+06	0.29	0.01041
718	000007	2012-10-22	3	16.67	16.23	1900719	3.01494e+06	3.76474e+06	0.44	0.01028
718	000007	2012-10-23	3	16.48	15.87	1675429	2.98534e+06	3.72778e+06	0.61	0.00906
718	000007	2012-10-24	3	17.17	16.1	5438484	3.11667e+06	3.89177e+06	1.07	0.0294
718	000007	2012-10-25	3	16.92	16.42	2232724	3.04638e+06	3.804e+06	0.5	0.01207
718	000007	2012-10-26	3	16.69	16.24	1968199	3.08337e+06	3.85019e+06	0.45	0.01064
718	000007	2012-10-29	3	16.71	16.18	1316970	3.01494e+06	3.76474e+06	0.53	0.00712
718	000007	2012-10-30	3	16.42	15.95	1443966	2.99644e+06	3.74164e+06	0.47	0.00781
718	000007	2012-10-31	3	16.32	15.99	1287080	2.97424e+06	3.71392e+06	0.33	0.00696
718	000007	2012-11-01	3	16.28	16.08	1492758	2.99274e+06	3.73702e+06	0.2	0.00807
718	000007	2012-11-02	3	17.8	15.8	4073871	2.92245e+06	3.64925e+06	2	0.02203
718	000007	2012-11-05	3	15.55	14.8	5889332	2.79668e+06	3.4922e+06	0.75	0.03184
718	000007	2012-11-06	3	15.47	14.93	2259499	2.84847e+06	3.55687e+06	0.54	0.01222
718	000007	2012-11-07	3	15.45	15.1	896108	2.83182e+06	3.53608e+06	0.35	0.00484
718	000007	2012-11-08	3	15.3	14.5	2144110	2.69864e+06	3.36978e+06	0.8	0.01159
718	000007	2012-11-09	3	15.45	14.45	2159636	2.81147e+06	3.51067e+06	1	0.01168
718	000007	2012-11-12	3	15.38	15.06	671552	2.79298e+06	3.48758e+06	0.32	0.00363
718	000007	2012-11-13	3	15.28	14.75	1183148	2.74119e+06	3.42291e+06	0.53	0.0064
718	000007	2012-11-14	3	14.84	14.61	1040529	2.71899e+06	3.39519e+06	0.23	0.00563
718	000007	2012-11-15	3	14.86	14.56	534146	2.6931e+06	3.36286e+06	0.3	0.00289
718	000007	2012-11-16	3	14.63	13.6	1601241	2.53588e+06	3.16654e+06	1.03	0.00866
718	000007	2012-11-19	3	14.05	13.56	1516507	2.58027e+06	3.22197e+06	0.49	0.0082
718	000007	2012-11-20	3	14.33	14	1057723	2.61541e+06	3.26585e+06	0.33	0.00572
718	000007	2012-11-21	3	14.37	13.8	706435	2.61726e+06	3.26816e+06	0.57	0.00382
718	000007	2012-11-22	3	14.15	13.9	471024	2.57657e+06	3.21735e+06	0.25	0.00255
718	000007	2012-11-23	3	14.13	13.88	724901	2.57102e+06	3.21042e+06	0.25	0.00392
718	000007	2012-11-26	3	14.09	13.45	1337606	2.50628e+06	3.12958e+06	0.64	0.00723
718	000007	2012-11-27	3	13.6	12.55	2367949	2.32686e+06	2.90554e+06	1.05	0.0128
718	000007	2012-11-28	3	12.58	11.93	1484935	2.27137e+06	2.83625e+06	0.65	0.00803
718	000007	2012-11-29	3	12.38	11.94	1398802	2.21219e+06	2.76235e+06	0.44	0.00756
718	000007	2012-11-30	3	12.68	11.98	2267027	2.33611e+06	2.91709e+06	0.7	0.01226
718	000007	2012-12-03	3	12.98	12.3	1752755	2.34166e+06	2.92402e+06	0.68	0.00948
718	000007	2012-12-04	3	12.88	12.09	1464122	2.33056e+06	2.91016e+06	0.79	0.00792
718	000007	2012-12-05	3	13.12	12.38	2467845	2.38235e+06	2.97483e+06	0.74	0.01334
718	000007	2012-12-06	3	12.88	12.55	1064923	2.33056e+06	2.91016e+06	0.33	0.00576
718	000007	2012-12-07	3	12.92	12.43	1641211	2.37496e+06	2.9656e+06	0.49	0.00887
718	000007	2012-12-10	3	13.27	12.75	1721086	2.43044e+06	3.03488e+06	0.52	0.0093
718	000007	2012-12-11	3	13.25	12.95	842359	2.4138e+06	3.0141e+06	0.3	0.00455
718	000007	2012-12-12	3	13.26	12.95	751484	2.42305e+06	3.02565e+06	0.31	0.00406
718	000007	2012-12-13	3	13.24	12.8	1145472	2.36756e+06	2.95636e+06	0.44	0.00619
718	000007	2012-12-14	3	13.34	12.81	2337417	2.45819e+06	3.06953e+06	0.53	0.01264
718	000007	2012-12-17	3	13.29	13	1464547	2.41565e+06	3.01641e+06	0.29	0.00792
718	000007	2012-12-18	3	13.19	12.5	2842826	2.33426e+06	2.91478e+06	0.69	0.01537
718	000007	2012-12-19	3	12.76	12.31	2106943	2.34906e+06	2.93326e+06	0.45	0.01139
718	000007	2012-12-20	3	12.79	12.35	1983081	2.34536e+06	2.92864e+06	0.44	0.01072
718	000007	2012-12-21	3	13.45	12.65	5047756	2.46004e+06	3.07184e+06	0.8	0.02729
718	000007	2012-12-24	3	14.06	13.2	4605954	2.58767e+06	3.23121e+06	0.86	0.0249
718	000007	2012-12-25	3	14.25	13.7	3081225	2.58767e+06	3.23121e+06	0.55	0.01666
718	000007	2012-12-26	3	14.16	13.82	2751865	2.58952e+06	3.23352e+06	0.34	0.01488
718	000007	2012-12-27	3	14.15	13.8	2190961	2600613	3247373	0.35	0.01185
718	000007	2012-12-28	3	14.66	13.9	3318530	2.682e+06	3.349e+06	0.76	0.01794
718	000007	2012-12-31	3	14.5	14.22	2021473	2.67451e+06	3.34207e+06	0.28	0.01094
719	000009	2011-01-04	1	17.21	16.56	17112464	1.81723e+07	1.84773e+07	0.65	0.01595
719	000009	2011-01-05	1	17.04	16.28	21475892	1.78076e+07	1.81065e+07	0.76	0.02002
719	000009	2011-01-06	1	16.68	16.05	22349516	1.72819e+07	1.7572e+07	0.63	0.02083
719	000009	2011-01-07	1	16.39	15.78	25510045	1.70889e+07	1.73757e+07	0.61	0.02378
719	000009	2011-01-10	1	16	15.2	21923396	1.63916e+07	1.66667e+07	0.8	0.02044
719	000009	2011-01-11	1	15.38	14.95	16081977	1.63057e+07	1.65794e+07	0.43	0.01499
719	000009	2011-01-12	1	15.53	15	14854958	1.63916e+07	1.66667e+07	0.53	0.01385
719	000009	2011-01-13	1	15.5	15	8104940	1.62199e+07	16492148	0.5	0.00756
719	000009	2011-01-14	1	15.18	14.61	14671334	1.57265e+07	1.59904e+07	0.57	0.01368
719	000009	2011-01-17	1	14.58	13.56	24002719	1.45894e+07	1.48342e+07	1.02	0.02238
719	000009	2011-01-18	1	14.03	13.3	15343047	1.46966e+07	1.49433e+07	0.73	0.0143
719	000009	2011-01-19	1	14.81	13.65	17728141	1.55763e+07	1.58377e+07	1.16	0.01653
719	000009	2011-01-20	1	15.97	15.2	78719771	1.68099e+07	1.70921e+07	0.77	0.07338
719	000009	2011-01-21	1	16.66	15.2	67447741	1.73678e+07	1.76593e+07	1.46	0.06287
719	000009	2011-01-24	1	16.89	16.07	47499659	1.73678e+07	1.76593e+07	0.82	0.04428
719	000009	2011-01-25	1	16.32	14.71	43221082	1.58659e+07	1.61322e+07	1.61	0.04029
719	000009	2011-01-26	1	15.84	14.65	31839223	1.69494e+07	1.72339e+07	1.19	0.02968
719	000009	2011-01-27	1	17.3	15.31	62327456	1.79471e+07	1.82483e+07	1.99	0.0581
719	000009	2011-01-28	1	17.5	16.41	50526899	1.84512e+07	1.87609e+07	1.09	0.0471
719	000009	2011-01-31	1	18.15	16.9	47775440	1.9052e+07	1.93717e+07	1.25	0.04454
719	000009	2011-02-01	1	18.48	17.41	49976548	1.92773e+07	1.96008e+07	1.07	0.04659
719	000009	2011-02-09	1	18.68	17.86	53860116	1.94918e+07	1.98189e+07	0.82	0.05021
719	000009	2011-02-10	1	18.27	17.69	42759007	1.93094e+07	1.96335e+07	0.58	0.03986
719	000009	2011-02-11	1	19.8	17.91	119332867	2.12404e+07	2.15969e+07	1.89	0.11124
719	000009	2011-02-14	1	21.28	19.9	107491455	2.19913e+07	2.23604e+07	1.38	0.1002
719	000009	2011-02-15	1	21.49	20.18	82677592	2.23668e+07	2.27421e+07	1.31	0.07707
719	000009	2011-02-17	1	22.94	21.25	86331930	2.46088e+07	2.50218e+07	1.69	0.08048
719	000009	2011-02-18	1	24.65	21.7	162500282	2.33751e+07	2.37675e+07	2.95	0.15148
719	000009	2011-02-21	1	23.97	21.91	112510453	2.57137e+07	2.61453e+07	2.06	0.10488
719	000009	2011-02-22	1	25.45	22.8	179963028	2.62394e+07	2.66798e+07	2.65	0.16776
719	000009	2011-02-23	1	24.2	22.9	99178372	2.53812e+07	2.58072e+07	1.3	0.09245
719	000009	2011-02-24	1	23.58	22.5	82458427	2.48448e+07	2.52618e+07	1.08	0.07687
719	000009	2011-02-25	1	24.3	22.88	92457583	2.56708e+07	2.61017e+07	1.42	0.08619
719	000009	2011-02-28	1	23.57	21.54	139330582	2.34717e+07	2.38656e+07	2.03	0.12988
719	000009	2011-03-01	1	22.39	21.53	78735952	2.35039e+07	2.38983e+07	0.86	0.0734
719	000009	2011-03-02	1	22.34	20.81	97680082	2.34395e+07	2.38329e+07	1.53	0.09106
719	000009	2011-03-03	1	21.99	21	66723107	2.271e+07	2.30912e+07	0.99	0.0622
719	000009	2011-03-04	1	21.55	20.52	66723738	2.24419e+07	2.28185e+07	1.03	0.0622
719	000009	2011-03-07	1	21.95	20.96	79184429	2.33108e+07	23702009	0.99	0.07381
719	000009	2011-03-08	1	22.07	21.21	54482794	2.30211e+07	2.34075e+07	0.86	0.05079
719	000009	2011-03-15	1	22.17	20.21	73104769	2.32786e+07	2.36693e+07	1.96	0.06815
719	000009	2011-03-16	1	21.5	20.28	58497294	2.2238e+07	2.26113e+07	1.22	0.05453
719	000009	2011-03-17	1	20.47	19.32	54336093	2.07469e+07	2.10951e+07	1.15	0.05065
719	000009	2011-03-18	1	19.95	19.36	33140826	2.11438e+07	2.14987e+07	0.59	0.03089
719	000009	2011-03-21	1	19.71	19	32829920	2.0704e+07	2.10515e+07	0.71	0.0306
719	000009	2011-03-22	1	20.1	19.15	35816183	2.13477e+07	2.17059e+07	0.95	0.03339
719	000009	2011-03-23	1	21.89	20.03	81858445	2.28495e+07	2.3233e+07	1.86	0.07631
719	000009	2011-03-24	1	21.06	20.28	57448961	2.19484e+07	2.23168e+07	0.78	0.05355
719	000009	2011-03-25	1	20.79	19.9	39343765	2.18626e+07	2.22295e+07	0.89	0.03668
719	000009	2011-03-28	1	21.25	19.95	37104896	2.15193e+07	2.18805e+07	1.3	0.03459
719	000009	2011-03-29	1	19.95	18.75	54319041	20253457	2.05934e+07	1.2	0.05064
719	000009	2011-03-30	1	19.49	18.6	30928767	2.04895e+07	2.08333e+07	0.89	0.02883
719	000009	2011-03-31	1	19.29	18.01	36097759	1.95133e+07	1.98408e+07	1.28	0.03365
719	000009	2011-04-01	1	18.69	18.03	23661826	1.96849e+07	2.00153e+07	0.66	0.02206
719	000009	2011-04-06	1	19.35	18.12	36946212	2.04895e+07	2.08333e+07	1.23	0.03444
719	000009	2011-04-07	1	18.93	18.5	26862430	2.01677e+07	2.05061e+07	0.43	0.02504
719	000009	2011-04-08	1	19.28	18.51	24245268	2.04175e+07	2.07024e+07	0.77	0.02254
719	000009	2011-04-11	1	19.44	18.85	27941247	2.04497e+07	2.07352e+07	0.59	0.02597
719	000009	2011-04-12	1	19.3	18.38	28461579	1.98366e+07	2.01134e+07	0.92	0.02646
719	000009	2011-04-13	1	20.1	18.23	66695751	2.13534e+07	21651398	1.87	0.062
719	000009	2011-04-15	1	21.59	20.02	79959957	2.25474e+07	2.28621e+07	1.57	0.07433
719	000009	2011-04-18	1	20.8	19.95	46371660	2.18697e+07	2.2175e+07	0.85	0.04311
719	000009	2011-04-19	1	21.23	20.04	50399863	2.23e+07	2.26113e+07	1.19	0.04685
719	000009	2011-04-20	1	20.95	20.1	27425525	2.19343e+07	2.22404e+07	0.85	0.02549
719	000009	2011-04-21	1	20	19.02	52093282	2.05466e+07	2.08333e+07	0.98	0.04843
719	000009	2011-04-22	1	19.37	18.6	22421190	2.04497e+07	2.07352e+07	0.77	0.02084
719	000009	2011-04-25	1	19.19	18.2	22262127	1.97828e+07	2.00589e+07	0.99	0.02069
719	000009	2011-04-26	1	18.98	18.39	15214021	2.01485e+07	2.04298e+07	0.59	0.01414
719	000009	2011-04-27	1	18.94	18.03	19761314	1.95139e+07	1.97862e+07	0.91	0.01837
719	000009	2011-04-28	1	18.34	16.85	27267891	1.82983e+07	1.85537e+07	1.49	0.02535
719	000009	2011-04-29	1	17.48	16.95	16228154	1.87931e+07	1.90554e+07	0.53	0.01509
719	000009	2011-05-03	1	17.71	16.92	17138225	1.89652e+07	1.92299e+07	0.79	0.01593
719	000009	2011-05-04	1	17.68	16.96	18846293	1.83413e+07	1.85973e+07	0.72	0.01752
719	000009	2011-05-05	1	18.38	17.51	28571108	1.8933e+07	1.91972e+07	0.87	0.02656
719	000009	2011-05-06	1	18.49	17.03	30543393	1.9772e+07	2.0048e+07	1.46	0.02839
719	000009	2011-05-09	1	18.49	17.97	19288823	1.95031e+07	1.97753e+07	0.52	0.01793
719	000009	2011-05-10	1	18.13	17.51	19319118	1.91911e+07	1.9459e+07	0.62	0.01796
719	000009	2011-05-11	1	17.85	17.33	17608174	1.88361e+07	1.9099e+07	0.52	0.01637
719	000009	2011-05-12	1	18.13	17.05	28808588	1.89545e+07	1.9219e+07	1.08	0.02678
719	000009	2011-05-13	1	17.7	17.2	13142184	1.89545e+07	1.9219e+07	0.5	0.01222
719	000009	2011-05-17	1	17.76	16.8	22200411	1.85242e+07	1.87827e+07	0.96	0.02064
719	000009	2011-05-18	1	17.5	17.1	11773185	1.85672e+07	1.88264e+07	0.4	0.01094
719	000009	2011-05-19	1	18.1	17.09	31104418	1.9019e+07	1.92845e+07	1.01	0.02891
719	000009	2011-05-20	1	17.85	17.25	18219117	1.89867e+07	1.92517e+07	0.6	0.01694
719	000009	2011-05-23	1	18.08	17.18	25830577	18610240	1.887e+07	0.9	0.02401
719	000009	2011-05-24	1	17.46	16.89	15756121	1.8621e+07	1.88809e+07	0.57	0.01465
719	000009	2011-05-25	1	18.34	17.3	32392404	1.90836e+07	1.93499e+07	1.04	0.03011
719	000009	2011-05-26	1	18.2	17.65	20854871	1.89975e+07	1.92627e+07	0.55	0.01939
719	000009	2011-05-27	1	18.16	17.5	24675441	1.91481e+07	1.94154e+07	0.66	0.02294
719	000009	2011-05-30	1	17.72	16.02	34887822	1.72656e+07	1.75065e+07	1.7	0.03243
719	000009	2011-05-31	1	16.25	15.5	23885627	1.74484e+07	1.7692e+07	0.75	0.0222
[truncated: 222,694+ more rows]
