# Supplementary material for: Direct interaction in digital interactive media and stock performance: Evidence from Panorama
Source: PLoS One. 2024 May 28;19(5):e0302448. doi: 10.1371/journal.pone.0302448 (PMC11132475; doi:10.1371/journal.pone.0302448)
Supplement: S1 Data — (ZIP) [file pone.0302448.s001.zip › PLoS One Data/Control Group_3 months.xlsx]

## Sheet: Sheet1
Serial Number	Security Code	Transaction Date	Time	Daily High Price	Daily Low Price	Daily Trading Volume	Daily Circulating Market Value	Daily Total Market	Volatility	Turnover Rate
715	000002	2011-10-10	1	7.24	6.98	37660442	6.761e+07	6.77618e+07	0.26	0.00343
715	000002	2011-10-11	1	7.18	6.95	35826442	6.79964e+07	6.8149e+07	0.23	0.00326
715	000002	2011-10-12	1	7.42	6.95	69849257	7.0894e+07	7.10531e+07	0.47	0.00637
715	000002	2011-10-13	1	7.52	7.3	53500979	7.11837e+07	7.13435e+07	0.22	0.00488
715	000002	2011-10-14	1	7.39	7.27	19404304	7.09906e+07	7.11499e+07	0.12	0.00177
715	000002	2011-10-17	1	7.46	7.31	28741633	7.0894e+07	7.10531e+07	0.15	0.00262
715	000002	2011-10-18	1	7.33	7.1	31101497	6.94452e+07	6.9601e+07	0.23	0.00283
715	000002	2011-10-19	1	7.24	7.09	23673908	6.85759e+07	6.87298e+07	0.15	0.00216
715	000002	2011-10-20	1	7.15	6.9	30381191	6.78032e+07	6.79554e+07	0.25	0.00277
715	000002	2011-10-21	1	7.11	6.94	21248974	6.74169e+07	6.75682e+07	0.17	0.00194
715	000002	2011-10-24	1	7.2	6.94	27588138	6.94452e+07	6.9601e+07	0.26	0.00251
715	000002	2011-10-25	1	7.53	7.12	78513401	7.14735e+07	7.16339e+07	0.41	0.00715
715	000002	2011-10-26	1	7.73	7.39	122013333	7.39847e+07	7.41508e+07	0.34	0.01112
715	000002	2011-10-27	1	7.74	7.63	37262283	7.40813e+07	7.42476e+07	0.11	0.0034
715	000002	2011-10-28	1	8.28	7.75	102587623	7.63994e+07	7.65708e+07	0.53	0.00935
715	000002	2011-10-31	1	8	7.65	73422362	7.72686e+07	77442038	0.35	0.00669
715	000002	2011-11-01	1	8.05	7.7	54507949	7.49506e+07	7.51188e+07	0.35	0.00497
715	000002	2011-11-02	1	7.94	7.61	35907324	7.63028e+07	7.6474e+07	0.33	0.00327
715	000002	2011-11-03	1	7.99	7.75	47224959	7.49506e+07	7.51188e+07	0.24	0.0043
715	000002	2011-11-04	1	8.01	7.78	47288837	7.57233e+07	7.58932e+07	0.23	0.00431
715	000002	2011-11-07	1	7.86	7.65	32302161	7.41779e+07	7.43444e+07	0.21	0.00294
715	000002	2011-11-08	1	7.71	7.46	54172660	7.41779e+07	7.43444e+07	0.25	0.00494
715	000002	2011-11-09	1	7.7	7.54	36185438	7.40813e+07	7.42476e+07	0.16	0.0033
715	000002	2011-11-10	1	7.65	7.45	42734067	7.31154e+07	7.32795e+07	0.2	0.00389
715	000002	2011-11-11	1	7.56	7.45	27030067	7.26325e+07	7.27955e+07	0.11	0.00246
715	000002	2011-11-14	1	7.67	7.48	52871932	7.3695e+07	7.38603e+07	0.19	0.00482
715	000002	2011-11-15	1	7.6	7.51	17477121	7.29223e+07	7.30859e+07	0.09	0.00159
715	000002	2011-11-16	1	7.56	7.22	49991708	70411036	7.05691e+07	0.34	0.00456
715	000002	2011-11-17	1	7.35	7.24	24090990	7.05076e+07	7.06659e+07	0.11	0.0022
715	000002	2011-11-18	1	7.28	6.99	71161133	6.84793e+07	6.8633e+07	0.29	0.00648
715	000002	2011-11-21	1	7.12	7.01	32196486	6.84793e+07	6.8633e+07	0.11	0.00293
715	000002	2011-11-22	1	7.14	7.02	27404424	6.86725e+07	6.88266e+07	0.12	0.0025
715	000002	2011-11-23	1	7.15	7.05	23384925	6.84793e+07	6.8633e+07	0.1	0.00213
715	000002	2011-11-24	1	7.32	7.04	36287528	7.00247e+07	7.01818e+07	0.28	0.00331
715	000002	2011-11-25	1	7.24	7.08	20501646	6.85759e+07	6.87298e+07	0.16	0.00187
715	000002	2011-11-28	1	7.16	7.02	25132153	6.82861e+07	6.84394e+07	0.14	0.00229
715	000002	2011-11-29	1	7.25	7.07	33303084	6.9252e+07	6.94074e+07	0.18	0.00303
715	000002	2011-11-30	1	7.18	7.01	39012233	6.81896e+07	6.83426e+07	0.17	0.00356
715	000002	2011-12-01	1	7.61	7.35	123365030	7.13769e+07	7.15371e+07	0.26	0.01124
715	000002	2011-12-02	1	7.41	7.26	30774707	7.12803e+07	7.14403e+07	0.15	0.0028
715	000002	2011-12-05	1	7.41	7.2	37327741	70411036	7.05691e+07	0.21	0.0034
715	000002	2011-12-06	1	7.49	7.25	40032066	7.14735e+07	7.16339e+07	0.24	0.00365
715	000002	2011-12-07	1	7.46	7.35	23045092	7.16667e+07	7.18275e+07	0.11	0.0021
715	000002	2011-12-08	1	7.56	7.36	33232001	7.23428e+07	7.25051e+07	0.2	0.00303
715	000002	2011-12-09	1	7.63	7.43	39699697	7.28257e+07	7.29891e+07	0.2	0.00362
715	000002	2011-12-12	1	7.45	7.18	44183682	7.05076e+07	7.06659e+07	0.27	0.00403
715	000002	2011-12-13	1	7.32	7.12	31372989	6.9252e+07	6.94074e+07	0.2	0.00286
715	000002	2011-12-14	1	7.17	7.05	23038545	6.85759e+07	6.87298e+07	0.12	0.0021
715	000002	2011-12-15	1	7.3	7.06	41404487	6.96383e+07	6.97946e+07	0.24	0.00377
715	000002	2011-12-16	1	7.55	7.14	56926556	7.17632e+07	7.19243e+07	0.41	0.00519
715	000002	2011-12-19	1	7.5	7.24	47051477	7.17632e+07	7.19243e+07	0.26	0.00429
715	000002	2011-12-20	1	7.73	7.41	67570976	7.24393e+07	7.26019e+07	0.32	0.00616
715	000002	2011-12-21	1	7.57	7.28	29569654	7.05076e+07	7.06659e+07	0.29	0.00269
715	000002	2011-12-22	1	7.5	7.25	43603067	7.16667e+07	7.18275e+07	0.25	0.00397
715	000002	2011-12-23	1	7.65	7.37	48635426	7.30189e+07	7.31827e+07	0.28	0.00443
715	000002	2011-12-26	1	7.68	7.46	30869597	7.27291e+07	7.28923e+07	0.22	0.00281
715	000002	2011-12-27	1	7.62	7.33	29583892	7.11837e+07	7.13435e+07	0.29	0.0027
715	000002	2011-12-28	1	7.45	7.15	42640667	7.0894e+07	7.10531e+07	0.3	0.00389
715	000002	2011-12-29	1	7.41	7.24	29468412	7.07974e+07	7.09563e+07	0.17	0.00269
715	000002	2011-12-30	1	7.52	7.33	30657174	7.21496e+07	7.23115e+07	0.19	0.00279
715	000002	2012-01-04	2	7.65	7.32	47432958	7.08212e+07	7.09563e+07	0.33	0.00432
715	000002	2012-01-05	3	7.42	7.19	52811781	7.00483e+07	7.01818e+07	0.23	0.00481
715	000002	2012-01-06	3	7.33	7.06	54276961	6.91787e+07	6.93106e+07	0.27	0.00494
715	000002	2012-01-09	3	7.41	7.08	84603778	7.15941e+07	7.17307e+07	0.33	0.00771
715	000002	2012-01-10	3	7.61	7.32	107797678	7.27536e+07	7.28923e+07	0.29	0.00982
715	000002	2012-01-11	3	7.57	7.43	48293469	7.20772e+07	7.22147e+07	0.14	0.0044
715	000002	2012-01-12	3	7.71	7.41	55986664	7.26569e+07	7.27955e+07	0.3	0.0051
715	000002	2012-01-13	3	7.56	7.34	39223843	7.20772e+07	7.22147e+07	0.22	0.00357
715	000002	2012-01-16	3	7.56	7.35	33783392	7.12077e+07	7.13435e+07	0.21	0.00308
715	000002	2012-01-17	3	7.68	7.22	88222915	7.32367e+07	7.33763e+07	0.46	0.00804
715	000002	2012-01-18	3	7.68	7.47	48552724	7.25603e+07	7.26987e+07	0.21	0.00442
715	000002	2012-01-19	3	7.8	7.51	86699402	7.52656e+07	7.54092e+07	0.29	0.0079
715	000002	2012-01-20	3	7.96	7.77	89686473	7.63284e+07	7.6474e+07	0.19	0.00817
715	000002	2012-01-30	3	7.88	7.52	105304988	7.29468e+07	7.30859e+07	0.36	0.00959
715	000002	2012-01-31	3	7.7	7.55	35502938	73912987	7.40539e+07	0.15	0.00323
715	000002	2012-02-01	3	7.75	7.52	50097591	7.30434e+07	7.31827e+07	0.23	0.00456
715	000002	2012-02-02	3	7.7	7.49	41273168	7.42028e+07	7.43444e+07	0.21	0.00376
715	000002	2012-02-03	3	7.85	7.61	63644836	7.52656e+07	7.54092e+07	0.24	0.0058
715	000002	2012-02-06	3	7.82	7.61	52243987	7.36231e+07	7.37635e+07	0.21	0.00476
715	000002	2012-02-07	3	7.65	7.38	80336512	7.13043e+07	7.14403e+07	0.27	0.00732
715	000002	2012-02-08	3	7.72	7.38	82044478	7.33333e+07	7.34731e+07	0.34	0.00747
715	000002	2012-02-09	3	7.81	7.53	126142979	7.43961e+07	7.4538e+07	0.28	0.01149
715	000002	2012-02-10	3	8.03	7.72	178925069	7.58454e+07	7.599e+07	0.31	0.0163
715	000002	2012-02-13	3	7.8	7.43	91214503	7.43961e+07	7.4538e+07	0.37	0.00831
715	000002	2012-02-14	3	7.72	7.54	87626501	7.43961e+07	7.4538e+07	0.18	0.00798
715	000002	2012-02-15	3	7.82	7.61	54176079	7.55555e+07	7.56996e+07	0.21	0.00494
715	000002	2012-02-16	3	7.82	7.68	39985036	7.52656e+07	7.54092e+07	0.14	0.00364
715	000002	2012-02-17	3	7.87	7.71	44615659	7.52656e+07	7.54092e+07	0.16	0.00406
715	000002	2012-02-20	3	8.01	7.8	71861254	7.56521e+07	7.57964e+07	0.21	0.00655
715	000002	2012-02-21	3	7.93	7.78	37957554	7.65217e+07	7.66676e+07	0.15	0.00346
715	000002	2012-02-22	3	8.2	7.98	121273746	7.91304e+07	7.92813e+07	0.22	0.01105
715	000002	2012-02-23	3	8.3	8.15	75998806	7.91304e+07	7.92813e+07	0.15	0.00692
715	000002	2012-02-24	3	8.6	8.15	117655127	8.22222e+07	8.2379e+07	0.45	0.01072
715	000002	2012-02-27	3	8.72	8.5	107257199	8.28985e+07	8.30566e+07	0.22	0.00977
715	000002	2012-02-28	3	8.65	8.48	69548565	8.23188e+07	8.24758e+07	0.17	0.00634
715	000002	2012-02-29	3	8.41	8.2	89649673	7.99999e+07	8.01525e+07	0.21	0.00817
715	000002	2012-03-01	3	8.47	8.22	68619869	8.01932e+07	8.03461e+07	0.25	0.00625
715	000002	2012-03-02	3	8.69	8.3	94111341	8.33816e+07	8.35406e+07	0.39	0.00857
715	000002	2012-03-05	3	8.85	8.49	81323953	8.22222e+07	8.2379e+07	0.36	0.00741
715	000002	2012-03-06	3	8.62	8.4	59523163	8.14492e+07	8.16045e+07	0.22	0.00542
715	000002	2012-03-07	3	8.5	8.32	43078744	8.14492e+07	8.16045e+07	0.18	0.00392
715	000002	2012-03-08	3	8.7	8.43	57817444	8.31883e+07	8.3347e+07	0.27	0.00527
715	000002	2012-03-09	3	8.7	8.5	36259227	8.30917e+07	8.32502e+07	0.2	0.0033
715	000002	2012-03-12	3	8.6	8.31	74453665	8.06763e+07	8.08301e+07	0.29	0.00678
715	000002	2012-03-13	3	8.54	8.4	38863331	8.23188e+07	8.24758e+07	0.14	0.00354
715	000002	2012-03-14	3	8.62	8.26	96551633	8.00966e+07	8.02493e+07	0.36	0.0088
715	000002	2012-03-15	3	8.35	8.06	84164012	7.93236e+07	7.94749e+07	0.29	0.00767
715	000002	2012-03-16	3	8.3	8.1	45485279	7.99033e+07	8.00557e+07	0.2	0.00414
715	000002	2012-03-19	3	8.24	8.13	36235301	7.94202e+07	7.95717e+07	0.11	0.0033
715	000002	2012-03-20	3	8.27	8.15	33339402	7.89371e+07	7.90877e+07	0.12	0.00304
715	000002	2012-03-21	3	8.27	8.15	33210840	7.90338e+07	7.91845e+07	0.12	0.00303
715	000002	2012-03-22	3	8.34	8.17	30858038	7.95168e+07	7.96685e+07	0.17	0.00281
715	000002	2012-03-23	3	8.28	8.1	28908259	7.8454e+07	7.86037e+07	0.18	0.00263
715	000002	2012-03-26	3	8.11	7.93	35754673	7.74879e+07	7.76356e+07	0.18	0.00326
715	000002	2012-03-27	3	8.09	8	23030973	7.74879e+07	7.76356e+07	0.09	0.0021
715	000002	2012-03-28	3	8.22	7.97	41916818	7.72946e+07	77442038	0.25	0.00382
715	000002	2012-03-29	3	8.4	7.96	77859727	7.91304e+07	7.92813e+07	0.44	0.00709
715	000002	2012-03-30	3	8.32	8.17	43236556	7.99999e+07	8.01525e+07	0.15	0.00394
716	000004	2011-10-10	1	10.55	10.12	746673	863935	864960	0.43	0.0089
716	000004	2011-10-11	1	10.59	10.16	1144309	874000	875037	0.43	0.01364
716	000004	2011-10-12	1	10.82	10.24	1763087	899163	900230	0.58	0.02102
716	000004	2011-10-13	1	10.86	10.62	1073907	904196	905269	0.24	0.0128
716	000004	2011-10-14	1	10.77	10.56	444301	893292	894352	0.21	0.0053
716	000004	2011-10-17	1	10.79	10.61	646303	900002	901070	0.18	0.00771
716	000004	2011-10-18	1	10.8	10.5	773689	880710	881755	0.3	0.00922
716	000004	2011-10-19	1	10.64	10.36	608815	892453	893512	0.28	0.00726
716	000004	2011-10-20	1	10.58	10.08	752651	874839	875877	0.5	0.00897
716	000004	2011-10-21	1	10.42	9.73	1026640	842127	843126	0.69	0.01224
716	000004	2011-10-24	1	10.18	9.83	783057	853870	854883	0.35	0.00934
716	000004	2011-10-25	1	10.38	10.05	824942	865613	866639	0.33	0.00984
716	000004	2011-10-26	1	10.41	10.22	973255	863935	864960	0.19	0.0116
716	000004	2011-10-27	1	10.5	10.26	672508	869806	870838	0.24	0.00802
716	000004	2011-10-28	1	10.58	10.4	1034975	884904	885954	0.18	0.01234
716	000004	2011-10-31	1	11.14	10.55	1568537	906712	907788	0.59	0.0187
716	000004	2011-11-01	1	11.29	10.7	1536104	928520	929622	0.59	0.01831
716	000004	2011-11-02	1	11.08	10.71	1146741	926843	927942	0.37	0.01367
716	000004	2011-11-03	1	11.5	11.02	1437664	927682	928782	0.48	0.01714
716	000004	2011-11-04	1	11.58	11.05	1788365	954522	955655	0.53	0.02132
716	000004	2011-11-07	1	11.45	11.23	844386	951167	952296	0.22	0.01007
716	000004	2011-11-08	1	11.38	11.16	645535	937747	938859	0.22	0.0077
716	000004	2011-11-09	1	11.51	11.16	1009329	965426	966572	0.35	0.01203
716	000004	2011-11-10	1	11.71	11.34	1529223	960394	961533	0.37	0.01823
716	000004	2011-11-11	1	11.79	11.41	1449273	984718	985886	0.38	0.01728
716	000004	2011-11-14	1	11.95	11.73	1330386	993106	994284	0.22	0.01586
716	000004	2011-11-15	1	11.96	11.6	1003889	995622	996803	0.36	0.01197
716	000004	2011-11-16	1	11.95	11.56	902832	972975	974130	0.39	0.01076
716	000004	2011-11-17	1	11.71	11.38	734075	965426	966572	0.33	0.00875
716	000004	2011-11-18	1	11.5	11.09	704902	932714	933821	0.41	0.0084
716	000004	2011-11-21	1	11.4	11	488112	948651	949776	0.4	0.00582
716	000004	2011-11-22	1	11.69	11.22	1107606	969620	970770	0.47	0.01321
716	000004	2011-11-23	1	11.69	11.38	499951	964588	965732	0.31	0.00596
716	000004	2011-11-24	1	11.53	11.16	557610	952006	953135	0.37	0.00665
716	000004	2011-11-25	1	11.55	11.3	506967	948651	949776	0.25	0.00604
716	000004	2011-11-28	1	11.4	11.01	768788	933553	934660	0.39	0.00917
716	000004	2011-11-29	1	11.23	11.1	587051	941941	943058	0.13	0.007
716	000004	2011-11-30	1	11.39	10.52	673975	905874	906948	0.87	0.00804
716	000004	2011-12-01	1	11.23	10.91	669070	922649	923744	0.32	0.00798
716	000004	2011-12-02	1	11.08	10.56	417499	889098	890153	0.52	0.00498
716	000004	2011-12-05	1	11.3	10.28	1244207	898325	899390	1.02	0.01483
716	000004	2011-12-06	1	11.17	10.35	757307	913423	914506	0.82	0.00903
716	000004	2011-12-07	1	10.95	10.64	563698	904196	905269	0.31	0.00672
716	000004	2011-12-08	1	10.88	10.51	369897	902518	903589	0.37	0.00441
716	000004	2011-12-09	1	10.74	10.43	365887	879033	880076	0.31	0.00436
716	000004	2011-12-12	1	10.54	10.08	375669	847160	848165	0.46	0.00448
716	000004	2011-12-13	1	10.1	9.65	912053	813609	814574	0.45	0.01087
716	000004	2011-12-14	1	9.8	9.01	789170	759927	760829	0.79	0.00941
716	000004	2011-12-15	1	9.14	8.64	1642527	741474	742354	0.5	0.01958
716	000004	2011-12-16	1	9.05	8.75	607218	759089	759989	0.3	0.00724
716	000004	2011-12-19	1	9.02	8.69	513159	750701	751591	0.33	0.00612
716	000004	2011-12-20	1	9.18	8.84	533307	757411	758309	0.34	0.00636
716	000004	2011-12-21	1	9.25	8.89	558200	745668	746553	0.36	0.00665
716	000004	2011-12-22	1	8.85	8.31	689261	717989	718840	0.54	0.00822
716	000004	2011-12-23	1	8.68	8.46	550844	719666	720520	0.22	0.00657
716	000004	2011-12-26	1	8.8	8.55	340579	723860	724719	0.25	0.00406
716	000004	2011-12-27	1	8.68	8.27	462805	699536	700366	0.41	0.00552
716	000004	2011-12-28	1	8.33	7.86	505670	675211	676012	0.47	0.00603
716	000004	2011-12-29	1	8.07	7.91	377930	669340	670134	0.16	0.00451
716	000004	2011-12-30	1	8.13	8.04	595965	678566	679371	0.09	0.00711
716	000004	2012-01-04	2	8.2	7.91	465469	663455	664256	0.29	0.00555
716	000004	2012-01-05	3	7.91	7.32	392102	614807	615549	0.59	0.00467
716	000004	2012-01-06	3	7.46	7.24	358064	617323	618068	0.22	0.00427
716	000004	2012-01-09	3	7.75	7.36	598859	645841	646620	0.39	0.00714
716	000004	2012-01-10	3	8.23	7.7	1460536	684424	685250	0.53	0.01741
716	000004	2012-01-11	3	8.19	7.97	1004618	677714	678532	0.22	0.01198
716	000004	2012-01-12	3	8.17	8	1795164	681069	681891	0.17	0.0214
716	000004	2012-01-13	3	8.18	7.73	1332744	663455	664256	0.45	0.01589
716	000004	2012-01-16	3	7.86	7.6	601762	644164	644941	0.26	0.00717
716	000004	2012-01-17	3	8.45	7.8	5874834	708748	709603	0.65	0.07004
716	000004	2012-01-18	3	8.35	8.03	4188738	678552	679371	0.32	0.04994
716	000004	2012-01-19	3	8.27	7.7	2068037	677714	678532	0.57	0.02466
716	000004	2012-01-20	3	8.23	7.91	1861663	681907	682730	0.32	0.0222
716	000004	2012-01-30	3	8.36	8.1	1328900	682746	683570	0.26	0.01584
716	000004	2012-01-31	3	8.3	8.07	1506172	693650	694487	0.23	0.01796
716	000004	2012-02-01	3	8.28	8.05	1572428	679391	680211	0.23	0.01875
716	000004	2012-02-02	3	8.82	8.16	4412025	725523	726398	0.66	0.0526
716	000004	2012-02-03	3	8.8	8.45	3136859	733910	734796	0.35	0.0374
716	000004	2012-02-06	3	8.75	8.5	2450298	726361	727238	0.25	0.02921
716	000004	2012-02-07	3	8.62	8.33	1796845	704554	705404	0.29	0.02142
716	000004	2012-02-08	3	8.59	8.35	1531333	720490	721360	0.24	0.01826
716	000004	2012-02-09	3	8.7	8.47	2076325	724684	725559	0.23	0.02475
716	000004	2012-02-10	3	8.73	8.56	1662214	725523	726398	0.17	0.01982
716	000004	2012-02-13	3	8.85	8.5	1923432	735588	736476	0.35	0.02293
716	000004	2012-02-14	3	8.8	8.63	1580570	729716	730597	0.17	0.01884
716	000004	2012-02-15	3	9.01	8.65	2264531	750685	751591	0.36	0.027
716	000004	2012-02-16	3	9.19	8.8	2353792	754879	755790	0.39	0.02806
716	000004	2012-02-17	3	9.03	8.81	1274006	746492	747392	0.22	0.01519
716	000004	2012-02-20	3	9.07	8.86	1392558	745653	746553	0.21	0.0166
716	000004	2012-02-21	3	8.95	8.67	1418591	749847	750752	0.28	0.01691
716	000004	2012-02-22	3	9.19	8.9	2482269	766622	767547	0.29	0.02959
716	000004	2012-02-23	3	9.18	9.01	1610378	769977	770906	0.17	0.0192
716	000004	2012-02-24	3	9.3	9	2715605	776687	777624	0.3	0.03238
716	000004	2012-02-27	3	9.48	9.17	2541622	771654	772585	0.31	0.0303
716	000004	2012-02-28	3	9.29	9	2041991	778364	779304	0.29	0.02435
716	000004	2012-02-29	3	9.59	9.17	3162905	790946	791900	0.42	0.03771
716	000004	2012-03-01	3	9.93	9.27	3865175	819463	820452	0.66	0.04608
716	000004	2012-03-02	3	9.96	9.65	2415205	832883	833888	0.31	0.0288
716	000004	2012-03-05	3	9.99	9.78	1913677	823657	824651	0.21	0.02282
716	000004	2012-03-06	3	9.84	9.51	1863263	805204	806176	0.33	0.02221
716	000004	2012-03-07	3	9.69	9.45	1158499	804366	805336	0.24	0.01381
716	000004	2012-03-08	3	9.72	9.5	1631408	805204	806176	0.22	0.01945
716	000004	2012-03-09	3	10.1	9.58	3323180	842948	843966	0.52	0.03962
716	000004	2012-03-12	3	10.12	9.86	1962936	836238	837248	0.26	0.0234
716	000004	2012-03-13	3	10.17	9.88	2161859	842110	843126	0.29	0.02577
716	000004	2012-03-14	3	10.06	9.1	3685516	786752	787701	0.96	0.04394
716	000004	2012-03-15	3	9.44	8.91	1773727	764105	765028	0.53	0.02115
716	000004	2012-03-16	3	9.3	8.95	2030418	778364	779304	0.35	0.02421
716	000004	2012-03-19	3	9.46	9.15	1463644	792623	793580	0.31	0.01745
716	000004	2012-03-20	3	9.39	9.01	1364315	760750	761669	0.38	0.01627
716	000004	2012-03-21	3	9.19	8.85	1563136	759912	760829	0.34	0.01864
716	000004	2012-03-22	3	9.06	8.91	1089606	759912	760829	0.15	0.01299
716	000004	2012-03-23	3	9.05	8.85	1310806	757395	758309	0.2	0.01563
716	000004	2012-03-26	3	9.26	8.96	2145984	773332	774265	0.3	0.02559
716	000004	2012-03-27	3	9.3	9.04	1362721	758234	759149	0.26	0.01625
716	000004	2012-03-28	3	9	8.54	1409245	719651	720520	0.46	0.0168
716	000004	2012-03-29	3	8.6	8.31	1082606	700360	701205	0.29	0.01291
716	000004	2012-03-30	3	8.5	8.05	1159831	681907	682730	0.45	0.01383
717	000006	2011-10-10	1	5.06	4.98	2731375	4.81989e+06	4.92526e+06	0.08	0.00282
717	000006	2011-10-11	1	5.1	4.9	3341103	4.83925e+06	4.94504e+06	0.2	0.00345
717	000006	2011-10-12	1	5.16	4.93	3633071	4.98443e+06	5.09339e+06	0.23	0.00375
717	000006	2011-10-13	1	5.18	5.1	2838298	4.96507e+06	5.07361e+06	0.08	0.00293
717	000006	2011-10-14	1	5.38	5.21	8269530	5.1296e+06	5.24174e+06	0.17	0.00854
717	000006	2011-10-17	1	5.3	5.18	3073792	5.07153e+06	5.1824e+06	0.12	0.00318
717	000006	2011-10-18	1	5.27	5.1	2940652	4.95539e+06	5.06372e+06	0.17	0.00304
717	000006	2011-10-19	1	5.16	5.03	2168244	4.98443e+06	5.09339e+06	0.13	0.00224
717	000006	2011-10-20	1	5.13	4.99	2365411	4.86828e+06	4.97471e+06	0.14	0.00244
717	000006	2011-10-21	1	5.12	5.02	1621559	4.86828e+06	4.97471e+06	0.1	0.00168
717	000006	2011-10-24	1	5.11	4.92	2654978	4.92636e+06	5.03405e+06	0.19	0.00274
717	000006	2011-10-25	1	5.19	4.98	4322070	4.9941e+06	5.10328e+06	0.21	0.00447
717	000006	2011-10-26	1	5.26	5.08	5220228	4.9941e+06	5.10328e+06	0.18	0.00539
717	000006	2011-10-27	1	5.27	5.14	4639787	5.08121e+06	5.19229e+06	0.13	0.00479
717	000006	2011-10-28	1	5.58	5.26	9705901	5.21671e+06	5.33075e+06	0.32	0.01003
717	000006	2011-10-31	1	5.39	5.27	5300547	5.14896e+06	5.26152e+06	0.12	0.00548
717	000006	2011-11-01	1	5.34	5.2	3606094	5.11025e+06	5.22196e+06	0.14	0.00373
717	000006	2011-11-02	1	5.41	5.17	4946473	5.22639e+06	5.34064e+06	0.24	0.00511
717	000006	2011-11-03	1	5.5	5.35	6453039	5.20703e+06	5.32086e+06	0.15	0.00667
717	000006	2011-11-04	1	5.45	5.35	4888270	5.19735e+06	5.31097e+06	0.1	0.00505
717	000006	2011-11-07	1	5.41	5.3	2809629	5.1296e+06	5.24174e+06	0.11	0.0029
717	000006	2011-11-08	1	5.34	5.21	3651465	5.11993e+06	5.23185e+06	0.13	0.00377
717	000006	2011-11-09	1	5.39	5.25	2959485	5.14896e+06	5.26152e+06	0.14	0.00306
717	000006	2011-11-10	1	5.37	5.2	3374530	5.05218e+06	5.16262e+06	0.17	0.00349
717	000006	2011-11-11	1	5.26	5.16	1945497	5.00378e+06	5.11317e+06	0.1	0.00201
717	000006	2011-11-15	1	5.28	5.2	3526910	5.09089e+06	5.20218e+06	0.08	0.00364
717	000006	2011-11-16	1	5.26	5.06	3535822	4.92636e+06	5.03405e+06	0.2	0.00365
717	000006	2011-11-17	1	5.15	5.06	3298189	4.907e+06	5.01427e+06	0.09	0.00341
717	000006	2011-11-18	1	5.07	4.96	3329515	4.81021e+06	4.91537e+06	0.11	0.00344
717	000006	2011-11-21	1	5.03	4.96	1972360	4.82957e+06	4.93515e+06	0.07	0.00204
717	000006	2011-11-22	1	5.07	4.93	4153016	4.89732e+06	5.00438e+06	0.14	0.00429
717	000006	2011-11-23	1	5.19	4.97	2258100	4.82957e+06	4.93515e+06	0.22	0.00233
717	000006	2011-11-24	1	5.08	4.94	1626146	4.82957e+06	4.93515e+06	0.14	0.00168
717	000006	2011-11-25	1	5.01	4.81	3392473	4.68439e+06	4.7868e+06	0.2	0.00351
717	000006	2011-11-28	1	4.87	4.71	2662518	4.636e+06	4.73735e+06	0.16	0.00275
717	000006	2011-11-29	1	4.86	4.79	1665622	4.68439e+06	4.7868e+06	0.07	0.00172
717	000006	2011-11-30	1	4.84	4.6	2880886	4.51018e+06	4.60877e+06	0.24	0.00298
717	000006	2011-12-01	1	4.91	4.77	4042285	4.68439e+06	4.7868e+06	0.14	0.00418
717	000006	2011-12-02	1	4.82	4.69	1364048	4.57793e+06	4.678e+06	0.13	0.00141
717	000006	2011-12-05	1	4.75	4.62	1225061	4.47147e+06	4569214	0.13	0.00127
717	000006	2011-12-06	1	4.67	4.58	1415175	4.45211e+06	4.54943e+06	0.09	0.00146
717	000006	2011-12-07	1	4.65	4.59	1137381	4.49082e+06	4.58899e+06	0.06	0.00118
717	000006	2011-12-08	1	4.68	4.61	1819974	4.46179e+06	4.55932e+06	0.07	0.00188
717	000006	2011-12-09	1	4.66	4.56	2282952	4.44243e+06	4.53954e+06	0.1	0.00236
717	000006	2011-12-12	1	4.62	4.48	2006653	4.41339e+06	4.50987e+06	0.14	0.00207
717	000006	2011-12-13	1	4.56	4.36	1735969	4258539	4.35163e+06	0.2	0.00179
717	000006	2011-12-14	1	4.41	4.22	1457740	4.10368e+06	4.19339e+06	0.19	0.00151
717	000006	2011-12-15	1	4.33	4.15	2598157	4.12304e+06	4.21317e+06	0.18	0.00268
717	000006	2011-12-16	1	4.35	4.2	2046579	4.21015e+06	4.30218e+06	0.15	0.00211
717	000006	2011-12-19	1	4.35	4.24	1585764	4.18111e+06	4.27251e+06	0.11	0.00164
717	000006	2011-12-20	1	4.39	4.27	1936260	4.17143e+06	4.26262e+06	0.12	0.002
717	000006	2011-12-21	1	4.37	4.2	1516575	4.07465e+06	4.16372e+06	0.17	0.00157
717	000006	2011-12-22	1	4.24	4.11	1721394	4.02626e+06	4.11427e+06	0.13	0.00178
717	000006	2011-12-23	1	4.27	4.14	1392311	4.07465e+06	4.16372e+06	0.13	0.00144
717	000006	2011-12-26	1	4.25	4.18	857805	4.06497e+06	4.15383e+06	0.07	0.00089
717	000006	2011-12-27	1	4.2	4.13	950491	3.99722e+06	4.0846e+06	0.07	0.00098
717	000006	2011-12-28	1	4.15	4.03	2086948	3.95851e+06	4.04504e+06	0.12	0.00216
717	000006	2011-12-29	1	4.13	4.04	1060044	3.91011e+06	3.99559e+06	0.09	0.0011
717	000006	2011-12-30	1	4.14	4.05	1210862	3.96818e+06	4.05493e+06	0.09	0.00125
717	000006	2012-01-04	2	4.22	4.06	1841620	3.92946e+06	4.01537e+06	0.16	0.0019
717	000006	2012-01-05	3	4.09	3.99	1892960	3.88107e+06	3.96592e+06	0.1	0.00196
717	000006	2012-01-06	3	4.03	3.92	1242000	3.87139e+06	3.95603e+06	0.11	0.00128
717	000006	2012-01-09	3	4.12	3.97	2536232	3.97786e+06	4.06482e+06	0.15	0.00262
717	000006	2012-01-10	3	4.29	4.12	4073352	4.12303e+06	4.21317e+06	0.17	0.00421
717	000006	2012-01-11	3	4.3	4.22	3178351	4.11336e+06	4.20328e+06	0.08	0.00328
717	000006	2012-01-12	3	4.68	4.21	29417697	4.51985e+06	4.61866e+06	0.47	0.03039
717	000006	2012-01-13	3	4.57	4.31	19590125	4.23918e+06	4.33185e+06	0.26	0.02024
717	000006	2012-01-16	3	4.42	4.22	6625103	4.13271e+06	4.22306e+06	0.2	0.00685
717	000006	2012-01-17	3	4.5	4.24	8247734	4.30692e+06	4.40108e+06	0.26	0.00852
717	000006	2012-01-18	3	4.47	4.32	6402446	4.19078e+06	4.2824e+06	0.15	0.00662
717	000006	2012-01-19	3	4.45	4.31	5965095	4.26821e+06	4.36152e+06	0.14	0.00616
717	000006	2012-01-20	3	4.51	4.37	6631239	4.34564e+06	4.44064e+06	0.14	0.00685
717	000006	2012-01-30	3	4.46	4.33	4641181	4.19078e+06	4.2824e+06	0.13	0.0048
717	000006	2012-01-31	3	4.41	4.33	2219823	4.24885e+06	4.34174e+06	0.08	0.00229
717	000006	2012-02-01	3	4.4	4.27	2219474	4.1811e+06	4.27251e+06	0.13	0.00229
717	000006	2012-02-02	3	4.46	4.3	4333241	4.27789e+06	4.37141e+06	0.16	0.00448
717	000006	2012-02-03	3	4.58	4.43	7766443	4.34564e+06	4.44064e+06	0.15	0.00802
717	000006	2012-02-06	3	4.52	4.4	4403061	4.3166e+06	4.41097e+06	0.12	0.00455
717	000006	2012-02-07	3	4.58	4.43	9993396	4.365e+06	4.46042e+06	0.15	0.01033
717	000006	2012-02-08	3	4.59	4.42	7202648	4.42307e+06	4.51976e+06	0.17	0.00744
717	000006	2012-02-09	3	4.73	4.53	10296971	4.53921e+06	4.63844e+06	0.2	0.01064
717	000006	2012-02-10	3	4.85	4.62	9388922	4.51985e+06	4.61866e+06	0.23	0.0097
717	000006	2012-02-13	3	4.69	4.49	6055917	4.4521e+06	4.54943e+06	0.2	0.00626
717	000006	2012-02-14	3	4.69	4.53	4936787	4.51017e+06	4.60877e+06	0.16	0.0051
717	000006	2012-02-15	3	4.71	4.6	5594810	4.53921e+06	4.63844e+06	0.11	0.00578
717	000006	2012-02-16	3	4.7	4.59	4117599	4.49082e+06	4.58899e+06	0.11	0.00425
717	000006	2012-02-17	3	4.67	4.56	3297500	4.48114e+06	4.5791e+06	0.11	0.00341
717	000006	2012-02-20	3	4.74	4.65	4935342	4.51985e+06	4.61866e+06	0.09	0.0051
717	000006	2012-02-21	3	4.73	4.6	6884248	4.57792e+06	4.678e+06	0.13	0.00711
717	000006	2012-02-22	3	4.93	4.69	16231209	4.77149e+06	4.87581e+06	0.24	0.01677
717	000006	2012-02-23	3	5.03	4.86	10654333	4.82956e+06	4.93515e+06	0.17	0.01101
717	000006	2012-02-24	3	5.41	4.95	23478910	5.2167e+06	5.33075e+06	0.46	0.02426
717	000006	2012-02-27	3	5.51	5.32	20862205	5.22638e+06	5.34064e+06	0.19	0.02156
717	000006	2012-02-28	3	5.45	5.26	9975821	5.23606e+06	5.35053e+06	0.19	0.01031
717	000006	2012-02-29	3	5.4	5.26	8937078	5.10056e+06	5.21207e+06	0.14	0.00923
717	000006	2012-03-01	3	5.38	5.26	5265540	5.1296e+06	5.24174e+06	0.12	0.00544
717	000006	2012-03-02	3	5.51	5.29	9181410	5.28445e+06	5.39998e+06	0.22	0.00949
717	000006	2012-03-05	3	5.73	5.46	13555499	5.30381e+06	5.41976e+06	0.27	0.01401
717	000006	2012-03-06	3	5.51	5.36	4493605	5.24574e+06	5.36042e+06	0.15	0.00464
717	000006	2012-03-07	3	5.47	5.31	7207382	5.13927e+06	5.25163e+06	0.16	0.00745
717	000006	2012-03-08	3	5.51	5.29	7135651	5.30381e+06	5.41976e+06	0.22	0.00737
717	000006	2012-03-12	3	5.58	5.32	5380960	5.22638e+06	5.34064e+06	0.26	0.00556
717	000006	2012-03-13	3	5.41	5.27	7878401	5.19735e+06	5.31097e+06	0.14	0.00814
717	000006	2012-03-14	3	5.42	5	15737490	4.86828e+06	4.97471e+06	0.42	0.01626
717	000006	2012-03-15	3	5.01	4.69	9688146	4.63599e+06	4.73735e+06	0.32	0.01001
717	000006	2012-03-16	3	4.91	4.74	7004212	4.73278e+06	4.83625e+06	0.17	0.00724
717	000006	2012-03-19	3	4.91	4.81	4399422	4.74246e+06	4.84614e+06	0.1	0.00455
717	000006	2012-03-20	3	4.93	4.82	6012550	4.69406e+06	4.79669e+06	0.11	0.00621
717	000006	2012-03-21	3	4.88	4.69	5112159	4.69406e+06	4.79669e+06	0.19	0.00528
717	000006	2012-03-22	3	4.91	4.78	6072485	4.71342e+06	4.81647e+06	0.13	0.00627
717	000006	2012-03-23	3	4.86	4.76	5604845	4.66503e+06	4.76702e+06	0.1	0.00579
717	000006	2012-03-26	3	5.3	5	30312097	5.1296e+06	5.24174e+06	0.3	0.03132
717	000006	2012-03-27	3	5.4	5.11	22356140	4.96506e+06	5.07361e+06	0.29	0.0231
717	000006	2012-03-28	3	5.56	5.04	26483717	5.11992e+06	5.23185e+06	0.52	0.02736
717	000006	2012-03-29	3	5.54	4.88	36387153	5.31349e+06	5.42965e+06	0.66	0.0376
717	000006	2012-03-30	3	5.54	5.31	18774528	5.33284e+06	5.44943e+06	0.23	0.0194
718	000007	2011-10-10	1	7.77	7.63	597816	1.41868e+06	1.7715e+06	0.14	0.00323
718	000007	2011-10-11	1	7.86	7.6	330099	1.42238e+06	1.77612e+06	0.26	0.00178
718	000007	2011-10-12	1	7.85	7.5	589734	1.44458e+06	1.80384e+06	0.35	0.00319
718	000007	2011-10-13	1	7.92	7.77	419197	1.45568e+06	1.8177e+06	0.15	0.00227
718	000007	2011-10-14	1	7.88	7.78	340781	1.45383e+06	1.81539e+06	0.1	0.00184
718	000007	2011-10-17	1	8.08	7.85	632786	1.46308e+06	1.82694e+06	0.23	0.00342
718	000007	2011-10-18	1	7.92	7.68	825168	1.43348e+06	1.78998e+06	0.24	0.00446
718	000007	2011-10-19	1	7.81	7.7	621131	1.43163e+06	1.78767e+06	0.11	0.00336
718	000007	2011-10-20	1	7.8	7.6	734603	1.41499e+06	1.76689e+06	0.2	0.00397
718	000007	2011-10-21	1	7.74	7.61	495730	1.42793e+06	1.78305e+06	0.13	0.00268
718	000007	2011-10-24	1	7.74	7.45	823731	1.41314e+06	1.76458e+06	0.29	0.00445
718	000007	2011-10-25	1	7.85	7.5	628321	1.44458e+06	1.80384e+06	0.35	0.0034
718	000007	2011-10-26	1	7.88	7.72	1236180	1.45013e+06	1.81077e+06	0.16	0.00668
718	000007	2011-10-27	1	7.85	7.7	707335	1.45013e+06	1.81077e+06	0.15	0.00382
718	000007	2011-10-28	1	7.94	7.82	830051	1.45753e+06	1.82001e+06	0.12	0.00449
718	000007	2011-10-31	1	8.09	7.82	1144820	1.48342e+06	1.85234e+06	0.27	0.00619
718	000007	2011-11-01	1	8.11	7.95	645700	1.47972e+06	1.84772e+06	0.16	0.00349
718	000007	2011-11-02	1	8.19	7.9	1194180	1.50932e+06	1.88468e+06	0.29	0.00646
718	000007	2011-11-03	1	8.19	8.1	1045163	1.49822e+06	1.87082e+06	0.09	0.00565
718	000007	2011-11-04	1	8.19	8.06	715720	1.49452e+06	1.8662e+06	0.13	0.00387
718	000007	2011-11-07	1	8.14	8.03	714694	1.49637e+06	1.86851e+06	0.11	0.00386
718	000007	2011-11-08	1	8.14	8	608165	1.48897e+06	1.85927e+06	0.14	0.00329
718	000007	2011-11-09	1	8.13	7.98	602614	1.49637e+06	1.86851e+06	0.15	0.00326
718	000007	2011-11-10	1	8.07	7.96	944970	1.48157e+06	1.85003e+06	0.11	0.00511
718	000007	2011-11-11	1	8.06	7.98	453160	1.48712e+06	1.85696e+06	0.08	0.00245
718	000007	2011-11-14	1	8.18	8.05	876540	1.50192e+06	1.87544e+06	0.13	0.00474
718	000007	2011-11-15	1	8.53	8.1	3657129	1.57036e+06	1.9609e+06	0.43	0.01977
718	000007	2011-11-16	1	8.55	8.3	2473112	1.54446e+06	1.92856e+06	0.25	0.01337
718	000007	2011-11-17	1	8.77	8.3	3300945	1.5981e+06	1.99554e+06	0.47	0.01785
718	000007	2011-11-18	1	8.7	8.47	2126899	1.5907e+06	1.9863e+06	0.23	0.0115
718	000007	2011-11-21	1	8.55	8.17	2037287	1.52781e+06	1.90777e+06	0.38	0.01101
718	000007	2011-11-22	1	8.27	8.05	786700	1.50747e+06	1.88237e+06	0.22	0.00425
718	000007	2011-11-23	1	8.22	8.12	682443	1.50192e+06	1.87544e+06	0.1	0.00369
718	000007	2011-11-24	1	8.53	8.03	1574860	1.56666e+06	1.95628e+06	0.5	0.00851
718	000007	2011-11-25	1	8.58	8.31	1415650	1.54816e+06	1.93318e+06	0.27	0.00765
718	000007	2011-11-28	1	8.5	8.25	593047	1.55741e+06	1.94473e+06	0.25	0.00321
718	000007	2011-11-29	1	8.5	8.37	956302	1.56296e+06	1.95166e+06	0.13	0.00517
718	000007	2011-11-30	1	8.49	8.03	1535679	1.48527e+06	1.85465e+06	0.46	0.0083
718	000007	2011-12-01	1	8.26	8.07	1631794	1.49637e+06	1.86851e+06	0.19	0.00882
718	000007	2011-12-02	1	8.18	7.98	738773	1.47602e+06	1.8431e+06	0.2	0.00399
718	000007	2011-12-05	1	8	7.58	1754300	1.40204e+06	1.75072e+06	0.42	0.00948
718	000007	2011-12-06	1	7.64	7.23	494377	1.40204e+06	1.75072e+06	0.41	0.00267
718	000007	2011-12-07	1	7.75	7.41	393986	1.39649e+06	1.74379e+06	0.34	0.00213
718	000007	2011-12-08	1	7.65	7.43	407422	1.38539e+06	1.72993e+06	0.22	0.0022
718	000007	2011-12-09	1	7.6	7.44	236310	1.38724e+06	1.73224e+06	0.16	0.00128
718	000007	2011-12-12	1	7.57	7.13	1262260	1.3225e+06	1.6514e+06	0.44	0.00682
718	000007	2011-12-13	1	7.16	6.79	1738890	1.26331e+06	1.57749e+06	0.37	0.0094
718	000007	2011-12-14	1	6.8	6.5	1607904	1.21152e+06	1.51282e+06	0.3	0.00869
718	000007	2011-12-15	1	6.54	6.22	2232704	1.15048e+06	1.4366e+06	0.32	0.01207
718	000007	2011-12-16	1	6.14	5.91	2643296	1.10794e+06	1.38348e+06	0.23	0.01429
718	000007	2011-12-19	1	5.95	5.69	2184579	1.05245e+06	1.31419e+06	0.26	0.01181
718	000007	2011-12-28	1	5.97	5.97	64191	1.10424e+06	1.37886e+06	0	0.00035
718	000007	2011-12-29	1	6.27	6.27	43200	1.15973e+06	1.44815e+06	0	0.00023
718	000007	2011-12-30	1	6.58	6.58	203201	1.21707e+06	1.51975e+06	0	0.0011
718	000007	2012-01-04	2	6.91	6.81	4075010	1.27811e+06	1.59597e+06	0.1	0.02203
718	000007	2012-01-05	3	6.89	6.56	2609799	1.21337e+06	1.51513e+06	0.33	0.01411
718	000007	2012-01-06	3	6.45	6.23	2478671	1.17823e+06	1.47125e+06	0.22	0.0134
718	000007	2012-01-09	3	6.69	6.27	1530162	1.22447e+06	1.52899e+06	0.42	0.00827
718	000007	2012-01-10	3	6.83	6.55	1457064	1.25407e+06	1.56595e+06	0.28	0.00788
718	000007	2012-01-11	3	6.85	6.64	1124685	1.24297e+06	1.55209e+06	0.21	0.00608
718	000007	2012-01-12	3	7.06	6.65	1249319	1.30586e+06	1.63062e+06	0.41	0.00675
718	000007	2012-01-16	3	7.26	6.8	1136222	1.29106e+06	1.61214e+06	0.46	0.00614
718	000007	2012-01-17	3	7.33	6.91	903747	1.3447e+06	1.67912e+06	0.42	0.00489
718	000007	2012-01-18	3	7.4	7.18	819050	1.33175e+06	1.66295e+06	0.22	0.00443
718	000007	2012-01-19	3	7.32	7.12	522572	1.32065e+06	1.64909e+06	0.2	0.00283
718	000007	2012-01-20	3	7.29	7.08	480600	1.33545e+06	1.66757e+06	0.21	0.0026
718	000007	2012-01-30	3	7.34	7.18	561471	1.32805e+06	1.65833e+06	0.16	0.00304
718	000007	2012-01-31	3	7.17	6.82	1065954	1.29661e+06	1.61907e+06	0.35	0.00576
718	000007	2012-02-01	3	7.06	6.92	617230	1.29106e+06	1.61214e+06	0.14	0.00334
718	000007	2012-02-02	3	7.07	6.94	616726	1.30771e+06	1.63293e+06	0.13	0.00333
718	000007	2012-02-03	3	7.32	7.02	762839	1.34655e+06	1.68143e+06	0.3	0.00412
718	000007	2012-02-06	3	7.64	7.25	1672970	1.39834e+06	1.7461e+06	0.39	0.00904
718	000007	2012-02-07	3	7.59	7.29	786274	1.36874e+06	1.70914e+06	0.3	0.00425
718	000007	2012-02-08	3	7.77	7.4	1289872	1.43348e+06	1.78998e+06	0.37	0.00697
718	000007	2012-02-09	3	7.85	7.65	1149106	1.45013e+06	1.81077e+06	0.2	0.00621
718	000007	2012-02-10	3	8.1	7.78	2295496	1.47047e+06	1.83617e+06	0.32	0.01241
718	000007	2012-02-13	3	8.15	7.9	1497808	1.50377e+06	1.87775e+06	0.25	0.0081
718	000007	2012-02-14	3	8.26	8.01	1607819	1.52781e+06	1.90777e+06	0.25	0.00869
718	000007	2012-02-15	3	8.67	8.27	6312043	1.60365e+06	2.00247e+06	0.4	0.03413
718	000007	2012-02-16	3	8.78	8.39	3948756	1.5833e+06	1.97706e+06	0.39	0.02135
718	000007	2012-02-17	3	8.66	8.48	1666684	1.59995e+06	1.99785e+06	0.18	0.00901
718	000007	2012-02-20	3	9.08	8.7	4012287	1.67949e+06	2.09717e+06	0.38	0.02169
718	000007	2012-02-21	3	9.44	8.9	4976692	1.68134e+06	2.09948e+06	0.54	0.02691
718	000007	2012-02-22	3	9.23	8.97	2822085	1.70168e+06	2.12488e+06	0.26	0.01526
718	000007	2012-02-23	3	9.19	8.87	2617428	1.66469e+06	2.07869e+06	0.32	0.01415
718	000007	2012-02-24	3	9.18	8.77	2649099	1.68503e+06	2.10409e+06	0.41	0.01432
718	000007	2012-02-27	3	9.25	9.08	1865137	1.69798e+06	2.12026e+06	0.17	0.01008
718	000007	2012-02-28	3	9.44	9.19	2838486	1.73128e+06	2.16184e+06	0.25	0.01535
718	000007	2012-02-29	3	9.35	8.89	2771390	1.69798e+06	2.12026e+06	0.46	0.01498
718	000007	2012-03-01	3	9.19	9.05	1585070	1.69428e+06	2.11564e+06	0.14	0.00857
718	000007	2012-03-02	3	9.44	9.13	2302991	1.73867e+06	2.17107e+06	0.31	0.01245
718	000007	2012-03-05	3	9.87	9.4	5318177	1.82561e+06	2.27963e+06	0.47	0.02875
718	000007	2012-03-06	3	10.36	9.77	6087058	1.89589e+06	2.36739e+06	0.59	0.03291
718	000007	2012-03-07	3	10.76	9.9	10365292	1.86075e+06	2.32351e+06	0.86	0.05604
718	000007	2012-03-08	3	10.56	9.99	6288220	1.95323e+06	2.43899e+06	0.57	0.034
718	000007	2012-03-09	3	11.09	10.57	8571000	2.05127e+06	2.56141e+06	0.52	0.04634
718	000007	2012-03-12	3	11.62	11.03	8743628	2.14375e+06	2.67689e+06	0.59	0.04727
718	000007	2012-03-13	3	12.17	11.58	10366607	2.25103e+06	2.81085e+06	0.59	0.05605
718	000007	2012-03-14	3	12.55	11.56	12657477	2.1382e+06	2.66996e+06	0.99	0.06843
718	000007	2012-03-16	3	12	11.01	8878170	2.19924e+06	2.74618e+06	0.99	0.048
718	000007	2012-03-19	3	12.48	11.7	7239979	2.30837e+06	2.88245e+06	0.78	0.03914
718	000007	2012-03-20	3	12.79	11.86	9008883	2.19369e+06	2.73925e+06	0.93	0.04871
718	000007	2012-03-21	3	11.98	11.27	9212210	2.08826e+06	2.6076e+06	0.71	0.04981
718	000007	2012-03-22	3	11.46	11.21	4102682	2.10491e+06	2.62839e+06	0.25	0.02218
718	000007	2012-03-23	3	11.35	10.81	4666149	1.99948e+06	2.49674e+06	0.54	0.02523
718	000007	2012-03-26	3	10.9	10.27	6172432	1.96248e+06	2.45054e+06	0.63	0.03337
718	000007	2012-03-27	3	11.14	10.55	3399549	2.06051e+06	2.57295e+06	0.59	0.01838
718	000007	2012-03-28	3	11.63	10.85	7823540	2.03092e+06	2.536e+06	0.78	0.0423
718	000007	2012-03-29	3	11.53	10.43	6208537	2.13265e+06	2.66303e+06	1.1	0.03357
718	000007	2012-03-30	3	11.84	11.16	6286021	2.1345e+06	2.66534e+06	0.68	0.03398
719	000009	2011-10-10	1	16.35	15.83	6102159	1.72062e+07	1.73866e+07	0.52	0.00565
719	000009	2011-10-11	1	16.65	15.56	12757532	1.71631e+07	1.73429e+07	1.09	0.01182
719	000009	2011-10-12	1	16.42	15.28	13766811	1.76596e+07	1.78447e+07	1.14	0.01275
719	000009	2011-10-13	1	16.69	16.21	12023989	1.76704e+07	1.78556e+07	0.48	0.01114
719	000009	2011-10-14	1	16.56	16.27	9075785	1.77352e+07	1.7921e+07	0.29	0.00841
719	000009	2011-10-17	1	16.95	16.43	11494638	1.79942e+07	1.81828e+07	0.52	0.01065
719	000009	2011-10-18	1	16.53	15.7	11053544	1.70335e+07	1.7212e+07	0.83	0.01024
719	000009	2011-10-19	1	16.08	15.13	15011901	1.66773e+07	1.68521e+07	0.95	0.01391
719	000009	2011-10-20	1	15.59	13.98	19813549	1.55655e+07	1.57286e+07	1.61	0.01836
719	000009	2011-10-21	1	14.44	14.06	7223140	1.54791e+07	1.56414e+07	0.38	0.00669
719	000009	2011-10-24	1	14.61	14.15	9450581	1.56411e+07	1.5805e+07	0.46	0.00876
719	000009	2011-10-25	1	15.15	14.3	13698179	1.61592e+07	1.63285e+07	0.85	0.01269
719	000009	2011-10-26	1	15.37	14.79	11855518	1.63103e+07	1.64812e+07	0.58	0.01098
719	000009	2011-10-27	1	15.17	14.84	9085102	1.60836e+07	1.62522e+07	0.33	0.00842
719	000009	2011-10-28	1	15.53	15.15	11764399	1.66233e+07	1.67976e+07	0.38	0.0109
719	000009	2011-10-31	1	15.83	15.29	12644841	1.6958e+07	1.71357e+07	0.54	0.01171
719	000009	2011-11-01	1	16.8	15.51	24517981	1.78215e+07	1.80083e+07	1.29	0.02271
719	000009	2011-11-02	1	16.54	15.86	15484021	1.78107e+07	1.79974e+07	0.68	0.01434
719	000009	2011-11-03	1	17.1	16.4	18718498	1.78863e+07	1.80737e+07	0.7	0.01734
719	000009	2011-11-04	1	16.94	16.47	13372922	1.80806e+07	1.82701e+07	0.47	0.01239
719	000009	2011-11-07	1	17.12	16.68	10525861	1.80806e+07	1.82701e+07	0.44	0.00975
719	000009	2011-11-08	1	18.43	18.36	33159090	1.9894e+07	2.01025e+07	0.07	0.03072
719	000009	2011-11-09	1	19.7	18.81	76333156	2.10274e+07	2.12478e+07	0.89	0.07072
719	000009	2011-11-10	1	19.35	18.53	44534423	2.00883e+07	2.02989e+07	0.82	0.04126
719	000009	2011-11-11	1	20.3	18.9	70261917	2.14808e+07	2.17059e+07	1.4	0.06509
719	000009	2011-11-14	1	19.95	19.43	43830717	2.14808e+07	2.17059e+07	0.52	0.04061
719	000009	2011-11-15	1	20.18	19.19	41163645	2.08331e+07	2.10515e+07	0.99	0.03813
719	000009	2011-11-16	1	19.37	18.68	35743466	2.04553e+07	2.06697e+07	0.69	0.03311
719	000009	2011-11-17	1	19.06	18.61	34108484	2.01099e+07	2.03207e+07	0.45	0.0316
719	000009	2011-11-18	1	18.55	17.45	40838268	1.89549e+07	1.91536e+07	1.1	0.03783
719	000009	2011-11-21	1	17.9	17.54	22285391	1.91816e+07	1.93826e+07	0.36	0.02065
719	000009	2011-11-22	1	18.34	17.45	25889038	1.97861e+07	1.99935e+07	0.89	0.02398
719	000009	2011-11-23	1	18.4	17.76	19668173	1.91708e+07	1.93717e+07	0.64	0.01822
719	000009	2011-11-24	1	17.95	17.11	20467116	1.89981e+07	1.91972e+07	0.84	0.01896
719	000009	2011-11-25	1	17.75	17.29	11751788	1.8847e+07	1.90445e+07	0.46	0.01089
719	000009	2011-11-28	1	17.58	17.02	10805855	1.86959e+07	1.88918e+07	0.56	0.01001
719	000009	2011-11-29	1	17.7	17.24	13254540	1.9106e+07	1.93063e+07	0.46	0.01228
719	000009	2011-11-30	1	17.87	16.77	21126275	1.83181e+07	1.851e+07	1.1	0.01957
719	000009	2011-12-01	1	17.82	17.09	28319318	1.84584e+07	1.86518e+07	0.73	0.02624
719	000009	2011-12-02	1	17.19	16.13	17563073	1.75948e+07	1.77792e+07	1.06	0.01627
719	000009	2011-12-05	1	16.54	15.56	13717933	1.68932e+07	1.70702e+07	0.98	0.01271
719	000009	2011-12-06	1	15.8	15.38	10287248	1.6904e+07	1.70812e+07	0.42	0.00953
719	000009	2011-12-07	1	15.76	15.45	7679744	1.68068e+07	1.6983e+07	0.31	0.00711
719	000009	2011-12-08	1	16.24	15.38	14116459	1.72494e+07	1.74302e+07	0.86	0.01308
719	000009	2011-12-09	1	16.05	15.69	8479975	1.70875e+07	1.72666e+07	0.36	0.00786
719	000009	2011-12-12	1	15.96	15.68	6223791	1.70443e+07	1.7223e+07	0.28	0.00577
719	000009	2011-12-13	1	15.69	14.89	11395332	1.60836e+07	1.62522e+07	0.8	0.01056
719	000009	2011-12-14	1	14.99	14.19	17224696	1.5328e+07	1.54887e+07	0.8	0.01596
719	000009	2011-12-15	1	14.52	14.01	13618478	1.51877e+07	1.53469e+07	0.51	0.01262
719	000009	2011-12-16	1	14.29	13.3	22446446	1.5328e+07	1.54887e+07	0.99	0.02079
719	000009	2011-12-19	1	14.27	13.42	15689184	1.5328e+07	1.54887e+07	0.85	0.01453
719	000009	2011-12-20	1	14.51	13.85	15573851	1.51661e+07	1.5325e+07	0.66	0.01443
719	000009	2011-12-21	1	14.3	12.65	34103400	1.36549e+07	1.3798e+07	1.65	0.03159
719	000009	2011-12-22	1	12.27	11.39	35755484	1.28993e+07	1.30345e+07	0.88	0.03312
719	000009	2011-12-23	1	12.07	11.63	23860434	1.28777e+07	1.30127e+07	0.44	0.0221
719	000009	2011-12-26	1	11.79	11	29863524	1.18738e+07	1.19983e+07	0.79	0.02767
719	000009	2011-12-27	1	11.52	10.72	36378682	1.21437e+07	1.22709e+07	0.8	0.0337
719	000009	2011-12-28	1	11.35	10.88	21227463	1.20897e+07	1.22164e+07	0.47	0.01967
719	000009	2011-12-29	1	11.28	10.67	23294716	1.15176e+07	1.16383e+07	0.61	0.02158
719	000009	2011-12-30	1	11.6	10.71	22700778	1.17659e+07	1.18892e+07	0.89	0.02103
719	000009	2012-01-04	2	11.1	10.1	25813103	1.09023e+07	1.10166e+07	1	0.02391
719	000009	2012-01-05	3	10.09	9.45	29632904	1.02978e+07	1.04058e+07	0.64	0.02745
719	000009	2012-01-06	3	10.44	9.92	42225358	1.09131e+07	1.10275e+07	0.52	0.03912
719	000009	2012-01-09	3	11.12	9.95	50884080	1.20033e+07	1.21291e+07	1.17	0.04714
719	000009	2012-01-10	3	11.95	11.09	65920022	1.25107e+07	1.26418e+07	0.86	0.06107
719	000009	2012-01-11	3	12.75	11.37	62531717	1.37628e+07	1.39071e+07	1.38	0.05793
719	000009	2012-01-12	3	13.24	12.35	58134504	1.36225e+07	1.37653e+07	0.89	0.05386
719	000009	2012-01-13	3	12.9	12.13	57611209	1.36657e+07	1.38089e+07	0.77	0.05337
719	000009	2012-01-16	3	12.79	11.55	45419517	1.25754e+07	1.27072e+07	1.24	0.04208
719	000009	2012-01-17	3	12.82	11.61	67605348	1.38384e+07	1.39834e+07	1.21	0.06263
719	000009	2012-01-18	3	13.45	12.71	62349778	1.39787e+07	1.41252e+07	0.74	0.05776
719	000009	2012-01-19	3	13.16	12.58	42778573	1.40435e+07	1.41907e+07	0.58	0.03963
719	000009	2012-01-20	3	13.16	12.74	27654195	1.38384e+07	1.39834e+07	0.42	0.02562
719	000009	2012-01-30	3	12.98	12.41	25272181	1.35254e+07	1.36671e+07	0.57	0.02341
719	000009	2012-01-31	3	13.3	12.5	41113427	1.39247e+07	1.40707e+07	0.8	0.03809
719	000009	2012-02-01	3	12.85	12.35	28257697	1.34498e+07	1.35908e+07	0.5	0.02618
719	000009	2012-02-02	3	13.21	12.38	44417376	1.42378e+07	1.4387e+07	0.83	0.04115
719	000009	2012-02-03	3	13.35	12.9	40525707	1.4227e+07	1.43761e+07	0.45	0.03754
719	000009	2012-02-06	3	13.54	13.03	38680845	1.43025e+07	1.44524e+07	0.51	0.03583
719	000009	2012-02-07	3	13.2	12.7	29937674	1.39247e+07	1.40707e+07	0.5	0.02773
719	000009	2012-02-08	3	13.5	12.72	41626125	1.44645e+07	1.46161e+07	0.78	0.03856
719	000009	2012-02-09	3	14.15	13.36	57272457	1.46804e+07	1.48342e+07	0.79	0.05306
719	000009	2012-02-10	3	13.8	13.41	30938166	1.46804e+07	1.48342e+07	0.39	0.02866
719	000009	2012-02-13	3	13.99	13.3	33998615	1.48747e+07	1.50305e+07	0.69	0.0315
719	000009	2012-02-14	3	14.12	13.7	37492540	1.4961e+07	1.51178e+07	0.42	0.03473
719	000009	2012-02-15	3	14.14	13.65	36366342	1.50905e+07	1.52487e+07	0.49	0.03369
719	000009	2012-02-16	3	14.39	13.81	38198781	1.53604e+07	1.55214e+07	0.58	0.03539
719	000009	2012-02-17	3	14.45	13.96	25840589	1.51769e+07	1.5336e+07	0.49	0.02394
719	000009	2012-02-20	3	14.46	14.01	52096377	1.51337e+07	1.52923e+07	0.45	0.04826
719	000009	2012-02-21	3	14.02	13.43	45261185	1.50582e+07	1.5216e+07	0.59	0.04193
719	000009	2012-02-22	3	14.17	13.86	39494202	1.52309e+07	1.53905e+07	0.31	0.03659
719	000009	2012-02-23	3	14.29	13.68	49370729	1.50258e+07	1.51832e+07	0.61	0.04574
719	000009	2012-02-24	3	14.18	13.58	63694587	1.51661e+07	1.5325e+07	0.6	0.05901
719	000009	2012-02-27	3	14.77	13.95	84185704	1.53712e+07	1.55323e+07	0.82	0.07799
719	000009	2012-02-28	3	13.7	12.82	131609693	1.38384e+07	1.39834e+07	0.88	0.12192
719	000009	2012-02-29	3	12.65	12.11	67896833	1.32879e+07	1.34271e+07	0.54	0.0629
719	000009	2012-03-01	3	12.65	12.23	39346181	1.35146e+07	1.36562e+07	0.42	0.03645
719	000009	2012-03-02	3	12.79	12.4	43325573	1.37628e+07	1.39071e+07	0.39	0.04014
719	000009	2012-03-05	3	12.83	12.5	37263708	1.35577e+07	1.36998e+07	0.33	0.03452
719	000009	2012-03-06	3	12.78	12.4	35571746	1.36549e+07	1.3798e+07	0.38	0.03295
719	000009	2012-03-07	3	12.67	12.31	32515021	1.33203e+07	1.34599e+07	0.36	0.03012
719	000009	2012-03-08	3	12.71	12.4	30640312	1.36009e+07	1.37435e+07	0.31	0.02839
719	000009	2012-03-09	3	12.73	12.45	32009458	1.36765e+07	1.38198e+07	0.28	0.02965
719	000009	2012-03-12	3	13.03	12.57	46505528	1.39463e+07	1.40925e+07	0.46	0.04308
719	000009	2012-03-13	3	12.89	12.5	44782259	1.36981e+07	1.38416e+07	0.39	0.04149
719	000009	2012-03-14	3	13	12.06	65818295	1.31368e+07	1.32744e+07	0.94	0.06097
719	000009	2012-03-15	3	12.34	11.32	50565553	1.23272e+07	1.24564e+07	1.02	0.04684
719	000009	2012-03-16	3	11.74	11.26	31885833	1.2651e+07	1.27836e+07	0.48	0.02954
719	000009	2012-03-19	3	11.78	11.45	24591886	1.26726e+07	1.28054e+07	0.33	0.02278
719	000009	2012-03-20	3	11.8	11.36	20929047	1.24459e+07	1.25764e+07	0.44	0.01939
719	000009	2012-03-21	3	11.93	11.41	29918844	1.26294e+07	1.27618e+07	0.52	0.02772
719	000009	2012-03-22	3	11.71	11.4	20010405	1.24243e+07	1.25545e+07	0.31	0.01854
719	000009	2012-03-23	3	11.56	11.07	22803306	1.20357e+07	1.21619e+07	0.49	0.02113
719	000009	2012-03-26	3	11.25	10.83	16357140	1.18522e+07	1.19764e+07	0.42	0.01515
719	000009	2012-03-27	3	11.16	10.93	18225066	1.18738e+07	1.19983e+07	0.23	0.01688
719	000009	2012-03-28	3	11.02	10.23	28806660	1.11398e+07	1.12565e+07	0.79	0.02669
719	000009	2012-03-29	3	10.5	10.17	22290124	1.10858e+07	1.1202e+07	0.33	0.02065
719	000009	2012-03-30	3	10.44	10.05	17878811	1.09455e+07	1.10602e+07	0.39	0.01656
720	000011	2011-10-10	1	8.27	8.1	1455650	1.18544e+06	4.32214e+06	0.17	0.00685
720	000011	2011-10-11	1	8.42	8.08	2020219	1.18834e+06	4.33271e+06	0.34	0.00951
720	000011	2011-10-12	1	8.7	8.06	4831942	1.25355e+06	4.57048e+06	0.64	0.02274
720	000011	2011-10-13	1	8.75	8.52	4088543	1.25645e+06	4581048	0.23	0.01924
720	000011	2011-10-14	1	8.68	8.5	2782891	1.25645e+06	4581048	0.18	0.01309
720	000011	2011-10-17	1	8.76	8.6	2189808	1.2492e+06	4.55463e+06	0.16	0.0103
720	000011	2011-10-18	1	8.59	7.99	4468411	1.1637e+06	4.24289e+06	0.6	0.02103
720	000011	2011-10-19	1	8.1	7.6	4847127	1.11443e+06	4.06324e+06	0.5	0.02281
720	000011	2011-10-20	1	7.72	7.39	5153709	1.09269e+06	3.98398e+06	0.33	0.02425
720	000011	2011-10-21	1	7.78	7.45	5002861	1.09414e+06	3.98926e+06	0.33	0.02354
720	000011	2011-10-24	1	7.83	7.45	5541042	1118776	4.07909e+06	0.38	0.02607
720	000011	2011-10-25	1	7.94	7.48	9316705	1.13762e+06	4.14778e+06	0.46	0.04384
720	000011	2011-10-26	1	8.05	7.68	9994834	1.14776e+06	4.18476e+06	0.37	0.04703
720	000011	2011-10-27	1	8.13	7.79	9414504	1.17819e+06	4.29572e+06	0.34	0.0443
720	000011	2011-10-28	1	8.65	8.13	10437154	1.20138e+06	4.38026e+06	0.52	0.04911
720	000011	2011-10-31	1	8.25	8.01	5811789	1.18399e+06	4.31686e+06	0.24	0.02735
720	000011	2011-11-01	1	8.18	7.98	4928219	1.1608e+06	4.23232e+06	0.2	0.02319
720	000011	2011-11-02	1	8.11	7.71	6111996	1.1637e+06	4.24289e+06	0.4	0.02876
720	000011	2011-11-03	1	8.31	7.97	8197407	1.18399e+06	4.31686e+06	0.34	0.03857
720	000011	2011-11-04	1	8.45	8.18	7860539	1.20428e+06	4.39083e+06	0.27	0.03699
720	000011	2011-11-07	1	8.3	8.06	5264152	1.1724e+06	4.27459e+06	0.24	0.02477
720	000011	2011-11-08	1	8.09	7.8	5846156	1.13906e+06	4.15306e+06	0.29	0.02751
720	000011	2011-11-09	1	7.95	7.79	3717167	1.15066e+06	4.19533e+06	0.16	0.01749
720	000011	2011-11-10	1	7.88	7.71	4142555	1.12023e+06	4.08437e+06	0.17	0.01949
720	000011	2011-11-11	1	7.84	7.71	2544299	1.12312e+06	4.09494e+06	0.13	0.01197
720	000011	2011-11-14	1	7.98	7.78	4485173	1.15501e+06	4.21118e+06	0.2	0.0211
720	000011	2011-11-15	1	8.22	7.91	6787912	1.18109e+06	4.30629e+06	0.31	0.03194
720	000011	2011-11-16	1	8.2	7.79	5589419	1.13617e+06	4.14249e+06	0.41	0.0263
720	000011	2011-11-17	1	7.9	7.7	3558283	1.13327e+06	4.13193e+06	0.2	0.01674
720	000011	2011-11-18	1	7.75	7.52	3163362	1.08979e+06	3.97341e+06	0.23	0.01489
720	000011	2011-11-21	1	7.62	7.46	1575090	1.10283e+06	4.02097e+06	0.16	0.00741
720	000011	2011-11-22	1	7.63	7.48	2028920	1.09704e+06	3.99983e+06	0.15	0.00955
720	000011	2011-11-23	1	7.62	7.48	1540494	1.08689e+06	3.96284e+06	0.14	0.00725
720	000011	2011-11-24	1	7.75	7.3	3443777	1.10139e+06	4.01568e+06	0.45	0.0162
720	000011	2011-11-25	1	7.58	7.37	2542710	1.0724e+06	3.91001e+06	0.21	0.01196
720	000011	2011-11-28	1	7.43	7.2	2552012	1.04777e+06	3.82018e+06	0.23	0.01201
720	000011	2011-11-29	1	7.37	7.22	3530376	1.06081e+06	3.86774e+06	0.15	0.01661
720	000011	2011-11-30	1	7.47	6.86	5503019	999942	3.64582e+06	0.61	0.02589
720	000011	2011-12-01	1	7.27	7.01	5625990	1.02168e+06	3.72507e+06	0.26	0.02647
720	000011	2011-12-02	1	7	6.73	3267288	981103	3.57713e+06	0.27	0.01537
720	000011	2011-12-05	1	6.79	6.6	2045404	959365	3.49787e+06	0.19	0.00962
720	000011	2011-12-06	1	6.72	6.61	1849943	970958	3.54014e+06	0.11	0.0087
720	000011	2011-12-07	1	6.75	6.65	1921251	970958	3.54014e+06	0.1	0.00904
720	000011	2011-12-08	1	6.71	6.47	2583708	959365	3.49787e+06	0.24	0.01216
720	000011	2011-12-09	1	6.85	6.48	5934343	991247	3.61411e+06	0.37	0.02792
720	000011	2011-12-12	1	6.87	6.69	4390485	988349	3.60355e+06	0.18	0.02066
720	000011	2011-12-13	1	7.08	6.65	8036861	1.01878e+06	3.71451e+06	0.43	0.03782
720	000011	2011-12-14	1	7.09	6.93	5693953	1.02023e+06	3.71979e+06	0.16	0.02679
720	000011	2011-12-15	1	7.6	6.93	14598775	1.05791e+06	3.85717e+06	0.67	0.06869
720	000011	2011-12-16	1	7.54	7.12	8374900	1.09124e+06	3.9787e+06	0.42	0.03941
720	000011	2011-12-19	1	7.58	7.35	6954949	1.08576e+06	3.95228e+06	0.23	0.03269
720	000011	2011-12-20	1	7.7	7.44	7162891	1.0843e+06	3.94699e+06	0.26	0.03367
720	000011	2011-12-21	1	7.6	7.22	6877829	1.06834e+06	3.88887e+06	0.38	0.03233
720	000011	2011-12-22	1	7.35	6.8	5081227	1.02334e+06	3.72507e+06	0.55	0.02388
720	000011	2011-12-23	1	7.25	6.94	5619977	1.0306e+06	3.75149e+06	0.31	0.02642
720	000011	2011-12-26	1	7.22	6.88	3733888	998663	3.63525e+06	0.34	0.01755
720	000011	2011-12-27	1	7.1	6.47	7339154	939150	3.41861e+06	0.63	0.0345
720	000011	2011-12-28	1	6.47	5.98	7496902	894152	3.25482e+06	0.49	0.03524
720	000011	2011-12-29	1	6.18	6.04	3146882	883991	3.21783e+06	0.14	0.01479
720	000011	2011-12-30	1	6.24	6.11	3505796	895603	3.2601e+06	0.13	0.01648
720	000011	2012-01-04	2	6.79	6.03	15101766	879637	3.20195e+06	0.76	0.07098
720	000011	2012-01-05	3	5.98	5.45	10747879	792545	2.88492e+06	0.53	0.05052
720	000011	2012-01-06	3	5.59	5.32	4863492	811415	2.95361e+06	0.27	0.02286
720	000011	2012-01-09	3	5.85	5.53	5470094	847703	3.0857e+06	0.32	0.02571
720	000011	2012-01-10	3	6.1	5.8	6580589	885444	3.22308e+06	0.3	0.03093
720	000011	2012-01-11	3	6.12	5.91	5765704	870928	3.17024e+06	0.21	0.0271
720	000011	2012-01-12	3	6.57	5.93	9988349	899959	3.27592e+06	0.64	0.04695
720	000011	2012-01-13	3	6.16	5.82	6113754	856413	3.11741e+06	0.34	0.02874
720	000011	2012-01-16	3	5.92	5.7	2426650	827382	3.01173e+06	0.22	0.01141
720	000011	2012-01-17	3	6.09	5.65	4301656	881089	3.20723e+06	0.44	0.02022
720	000011	2012-01-18	3	6.15	5.95	4790637	866573	3.15439e+06	0.2	0.02252
720	000011	2012-01-19	3	6.12	5.95	3102548	881089	3.20723e+06	0.17	0.01458
720	000011	2012-01-20	3	6.26	6.04	4699002	901411	3.2812e+06	0.22	0.02209
720	000011	2012-01-30	3	6.21	6.06	3388442	881089	3.20723e+06	0.15	0.01593
720	000011	2012-01-31	3	6.11	6.02	1917960	883992	3.2178e+06	0.09	0.00901
720	000011	2012-02-01	3	6.13	5.92	2895956	860767	3.13326e+06	0.21	0.01361
720	000011	2012-02-02	3	6.14	5.93	4093048	891250	3.24422e+06	0.21	0.01924
720	000011	2012-02-03	3	6.67	6.23	11731851	937699	3.4133e+06	0.44	0.05514
720	000011	2012-02-06	3	6.42	6.26	6880637	918829	3.34461e+06	0.16	0.03234
720	000011	2012-02-07	3	6.32	6.12	3920265	895604	3.26007e+06	0.2	0.01843
720	000011	2012-02-08	3	6.38	6.17	4690547	921732	3.35517e+06	0.21	0.02205
720	000011	2012-02-09	3	6.66	6.3	11060957	933345	3.39744e+06	0.36	0.05199
720	000011	2012-02-10	3	6.78	6.4	13939343	968182	3.52425e+06	0.38	0.06552
720	000011	2012-02-13	3	6.6	6.41	9187867	955118	3.4767e+06	0.19	0.04318
720	000011	2012-02-14	3	6.96	6.4	12177372	992858	3.61408e+06	0.56	0.05724
720	000011	2012-02-15	3	6.92	6.7	9954504	1.00012e+06	3.6405e+06	0.22	0.04679
720	000011	2012-02-16	3	6.95	6.75	6513579	991406	3.60879e+06	0.2	0.03061
720	000011	2012-02-17	3	6.89	6.63	5412250	982697	3.57709e+06	0.26	0.02544
720	000011	2012-02-20	3	7.06	6.81	10544476	997213	3.62993e+06	0.25	0.04956
720	000011	2012-02-21	3	6.94	6.63	6810410	1.00302e+06	3.65106e+06	0.31	0.03201
720	000011	2012-02-22	3	7.18	6.86	10699143	1.02624e+06	3.7356e+06	0.32	0.05029
720	000011	2012-02-23	3	7.17	6.96	7260027	1.02624e+06	3.7356e+06	0.21	0.03412
720	000011	2012-02-24	3	7.78	7.01	18371928	1.1293e+06	4.11075e+06	0.77	0.08635
720	000011	2012-02-27	3	8.56	8.06	43855879	1.24252e+06	4.52288e+06	0.5	0.20613
720	000011	2012-02-28	3	8.43	8.16	21404048	1.21059e+06	4.40664e+06	0.27	0.1006
720	000011	2012-02-29	3	8.27	7.95	14023119	1.16559e+06	4.24284e+06	0.32	0.06591
720	000011	2012-03-01	3	8.24	7.98	10807155	1.16269e+06	4.23227e+06	0.26	0.0508
720	000011	2012-03-02	3	8.8	7.98	28658811	1.25414e+06	4.56515e+06	0.82	0.1347
720	000011	2012-03-05	3	8.65	8.2	22336759	1.20043e+06	4.36965e+06	0.45	0.10499
720	000011	2012-03-06	3	8.43	8.12	13443847	1.20769e+06	4.39607e+06	0.31	0.06319
720	000011	2012-03-07	3	8.37	8.12	9190813	1.18882e+06	4.32738e+06	0.25	0.0432
720	000011	2012-03-08	3	8.42	8.23	8756698	1.20769e+06	4.39607e+06	0.19	0.04116
720	000011	2012-03-09	3	8.37	8.16	7658716	1.20624e+06	4.39079e+06	0.21	0.036
720	000011	2012-03-12	3	8.35	8.07	8924359	1.18446e+06	4.31153e+06	0.28	0.04195
720	000011	2012-03-13	3	8.29	8.14	7323043	1.19462e+06	4.34852e+06	0.15	0.03442
720	000011	2012-03-14	3	8.49	7.43	18493359	1.10608e+06	4.02621e+06	1.06	0.08692
720	000011	2012-03-15	3	7.57	7	14127864	1037856	3.77787e+06	0.57	0.0664
720	000011	2012-03-16	3	7.3	7.01	10741167	1.05818e+06	3.85185e+06	0.29	0.05048
720	000011	2012-03-19	3	7.31	7.12	7599805	1.06108e+06	3.86241e+06	0.19	0.03572
720	000011	2012-03-20	3	7.66	7.16	12666555	1.07124e+06	3.8994e+06	0.5	0.05953
720	000011	2012-03-21	3	7.5	7.19	7244174	1.07269e+06	3.90468e+06	0.31	0.03405
720	000011	2012-03-22	3	7.64	7.27	10685625	1.09301e+06	3.97866e+06	0.37	0.05022
720	000011	2012-03-23	3	7.46	7.1	8865444	1.04221e+06	3.79372e+06	0.36	0.04167
720	000011	2012-03-26	3	7.4	7.1	6234750	1.05673e+06	3.84656e+06	0.3	0.0293
720	000011	2012-03-27	3	7.4	7.22	4585972	1.05092e+06	3.82543e+06	0.18	0.02155
720	000011	2012-03-28	3	7.38	7.01	7096122	1.03205e+06	3.75674e+06	0.37	0.03335
720	000011	2012-03-29	3	7.11	6.4	7896385	1.01318e+06	3.68805e+06	0.71	0.03711
720	000011	2012-03-30	3	6.92	6.65	5972019	972536	3.5401e+06	0.27	0.02807
721	000012	2011-10-10	1	14.38	14.1	6134688	1.82511e+07	1.85869e+07	0.28	0.00299
721	000012	2011-10-11	1	14.71	14.03	9923346	1.83027e+07	1.86394e+07	0.68	0.00483
721	000012	2011-10-12	1	14.7	13.84	22605108	1.89347e+07	1.9283e+07	0.86	0.01101
721	000012	2011-10-13	1	14.9	14.48	17142879	1.89605e+07	1.93093e+07	0.42	0.00835
721	000012	2011-10-14	1	14.83	14.34	13063795	1.89476e+07	1.92917e+07	0.49	0.00637
721	000012	2011-10-17	1	14.93	14.52	9461769	1.88187e+07	1.91604e+07	0.41	0.00461
721	000012	2011-10-18	1	14.48	14.01	13698631	1.80834e+07	1.84118e+07	0.47	0.00667
721	000012	2011-10-19	1	14.17	13.88	9181464	1.79416e+07	1.82674e+07	0.29	0.00447
721	000012	2011-10-20	1	13.9	12.78	20320773	1.69871e+07	1.72955e+07	1.12	0.0099
721	000012	2011-10-21	1	13.12	11.85	27347256	1.52845e+07	1.5562e+07	1.27	0.01332
721	000012	2011-10-24	1	11.7	10.9	29504284	1.48073e+07	1.50761e+07	0.8	0.01438
721	000012	2011-10-25	1	12.07	11.3	29355854	1.54522e+07	1.57328e+07	0.77	0.0143
721	000012	2011-10-26	1	12.42	11.75	25542674	1.54393e+07	1.57196e+07	0.67	0.01245
721	000012	2011-10-27	1	12.23	11.87	19611579	1.54006e+07	1.56802e+07	0.36	0.00956
721	000012	2011-10-28	1	12.58	12.13	31520824	1.60197e+07	1.63106e+07	0.45	0.01536
721	000012	2011-10-31	1	12.52	12.28	17446187	1.5981e+07	1.62712e+07	0.24	0.0085
721	000012	2011-11-01	1	12.67	12.12	23827423	1.61874e+07	16481326	0.55	0.01161
721	000012	2011-11-02	1	12.64	12.1	31954893	1.6239e+07	1.65339e+07	0.54	0.01557
721	000012	2011-11-03	1	13.2	12.51	50119778	1.64712e+07	1.67702e+07	0.69	0.02442
721	000012	2011-11-04	1	13.07	12.63	41964242	1.66517e+07	1.69541e+07	0.44	0.02045
721	000012	2011-11-07	1	12.86	12.51	23406959	1.61616e+07	1.64551e+07	0.35	0.0114
721	000012	2011-11-08	1	12.66	12.3	14876186	1.58907e+07	1.61793e+07	0.36	0.00725
721	000012	2011-11-09	1	12.48	11.96	20209176	1.59294e+07	1.62187e+07	0.52	0.00985
721	000012	2011-11-10	1	12.36	12.01	18977573	1.56586e+07	1.59429e+07	0.35	0.00925
721	000012	2011-11-11	1	12.45	12.03	27116336	15710156	1.59954e+07	0.42	0.01321
721	000012	2011-11-14	1	12.49	12.23	36861654	1.611e+07	1.64025e+07	0.26	0.01796
721	000012	2011-11-15	1	12.68	12.36	35885918	1.62003e+07	1.64945e+07	0.32	0.01748
721	000012	2011-11-16	1	12.95	12.21	51879375	1.57746e+07	1.60611e+07	0.74	0.02528
721	000012	2011-11-17	1	12.3	11.91	27148376	1.54264e+07	1.57065e+07	0.39	0.01323
721	000012	2011-11-18	1	11.79	11.2	37776844	1.44848e+07	1.47478e+07	0.59	0.01841
721	000012	2011-11-21	1	11.35	11.07	17976057	1.45235e+07	1.47872e+07	0.28	0.00876
721	000012	2011-11-22	1	11.26	11.01	11893200	1.44848e+07	1.47478e+07	0.25	0.00579
721	000012	2011-11-23	1	11.3	10.98	14910106	1.42268e+07	1.44852e+07	0.32	0.00726
721	000012	2011-11-24	1	11.07	10.67	17060327	1.40979e+07	1.43539e+07	0.4	0.00831
721	000012	2011-11-25	1	10.97	10.7	11299213	1.38399e+07	1.40912e+07	0.27	0.00551
721	000012	2011-11-28	1	10.88	10.61	10289945	1.38657e+07	1.41175e+07	0.27	0.00501
721	000012	2011-11-29	1	11.25	10.84	32980890	1.43429e+07	1.46034e+07	0.41	0.01607
721	000012	2011-11-30	1	11.11	10.24	28341972	1.34401e+07	1.36841e+07	0.87	0.01381
721	000012	2011-12-01	1	10.88	10.46	34292569	1.35561e+07	1.38023e+07	0.42	0.01671
721	000012	2011-12-02	1	10.45	10.01	18653763	1.30789e+07	1.33164e+07	0.44	0.00909
721	000012	2011-12-05	1	10.08	9.6	22175621	1.24082e+07	1.26335e+07	0.48	0.0108
721	000012	2011-12-06	1	9.8	9.51	14917761	1.26017e+07	1.28305e+07	0.29	0.00727
721	000012	2011-12-07	1	9.86	9.64	13572010	1.25114e+07	1.27386e+07	0.22	0.00661
721	000012	2011-12-08	1	9.87	9.39	21547251	1.24469e+07	1.26729e+07	0.48	0.0105
721	000012	2011-12-09	1	9.69	9.37	18364422	1.21889e+07	1.24102e+07	0.32	0.00895
721	000012	2011-12-12	1	9.55	9.36	13606297	1.20728e+07	1.2292e+07	0.19	0.00663
721	000012	2011-12-13	1	9.38	9.01	22872520	1.18536e+07	1.20688e+07	0.37	0.01114
721	000012	2011-12-14	1	9.33	9.05	12964536	1.17375e+07	1.19506e+07	0.28	0.00632
721	000012	2011-12-15	1	9.1	8.72	19392034	1.12731e+07	1.14778e+07	0.38	0.00945
721	000012	2011-12-16	1	9.18	8.73	21232704	1.17375e+07	1.19506e+07	0.45	0.01035
721	000012	2011-12-19	1	9.49	8.97	43556285	1.22276e+07	1.24496e+07	0.52	0.02122
721	000012	2011-12-20	1	9.55	9.18	30796600	1.19052e+07	1.21213e+07	0.37	0.01501
721	000012	2011-12-21	1	9.38	8.82	27616873	1.13892e+07	1.1596e+07	0.56	0.01346
721	000012	2011-12-22	1	9.15	8.51	28926076	1.1802e+07	1.20163e+07	0.64	0.01409
721	000012	2011-12-23	1	9.45	9.01	40209118	1.19567e+07	1.21739e+07	0.44	0.01959
721	000012	2011-12-26	1	9.35	9.06	19398658	1.16988e+07	1.19112e+07	0.29	0.00945
721	000012	2011-12-27	1	9.09	8.75	15620930	1.13505e+07	11556627	0.34	0.00761
721	000012	2011-12-28	1	9.14	8.55	24050437	1.16988e+07	1.19112e+07	0.59	0.01172
721	000012	2011-12-29	1	9.27	8.93	23049936	1.18149e+07	1.20294e+07	0.34	0.01123
721	000012	2011-12-30	1	9.18	8.9	45528898	1.16859e+07	1.18981e+07	0.28	0.02218
721	000012	2012-01-04	2	9.13	8.61	31650440	1.11184e+07	1.13202e+07	0.52	0.01542
721	000012	2012-01-05	3	8.6	8.16	23486878	1.05766e+07	1.07687e+07	0.44	0.01144
721	000012	2012-01-06	3	8.29	7.94	19859120	1.06669e+07	1.08606e+07	0.35	0.00968
721	000012	2012-01-09	3	8.74	8.18	33861014	11221540	1.14253e+07	0.56	0.0165
721	000012	2012-01-10	3	9.57	8.63	84187331	12343694	1.25678e+07	0.94	0.04102
721	000012	2012-01-11	3	9.9	9.54	88178609	1.26017e+07	1.28305e+07	0.36	0.04296
721	000012	2012-01-12	3	10.14	9.63	66056514	1.25888e+07	1.28173e+07	0.51	0.03218
721	000012	2012-01-13	3	9.76	9.13	58344310	1.20083e+07	1.22264e+07	0.63	0.02843
721	000012	2012-01-16	3	9.4	9	32439137	1.16085e+07	1.18193e+07	0.4	0.01581
721	000012	2012-01-17	3	9.9	8.93	66705671	1.27693e+07	1.30012e+07	0.97	0.0325
721	000012	2012-01-18	3	10.2	9.69	77464198	1.25759e+07	1.28042e+07	0.51	0.03774
721	000012	2012-01-19	3	10.25	9.67	57866121	1.30531e+07	1.32901e+07	0.58	0.02819
721	000012	2012-01-20	3	10.25	9.92	45616338	1.3066e+07	1.33033e+07	0.33	0.02223
721	000012	2012-01-30	3	10.18	9.83	26649929	1.27435e+07	1.29749e+07	0.35	0.01298
721	000012	2012-01-31	3	9.94	9.68	18707074	1.27435e+07	1.29749e+07	0.26	0.00911
721	000012	2012-02-01	3	10.05	9.58	26250635	1.24082e+07	1.26335e+07	0.47	0.01279
721	000012	2012-02-02	3	10.04	9.58	36583044	1.29112e+07	1.31457e+07	0.46	0.01782
721	000012	2012-02-03	3	10.45	9.9	61649892	1.32337e+07	1.3474e+07	0.55	0.03004
721	000012	2012-02-06	3	10.67	10.22	66166725	1.36206e+07	1.3868e+07	0.45	0.03224
721	000012	2012-02-07	3	10.48	10.15	40198661	1.32595e+07	1.35002e+07	0.33	0.01959
721	000012	2012-02-08	3	10.72	10.2	47009200	1.3698e+07	1.39467e+07	0.52	0.0229
721	000012	2012-02-09	3	10.94	10.53	59424832	1.3827e+07	1.40781e+07	0.41	0.02895
721	000012	2012-02-10	3	10.88	10.51	43284677	1.36722e+07	1.39205e+07	0.37	0.02109
721	000012	2012-02-13	3	11	10.36	52323757	1.4085e+07	1.43407e+07	0.64	0.02549
721	000012	2012-02-14	3	11.1	10.75	39777156	1.40076e+07	1.42619e+07	0.35	0.01938
721	000012	2012-02-15	3	11.14	10.67	46574804	1.4214e+07	1.4472e+07	0.47	0.02269
721	000012	2012-02-16	3	11.07	10.77	34442392	1.4085e+07	1.43407e+07	0.3	0.01678
721	000012	2012-02-17	3	10.99	10.68	24839560	1.38915e+07	1.41437e+07	0.31	0.0121
721	000012	2012-02-20	3	11.2	10.78	45837799	1.40979e+07	1.43539e+07	0.42	0.02233
721	000012	2012-02-21	3	10.98	10.64	36185082	1.41108e+07	1.4367e+07	0.34	0.01763
721	000012	2012-02-22	3	11.17	10.83	38265996	1.43042e+07	1.4564e+07	0.34	0.01864
721	000012	2012-02-23	3	11.2	10.91	32917535	1.42011e+07	1.44589e+07	0.29	0.01604
721	000012	2012-02-24	3	11.4	10.85	64082583	1.46654e+07	1.49317e+07	0.55	0.03122
721	000012	2012-02-27	3	11.53	11.27	61008526	1.45364e+07	1.48004e+07	0.26	0.02973
721	000012	2012-02-28	3	11.27	11.02	41830470	1.42784e+07	1.45377e+07	0.25	0.02038
721	000012	2012-02-29	3	11.09	10.82	33110574	1.40076e+07	1.42619e+07	0.27	0.01613
721	000012	2012-03-01	3	11.03	10.78	26958958	1.40721e+07	1.43276e+07	0.25	0.01314
721	000012	2012-03-02	3	11.16	10.91	28541713	1.43687e+07	1.46296e+07	0.25	0.01391
721	000012	2012-03-05	3	11.32	11.12	36350033	1.43558e+07	1.46165e+07	0.2	0.01771
721	000012	2012-03-06	3	11.08	10.7	33969384	1.38915e+07	1.41437e+07	0.38	0.01655
721	000012	2012-03-07	3	10.81	10.57	25636639	1.36851e+07	1.39336e+07	0.24	0.01249
721	000012	2012-03-08	3	10.82	10.66	24558532	1.38141e+07	1.40649e+07	0.16	0.01197
721	000012	2012-03-09	3	11.14	10.75	37119946	1.43687e+07	1.46296e+07	0.39	0.01809
721	000012	2012-03-12	3	11.2	11.01	31875308	1.43558e+07	1.46165e+07	0.19	0.01553
721	000012	2012-03-13	3	11.44	11.08	58039687	1.47041e+07	1.49711e+07	0.36	0.02828
721	000012	2012-03-14	3	11.5	10.5	73531972	1.37367e+07	1.39861e+07	1	0.03583
721	000012	2012-03-15	3	10.7	10.16	40028606	1.31821e+07	1.34214e+07	0.54	0.0195
721	000012	2012-03-16	3	10.47	10.16	27928694	1.35045e+07	1.37498e+07	0.31	0.01361
721	000012	2012-03-19	3	10.51	10.28	22709585	1.35432e+07	1.37892e+07	0.23	0.01106
721	000012	2012-03-20	3	10.65	10.27	22646235	1.32724e+07	1.35134e+07	0.38	0.01103
721	000012	2012-03-21	3	10.5	10.22	21756321	1.34143e+07	1.36578e+07	0.28	0.0106
721	000012	2012-03-22	3	10.45	10.18	17761058	1.32595e+07	1.35002e+07	0.27	0.00865
721	000012	2012-03-23	3	10.22	9.83	27423178	1.27306e+07	1.29618e+07	0.39	0.01336
721	000012	2012-03-26	3	9.91	9.51	20199004	1.2434e+07	1.26598e+07	0.4	0.00984
721	000012	2012-03-27	3	9.82	9.61	15595337	1.24469e+07	1.26729e+07	0.21	0.0076
721	000012	2012-03-28	3	9.63	9.13	22172330	1.17891e+07	1.20031e+07	0.5	0.0108
721	000012	2012-03-29	3	9.11	8.73	20087728	1.14021e+07	1.16092e+07	0.38	0.00979
721	000012	2012-03-30	3	9.03	8.85	15195564	1.15569e+07	1.17667e+07	0.18	0.0074
722	000014	2011-10-10	1	6.18	6.11	736039	1.23242e+06	1.23242e+06	0.07	0.00365
722	000014	2011-10-11	1	6.28	6.05	968027	1.24049e+06	1.24049e+06	0.23	0.0048
722	000014	2011-10-12	1	6.39	6.14	1291950	1.28284e+06	1.28284e+06	0.25	0.00641
722	000014	2011-10-13	1	6.42	6.34	744054	1.2889e+06	1.2889e+06	0.08	0.00369
722	000014	2011-10-14	1	6.39	6.24	923499	1.27276e+06	1.27276e+06	0.15	0.00458
722	000014	2011-10-17	1	6.35	6.24	670280	1.27074e+06	1.27074e+06	0.11	0.00332
722	000014	2011-10-18	1	6.28	6.04	992578	1.24049e+06	1.24049e+06	0.24	0.00492
722	000014	2011-10-19	1	6.19	6.07	591888	1244521	1244521	0.12	0.00293
722	000014	2011-10-20	1	6.17	5.95	701482	1.22032e+06	1.22032e+06	0.22	0.00348
722	000014	2011-10-21	1	6.12	6	481368	1.21427e+06	1.21427e+06	0.12	0.00239
722	000014	2011-10-24	1	6.1	5.89	612031	1.22838e+06	1.22838e+06	0.21	0.00303
722	000014	2011-10-25	1	6.26	6.03	1166483	1.25259e+06	1.25259e+06	0.23	0.00578
722	000014	2011-10-26	1	6.32	6.18	1545139	1.25662e+06	1.25662e+06	0.14	0.00766
722	000014	2011-10-27	1	6.34	6.2	855019	1.26873e+06	1.26873e+06	0.14	0.00424
722	000014	2011-10-28	1	6.66	6.31	2722750	1.30907e+06	1.30907e+06	0.35	0.0135
722	000014	2011-10-31	1	6.49	6.34	1510893	1.30503e+06	1.30503e+06	0.15	0.00749
722	000014	2011-11-01	1	6.49	6.34	875798	1.29293e+06	1.29293e+06	0.15	0.00434
722	000014	2011-11-02	1	6.94	6.22	5953658	1.3958e+06	1.3958e+06	0.72	0.02952
722	000014	2011-11-03	1	6.94	6.77	6516941	1.36958e+06	1.36958e+06	0.17	0.03231
722	000014	2011-11-04	1	6.82	6.67	2217929	1.36151e+06	1.36151e+06	0.15	0.011
722	000014	2011-11-07	1	6.96	6.64	2321961	1.36554e+06	1.36554e+06	0.32	0.01151
722	000014	2011-11-08	1	6.75	6.6	1343866	1.33731e+06	1.33731e+06	0.15	0.00666
722	000014	2011-11-09	1	6.71	6.51	1834747	1.34537e+06	1.34537e+06	0.2	0.0091
722	000014	2011-11-10	1	6.6	6.46	1352718	1.30503e+06	1.30503e+06	0.14	0.00671
722	000014	2011-11-11	1	6.58	6.44	993830	1.32117e+06	1.32117e+06	0.14	0.00493
722	000014	2011-11-14	1	6.66	6.54	1182687	1.33932e+06	1.33932e+06	0.12	0.00586
722	000014	2011-11-16	1	6.69	6.38	1300000	1.29696e+06	1.29696e+06	0.31	0.00645
722	000014	2011-11-17	1	6.48	6.36	1012495	1.29696e+06	1.29696e+06	0.12	0.00502
722	000014	2011-11-18	1	6.4	6.21	879619	1.25864e+06	1.25864e+06	0.19	0.00436
722	000014	2011-11-21	1	6.29	6.19	546233	1.26873e+06	1.26873e+06	0.1	0.00271
722	000014	2011-11-22	1	6.33	6.19	547570	1.26267e+06	1.26267e+06	0.14	0.00271
722	000014	2011-11-23	1	6.32	6.21	424999	1.26066e+06	1.26066e+06	0.11	0.00211
722	000014	2011-11-24	1	6.32	6.11	706406	1.26066e+06	1.26066e+06	0.21	0.0035
722	000014	2011-11-25	1	6.29	6.14	367857	1.24049e+06	1.24049e+06	0.15	0.00182
722	000014	2011-11-28	1	6.19	6.03	562713	1.23242e+06	1.23242e+06	0.16	0.00279
722	000014	2011-11-29	1	6.24	6.09	756314	1.25662e+06	1.25662e+06	0.15	0.00375
722	000014	2011-11-30	1	6.23	5.9	1375776	1.20216e+06	1.20216e+06	0.33	0.00682
722	000014	2011-12-01	1	6.24	6.05	1587971	1.23847e+06	1.23847e+06	0.19	0.00787
722	000014	2011-12-02	1	6.15	5.96	630441	1.21023e+06	1.21023e+06	0.19	0.00313
722	000014	2011-12-05	1	6	5.83	641299	1.18603e+06	1.18603e+06	0.17	0.00318
722	000014	2011-12-06	1	5.93	5.82	404182	1.19208e+06	1.19208e+06	0.11	0.002
722	000014	2011-12-07	1	5.94	5.86	359757	1.18603e+06	1.18603e+06	0.08	0.00178
722	000014	2011-12-08	1	5.9	5.73	484784	1.17796e+06	1.17796e+06	0.17	0.0024
722	000014	2011-12-09	1	5.92	5.8	404580	1.18199e+06	1.18199e+06	0.12	0.00201
722	000014	2011-12-12	1	5.86	5.68	430316	1.14972e+06	1.14972e+06	0.18	0.00213
722	000014	2011-12-13	1	5.71	5.4	645212	1.09526e+06	1.09526e+06	0.31	0.0032
722	000014	2011-12-14	1	5.45	5.28	383190	1.06904e+06	1.06904e+06	0.17	0.0019
722	000014	2011-12-15	1	5.34	5.16	887422	1.06097e+06	1.06097e+06	0.18	0.0044
722	000014	2011-12-16	1	5.41	5.18	553810	1.08316e+06	1.08316e+06	0.23	0.00275
722	000014	2011-12-19	1	5.35	5.21	399751	1.06904e+06	1.06904e+06	0.14	0.00198
722	000014	2011-12-20	1	5.44	5.26	445757	1.06702e+06	1.06702e+06	0.18	0.00221
722	000014	2011-12-21	1	5.4	5.16	463469	1.04483e+06	1.04483e+06	0.24	0.0023
722	000014	2011-12-22	1	5.16	4.75	1278959	994407	994407	0.41	0.00634
722	000014	2011-12-23	1	5.05	4.88	619746	1.00651e+06	1.00651e+06	0.17	0.00307
722	000014	2011-12-26	1	5.04	4.89	458126	998441	998441	0.15	0.00227
722	000014	2011-12-27	1	4.97	4.77	641804	968185	968185	0.2	0.00318
722	000014	2011-12-28	1	4.84	4.68	731079	962134	962134	0.16	0.00362
722	000014	2011-12-29	1	4.82	4.73	432018	962134	962134	0.09	0.00214
722	000014	2011-12-30	1	4.93	4.76	615510	988355	988355	0.17	0.00305
722	000014	2012-01-04	2	5	4.75	447930	968185	968185	0.25	0.00222
722	000014	2012-01-05	3	4.8	4.5	571553	913724	913724	0.3	0.00283
722	000014	2012-01-06	3	4.6	4.44	514339	927844	927844	0.16	0.00255
722	000014	2012-01-09	3	4.81	4.59	670312	966168	966168	0.22	0.00332
722	000014	2012-01-10	3	5.05	4.73	1401852	1.01256e+06	1.01256e+06	0.32	0.00695
722	000014	2012-01-11	3	5.04	4.94	906702	1.01256e+06	1.01256e+06	0.1	0.0045
722	000014	2012-01-12	3	5.34	4.95	1269762	1.02265e+06	1.02265e+06	0.39	0.0063
722	000014	2012-01-13	3	5.06	4.8	1116104	974236	974236	0.26	0.00553
722	000014	2012-01-16	3	4.91	4.75	602701	968185	968185	0.16	0.00299
722	000014	2012-01-17	3	5.05	4.74	934007	1.01861e+06	1.01861e+06	0.31	0.00463
722	000014	2012-01-18	3	5.14	4.94	1066253	1.00449e+06	1.00449e+06	0.2	0.00529
722	000014	2012-01-19	3	5.09	4.93	1060031	1.01659e+06	1.01659e+06	0.16	0.00526
722	000014	2012-01-20	3	5.12	4.98	917987	1.02466e+06	1.02466e+06	0.14	0.00455
722	000014	2012-01-30	3	5.1	4.97	693100	1.00449e+06	1.00449e+06	0.13	0.00344
722	000014	2012-01-31	3	5.01	4.86	819866	1.00046e+06	1.00046e+06	0.15	0.00406
722	000014	2012-02-01	3	5	4.88	679772	988355	988355	0.12	0.00337
722	000014	2012-02-02	3	5.03	4.87	1092758	1.01458e+06	1.01458e+06	0.16	0.00542
722	000014	2012-02-03	3	5.53	5.53	4335958	1.11543e+06	1.11543e+06	0	0.0215
722	000014	2012-02-06	3	5.72	5.42	7641800	1.09728e+06	1.09728e+06	0.3	0.03789
722	000014	2012-02-07	3	5.42	5.26	3154436	1.07711e+06	1.07711e+06	0.16	0.01564
722	000014	2012-02-08	3	5.46	5.29	3035868	1.09728e+06	1.09728e+06	0.17	0.01505
722	000014	2012-02-09	3	5.65	5.37	4852583	1.11341e+06	1.11341e+06	0.28	0.02406
722	000014	2012-02-10	3	5.74	5.5	4249021	1.11946e+06	1.11946e+06	0.24	0.02107
722	000014	2012-02-13	3	5.54	5.35	3001560	1.10938e+06	1.10938e+06	0.19	0.01488
722	000014	2012-02-14	3	5.78	5.38	4204940	1.14367e+06	1.14367e+06	0.4	0.02085
722	000014	2012-02-15	3	6.05	5.55	5532311	1.18603e+06	1.18603e+06	0.5	0.02743
722	000014	2012-02-16	3	6.02	5.77	5547487	1.20418e+06	1.20418e+06	0.25	0.0275
722	000014	2012-02-17	3	6.01	5.8	2275173	1.18603e+06	1.18603e+06	0.21	0.01128
722	000014	2012-02-20	3	6.13	5.91	3793618	1.20216e+06	1.20216e+06	0.22	0.01881
722	000014	2012-02-21	3	6.02	5.78	3422457	1.2062e+06	1.2062e+06	0.24	0.01697
722	000014	2012-02-22	3	6.14	5.91	3685000	1.22032e+06	1.22032e+06	0.23	0.01827
722	000014	2012-02-23	3	6.09	5.91	2340688	1.2062e+06	1.2062e+06	0.18	0.0116
722	000014	2012-02-24	3	6.42	5.88	6867009	1.25461e+06	1.25461e+06	0.54	0.03404
722	000014	2012-02-27	3	6.76	6.29	10013691	1.301e+06	1.301e+06	0.47	0.04965
722	000014	2012-02-28	3	6.57	6.34	3964225	1.30705e+06	1.30705e+06	0.23	0.01965
722	000014	2012-02-29	3	6.35	6.16	2900445	1244521	1244521	0.19	0.01438
722	000014	2012-03-01	3	6.32	6.04	2794682	1.25864e+06	1.25864e+06	0.28	0.01386
722	000014	2012-03-02	3	6.5	6.18	3606286	1.29495e+06	1.29495e+06	0.32	0.01788
722	000014	2012-03-05	3	6.45	6.25	2447011	1.26469e+06	1.26469e+06	0.2	0.01213
722	000014	2012-03-06	3	6.25	6.1	2030303	1.23645e+06	1.23645e+06	0.15	0.01007
722	000014	2012-03-07	3	6.18	5.98	2392520	1.21023e+06	1.21023e+06	0.2	0.01186
722	000014	2012-03-08	3	6.13	6.01	2752858	1.22637e+06	1.22637e+06	0.12	0.01365
722	000014	2012-03-09	3	6.15	6.04	2030901	1.24049e+06	1.24049e+06	0.11	0.01007
722	000014	2012-03-12	3	6.18	6.01	3139726	1.22637e+06	1.22637e+06	0.17	0.01557
722	000014	2012-03-13	3	6.23	6.01	3097587	1.25662e+06	1.25662e+06	0.22	0.01536
722	000014	2012-03-14	3	6.3	5.75	4330809	1.16989e+06	1.16989e+06	0.55	0.02147
722	000014	2012-03-15	3	5.8	5.48	3298971	1.11341e+06	1.11341e+06	0.32	0.01636
722	000014	2012-03-16	3	5.65	5.47	1800450	1.13963e+06	1.13963e+06	0.18	0.00893
722	000014	2012-03-19	3	5.73	5.56	1590857	1.15174e+06	1.15174e+06	0.17	0.00789
722	000014	2012-03-20	3	5.77	5.62	1379334	1.1356e+06	1.1356e+06	0.15	0.00684
722	000014	2012-03-21	3	5.72	5.48	1991811	1.13762e+06	1.13762e+06	0.24	0.00987
722	000014	2012-03-22	3	5.78	5.58	2116197	1.1598e+06	1.1598e+06	0.2	0.01049
722	000014	2012-03-23	3	5.83	5.63	2400392	1.1477e+06	1.1477e+06	0.2	0.0119
722	000014	2012-03-26	3	5.75	5.6	993444	1.14165e+06	1.14165e+06	0.15	0.00493
722	000014	2012-03-27	3	5.73	5.65	939685	1.14972e+06	1.14972e+06	0.08	0.00466
722	000014	2012-03-28	3	5.7	5.3	1941243	1.07509e+06	1.07509e+06	0.4	0.00962
722	000014	2012-03-29	3	5.35	5.14	1870535	1.04887e+06	1.04887e+06	0.21	0.00927
722	000014	2012-03-30	3	5.29	5.19	895175	1.065e+06	1.065e+06	0.1	0.00444
723	000016	2011-10-10	1	3.67	3.6	3030363	2.16568e+06	2.88185e+06	0.07	0.00301
723	000016	2011-10-11	1	3.97	3.64	20712471	2.31565e+06	3.08143e+06	0.33	0.0206
723	000016	2011-10-12	1	4.09	3.88	22667060	2.42964e+06	3.2331e+06	0.21	0.02254
723	000016	2011-10-13	1	4.1	3.97	20517229	2.42964e+06	3.2331e+06	0.13	0.0204
723	000016	2011-10-14	1	4.2	4	22150492	2.45363e+06	3.26503e+06	0.2	0.02203
723	000016	2011-10-17	1	4.26	4.03	35430865	2.44163e+06	3.24907e+06	0.23	0.03523
723	000016	2011-10-18	1	4.05	3.89	12307383	2.33965e+06	3.11336e+06	0.16	0.01224
723	000016	2011-10-19	1	3.98	3.84	8096054	2.32765e+06	3.09739e+06	0.14	0.00805
723	000016	2011-10-20	1	3.97	3.83	10357726	2.33365e+06	3.10537e+06	0.14	0.0103
723	000016	2011-10-21	1	3.96	3.6	11857818	2.23167e+06	2.96966e+06	0.36	0.01179
723	000016	2011-10-24	1	3.87	3.64	8770704	2.31565e+06	3.08143e+06	0.23	0.00872
723	000016	2011-10-25	1	4.08	3.81	10408142	2.39364e+06	3.1852e+06	0.27	0.01035
723	000016	2011-10-26	1	4.03	3.92	9690762	2.38164e+06	3.16924e+06	0.11	0.00964
723	000016	2011-10-27	1	4.07	3.93	11221699	2.43563e+06	3.24109e+06	0.14	0.01116
723	000016	2011-10-28	1	4.1	4	12476646	2.44163e+06	3.24907e+06	0.1	0.01241
723	000016	2011-10-31	1	4.06	3.94	8938958	2.38164e+06	3.16924e+06	0.12	0.00889
723	000016	2011-11-01	1	4.04	3.92	9000346	2.38164e+06	3.16924e+06	0.12	0.00895
723	000016	2011-11-02	1	4.01	3.85	7369460	2.39964e+06	3.19319e+06	0.16	0.00733
723	000016	2011-11-03	1	4.1	3.99	14306929	2.41764e+06	3.21714e+06	0.11	0.01423
723	000016	2011-11-04	1	4.06	4	6660051	2.41764e+06	3.21714e+06	0.06	0.00662
723	000016	2011-11-07	1	4.04	3.95	5726469	2.37564e+06	3.16126e+06	0.09	0.00569
723	000016	2011-11-08	1	3.97	3.83	7847039	2.32165e+06	3089409	0.14	0.0078
723	000016	2011-11-09	1	3.93	3.83	5505878	2.34565e+06	3.12134e+06	0.1	0.00548
723	000016	2011-11-10	1	3.9	3.82	5511393	2.30365e+06	3.06546e+06	0.08	0.00548
723	000016	2011-11-11	1	3.88	3.83	2892965	2.31565e+06	3.08143e+06	0.05	0.00288
723	000016	2011-11-14	1	3.95	3.86	6720421	2.35765e+06	3.13731e+06	0.09	0.00668
723	000016	2011-11-15	1	4.03	3.91	8940286	2.39964e+06	3.19319e+06	0.12	0.00889
723	000016	2011-11-16	1	4.05	3.88	8566194	2.33965e+06	3.11336e+06	0.17	0.00852
723	000016	2011-11-17	1	4.06	3.88	12473625	2.42964e+06	3.2331e+06	0.18	0.0124
723	000016	2011-11-18	1	4.09	3.97	16045440	2.39964e+06	3.19319e+06	0.12	0.01596
723	000016	2011-11-21	1	4.11	3.86	15428250	2.44763e+06	3.25705e+06	0.25	0.01534
723	000016	2011-11-22	1	4.14	4	13823104	2.44163e+06	3.24907e+06	0.14	0.01375
723	000016	2011-11-23	1	4.14	3.98	11314420	2.41164e+06	3.20915e+06	0.16	0.01125
723	000016	2011-11-24	1	4.08	3.9	9229966	2.37564e+06	3.16126e+06	0.18	0.00918
723	000016	2011-11-25	1	4	3.89	4885067	2.33965e+06	3.11336e+06	0.11	0.00486
723	000016	2011-11-28	1	3.94	3.88	3766886	2.33365e+06	3.10537e+06	0.06	0.00375
723	000016	2011-11-29	1	3.97	3.88	4960171	2.37564e+06	3.16126e+06	0.09	0.00493
723	000016	2011-11-30	1	3.96	3.68	8508040	2.21967e+06	2.9537e+06	0.28	0.00846
723	000016	2011-12-01	1	3.84	3.75	8306491	2.25566e+06	3.0016e+06	0.09	0.00826
723	000016	2011-12-02	1	3.76	3.66	4517710	2.21367e+06	2.94572e+06	0.1	0.00449
723	000016	2011-12-05	1	3.82	3.62	5047797	2.22567e+06	2.96168e+06	0.2	0.00502
723	000016	2011-12-06	1	3.71	3.64	2316044	2.22567e+06	2.96168e+06	0.07	0.0023
723	000016	2011-12-07	1	3.83	3.66	7969629	2.27366e+06	3.02555e+06	0.17	0.00793
723	000016	2011-12-08	1	3.85	3.72	9443071	2.26166e+06	3.00958e+06	0.13	0.00939
723	000016	2011-12-09	1	3.77	3.61	8973947	2.16568e+06	2.88185e+06	0.16	0.00892
723	000016	2011-12-12	1	3.68	3.53	9743448	2.14168e+06	2.84992e+06	0.15	0.00969
723	000016	2011-12-13	1	3.57	3.3	8564183	2.0037e+06	2.66631e+06	0.27	0.00852
723	000016	2011-12-14	1	3.36	3.27	4222473	1.9737e+06	2.6264e+06	0.09	0.0042
723	000016	2011-12-15	1	3.42	3.12	7554709	1.96171e+06	2.61043e+06	0.3	0.00751
723	000016	2011-12-16	1	3.37	3.25	3184694	2.0097e+06	2.67429e+06	0.12	0.00317
723	000016	2011-12-19	1	3.35	3.26	2643658	2.0037e+06	2.66631e+06	0.09	0.00263
723	000016	2011-12-20	1	3.48	3.31	3869421	2.0097e+06	2.67429e+06	0.17	0.00385
723	000016	2011-12-21	1	3.48	3.27	4007145	1.9797e+06	2.63438e+06	0.21	0.00398
723	000016	2011-12-22	1	3.38	3.16	3899585	1.96171e+06	2.61043e+06	0.22	0.00388
723	000016	2011-12-23	1	3.32	3.22	2751324	1.96171e+06	2.61043e+06	0.1	0.00274
723	000016	2011-12-26	1	3.33	3.26	3290750	1.9797e+06	2.63438e+06	0.07	0.00327
723	000016	2011-12-27	1	3.31	3.13	3017141	1.89572e+06	2.52262e+06	0.18	0.003
723	000016	2011-12-28	1	3.17	3.05	3118524	1.86572e+06	2.4827e+06	0.12	0.0031
723	000016	2011-12-30	1	3.2	3.1	3030644	1.89572e+06	2.52262e+06	0.1	0.00301
723	000016	2012-01-04	2	3.22	3.05	5614883	1.88971e+06	2.51464e+06	0.17	0.00558
723	000016	2012-01-05	3	3.16	3	4339118	1.83572e+06	2.44279e+06	0.16	0.00432
723	000016	2012-01-06	3	3.07	2.91	3539245	1.81172e+06	2.41086e+06	0.16	0.00352
723	000016	2012-01-09	3	3.14	2.96	5871501	1.88371e+06	2.50665e+06	0.18	0.00584
723	000016	2012-01-10	3	3.28	3.1	7785976	1.9557e+06	2.60245e+06	0.18	0.00774
723	000016	2012-01-11	3	3.25	3.14	7024575	1.91971e+06	2.55455e+06	0.11	0.00699
723	000016	2012-01-12	3	3.26	3.16	4031988	1.91971e+06	2.55455e+06	0.1	0.00401
723	000016	2012-01-13	3	3.24	3.05	4435705	1.82972e+06	2.43481e+06	0.19	0.00441
723	000016	2012-01-16	3	3.05	2.99	3312593	1793726	2.38691e+06	0.06	0.00329
723	000016	2012-01-17	3	3.15	2.99	4392788	1.88371e+06	2.50665e+06	0.16	0.00437
723	000016	2012-01-18	3	3.17	3.05	3136459	1.83572e+06	2.44279e+06	0.12	0.00312
723	000016	2012-01-19	3	3.14	3.06	2535127	1.85972e+06	2.47472e+06	0.08	0.00252
723	000016	2012-01-20	3	3.16	3.1	3546159	1.87771e+06	2.49867e+06	0.06	0.00353
723	000016	2012-01-30	3	3.16	3.09	2587188	1.85972e+06	2.47472e+06	0.07	0.00257
723	000016	2012-01-31	3	3.11	3.06	1752348	1865715	2.4827e+06	0.05	0.00174
723	000016	2012-02-01	3	3.13	3.07	1681058	1.85372e+06	2.46674e+06	0.06	0.00167
723	000016	2012-02-02	3	3.14	3.08	2920850	1.88371e+06	2.50665e+06	0.06	0.0029
723	000016	2012-02-03	3	3.29	3.18	10577959	1.9557e+06	2.60245e+06	0.11	0.01052
723	000016	2012-02-06	3	3.27	3.2	5174662	1.9317e+06	2.57052e+06	0.07	0.00515
723	000016	2012-02-07	3	3.21	3.13	3717664	1.90171e+06	2.5306e+06	0.08	0.0037
723	000016	2012-02-08	3	3.24	3.15	4171626	1.9437e+06	2.58648e+06	0.09	0.00415
723	000016	2012-02-09	3	3.34	3.2	7341748	1.9557e+06	2.60245e+06	0.14	0.0073
723	000016	2012-02-10	3	3.29	3.22	5211890	1.9497e+06	2.59446e+06	0.07	0.00518
723	000016	2012-02-13	3	3.29	3.21	4636914	1.9497e+06	2.59446e+06	0.08	0.00461
723	000016	2012-02-14	3	3.27	3.22	4096938	1.9557e+06	2.60245e+06	0.05	0.00407
723	000016	2012-02-15	3	3.33	3.25	7448122	1.9917e+06	2.65035e+06	0.08	0.00741
723	000016	2012-02-16	3	3.37	3.27	9687632	1.9917e+06	2.65035e+06	0.1	0.00963
723	000016	2012-02-17	3	3.35	3.29	4765642	1.9797e+06	2.63438e+06	0.06	0.00474
723	000016	2012-02-20	3	3.46	3.32	16816626	2.03369e+06	2.70623e+06	0.14	0.01672
723	000016	2012-02-21	3	3.47	3.36	12269855	2.06968e+06	2.75412e+06	0.11	0.0122
723	000016	2012-02-22	3	3.59	3.42	17046275	2.11768e+06	2.81799e+06	0.17	0.01695
723	000016	2012-02-23	3	3.62	3.48	13317882	2.17167e+06	2.88983e+06	0.14	0.01324
723	000016	2012-02-24	3	3.78	3.58	18423340	2.24966e+06	2.99361e+06	0.2	0.01832
723	000016	2012-02-27	3	4.05	3.74	34057766	2.29165e+06	3.04949e+06	0.31	0.03387
723	000016	2012-02-28	3	3.8	3.64	17401237	2.21966e+06	2.9537e+06	0.16	0.0173
723	000016	2012-02-29	3	3.73	3.6	9072417	2.20166e+06	2.92975e+06	0.13	0.00902
723	000016	2012-03-01	3	3.72	3.63	6432723	2.19566e+06	2.92177e+06	0.09	0.0064
723	000016	2012-03-02	3	3.78	3.66	12459662	2.26165e+06	3.00958e+06	0.12	0.01239
723	000016	2012-03-05	3	3.98	3.79	19722778	2.28565e+06	3.04151e+06	0.19	0.01961
723	000016	2012-03-06	3	3.86	3.69	9970377	2.29165e+06	3.04949e+06	0.17	0.00992
723	000016	2012-03-07	3	3.85	3.74	5638155	2.26765e+06	3.01756e+06	0.11	0.00561
723	000016	2012-03-08	3	3.87	3.76	8351124	2.27965e+06	3.03353e+06	0.11	0.0083
723	000016	2012-03-09	3	3.84	3.68	13771357	2.26165e+06	3.00958e+06	0.16	0.01369
723	000016	2012-03-12	3	3.76	3.66	10896180	2.21966e+06	2.9537e+06	0.1	0.01084
723	000016	2012-03-13	3	3.73	3.66	8425312	2.23166e+06	2.96966e+06	0.07	0.00838
723	000016	2012-03-14	3	3.77	3.46	14088059	2.09968e+06	2.79404e+06	0.31	0.01401
723	000016	2012-03-15	3	3.52	3.39	9036158	2.05169e+06	2.73018e+06	0.13	0.00899
723	000016	2012-03-16	3	3.5	3.39	7704391	2.09368e+06	2.78606e+06	0.11	0.00766
723	000016	2012-03-19	3	3.6	3.48	6054801	2.14767e+06	2.8579e+06	0.12	0.00602
723	000016	2012-03-20	3	3.57	3.43	6563536	2.06368e+06	2.74614e+06	0.14	0.00653
723	000016	2012-03-21	3	3.48	3.39	6180217	2.05769e+06	2.73816e+06	0.09	0.00615
723	000016	2012-03-22	3	3.48	3.4	4959518	2.07568e+06	2.76211e+06	0.08	0.00493
723	000016	2012-03-23	3	3.46	3.29	9147344	1.99769e+06	2.65833e+06	0.17	0.0091
723	000016	2012-03-26	3	3.35	3.29	4692182	2.00969e+06	2.67429e+06	0.06	0.00467
723	000016	2012-03-27	3	3.37	3.32	2268615	2.00369e+06	2.66631e+06	0.05	0.00226
723	000016	2012-03-28	3	3.33	3.15	4599836	1.90771e+06	2.53858e+06	0.18	0.00457
723	000016	2012-03-29	3	3.18	3.09	3915414	1865715	2.4827e+06	0.09	0.00389
723	000016	2012-03-30	3	3.17	3.11	3045764	1.90171e+06	2.5306e+06	0.06	0.00303
724	000020	2011-10-10	1	6.8	6.7	334725	435913	1.22105e+06	0.1	0.00201
724	000020	2011-10-11	1	6.95	6.7	485928	439147	1230113	0.25	0.00292
724	000020	2011-10-12	1	6.96	6.68	585232	448201	1.25548e+06	0.28	0.00351
724	000020	2011-10-13	1	7.04	6.9	634853	454022	1.27178e+06	0.14	0.00381
724	000020	2011-10-14	1	7.05	6.86	444151	448848	1.25729e+06	0.19	0.00266
724	000020	2011-10-17	1	6.98	6.75	297435	449495	1.2591e+06	0.23	0.00178
724	000020	2011-10-18	1	6.9	6.72	539098	435266	1.21924e+06	0.18	0.00323
724	000020	2011-10-19	1	6.82	6.71	392168	435913	1.22105e+06	0.11	0.00235
724	000020	2011-10-20	1	6.76	6.33	698169	415217	1.16308e+06	0.43	0.00419
724	000020	2011-10-21	1	6.47	6.26	377718	409396	1.14678e+06	0.21	0.00227
724	000020	2011-10-24	1	6.47	6.27	458858	417804	1.17033e+06	0.2	0.00275
724	000020	2011-10-25	1	6.64	6.42	657024	426858	1.19569e+06	0.22	0.00394
724	000020	2011-10-26	1	6.74	6.51	943237	430092	1.20475e+06	0.23	0.00566
724	000020	2011-10-27	1	6.74	6.62	599872	428152	1.19931e+06	0.12	0.0036
724	000020	2011-10-28	1	6.8	6.68	889040	438500	1.2283e+06	0.12	0.00533
724	000020	2011-10-31	1	6.92	6.71	1042758	439793	1.23192e+06	0.21	0.00626
724	000020	2011-11-01	1	6.88	6.71	705344	444321	1.24461e+06	0.17	0.00423
724	000020	2011-11-02	1	6.98	6.72	1053957	448201	1.25548e+06	0.26	0.00632
724	000020	2011-11-03	1	7.25	6.93	2150536	457903	1.28265e+06	0.32	0.0129
724	000020	2011-11-04	1	7.11	7.01	812494	458549	1.28446e+06	0.1	0.00487
724	000020	2011-11-07	1	7.11	7.02	560768	455962	1.27722e+06	0.09	0.00336
724	000020	2011-11-08	1	7.1	6.92	706233	447554	1.25366e+06	0.18	0.00424
724	000020	2011-11-09	1	7.06	6.93	708935	456609	1.27903e+06	0.13	0.00425
724	000020	2011-11-10	1	7.05	6.95	622698	451435	1.26453e+06	0.1	0.00374
724	000020	2011-11-11	1	7.1	6.96	605803	450788	1.26272e+06	0.14	0.00363
724	000020	2011-11-15	1	7.67	7.13	4191338	496061	1.38954e+06	0.54	0.02515
724	000020	2011-11-16	1	7.83	7.5	7101483	489594	1.37142e+06	0.33	0.04261
724	000020	2011-11-17	1	7.66	7.22	4370565	484419	1.35693e+06	0.44	0.02622
724	000020	2011-11-18	1	7.4	7.02	2169211	456609	1.27903e+06	0.38	0.01301
724	000020	2011-11-21	1	7.21	7.01	1406277	464370	1.30077e+06	0.2	0.00844
724	000020	2011-11-22	1	7.2	6.95	1209304	461136	1.29171e+06	0.25	0.00726
724	000020	2011-11-23	1	7.16	6.98	1327167	453375	1.26997e+06	0.18	0.00796
724	000020	2011-11-24	1	6.98	6.72	1424047	443027	1.24098e+06	0.26	0.00854
724	000020	2011-11-25	1	6.98	6.78	1237899	451435	1.26453e+06	0.2	0.00743
724	000020	2011-11-28	1	7.12	6.93	1630769	453375	1.26997e+06	0.19	0.00978
724	000020	2011-11-29	1	7.2	6.87	1818251	465664	1.30439e+06	0.33	0.01091
724	000020	2011-11-30	1	7.35	6.71	2531141	439793	1.23192e+06	0.64	0.01519
724	000020	2011-12-01	1	7.19	6.85	1463129	444321	1.24461e+06	0.34	0.00878
724	000020	2011-12-02	1	6.88	6.35	1038257	432679	1.212e+06	0.53	0.00623
724	000020	2011-12-05	1	6.56	6.36	829979	413923	1.15946e+06	0.2	0.00498
724	000020	2011-12-06	1	6.46	6.1	1242404	405515	1135907	0.36	0.00745
724	000020	2011-12-07	1	6.33	6.15	673215	407456	1.14134e+06	0.18	0.00404
724	000020	2011-12-08	1	6.33	6.06	678450	404222	1.13228e+06	0.27	0.00407
724	000020	2011-12-09	1	6.28	6.14	334010	400988	1.12323e+06	0.14	0.002
724	000020	2011-12-12	1	6.24	6.08	296380	393874	1.1033e+06	0.16	0.00178
724	000020	2011-12-13	1	6.1	5.78	499871	376411	1.05438e+06	0.32	0.003
724	000020	2011-12-14	1	5.86	5.51	781990	364123	1.01996e+06	0.35	0.00469
724	000020	2011-12-15	1	5.93	5.6	829170	362183	1.01453e+06	0.33	0.00497
724	000020	2011-12-16	1	5.75	5.46	473980	371884	1041701	0.29	0.00284
724	000020	2011-12-19	1	5.75	5.5	395046	369944	1.03627e+06	0.25	0.00237
724	000020	2011-12-20	1	5.82	5.65	539126	368650	1.03264e+06	0.17	0.00323
724	000020	2011-12-21	1	5.79	5.46	510463	355715	996410	0.33	0.00306
724	000020	2011-12-22	1	5.49	5.1	560220	346014	969235	0.39	0.00336
724	000020	2011-12-23	1	5.46	5.29	438028	346661	971046	0.17	0.00263
724	000020	2011-12-26	1	5.45	5.3	368470	345367	967423	0.15	0.00221
724	000020	2011-12-27	1	5.35	5.2	295100	338253	947495	0.15	0.00177
724	000020	2011-12-28	1	5.28	5.03	300117	337606	945683	0.25	0.0018
724	000020	2011-12-29	1	5.26	5.16	293286	336313	942060	0.1	0.00176
724	000020	2011-12-30	1	5.3	5.2	375430	340840	954742	0.1	0.00225
724	000020	2012-01-04	2	5.35	5.15	418901	333726	934813	0.2	0.00251
724	000020	2012-01-05	3	5.45	5	777849	328552	920320	0.45	0.00467
724	000020	2012-01-06	3	5.06	4.79	800297	321437	900392	0.27	0.0048
724	000020	2012-01-09	3	5.23	4.98	997797	336959	943872	0.25	0.00599
724	000020	2012-01-10	3	5.68	5.18	1437052	356362	998221	0.5	0.00862
724	000020	2012-01-11	3	5.58	5.4	1030393	355715	996410	0.18	0.00618
724	000020	2012-01-12	3	5.89	5.47	1503958	356362	998221	0.42	0.00902
724	000020	2012-01-13	3	5.52	5.27	1052275	344720	965612	0.25	0.00631
724	000020	2012-01-17	3	5.58	5.13	1019996	358302	1.00366e+06	0.45	0.00612
724	000020	2012-01-18	3	5.58	5.38	727486	349894	980105	0.2	0.00436
724	000020	2012-01-19	3	5.55	5.35	406502	353128	989163	0.2	0.00244
724	000020	2012-01-20	3	5.56	5.47	432352	356362	998221	0.09	0.00259
724	000020	2012-01-30	3	5.56	5.41	407000	353128	989163	0.15	0.00244
724	000020	2012-01-31	3	5.48	5.36	355210	353775	990975	0.12	0.00213
724	000020	2012-02-01	3	5.55	5.42	519156	351835	985540	0.13	0.00311
724	000020	2012-02-02	3	5.54	5.42	455782	357656	1.00184e+06	0.12	0.00273
724	000020	2012-02-03	3	6.08	6.08	2347365	393227	1.10149e+06	0	0.01408
724	000020	2012-02-06	3	6.32	5.93	3959137	393227	1.10149e+06	0.39	0.02375
724	000020	2012-02-07	3	5.99	5.77	1755547	378998	1.06163e+06	0.22	0.01053
724	000020	2012-02-08	3	5.97	5.81	1589994	385466	1.07975e+06	0.16	0.00954
724	000020	2012-02-09	3	6.05	5.89	1661922	386759	1.08337e+06	0.16	0.00997
724	000020	2012-02-10	3	6.07	5.92	1244175	386113	1.08156e+06	0.15	0.00746
724	000020	2012-02-13	3	6.2	5.84	2023268	397108	1.11236e+06	0.36	0.01214
724	000020	2012-02-14	3	6.23	6.04	1243356	393874	1.1033e+06	0.19	0.00746
724	000020	2012-02-15	3	6.32	6.06	2192048	406809	1.13953e+06	0.26	0.01315
724	000020	2012-02-16	3	6.31	6.15	1326751	402282	1.12685e+06	0.16	0.00796
724	000020	2012-02-17	3	6.29	6	894547	399048	1.11779e+06	0.29	0.00537
724	000020	2012-02-20	3	6.31	6.17	1370406	399695	1.1196e+06	0.14	0.00822
724	000020	2012-02-21	3	6.21	6.03	785364	400988	1.12323e+06	0.18	0.00471
724	000020	2012-02-22	3	6.39	6.15	1933220	410689	1.1504e+06	0.24	0.0116
724	000020	2012-02-23	3	6.35	6.22	1168425	407456	1.14134e+06	0.13	0.00701
724	000020	2012-02-24	3	6.55	6.25	2073137	411336	1.15221e+06	0.3	0.01244
724	000020	2012-02-27	3	6.58	6.34	1832870	410043	1.14859e+06	0.24	0.011
724	000020	2012-02-28	3	6.33	6.2	1043717	405515	1135907	0.13	0.00626
724	000020	2012-02-29	3	6.39	6.18	665281	400988	1.12323e+06	0.21	0.00399
724	000020	2012-03-01	3	6.82	6.19	5504891	441087	1.23555e+06	0.63	0.03303
724	000020	2012-03-02	3	7.09	6.78	9804913	450788	1.26272e+06	0.31	0.05883
724	000020	2012-03-05	3	7.37	6.8	9184277	469544	1.31526e+06	0.57	0.0551
724	000020	2012-03-06	3	7.2	6.91	5878888	446908	1.25185e+06	0.29	0.03527
724	000020	2012-03-07	3	6.85	6.7	3710568	437853	1.22649e+06	0.15	0.02226
724	000020	2012-03-08	3	6.88	6.75	2495931	439793	1.23192e+06	0.13	0.01498
724	000020	2012-03-09	3	6.83	6.73	2052428	440440	1.23374e+06	0.1	0.01231
724	000020	2012-03-12	3	6.87	6.74	1711717	440440	1.23374e+06	0.13	0.01027
724	000020	2012-03-13	3	7.01	6.76	3548107	452728	1.26816e+06	0.25	0.02129
724	000020	2012-03-14	3	7.02	6.35	3695695	416510	1.16671e+06	0.67	0.02217
724	000020	2012-03-15	3	6.53	6.05	2444471	400341	1.12141e+06	0.48	0.01467
724	000020	2012-03-16	3	6.35	6.15	1540073	410043	1.14859e+06	0.2	0.00924
724	000020	2012-03-19	3	6.44	6.27	1087483	416510	1.16671e+06	0.17	0.00652
724	000020	2012-03-20	3	6.61	6.32	2166521	422331	1183010	0.29	0.013
724	000020	2012-03-21	3	6.57	6.35	1100906	419097	1.17395e+06	0.22	0.00661
724	000020	2012-03-22	3	6.49	6.36	730931	417157	1.16852e+06	0.13	0.00439
724	000020	2012-03-23	3	6.45	6.25	713964	406162	1.13772e+06	0.2	0.00428
724	000020	2012-03-26	3	6.36	6.27	506455	410689	1.1504e+06	0.09	0.00304
724	000020	2012-03-27	3	6.44	6.35	637219	415217	1.16308e+06	0.09	0.00382
724	000020	2012-03-28	3	6.43	6.01	821857	389993	1.09243e+06	0.42	0.00493
724	000020	2012-03-29	3	6.03	5.85	826657	378352	1.05982e+06	0.18	0.00496
724	000020	2012-03-30	3	5.94	5.81	544024	378998	1.06163e+06	0.13	0.00326
725	000021	2011-10-10	1	6.74	6.6	1758980	8.73764e+06	8.74681e+06	0.14	0.00133
725	000021	2011-10-11	1	6.88	6.56	2947604	8.764e+06	8.7732e+06	0.32	0.00224
725	000021	2011-10-12	1	6.85	6.56	6131621	9.0144e+06	9.02386e+06	0.29	0.00465
725	000021	2011-10-13	1	6.89	6.79	5111243	9.02758e+06	9.03705e+06	0.1	0.00388
725	000021	2011-10-14	1	6.85	6.72	3288613	8.96168e+06	8.97109e+06	0.13	0.0025
725	000021	2011-10-17	1	6.86	6.65	4408672	8.85625e+06	8.86555e+06	0.21	0.00335
725	000021	2011-10-18	1	6.81	6.57	5617697	8.81672e+06	8.82597e+06	0.24	0.00426
725	000021	2011-10-19	1	6.67	6.56	3382829	8.68493e+06	8.69404e+06	0.11	0.00257
725	000021	2011-10-20	1	6.56	6.24	4037664	8.28956e+06	8.29826e+06	0.32	0.00306
725	000021	2011-10-21	1	6.33	6.13	3115292	8.11823e+06	8.12675e+06	0.2	0.00236
725	000021	2011-10-24	1	6.28	6.15	5972794	8.25002e+06	8.25868e+06	0.13	0.00453
725	000021	2011-10-25	1	6.58	6.2	9229848	8.65857e+06	8.66766e+06	0.38	0.007
725	000021	2011-10-26	1	7.18	6.83	23812071	9.05394e+06	9.06344e+06	0.35	0.01807
725	000021	2011-10-27	1	6.95	6.72	12826027	8.9485e+06	8.9579e+06	0.23	0.00973
725	000021	2011-10-28	1	6.94	6.79	12082064	9.11983e+06	9.1294e+06	0.15	0.00917
725	000021	2011-10-31	1	7.1	6.84	17706355	9.15937e+06	9.16898e+06	0.26	0.01344
725	000021	2011-11-01	1	6.9	6.71	11774314	9.0144e+06	9.02386e+06	0.19	0.00893
725	000021	2011-11-02	1	7.2	6.67	24495888	9.42295e+06	9.43284e+06	0.53	0.01859
725	000021	2011-11-03	1	7.87	7.28	49238327	1.03718e+07	1.03827e+07	0.59	0.03736
725	000021	2011-11-04	1	8.12	7.7	40108418	1.024e+07	1.02508e+07	0.42	0.03043
725	000021	2011-11-07	1	7.77	7.51	19514647	9.97646e+06	9.98693e+06	0.26	0.01481
725	000021	2011-11-08	1	7.88	7.56	20569944	1.00424e+07	1.00529e+07	0.32	0.01561
725	000021	2011-11-09	1	7.79	7.36	20533647	1.02269e+07	1.02376e+07	0.43	0.01558
725	000021	2011-11-10	1	7.68	7.46	18184466	9.88421e+06	9.89458e+06	0.22	0.0138
725	000021	2011-11-11	1	7.58	7.38	11898650	9.77878e+06	9.78904e+06	0.2	0.00903
725	000021	2011-11-14	1	7.62	7.45	13981282	1.0016e+07	1.00265e+07	0.17	0.01061
725	000021	2011-11-15	1	7.65	7.45	16092716	1.00687e+07	1.00793e+07	0.2	0.01221
725	000021	2011-11-16	1	7.97	7.5	26879517	9.89739e+06	9.90778e+06	0.47	0.0204
725	000021	2011-11-17	1	7.55	7.34	12392405	9.67335e+06	9.6835e+06	0.21	0.0094
725	000021	2011-11-18	1	7.44	7.11	11652457	9.42295e+06	9.43284e+06	0.33	0.00884
725	000021	2011-11-21	1	7.25	7.13	5497526	9.54156e+06	9.55157e+06	0.12	0.00417
725	000021	2011-11-22	1	7.22	6.92	8673335	9.29116e+06	9.30091e+06	0.3	0.00658
725	000021	2011-11-23	1	7.1	6.82	8212745	9.0144e+06	9.02386e+06	0.28	0.00623
725	000021	2011-11-24	1	6.94	6.68	7710059	9.08029e+06	9.08982e+06	0.26	0.00585
725	000021	2011-11-25	1	6.94	6.61	7098039	8.764e+06	8.7732e+06	0.33	0.00539
725	000021	2011-11-28	1	6.72	6.56	5614858	8.764e+06	8.7732e+06	0.16	0.00426
725	000021	2011-11-29	1	6.81	6.63	6686545	8.96168e+06	8.97109e+06	0.18	0.00507
725	000021	2011-11-30	1	6.79	6.28	8571992	8.40817e+06	8.41699e+06	0.51	0.0065
725	000021	2011-12-01	1	6.69	6.48	8823835	8.55314e+06	8.56211e+06	0.21	0.0067
725	000021	2011-12-02	1	6.49	6.26	4809259	8.27638e+06	8.28506e+06	0.23	0.00365
725	000021	2011-12-05	1	6.32	6.21	3934072	8.1973e+06	8.20591e+06	0.11	0.00299
725	000021	2011-12-07	1	6.3	6.21	2940144	8.2632e+06	8.27187e+06	0.09	0.00223
725	000021	2011-12-08	1	6.33	6.05	5802585	8.30274e+06	8.31145e+06	0.28	0.0044
725	000021	2011-12-09	1	6.35	6.17	3216225	8.1973e+06	8.20591e+06	0.18	0.00244
725	000021	2011-12-12	1	6.25	6.15	2232538	8.11823e+06	8.12675e+06	0.1	0.00169
725	000021	2011-12-13	1	6.15	5.91	4983752	7.82829e+06	7.83651e+06	0.24	0.00378
725	000021	2011-12-14	1	6	5.75	3852915	7.67015e+06	7.6782e+06	0.25	0.00292
725	000021	2011-12-15	1	5.8	5.48	7496869	7.35385e+06	7.36157e+06	0.32	0.00569
725	000021	2011-12-16	1	5.72	5.5	6183917	7.52518e+06	7.53308e+06	0.22	0.00469
725	000021	2011-12-19	1	5.68	5.38	8054532	7.39339e+06	7.40115e+06	0.3	0.00611
725	000021	2011-12-20	1	5.65	5.5	5315461	7.35385e+06	7.36157e+06	0.15	0.00403
725	000021	2011-12-21	1	5.66	5.37	6040088	7.07709e+06	7.08452e+06	0.29	0.00458
725	000021	2011-12-22	1	5.35	5.01	7006437	6.82669e+06	6.83386e+06	0.34	0.00532
725	000021	2011-12-23	1	5.32	5.15	5438596	6.87941e+06	6.88663e+06	0.17	0.00413
725	000021	2011-12-26	1	5.33	5.17	3983799	6.81352e+06	6.82067e+06	0.16	0.00302
725	000021	2011-12-27	1	5.2	5.02	3688646	6.65537e+06	6.66235e+06	0.18	0.0028
725	000021	2011-12-28	1	5.08	4.95	4438506	6.66855e+06	6.67555e+06	0.13	0.00337
725	000021	2011-12-29	1	5.1	5.02	3711780	6.62901e+06	6.63597e+06	0.08	0.00282
725	000021	2011-12-30	1	5.16	5.06	3599410	6.7608e+06	6.7679e+06	0.1	0.00273
725	000021	2012-01-04	2	5.2	4.96	4822045	6.68173e+06	6.68874e+06	0.24	0.00366
725	000021	2012-01-05	3	5.04	4.89	4239406	6.47086e+06	6.47765e+06	0.15	0.00322
725	000021	2012-01-06	3	5.01	4.89	4402577	6.58947e+06	6.59639e+06	0.12	0.00334
725	000021	2012-01-09	3	5.23	4.95	7085009	6.86623e+06	6.87344e+06	0.28	0.00538
725	000021	2012-01-10	3	5.45	5.18	12476851	7.15617e+06	7.16368e+06	0.27	0.00947
725	000021	2012-01-11	3	5.63	5.37	13017687	7.23524e+06	7.24284e+06	0.26	0.00988
725	000021	2012-01-12	3	5.54	5.36	7085983	7.16935e+06	7.17687e+06	0.18	0.00538
725	000021	2012-01-13	3	5.46	5.21	6296110	6.89259e+06	6.89982e+06	0.25	0.00478
725	000021	2012-01-16	3	5.2	5.06	3243179	6.66855e+06	6.67555e+06	0.14	0.00246
725	000021	2012-01-17	3	5.41	5.05	7032890	7.09027e+06	7.09771e+06	0.36	0.00534
725	000021	2012-01-18	3	5.45	5.29	5381469	7.09027e+06	7.09771e+06	0.16	0.00408
725	000021	2012-01-19	3	5.44	5.3	5048927	7.11663e+06	7.1241e+06	0.14	0.00383
725	000021	2012-01-20	3	5.48	5.4	4993412	7.20888e+06	7.21645e+06	0.08	0.00379
725	000021	2012-01-30	3	5.5	5.32	4988299	7.03756e+06	7.04494e+06	0.18	0.00379
725	000021	2012-01-31	3	5.39	5.27	2953031	7.09027e+06	7.09771e+06	0.12	0.00224
725	000021	2012-02-01	3	5.42	5.28	3025355	6.97166e+06	6.97898e+06	0.14	0.0023
725	000021	2012-02-02	3	5.39	5.28	3697418	7.10345e+06	7.11091e+06	0.11	0.00281
725	000021	2012-02-03	3	5.92	5.39	14216601	7.4461e+06	7.45392e+06	0.53	0.01079
725	000021	2012-02-06	3	5.68	5.55	7375975	7.41975e+06	7.42753e+06	0.13	0.0056
725	000021	2012-02-07	3	5.59	5.43	4865261	7.20888e+06	7.21645e+06	0.16	0.00369
725	000021	2012-02-08	3	5.75	5.44	6983954	7.47246e+06	7.48031e+06	0.31	0.0053
725	000021	2012-02-09	3	5.73	5.6	7646744	7.4461e+06	7.45392e+06	0.13	0.0058
725	000021	2012-02-10	3	5.79	5.63	6861545	7.52518e+06	7.53308e+06	0.16	0.00521
725	000021	2012-02-13	3	5.99	5.63	13367796	7.72286e+06	7.73097e+06	0.36	0.01014
725	000021	2012-02-14	3	6.05	5.82	9930044	7.80194e+06	7.81012e+06	0.23	0.00753
725	000021	2012-02-15	3	6.07	5.87	8883864	7.9469e+06	7.95525e+06	0.2	0.00674
725	000021	2012-02-16	3	6.12	5.98	10823031	8.0128e+06	8.02121e+06	0.14	0.00821
725	000021	2012-02-17	3	6.15	5.92	6697920	7.90737e+06	7.91567e+06	0.23	0.00508
725	000021	2012-02-20	3	6.15	6.01	8131634	7.93373e+06	7.94205e+06	0.14	0.00617
725	000021	2012-02-21	3	6.06	5.93	5553130	7.96008e+06	7.96844e+06	0.13	0.00421
725	000021	2012-02-22	3	6.16	6.02	8437250	8.09187e+06	8.10037e+06	0.14	0.0064
725	000021	2012-02-23	3	6.3	6.04	11846380	8.03916e+06	8.04759e+06	0.26	0.00899
725	000021	2012-02-24	3	6.16	6.04	8821330	8.09187e+06	8.10037e+06	0.12	0.00669
725	000021	2012-02-27	3	6.39	6.15	16590166	8.18413e+06	8.19272e+06	0.24	0.01259
725	000021	2012-02-28	3	6.32	6.14	13299307	8.27638e+06	8.28506e+06	0.18	0.01009
725	000021	2012-02-29	3	6.34	6.08	10595299	8.02598e+06	8.0344e+06	0.26	0.00804
725	000021	2012-03-01	3	6.34	6.03	14613041	8.25002e+06	8.25868e+06	0.31	0.01109
725	000021	2012-03-02	3	6.38	6.18	13897257	8.39499e+06	8.4038e+06	0.2	0.01055
725	000021	2012-03-05	3	6.47	6.31	11077816	8.34227e+06	8.35103e+06	0.16	0.00841
725	000021	2012-03-06	3	6.32	6.14	8533162	8.17095e+06	8.17952e+06	0.18	0.00647
725	000021	2012-03-07	3	6.25	6.09	6049197	8.07869e+06	8.08717e+06	0.16	0.00459
725	000021	2012-03-08	3	6.3	6.13	8777746	8.21048e+06	8.2191e+06	0.17	0.00666
725	000021	2012-03-09	3	6.38	6.24	9026585	8.35545e+06	8.36422e+06	0.14	0.00685
725	000021	2012-03-12	3	6.38	6.27	7307224	8.32909e+06	8.33784e+06	0.11	0.00554
725	000021	2012-03-13	3	6.43	6.3	12617117	8.47406e+06	8.48296e+06	0.13	0.00957
725	000021	2012-03-14	3	6.64	6.21	25730019	8.47406e+06	8.48296e+06	0.43	0.01952
725	000021	2012-03-15	3	6.44	6.15	11289640	8.38181e+06	8.39061e+06	0.29	0.00857
725	000021	2012-03-16	3	6.66	6.31	21828869	8.77718e+06	8.78639e+06	0.35	0.01656
725	000021	2012-03-19	3	6.67	6.47	14295360	8.6981e+06	8.70723e+06	0.2	0.01085
725	000021	2012-03-20	3	6.58	6.36	10359585	8.38181e+06	8.39061e+06	0.22	0.00786
725	000021	2012-03-21	3	6.44	6.18	8383614	8.35545e+06	8.36422e+06	0.26	0.00636
725	000021	2012-03-22	3	6.45	6.22	5471609	8.50042e+06	8.50934e+06	0.23	0.00415
725	000021	2012-03-23	3	6.42	6.15	8148272	8.30274e+06	8.31145e+06	0.27	0.00618
725	000021	2012-03-26	3	6.27	6.15	3414823	8.14459e+06	8.15314e+06	0.12	0.00259
725	000021	2012-03-27	3	6.24	6.04	6078912	8.09187e+06	8.10037e+06	0.2	0.00461
725	000021	2012-03-28	3	6.13	5.82	5839797	7.72286e+06	7.73097e+06	0.31	0.00443
725	000021	2012-03-29	3	5.91	5.49	5754880	7.39339e+06	7.40115e+06	0.42	0.00437
725	000021	2012-03-30	3	5.65	5.46	5889771	7.41975e+06	7.42753e+06	0.19	0.00447
726	000023	2011-10-10	1	7.2	7.14	215793	755879	992107	0.06	0.00204
726	000023	2011-10-11	1	7.33	7.04	401756	754822	990720	0.29	0.0038
726	000023	2011-10-12	1	7.35	7.06	736798	777023	1.01986e+06	0.29	0.00697
726	000023	2011-10-13	1	7.39	7.22	1204567	781252	1.02541e+06	0.17	0.01139
726	000023	2011-10-14	1	7.37	7.19	637046	768565	1.00876e+06	0.18	0.00603
726	000023	2011-10-17	1	7.33	7.23	374756	770680	1.01153e+06	0.1	0.00354
726	000023	2011-10-18	1	7.28	6.95	892800	734736	964356	0.33	0.00845
726	000023	2011-10-19	1	7.02	6.9	439447	735793	965743	0.12	0.00416
726	000023	2011-10-20	1	6.96	6.6	708486	708307	929667	0.36	0.0067
726	000023	2011-10-21	1	6.76	6.59	477855	697735	915791	0.17	0.00452
726	000023	2011-10-24	1	6.72	6.42	660239	706192	926892	0.3	0.00625
726	000023	2011-10-25	1	6.97	6.67	684561	725221	951868	0.3	0.00648
726	000023	2011-10-26	1	7	6.83	803821	732622	961581	0.17	0.0076
726	000023	2011-10-27	1	6.99	6.88	438296	732622	961581	0.11	0.00415
726	000023	2011-10-28	1	7.1	6.96	708684	745308	978231	0.14	0.0067
726	000023	2011-10-31	1	7.07	6.99	506161	746365	979619	0.08	0.00479
726	000023	2011-11-01	1	7.11	6.98	653699	746365	979619	0.13	0.00618
726	000023	2011-11-02	1	7.18	6.9	894871	752708	987944	0.28	0.00846
726	000023	2011-11-03	1	7.28	7.09	956779	760108	997657	0.19	0.00905
726	000023	2011-11-04	1	7.34	7.17	1403509	772794	1.01431e+06	0.17	0.01328
726	000023	2011-11-07	1	7.32	7.19	618493	764337	1.00321e+06	0.13	0.00585
726	000023	2011-11-08	1	7.25	7.02	730489	745308	978231	0.23	0.00691
726	000023	2011-11-09	1	7.4	7.03	1516896	775966	1.01847e+06	0.37	0.01435
726	000023	2011-11-10	1	7.4	7.16	1149961	764337	1.00321e+06	0.24	0.01088
726	000023	2011-11-11	1	7.27	7.1	753128	753765	989332	0.17	0.00712
726	000023	2011-11-14	1	7.33	7.18	882422	771737	1.01292e+06	0.15	0.00835
726	000023	2011-11-15	1	7.45	7.27	1035237	783366	1.02818e+06	0.18	0.00979
726	000023	2011-11-16	1	7.43	7.18	1157628	761165	999045	0.25	0.01095
726	000023	2011-11-17	1	7.44	7.18	1192141	779137	1.02263e+06	0.26	0.01128
726	000023	2011-11-18	1	7.4	7.05	813508	747422	981007	0.35	0.0077
726	000023	2011-11-21	1	7.2	7.01	536240	754822	990720	0.19	0.00507
726	000023	2011-11-22	1	7.15	7	607090	751651	986557	0.15	0.00574
726	000023	2011-11-23	1	7.16	7.04	312272	745308	978231	0.12	0.00295
726	000023	2011-11-24	1	7.08	6.83	836514	748479	982394	0.25	0.00791
726	000023	2011-11-25	1	7.2	6.91	577500	732622	961581	0.29	0.00546
726	000023	2011-11-28	1	6.98	6.85	504090	730507	958806	0.13	0.00477
726	000023	2011-11-29	1	7.24	6.92	1452824	759051	996270	0.32	0.01374
726	000023	2011-11-30	1	7.17	6.7	918470	713592	936605	0.47	0.00869
726	000023	2011-12-01	1	7.05	6.88	882010	730507	958806	0.17	0.00834
726	000023	2011-12-02	1	6.9	6.65	730941	706192	926892	0.25	0.00691
726	000023	2011-12-05	1	6.65	6.45	442837	686106	900528	0.2	0.00419
726	000023	2011-12-06	1	6.58	6.35	508733	686106	900528	0.23	0.00481
726	000023	2011-12-07	1	6.55	6.42	409202	689277	904691	0.13	0.00387
726	000023	2011-12-08	1	6.58	6.38	456920	685049	899140	0.2	0.00432
726	000023	2011-12-09	1	6.5	6.38	408496	687163	901916	0.12	0.00386
726	000023	2011-12-12	1	6.49	6.35	246017	674477	885265	0.14	0.00233
726	000023	2011-12-13	1	6.39	5.91	980789	644876	846413	0.48	0.00928
726	000023	2011-12-14	1	6.12	5.95	667900	645933	847801	0.17	0.00632
726	000023	2011-12-15	1	6.06	5.92	473633	635362	833925	0.14	0.00448
726	000023	2011-12-16	1	6.15	5.8	888889	639590	839475	0.35	0.00841
726	000023	2011-12-19	1	6.22	5.8	907390	654391	858901	0.42	0.00858
726	000023	2011-12-20	1	6.24	6.02	618316	650162	853351	0.22	0.00585
726	000023	2011-12-21	1	6.2	5.82	550272	616332	808949	0.38	0.00521
726	000023	2011-12-22	1	5.85	5.43	874898	602589	790911	0.42	0.00828
726	000023	2011-12-23	1	5.84	5.61	933440	606818	796461	0.23	0.00883
726	000023	2011-12-26	1	6.19	5.6	868600	654391	858901	0.59	0.00822
726	000023	2011-12-27	1	5.89	5.73	900965	607875	797848	0.16	0.00852
726	000023	2011-12-28	1	5.72	5.49	751534	593075	778423	0.23	0.00711
726	000023	2011-12-30	1	5.75	5.62	616825	602589	790911	0.13	0.00583
726	000023	2012-01-04	2	5.76	5.46	350380	577217	757609	0.3	0.00331
726	000023	2012-01-05	3	5.47	5.13	589138	549730	721532	0.34	0.00557
726	000023	2012-01-06	3	5.22	5.04	413319	548673	720145	0.18	0.00391
726	000023	2012-01-09	3	5.44	5.15	609490	574045	753446	0.29	0.00577
726	000023	2012-01-10	3	5.7	5.39	1062948	599418	786748	0.31	0.01005
726	000023	2012-01-11	3	5.77	5.6	637556	602589	790911	0.17	0.00603
726	000023	2012-01-12	3	5.95	5.66	957973	602589	790911	0.29	0.00906
726	000023	2012-01-13	3	5.69	5.41	874111	586732	770097	0.28	0.00827
726	000023	2012-01-16	3	5.52	5.3	415600	562417	738183	0.22	0.00393
726	000023	2012-01-17	3	5.64	5.33	536381	594132	779810	0.31	0.00507
726	000023	2012-01-18	3	5.87	5.59	1143107	602589	790911	0.28	0.01081
726	000023	2012-01-19	3	5.84	5.6	791844	613161	804786	0.24	0.00749
726	000023	2012-01-20	3	5.9	5.7	753811	623733	818662	0.2	0.00713
726	000023	2012-01-30	3	5.96	5.78	474001	611047	802011	0.18	0.00448
726	000023	2012-01-31	3	5.82	5.67	458691	606818	796461	0.15	0.00434
726	000023	2012-02-01	3	5.79	5.68	505335	605761	795073	0.11	0.00478
726	000023	2012-02-02	3	5.88	5.72	500842	621618	815887	0.16	0.00474
726	000023	2012-02-03	3	6.16	5.92	1621183	638533	838088	0.24	0.01534
726	000023	2012-02-06	3	6.06	5.94	1056951	639590	839475	0.12	0.01
726	000023	2012-02-07	3	6.04	5.82	641100	621618	815887	0.22	0.00606
726	000023	2012-02-08	3	6.04	5.86	795315	634304	832537	0.18	0.00752
726	000023	2012-02-09	3	6.14	5.97	933021	637476	836700	0.17	0.00883
726	000023	2012-02-10	3	6.17	6.02	915285	641705	842250	0.15	0.00866
726	000023	2012-02-13	3	6.16	5.98	769037	646990	849188	0.18	0.00727
726	000023	2012-02-14	3	6.2	6.06	803302	652276	856126	0.14	0.0076
726	000023	2012-02-15	3	6.29	6.12	916951	662848	870002	0.17	0.00867
726	000023	2012-02-16	3	6.34	6.19	810732	664962	872777	0.15	0.00767
726	000023	2012-02-17	3	6.36	6.15	641736	667077	875552	0.21	0.00607
726	000023	2012-02-20	3	6.38	6.26	701946	667077	875552	0.12	0.00664
726	000023	2012-02-21	3	6.38	6.24	805616	669191	878327	0.14	0.00762
726	000023	2012-02-22	3	6.5	6.34	1232429	683992	897753	0.16	0.01166
726	000023	2012-02-23	3	6.49	6.4	1057671	678706	890815	0.09	0.01
726	000023	2012-02-24	3	6.69	6.36	2790263	699849	918566	0.33	0.02639
726	000023	2012-02-27	3	6.67	6.56	1922060	694563	911628	0.11	0.01818
726	000023	2012-02-28	3	6.62	6.44	1159391	691392	907466	0.18	0.01097
726	000023	2012-02-29	3	6.52	6.4	619267	676591	888040	0.12	0.00586
726	000023	2012-03-01	3	6.68	6.38	1265998	690335	906078	0.3	0.01198
726	000023	2012-03-02	3	6.68	6.48	1317757	701964	921341	0.2	0.01246
726	000023	2012-03-05	3	6.79	6.63	1211938	704078	924117	0.16	0.01146
726	000023	2012-03-06	3	6.7	6.52	873359	697735	915791	0.18	0.00826
726	000023	2012-03-07	3	6.65	6.5	672153	688220	903303	0.15	0.00636
726	000023	2012-03-08	3	6.68	6.54	725047	700906	919954	0.14	0.00686
726	000023	2012-03-09	3	6.75	6.58	659373	710421	932442	0.17	0.00624
726	000023	2012-03-12	3	6.75	6.64	416900	709364	931054	0.11	0.00394
726	000023	2012-03-13	3	6.84	6.7	1029497	718878	943542	0.14	0.00974
726	000023	2012-03-14	3	6.97	6.42	1423816	681877	894978	0.55	0.01347
726	000023	2012-03-15	3	6.54	6.2	1072469	660734	867226	0.34	0.01014
726	000023	2012-03-16	3	6.45	6.24	626599	679763	892203	0.21	0.00593
726	000023	2012-03-19	3	6.58	6.4	735117	694563	911628	0.18	0.00695
726	000023	2012-03-20	3	6.71	6.5	1783187	687163	901916	0.21	0.01687
726	000023	2012-03-21	3	6.55	6.31	701228	691392	907466	0.24	0.00663
726	000023	2012-03-22	3	6.62	6.45	613153	695620	913016	0.17	0.0058
726	000023	2012-03-23	3	6.57	6.35	556729	676591	888040	0.22	0.00527
726	000023	2012-03-26	3	6.45	6.33	422861	679763	892203	0.12	0.004
726	000023	2012-03-27	3	6.56	6.43	743336	680820	893590	0.13	0.00703
726	000023	2012-03-28	3	6.43	6.04	1052238	644876	846413	0.39	0.00995
726	000023	2012-03-29	3	6.19	5.88	786257	630076	826987	0.31	0.00744
726	000023	2012-03-30	3	6.02	5.88	473541	631133	828375	0.14	0.00448
727	000025	2011-10-10	1	8.34	8.12	376560	1.45587e+06	1.57432e+06	0.22	0.00183
727	000025	2011-10-11	1	8.37	8.02	453134	1.45766e+06	1.57626e+06	0.35	0.0022
727	000025	2011-10-12	1	8.34	7.9	739115	1.49532e+06	1.61697e+06	0.44	0.00359
727	000025	2011-10-13	1	8.5	8.33	720413	1.5007e+06	1.62279e+06	0.17	0.0035
727	000025	2011-10-14	1	8.36	8.11	812166	1.47022e+06	1.58983e+06	0.25	0.00395
727	000025	2011-10-17	1	8.26	8.11	492162	1.47918e+06	1.59952e+06	0.15	0.00239
727	000025	2011-10-18	1	8.22	7.89	663938	1.4236e+06	1.53942e+06	0.33	0.00323
727	000025	2011-10-19	1	8	7.75	409949	1.40567e+06	1.52003e+06	0.25	0.00199
727	000025	2011-10-20	1	7.85	7.36	550222	1.33574e+06	1.44442e+06	0.49	0.00267
727	000025	2011-10-21	1	7.5	7.23	316359	1.31602e+06	1.42309e+06	0.27	0.00154
727	000025	2011-10-24	1	7.48	7.26	384125	1.33754e+06	1.44636e+06	0.22	0.00187
727	000025	2011-10-25	1	7.65	7.37	722111	1.36802e+06	1.47932e+06	0.28	0.00351
727	000025	2011-10-26	1	7.75	7.53	869434	1.36981e+06	1.48126e+06	0.22	0.00423
727	000025	2011-10-27	1	7.72	7.6	610012	1.3734e+06	1.48513e+06	0.12	0.00297
727	000025	2011-10-28	1	7.82	7.69	1017268	1.40029e+06	1.51422e+06	0.13	0.00495
727	000025	2011-10-31	1	7.86	7.73	604719	1.40208e+06	1.51615e+06	0.13	0.00294
727	000025	2011-11-01	1	7.92	7.71	767415	1.41284e+06	1.52779e+06	0.21	0.00373
727	000025	2011-11-02	1	7.98	7.65	876538	1.4236e+06	1.53942e+06	0.33	0.00426
727	000025	2011-11-03	1	8.16	7.83	1537182	1.4487e+06	1.56656e+06	0.33	0.00747
727	000025	2011-11-04	1	8.23	8.01	1130469	1.47022e+06	1.58983e+06	0.22	0.0055
727	000025	2011-11-07	1	8.29	8.05	988636	1.45229e+06	1.57044e+06	0.24	0.00481
727	000025	2011-11-08	1	8.21	7.93	784509	1.42539e+06	1.54136e+06	0.28	0.00381
727	000025	2011-11-09	1	8.1	7.88	881740	1.44511e+06	1.56269e+06	0.22	0.00429
727	000025	2011-11-10	1	8.03	7.8	428640	1.40388e+06	1.51809e+06	0.23	0.00208
727	000025	2011-11-11	1	7.96	7.82	443758	1.41463e+06	1.52973e+06	0.14	0.00216
727	000025	2011-11-14	1	8.13	7.91	970840	1.45408e+06	1.57238e+06	0.22	0.00472
727	000025	2011-11-15	1	8.29	8.08	1074965	1.47201e+06	1.59177e+06	0.21	0.00523
727	000025	2011-11-16	1	8.25	7.92	969784	1.43615e+06	1.55299e+06	0.33	0.00471
727	000025	2011-11-17	1	8.1	7.96	668083	1.43615e+06	1.55299e+06	0.14	0.00325
727	000025	2011-11-18	1	8.19	7.67	1005491	1.38595e+06	1.4987e+06	0.52	0.00489
727	000025	2011-11-21	1	7.98	7.61	662958	1.40029e+06	1.51422e+06	0.37	0.00322
727	000025	2011-11-22	1	7.97	7.68	834163	1.40208e+06	1.51615e+06	0.29	0.00406
727	000025	2011-11-23	1	7.87	7.7	429350	1.38236e+06	1.49483e+06	0.17	0.00209
727	000025	2011-11-24	1	7.68	7.45	555028	1.36264e+06	1.4735e+06	0.23	0.0027
727	000025	2011-11-25	1	7.63	7.51	498402	1.35009e+06	1.45993e+06	0.12	0.00242
727	000025	2011-11-28	1	7.58	7.48	392623	1.35188e+06	1.46187e+06	0.1	0.00191
727	000025	2011-11-29	1	7.83	7.52	551818	1.40388e+06	1.51809e+06	0.31	0.00268
727	000025	2011-11-30	1	7.87	7.3	671400	1.35905e+06	1.46962e+06	0.57	0.00326
727	000025	2011-12-01	1	8.04	7.74	1437411	1.40567e+06	1.52003e+06	0.3	0.00699
727	000025	2011-12-02	1	7.96	7.51	1140851	1.41463e+06	1.52973e+06	0.45	0.00555
727	000025	2011-12-05	1	7.82	7.44	470648	1.34112e+06	1.45023e+06	0.38	0.00229
727	000025	2011-12-06	1	7.92	7.4	691412	1.35009e+06	1.45993e+06	0.52	0.00336
727	000025	2011-12-07	1	7.48	7.14	702204	1.31423e+06	1.42115e+06	0.34	0.00341
727	000025	2011-12-08	1	7.4	7.11	646914	1.30526e+06	1.41146e+06	0.29	0.00315
727	000025	2011-12-09	1	7.4	7.13	581238	1.32678e+06	1.43472e+06	0.27	0.00283
727	000025	2011-12-12	1	7.52	7.2	853844	1.33933e+06	1.4483e+06	0.32	0.00415
727	000025	2011-12-13	1	7.46	7.1	482317	1.30168e+06	1.40758e+06	0.36	0.00234
727	000025	2011-12-14	1	7.2	6.81	716100	1.25327e+06	1.35523e+06	0.39	0.00348
727	000025	2011-12-15	1	6.75	6.31	508781	1.13852e+06	1.23115e+06	0.44	0.00247
727	000025	2011-12-16	1	6.5	6.15	569055	1.14749e+06	1.24084e+06	0.35	0.00277
727	000025	2011-12-19	1	6.4	6.18	325221	1.13135e+06	1.22339e+06	0.22	0.00158
727	000025	2011-12-20	1	6.87	6.09	1740359	1.16541e+06	1.26023e+06	0.78	0.00846
727	000025	2011-12-21	1	6.52	6.1	1017888	1.09908e+06	1.18849e+06	0.42	0.00495
727	000025	2011-12-22	1	6.13	5.53	866528	1.03274e+06	1.11676e+06	0.6	0.00421
727	000025	2011-12-23	1	5.89	5.73	455510	1.03812e+06	1.12257e+06	0.16	0.00221
727	000025	2011-12-26	1	5.85	5.7	380509	1.02198e+06	1.10513e+06	0.15	0.00185
727	000025	2011-12-27	1	5.75	5.58	421733	1.01839e+06	1.10125e+06	0.17	0.00205
727	000025	2011-12-28	1	5.69	5.4	330679	993292	1.0741e+06	0.29	0.00161
727	000025	2011-12-29	1	5.61	5.48	310331	995085	1.07604e+06	0.13	0.00151
727	000025	2011-12-30	1	5.67	5.55	268047	1.01122e+06	1.09349e+06	0.12	0.0013
727	000025	2012-01-04	2	5.75	5.5	283900	1.00405e+06	1.08574e+06	0.25	0.00138
727	000025	2012-01-05	3	5.55	5.3	203600	966398	1.04502e+06	0.25	0.00099
727	000025	2012-01-06	3	5.39	5.01	504590	946675	1.02369e+06	0.38	0.00245
727	000025	2012-01-09	3	5.51	5.1	595418	982534	1.06247e+06	0.41	0.00289
727	000025	2012-01-10	3	5.98	5.43	1076962	1.06501e+06	1.15166e+06	0.55	0.00524
727	000025	2012-01-11	3	5.91	5.74	968629	1.04887e+06	1.13421e+06	0.17	0.00471
727	000025	2012-01-12	3	5.97	5.75	813358	1.04349e+06	1.12839e+06	0.22	0.00395
727	000025	2012-01-13	3	5.82	5.4	669980	973569	1.05278e+06	0.42	0.00326
727	000025	2012-01-16	3	5.69	5	613959	919781	994613	0.69	0.00298
727	000025	2012-01-17	3	5.64	5.15	773083	1.00943e+06	1.09155e+06	0.49	0.00376
727	000025	2012-01-18	3	5.73	5.48	715900	995085	1.07604e+06	0.25	0.00348
727	000025	2012-01-19	3	5.67	5.44	463436	1.0166e+06	1.09931e+06	0.23	0.00225
727	000025	2012-01-20	3	5.97	5.66	894810	1.04349e+06	1.12839e+06	0.31	0.00435
727	000025	2012-01-30	3	5.89	5.74	362643	1.03094e+06	1.11482e+06	0.15	0.00176
727	000025	2012-01-31	3	5.84	5.69	372330	1.03274e+06	1.11676e+06	0.15	0.00181
727	000025	2012-02-01	3	5.77	5.48	502220	1.00943e+06	1.09155e+06	0.29	0.00244
727	000025	2012-02-02	3	5.74	5.57	338859	1.02556e+06	1.109e+06	0.17	0.00165
727	000025	2012-02-03	3	6.29	5.78	3017785	1.10983e+06	1.20013e+06	0.51	0.01467
727	000025	2012-02-06	3	6.18	5.98	1922297	1.07935e+06	1.16717e+06	0.2	0.00935
727	000025	2012-02-07	3	6.05	5.82	1149429	1.08115e+06	1.16911e+06	0.23	0.00559
727	000025	2012-02-08	3	6.13	5.93	1121162	1.09728e+06	1.18656e+06	0.2	0.00545
727	000025	2012-02-09	3	6.23	6.06	991314	1.0937e+06	1.18268e+06	0.17	0.00482
727	000025	2012-02-10	3	6.17	6.04	736670	1.10266e+06	1.19237e+06	0.13	0.00358
727	000025	2012-02-13	3	6.21	6.04	765723	1.10804e+06	1.19819e+06	0.17	0.00372
727	000025	2012-02-14	3	6.35	6.16	1195001	1.12776e+06	1.21952e+06	0.19	0.00581
727	000025	2012-02-15	3	6.43	6.21	1136868	1.14928e+06	1.24278e+06	0.22	0.00553
727	000025	2012-02-16	3	6.53	6.29	1223586	1.14211e+06	1.23503e+06	0.24	0.00595
727	000025	2012-02-17	3	6.41	6.25	776003	1.12776e+06	1.21952e+06	0.16	0.00377
727	000025	2012-02-20	3	6.42	6.29	640676	1.12956e+06	1.22145e+06	0.13	0.00311
727	000025	2012-02-21	3	6.5	6.26	1220127	1.16541e+06	1.26023e+06	0.24	0.00593
727	000025	2012-02-22	3	6.59	6.46	1173311	1.17617e+06	1.27186e+06	0.13	0.0057
727	000025	2012-02-23	3	6.62	6.45	689711	1.17079e+06	1.26605e+06	0.17	0.00335
727	000025	2012-02-24	3	6.8	6.52	1880561	1.20665e+06	1.30482e+06	0.28	0.00914
727	000025	2012-02-27	3	6.81	6.67	1392780	1.19769e+06	1.29513e+06	0.14	0.00677
727	000025	2012-02-28	3	6.65	6.42	1274427	1.17438e+06	1.26992e+06	0.23	0.0062
727	000025	2012-02-29	3	6.6	6.46	833580	1.17079e+06	1.26605e+06	0.14	0.00405
727	000025	2012-03-01	3	6.9	6.42	1313989	1.19231e+06	1.28931e+06	0.48	0.00639
727	000025	2012-03-02	3	6.8	6.57	1091327	1.20665e+06	1.30482e+06	0.23	0.00531
727	000025	2012-03-05	3	7.25	6.73	2711283	1.25327e+06	1.35523e+06	0.52	0.01318
727	000025	2012-03-06	3	7.03	6.79	1254677	1.2192e+06	1.31839e+06	0.24	0.0061
727	000025	2012-03-07	3	6.93	6.67	1252294	1.22817e+06	1.32809e+06	0.26	0.00609
727	000025	2012-03-08	3	6.92	6.8	946602	1.22996e+06	1.33003e+06	0.12	0.0046
727	000025	2012-03-09	3	6.93	6.84	810627	1.24072e+06	1.34166e+06	0.09	0.00394
727	000025	2012-03-12	3	6.95	6.83	812454	1.22817e+06	1.32809e+06	0.12	0.00395
727	000025	2012-03-13	3	6.97	6.8	843611	1.24968e+06	1.35135e+06	0.17	0.0041
727	000025	2012-03-14	3	7.02	6.5	1821671	1.19589e+06	1.29319e+06	0.52	0.00886
727	000025	2012-03-15	3	6.7	6.27	1006423	1.16721e+06	1.26217e+06	0.43	0.00489
727	000025	2012-03-16	3	6.65	6.43	720388	1.19231e+06	1.28931e+06	0.22	0.0035
727	000025	2012-03-19	3	6.97	6.46	1091761	1.24072e+06	1.34166e+06	0.51	0.00531
727	000025	2012-03-20	3	6.93	6.6	937298	1.19589e+06	1.29319e+06	0.33	0.00456
727	000025	2012-03-21	3	6.75	6.46	687648	1.18514e+06	1.28156e+06	0.29	0.00334
727	000025	2012-03-22	3	6.62	6.48	524591	1.18693e+06	1.2835e+06	0.14	0.00255
727	000025	2012-03-23	3	6.62	6.33	565945	1.15824e+06	1.25248e+06	0.29	0.00275
727	000025	2012-03-26	3	6.49	6.3	461807	1.14749e+06	1.24084e+06	0.19	0.00225
727	000025	2012-03-27	3	6.47	6.34	369153	1.14749e+06	1.24084e+06	0.13	0.00179
727	000025	2012-03-28	3	6.36	6.13	745912	1.11521e+06	1.20594e+06	0.23	0.00363
727	000025	2012-03-29	3	6.21	5.92	333500	1.09549e+06	1.18462e+06	0.29	0.00162
727	000025	2012-03-30	3	6.16	5.97	288110	1.09728e+06	1.18656e+06	0.19	0.0014
728	000026	2011-10-10	1	15.97	15.12	1199619	1.7039e+06	4.76013e+06	0.85	0.00622
728	000026	2011-10-11	1	15.8	15.24	1881228	1.73619e+06	4.85036e+06	0.56	0.00975
728	000026	2011-10-12	1	16.25	15.18	3031834	1.79744e+06	5.02147e+06	1.07	0.01571
728	000026	2011-10-13	1	16.75	16.04	1861899	1.84199e+06	5.14592e+06	0.71	0.00965
728	000026	2011-10-14	1	16.48	16.16	1020599	1.82194e+06	5.08992e+06	0.32	0.00529
728	000026	2011-10-17	1	16.98	16.36	2100069	1.8754e+06	5.23926e+06	0.62	0.01088
728	000026	2011-10-18	1	16.8	16.21	902971	1.81081e+06	5.05881e+06	0.59	0.00468
728	000026	2011-10-19	1	16.46	15.7	1282048	1.75512e+06	4.90325e+06	0.76	0.00664
728	000026	2011-10-20	1	15.95	15	945490	1.77406e+06	4.95614e+06	0.95	0.0049
728	000026	2011-10-21	1	15.8	15	1504799	1.73731e+06	4.85347e+06	0.8	0.0078
728	000026	2011-10-24	1	16.29	15.36	1382043	1.80635e+06	5.04636e+06	0.93	0.00716
728	000026	2011-10-25	1	16.66	16.07	1196945	1.83642e+06	5.13037e+06	0.59	0.0062
728	000026	2011-10-26	1	16.68	16.35	1115628	1.8264e+06	5.10237e+06	0.33	0.00578
728	000026	2011-10-27	1	16.94	16.25	1784637	1.87985e+06	5.2517e+06	0.69	0.00925
728	000026	2011-10-28	1	17.67	16.99	2075718	1.89433e+06	5.29215e+06	0.68	0.01075
728	000026	2011-10-31	1	17.68	16.85	1446835	1.96004e+06	5.47571e+06	0.83	0.0075
728	000026	2011-11-01	1	17.85	17.31	953675	1.96561e+06	5.49127e+06	0.54	0.00494
728	000026	2011-11-02	1	17.78	17.09	1601307	1.97006e+06	5.50371e+06	0.69	0.0083
728	000026	2011-11-03	1	18.08	17.5	1728264	1.98454e+06	5.54416e+06	0.58	0.00895
728	000026	2011-11-04	1	18.05	17.5	1136683	1.96115e+06	5.47882e+06	0.55	0.00589
728	000026	2011-11-07	1	17.61	17.08	1185398	1.91104e+06	5.33882e+06	0.53	0.00614
728	000026	2011-11-08	1	17.83	17.06	1389943	1.95001e+06	5.44771e+06	0.77	0.0072
728	000026	2011-11-09	1	17.74	17.3	663731	1.96672e+06	5.49438e+06	0.44	0.00344
728	000026	2011-11-10	1	17.6	17.27	474969	1.9244e+06	5.37615e+06	0.33	0.00246
728	000026	2011-11-11	1	17.49	17	773952	1.94556e+06	5.43526e+06	0.49	0.00401
728	000026	2011-11-14	1	17.86	17.4	863507	1.97897e+06	5.5286e+06	0.46	0.00447
728	000026	2011-11-15	1	18.07	17.7	775304	1.97897e+06	5.5286e+06	0.37	0.00402
728	000026	2011-11-16	1	17.78	17.14	913727	1.92217e+06	5.36993e+06	0.64	0.00473
728	000026	2011-11-17	1	17.42	16.88	1159294	1.87985e+06	5.2517e+06	0.54	0.00601
728	000026	2011-11-18	1	16.9	16.29	1656652	1.86092e+06	5.19881e+06	0.61	0.00858
728	000026	2011-11-21	1	16.69	16.43	637671	1.84088e+06	5.14281e+06	0.26	0.0033
728	000026	2011-11-22	1	16.75	16.44	629290	1.83754e+06	5.13348e+06	0.31	0.00326
728	000026	2011-11-23	1	16.66	16.38	428192	1.84979e+06	5.1677e+06	0.28	0.00222
728	000026	2011-11-24	1	16.98	16.05	701996	1.87206e+06	5.22993e+06	0.93	0.00364
728	000026	2011-11-25	1	16.99	16.71	534446	1.86983e+06	5.2237e+06	0.28	0.00277
728	000026	2011-11-28	1	16.99	16.5	503300	1.84533e+06	5.15526e+06	0.49	0.00261
728	000026	2011-11-29	1	16.83	16.45	978171	1.84867e+06	5.16459e+06	0.38	0.00507
728	000026	2011-11-30	1	16.8	15.53	1104383	1.75401e+06	4.90014e+06	1.27	0.00572
728	000026	2011-12-01	1	16.49	16.01	904031	1.78965e+06	4.9997e+06	0.48	0.00468
728	000026	2011-12-02	1	16	15.56	514142	1.73396e+06	4.84414e+06	0.44	0.00266
728	000026	2011-12-05	1	15.4	14.98	1004943	1.67049e+06	4.6668e+06	0.42	0.00521
728	000026	2011-12-06	1	15.15	14.9	1416309	1.67828e+06	4.68858e+06	0.25	0.00734
728	000026	2011-12-07	1	15.14	14.93	671506	1.68162e+06	4.69791e+06	0.21	0.00348
728	000026	2011-12-08	1	15.59	15.04	1265685	1.71169e+06	4.78191e+06	0.55	0.00656
728	000026	2011-12-09	1	15.3	15.03	444286	1.67383e+06	4.67613e+06	0.27	0.0023
728	000026	2011-12-12	1	15.08	14.5	1240253	1.6393e+06	4.57968e+06	0.58	0.00643
728	000026	2011-12-13	1	14.82	14.4	541315	1.62037e+06	4.52679e+06	0.42	0.0028
728	000026	2011-12-14	1	14.64	14	384100	1.56803e+06	4.38057e+06	0.64	0.00199
728	000026	2011-12-15	1	14.32	13.66	1268816	1.58362e+06	4.42412e+06	0.66	0.00657
728	000026	2011-12-16	1	14.42	14	1071940	1.60589e+06	4.48635e+06	0.42	0.00555
728	000026	2011-12-19	1	14.42	13.9	824860	1.59476e+06	4.45524e+06	0.52	0.00427
728	000026	2011-12-20	1	14.51	14.1	982972	1.57917e+06	4.41168e+06	0.41	0.00509
728	000026	2011-12-21	1	14.45	13.65	458353	1.53017e+06	4.27479e+06	0.8	0.00237
728	000026	2011-12-22	1	13.9	12.81	858207	1.52348e+06	4.25612e+06	1.09	0.00445
728	000026	2011-12-23	1	14.35	13.5	940259	1.57137e+06	4.3899e+06	0.85	0.00487
728	000026	2011-12-26	1	14.28	13.71	250089	1.55689e+06	4.34946e+06	0.57	0.0013
728	000026	2011-12-27	1	13.98	13.21	563627	1.47782e+06	4.12856e+06	0.77	0.00292
728	000026	2011-12-28	1	13.24	12.8	987224	1.47448e+06	4.11923e+06	0.44	0.00511
728	000026	2011-12-29	1	13.15	12.9	522964	1.46112e+06	4.08189e+06	0.25	0.00271
728	000026	2011-12-30	1	13.7	13.06	948537	1.45889e+06	4.07567e+06	0.64	0.00491
728	000026	2012-01-05	2	13.4	12.15	1356840	1.38428e+06	3867220	1.25	0.00703
728	000026	2012-01-06	3	12.83	11.66	1041683	1.38762e+06	3.87655e+06	1.17	0.0054
728	000026	2012-01-09	3	12.39	11.4	9597952	1.786e+06	3.75211e+06	0.99	0.04178
728	000026	2012-01-10	3	12.56	11.81	8269085	1.86005e+06	3.90767e+06	0.75	0.03599
728	000026	2012-01-11	3	13.09	12.35	8242643	1.86745e+06	3.92322e+06	0.74	0.03588
728	000026	2012-01-12	3	12.45	11.82	10101149	1.81118e+06	3.805e+06	0.63	0.04397
728	000026	2012-01-13	3	12.11	11.01	8183549	1.6305e+06	3.42543e+06	1.1	0.03562
728	000026	2012-01-16	3	10.84	10.33	5022120	1.5994e+06	3.36009e+06	0.51	0.02186
728	000026	2012-01-17	3	11.18	10.5	5392659	1.65123e+06	3.46899e+06	0.68	0.02347
728	000026	2012-01-18	3	11.18	10.4	6130962	1.55497e+06	3.26676e+06	0.78	0.02669
728	000026	2012-01-19	3	11.13	10.33	9121164	1.64383e+06	3.45343e+06	0.8	0.0397
728	000026	2012-01-20	3	11.13	10.81	4380207	1.6305e+06	3.42543e+06	0.32	0.01907
728	000026	2012-01-30	3	11.18	10.93	2509692	1.62754e+06	3.41921e+06	0.25	0.01092
728	000026	2012-01-31	3	11.06	10.7	2875294	1.60829e+06	3.37876e+06	0.36	0.01252
728	000026	2012-02-01	3	11.03	10.75	2283283	1.61569e+06	3.39432e+06	0.28	0.00994
728	000026	2012-02-02	3	11.14	10.94	4129516	1.64679e+06	3.45965e+06	0.2	0.01797
728	000026	2012-02-03	3	11.5	11.1	5558635	1.6853e+06	3.54054e+06	0.4	0.0242
728	000026	2012-02-06	3	11.75	11.33	6508594	1.73269e+06	3.6401e+06	0.42	0.02833
728	000026	2012-02-07	3	11.67	11.22	3702049	1.6927e+06	3.5561e+06	0.45	0.01611
728	000026	2012-02-08	3	11.8	11.3	3675178	1.74009e+06	3.65566e+06	0.5	0.016
728	000026	2012-02-09	3	11.9	11.64	4416178	1.72824e+06	3.63077e+06	0.26	0.01922
728	000026	2012-02-10	3	11.78	11.51	4118026	1.7164e+06	3.60588e+06	0.27	0.01792
728	000026	2012-02-13	3	11.84	11.38	4408895	1.74009e+06	3.65566e+06	0.46	0.01919
728	000026	2012-02-14	3	11.85	11.55	3701879	1.7312e+06	3.63699e+06	0.3	0.01611
728	000026	2012-02-15	3	12.02	11.55	6543566	1.77267e+06	3.7241e+06	0.47	0.02848
728	000026	2012-02-16	3	12.27	11.8	6191276	1.79933e+06	3.78011e+06	0.47	0.02695
728	000026	2012-02-17	3	12.23	11.88	3141876	1.77859e+06	3.73655e+06	0.35	0.01368
728	000026	2012-02-20	3	12.37	12.02	5550279	1.82154e+06	3.82677e+06	0.35	0.02416
728	000026	2012-02-21	3	12.42	12.03	3867988	1.82747e+06	3.83922e+06	0.39	0.01684
728	000026	2012-02-22	3	12.82	12.23	5087537	1.88374e+06	3.95744e+06	0.59	0.02214
728	000026	2012-02-23	3	12.97	12.62	4223377	1.90892e+06	4.01034e+06	0.35	0.01838
728	000026	2012-02-24	3	13.13	12.8	5787999	1.91928e+06	4.03211e+06	0.33	0.02519
728	000026	2012-02-27	3	13.26	12.78	6050929	1.90151e+06	3.99478e+06	0.48	0.02634
728	000026	2012-02-28	3	12.84	12.2	6144163	1.83043e+06	3.84544e+06	0.64	0.02674
728	000026	2012-02-29	3	12.48	12.22	4022096	1.83931e+06	3.86411e+06	0.26	0.01751
728	000026	2012-03-01	3	12.53	12.3	2780122	1.82895e+06	3.84233e+06	0.23	0.0121
728	000026	2012-03-02	3	12.55	12.37	4125322	1.85412e+06	3.89522e+06	0.18	0.01796
728	000026	2012-03-05	3	12.9	12.53	5804229	1.89263e+06	3.97611e+06	0.37	0.02526
728	000026	2012-03-06	3	13.1	12.7	8735140	1.92817e+06	4.05078e+06	0.4	0.03802
728	000026	2012-03-07	3	13.18	12.8	4737169	1.93261e+06	4.06011e+06	0.38	0.02062
728	000026	2012-03-08	3	13.37	13	5147876	1.96371e+06	4.12545e+06	0.37	0.02241
728	000026	2012-03-09	3	13.42	13.1	4955832	1.95483e+06	4.10678e+06	0.32	0.02157
728	000026	2012-03-12	3	13.24	12.83	5210942	1.92224e+06	4.03834e+06	0.41	0.02268
728	000026	2012-03-13	3	13.23	12.95	5375347	1.95334e+06	4.10367e+06	0.28	0.0234
728	000026	2012-03-14	3	13.3	11.91	6511302	1.83043e+06	3.84544e+06	1.39	0.02834
728	000026	2012-03-15	3	12.6	11.65	4539062	1.82747e+06	3.83922e+06	0.95	0.01976
728	000026	2012-03-16	3	12.59	12.04	3738879	1.85116e+06	3.889e+06	0.55	0.01627
728	000026	2012-03-19	3	13.36	12.42	8107555	1.96223e+06	4.12234e+06	0.94	0.03529
728	000026	2012-03-20	3	13.59	12.91	8336210	1.91928e+06	4.03211e+06	0.68	0.03629
728	000026	2012-03-21	3	13.1	12.56	4196468	1.90299e+06	3.99789e+06	0.54	0.01827
728	000026	2012-03-22	3	12.95	12.6	2966700	1.89855e+06	3.98856e+06	0.35	0.01291
728	000026	2012-03-23	3	12.92	12.5	2838631	1.86301e+06	3.91389e+06	0.42	0.01236
728	000026	2012-03-26	3	12.73	12.42	1919230	1.85116e+06	3.889e+06	0.31	0.00835
728	000026	2012-03-27	3	12.64	12.28	1759643	1.82154e+06	3.82677e+06	0.36	0.00766
728	000026	2012-03-28	3	12.3	11.71	2608636	1.73417e+06	3.64321e+06	0.59	0.01135
728	000026	2012-03-29	3	11.79	11.41	2485931	1.72528e+06	3.62455e+06	0.38	0.01082
728	000026	2012-03-30	3	11.83	11.45	1236467	1.69714e+06	3.56543e+06	0.38	0.00538
729	000028	2011-10-10	1	25.16	24.69	151230	5.78716e+06	5.78727e+06	0.47	0.00052
729	000028	2011-10-11	1	25.5	25.11	471096	5.88046e+06	5.88058e+06	0.39	0.00163
729	000028	2011-10-12	1	26.13	24.82	378452	6.05307e+06	6.0532e+06	1.31	0.00131
729	000028	2011-10-13	1	26.58	25.72	338354	6.14404e+06	6.14417e+06	0.86	0.00117
729	000028	2011-10-14	1	26.35	25.71	423420	6.06474e+06	6.06486e+06	0.64	0.00147
729	000028	2011-10-17	1	26.48	25.6	294442	6.0624e+06	6.06253e+06	0.88	0.00102
729	000028	2011-10-18	1	26	25.3	443650	5.92012e+06	5.92024e+06	0.7	0.00154
729	000028	2011-10-19	1	25.49	25.03	321389	5.93878e+06	5.9389e+06	0.46	0.00112
729	000028	2011-10-20	1	25.64	24.01	535674	5.67753e+06	5.67764e+06	1.63	0.00186
729	000028	2011-10-21	1	24.44	23.73	343690	5.55157e+06	5.55168e+06	0.71	0.00119
729	000028	2011-10-24	1	24.5	23.5	609277	5.70318e+06	5.7033e+06	1	0.00211
729	000028	2011-10-25	1	25.25	24.39	408352	5.87813e+06	5.87825e+06	0.86	0.00142
729	000028	2011-10-26	1	26.18	25	762473	6.0764e+06	6.07652e+06	1.18	0.00265
729	000028	2011-10-27	1	26.5	26	355478	6.07173e+06	6.07186e+06	0.5	0.00123
729	000028	2011-10-28	1	26.5	26.08	209582	6.15804e+06	6.15816e+06	0.42	0.00073
729	000028	2011-10-31	1	26.67	25.84	243169	6.09739e+06	6.09752e+06	0.83	0.00084
729	000028	2011-11-01	1	26.45	25.82	388358	6.06474e+06	6.06486e+06	0.63	0.00135
729	000028	2011-11-02	1	26.56	25.5	807549	6.18603e+06	6.18616e+06	1.06	0.0028
729	000028	2011-11-03	1	27.58	26.56	927428	6.36331e+06	6.36344e+06	1.02	0.00322
729	000028	2011-11-04	1	27.86	27.2	718231	6.42629e+06	6.42642e+06	0.66	0.00249
729	000028	2011-11-07	1	27.7	27.28	510432	6.46128e+06	6.46141e+06	0.42	0.00177
729	000028	2011-11-08	1	27.59	27.11	220094	6.41929e+06	6.41942e+06	0.48	0.00076
729	000028	2011-11-09	1	27.52	27.23	501963	6.40996e+06	6.41009e+06	0.29	0.00174
729	000028	2011-11-10	1	27.4	27.2	431054	6.36564e+06	6.36577e+06	0.2	0.0015
729	000028	2011-11-11	1	27.48	27.1	248516	6.35864e+06	6.35877e+06	0.38	0.00086
729	000028	2011-11-14	1	27.69	27.01	960027	6.43562e+06	6.43575e+06	0.68	0.00333
729	000028	2011-11-15	1	28.2	27.5	905280	6.56391e+06	6.56404e+06	0.7	0.00314
729	000028	2011-11-16	1	28	26.8	702995	6.43562e+06	6.43575e+06	1.2	0.00244
729	000028	2011-11-17	1	27.65	26.92	385116	6.43795e+06	6.43808e+06	0.73	0.00134
729	000028	2011-11-21	1	27.65	26	299290	6.44495e+06	6.44508e+06	1.65	0.00104
729	000028	2011-11-22	1	27.56	26.58	144307	6.3913e+06	6.39143e+06	0.98	0.0005
729	000028	2011-11-23	1	27.32	26.75	249457	6.37264e+06	6.37277e+06	0.57	0.00087
729	000028	2011-11-24	1	27.19	26.6	320926	6.25134e+06	6.25147e+06	0.59	0.00111
729	000028	2011-11-25	1	26.87	26.24	326499	6.22802e+06	6.22814e+06	0.63	0.00113
729	000028	2011-11-28	1	26.7	25.88	231469	6.22102e+06	6.22115e+06	0.82	0.0008
729	000028	2011-11-29	1	27.09	26.57	388324	6.31432e+06	6.31445e+06	0.52	0.00135
729	000028	2011-11-30	1	27.07	26.18	328372	6.25134e+06	6.25147e+06	0.89	0.00114
729	000028	2011-12-01	1	27.65	26.8	877457	6.3913e+06	6.39143e+06	0.85	0.00305
729	000028	2011-12-02	1	27.64	26.96	360843	6.35164e+06	6.35177e+06	0.68	0.00125
729	000028	2011-12-05	1	27.23	25.88	976283	6.13471e+06	6.13484e+06	1.35	0.00339
729	000028	2011-12-06	1	26.5	25.82	164021	6.06474e+06	6.06486e+06	0.68	0.00057
729	000028	2011-12-07	1	26.46	25.53	225013	6.05541e+06	6.05553e+06	0.93	0.00078
729	000028	2011-12-08	1	26.27	25.63	113004	6.06007e+06	6.06019e+06	0.64	0.00039
729	000028	2011-12-09	1	26.17	25.68	212157	6.03208e+06	6.0322e+06	0.49	0.00074
729	000028	2011-12-12	1	26.15	25.09	515912	6.04141e+06	6.04153e+06	1.06	0.00179
729	000028	2011-12-13	1	25.88	24.9	569439	5.99243e+06	5.99255e+06	0.98	0.00198
729	000028	2011-12-14	1	25.66	25.05	458920	5.89912e+06	5.89924e+06	0.61	0.00159
729	000028	2011-12-15	1	25.29	23.9	678082	5.80582e+06	5.80594e+06	1.39	0.00235
729	000028	2011-12-16	1	26.69	24.1	817322	6.12538e+06	6.12551e+06	2.59	0.00284
729	000028	2011-12-19	1	25.91	24.62	588752	5.90145e+06	5.90157e+06	1.29	0.00204
729	000028	2011-12-20	1	25.36	24.61	437228	5.78483e+06	5.78494e+06	0.75	0.00152
729	000028	2011-12-21	1	24.99	24.2	227018	5.71018e+06	5.7103e+06	0.79	0.00079
729	000028	2011-12-23	1	24.69	24	728732	5.73584e+06	5.73596e+06	0.69	0.00253
729	000028	2011-12-26	1	24.47	23.8	269840	5.55157e+06	5.55168e+06	0.67	0.00094
729	000028	2011-12-27	1	23.72	21.42	1713486	4.99641e+06	4.99651e+06	2.3	0.00595
729	000028	2011-12-28	1	21.85	20.21	1064073	5.06172e+06	5.06182e+06	1.64	0.00369
729	000028	2011-12-29	1	21.58	20.82	899284	4.93343e+06	4.93353e+06	0.76	0.00312
729	000028	2011-12-30	1	21.85	20.86	1590163	4.98008e+06	4.98018e+06	0.99	0.00552
729	000028	2012-01-04	2	21.3	20.35	450553	4.75382e+06	4.75392e+06	0.95	0.00156
729	000028	2012-01-05	3	20.48	19.06	1489350	4.45525e+06	4.45534e+06	1.42	0.00517
729	000028	2012-01-06	3	19.15	18.39	1675504	4338619	4.33871e+06	0.76	0.00581
729	000028	2012-01-09	3	19.43	18.43	920238	4.53222e+06	4.53232e+06	1	0.00319
729	000028	2012-01-10	3	20.35	19.19	1025255	4.67684e+06	4.67694e+06	1.16	0.00356
729	000028	2012-01-11	3	20.24	19.87	462088	4.69317e+06	4.69327e+06	0.37	0.0016
729	000028	2012-01-12	3	20.44	19.8	920328	4.63952e+06	4.63962e+06	0.64	0.00319
729	000028	2012-01-13	3	19.92	18.85	622729	4.45292e+06	4.45301e+06	1.07	0.00216
729	000028	2012-01-16	3	19.03	18	443154	4.20799e+06	4.20808e+06	1.03	0.00154
729	000028	2012-01-17	3	18.74	17.48	4017629	4.35728e+06	4.35737e+06	1.26	0.01394
729	000028	2012-01-18	3	18.63	17.58	1854044	4.11936e+06	4.11944e+06	1.05	0.00643
729	000028	2012-01-19	3	18.28	17.46	1573879	4.24532e+06	4.2454e+06	0.82	0.00546
729	000028	2012-01-20	3	19.11	18.15	1539802	4.43192e+06	4.43201e+06	0.96	0.00534
729	000028	2012-01-30	3	19.19	18.71	503963	4.40393e+06	4.40402e+06	0.48	0.00175
729	000028	2012-01-31	3	18.9	18.41	514964	4.35961e+06	4.3597e+06	0.49	0.00179
729	000028	2012-02-01	3	19.3	18.52	824680	4.36428e+06	4.36437e+06	0.78	0.00286
729	000028	2012-02-02	3	19.05	18.6	515846	4.43426e+06	4.43434e+06	0.45	0.00179
729	000028	2012-02-03	3	19.55	18.8	1369719	4.51823e+06	4.51832e+06	0.75	0.00475
729	000028	2012-02-06	3	20.05	19.14	2256289	4.59987e+06	4.59996e+06	0.91	0.00783
729	000028	2012-02-07	3	19.58	19.04	998436	4.49024e+06	4.49033e+06	0.54	0.00347
729	000028	2012-02-08	3	19.55	19.01	1428537	4.55555e+06	4.55564e+06	0.54	0.00496
729	000028	2012-02-09	3	20	19.44	1665961	4.59987e+06	4.59996e+06	0.56	0.00578
729	000028	2012-02-10	3	20.1	19.6	1763213	4.61853e+06	4.61862e+06	0.5	0.00612
729	000028	2012-02-13	3	20.27	19.48	2353355	4.72116e+06	4.72126e+06	0.79	0.00817
729	000028	2012-02-14	3	20.83	20.02	1668097	4.84712e+06	4.84722e+06	0.81	0.00579
729	000028	2012-02-15	3	20.93	20.47	1383873	4.82846e+06	4.82856e+06	0.46	0.0048
729	000028	2012-02-16	3	21.06	20.5	1475669	4.87511e+06	4.87521e+06	0.56	0.00512
729	000028	2012-02-17	3	20.98	20.3	950243	4.80047e+06	4800569	0.68	0.0033
729	000028	2012-02-20	3	20.88	20.4	1484032	4.76782e+06	4.76791e+06	0.48	0.00515
729	000028	2012-02-21	3	20.5	19.86	1152270	4.75849e+06	4.75858e+06	0.64	0.004
729	000028	2012-02-22	3	21	20.19	1977566	4.89844e+06	4.89854e+06	0.81	0.00686
729	000028	2012-02-23	3	21.8	20.9	2285242	5.00807e+06	5.00817e+06	0.9	0.00793
729	000028	2012-02-24	3	21.54	21.24	2297132	4.96842e+06	4.96852e+06	0.3	0.00797
729	000028	2012-02-27	3	23.43	21.31	2335177	5.1317e+06	5.1318e+06	2.12	0.0081
729	000028	2012-02-28	3	22.09	19.8	1929749	5.01507e+06	5.01517e+06	2.29	0.0067
729	000028	2012-02-29	3	21.49	21.03	673459	4.9171e+06	4.9172e+06	0.46	0.00234
729	000028	2012-03-01	3	21.36	20.83	933671	4.88678e+06	4.88688e+06	0.53	0.00324
729	000028	2012-03-02	3	21.18	20.66	2620816	4.9241e+06	4.9242e+06	0.52	0.0091
729	000028	2012-03-05	3	21.35	20.88	3446615	4.87278e+06	4.87288e+06	0.47	0.01196
729	000028	2012-03-06	3	21	20.15	2410715	4.7165e+06	4.71659e+06	0.85	0.00837
729	000028	2012-03-07	3	20.38	19.95	1788925	4.66052e+06	4.66061e+06	0.43	0.00621
729	000028	2012-03-08	3	20.32	20	2001115	4.72583e+06	4.72592e+06	0.32	0.00694
729	000028	2012-03-09	3	20.69	20.06	2711150	4.8168e+06	4.8169e+06	0.63	0.00941
729	000028	2012-03-12	3	21.27	20.68	5196431	4.94976e+06	4.94986e+06	0.59	0.01803
729	000028	2012-03-13	3	21.59	21	3402193	4.98008e+06	4.98018e+06	0.59	0.01181
729	000028	2012-03-14	3	21.85	20.56	4389618	4.79581e+06	4.7959e+06	1.29	0.01523
729	000028	2012-03-15	3	21.9	20.4	4068938	5.06172e+06	5.06182e+06	1.5	0.01412
729	000028	2012-03-16	3	23.6	21.19	8998299	5.43494e+06	5.43505e+06	2.41	0.03123
729	000028	2012-03-19	3	23.25	22.45	4397611	5.3463e+06	5.34641e+06	0.8	0.01526
729	000028	2012-03-20	3	22.88	21.8	2579198	5.10371e+06	5.10381e+06	1.08	0.00895
729	000028	2012-03-21	3	22.11	21.35	1747154	5.10371e+06	5.10381e+06	0.76	0.00606
729	000028	2012-03-22	3	22.2	21.54	1774034	5.08272e+06	5.08282e+06	0.66	0.00616
729	000028	2012-03-23	3	21.77	20.75	1498059	4.86812e+06	4.86822e+06	1.02	0.0052
729	000028	2012-03-26	3	20.87	20.34	2253869	4.8028e+06	4.8029e+06	0.53	0.00782
729	000028	2012-03-27	3	20.86	20.02	2639585	4.68151e+06	4.6816e+06	0.84	0.00916
729	000028	2012-03-28	3	20.03	19.07	2126004	4.49724e+06	4.49733e+06	0.96	0.00738
729	000028	2012-03-29	3	19.4	18.75	1762125	4.44592e+06	4.44601e+06	0.65	0.00612
729	000028	2012-03-30	3	19.15	18	3115523	4.29663e+06	4.29672e+06	1.15	0.01081
730	000029	2011-10-10	1	4.29	4.17	1112146	3.72714e+06	3.72714e+06	0.12	0.0011
730	000029	2011-10-11	1	4.29	4.16	1262129	3.73606e+06	3.73606e+06	0.13	0.00125
730	000029	2011-10-12	1	4.32	4.13	3863086	3.84305e+06	3.84305e+06	0.19	0.00382
730	000029	2011-10-13	1	4.37	4.27	2622759	3.86089e+06	3.86089e+06	0.1	0.00259
730	000029	2011-10-14	1	4.39	4.31	2690143	3.90547e+06	3.90547e+06	0.08	0.00266
730	000029	2011-10-17	1	4.4	4.34	1556541	3878721	3878721	0.06	0.00154
730	000029	2011-10-18	1	4.35	4.16	2292800	3.70931e+06	3.70931e+06	0.19	0.00227
730	000029	2011-10-19	1	4.22	4.13	1415299	3700389	3700389	0.09	0.0014
730	000029	2011-10-20	1	4.15	3.87	3630004	3.46856e+06	3.46856e+06	0.28	0.00359
730	000029	2011-10-21	1	4	3.86	1943641	3477474	3477474	0.14	0.00192
730	000029	2011-10-24	1	3.94	3.64	4411232	3.48639e+06	3.48639e+06	0.3	0.00436
730	000029	2011-10-25	1	4.01	3.78	4793389	3.54881e+06	3.54881e+06	0.23	0.00474
730	000029	2011-10-26	1	4.06	3.92	3491171	3.55772e+06	3.55772e+06	0.14	0.00345
730	000029	2011-10-27	1	4.04	3.97	3223495	3.58447e+06	3.58447e+06	0.07	0.00319
730	000029	2011-10-28	1	4.28	4.06	6143893	3.69147e+06	3.69147e+06	0.22	0.00607
730	000029	2011-10-31	1	4.1	4.01	3366072	3.63797e+06	3.63797e+06	0.09	0.00333
730	000029	2011-11-01	1	4.11	4.03	2029291	3611223	3611223	0.08	0.00201
730	000029	2011-11-02	1	4.09	3.94	2543036	3.63797e+06	3.63797e+06	0.15	0.00251
730	000029	2011-11-03	1	4.43	4.08	12617656	3.86089e+06	3.86089e+06	0.35	0.01247
730	000029	2011-11-04	1	4.33	4.21	7250503	3789555	3789555	0.12	0.00717
730	000029	2011-11-07	1	4.31	4.21	2724314	3.78064e+06	3.78064e+06	0.1	0.00269
730	000029	2011-11-08	1	4.27	4.11	2447310	3.69147e+06	3.69147e+06	0.16	0.00242
730	000029	2011-11-09	1	4.2	4.12	1707341	3.71822e+06	3.71822e+06	0.08	0.00169
730	000029	2011-11-10	1	4.18	4.09	2129307	3.68256e+06	3.68256e+06	0.09	0.0021
730	000029	2011-11-11	1	4.28	4.12	3148539	3.70931e+06	3.70931e+06	0.16	0.00311
730	000029	2011-11-14	1	4.45	4.16	7912506	3923304	3923304	0.29	0.00782
730	000029	2011-11-15	1	4.61	4.28	18411169	4.02139e+06	4.02139e+06	0.33	0.0182
730	000029	2011-11-16	1	4.46	4.26	7523658	3.8698e+06	3.8698e+06	0.2	0.00744
730	000029	2011-11-17	1	4.36	4.23	2581175	3878721	3878721	0.13	0.00255
730	000029	2011-11-18	1	4.35	4.18	5280366	3.73606e+06	3.73606e+06	0.17	0.00522
730	000029	2011-11-21	1	4.4	4.14	7884291	3.88764e+06	3.88764e+06	0.26	0.00779
730	000029	2011-11-22	1	4.29	4.13	9094674	3.70931e+06	3.70931e+06	0.16	0.00899
730	000029	2011-11-23	1	4.16	3.99	4766605	3.62906e+06	3.62906e+06	0.17	0.00471
730	000029	2011-11-24	1	4.13	3.96	2231810	3.62906e+06	3.62906e+06	0.17	0.00221
730	000029	2011-11-25	1	4.09	3.98	1721086	3566640	3566640	0.11	0.0017
730	000029	2011-11-28	1	4.03	3.94	1197640	3.53989e+06	3.53989e+06	0.09	0.00118
730	000029	2011-11-29	1	4.05	3.98	1405940	3.59339e+06	3.59339e+06	0.07	0.00139
730	000029	2011-11-30	1	4.05	3.76	2711679	3.39722e+06	3.39722e+06	0.29	0.00268
730	000029	2011-12-01	1	4.04	3.9	3225240	3.49531e+06	3.49531e+06	0.14	0.00319
730	000029	2011-12-02	1	3.92	3.8	1624060	3.42397e+06	3.42397e+06	0.12	0.00161
730	000029	2011-12-05	1	3.86	3.7	1324098	3.33481e+06	3.33481e+06	0.16	0.00131
730	000029	2011-12-06	1	3.8	3.72	1054673	3.37047e+06	3.37047e+06	0.08	0.00104
730	000029	2011-12-07	1	3.8	3.73	1056394	3.37047e+06	3.37047e+06	0.07	0.00104
730	000029	2011-12-08	1	3.83	3.72	1282414	3.37939e+06	3.37939e+06	0.11	0.00127
730	000029	2011-12-09	1	3.84	3.75	1549605	3388308	3388308	0.09	0.00153
730	000029	2011-12-12	1	3.8	3.69	1534589	3299142	3299142	0.11	0.00152
730	000029	2011-12-13	1	3.68	3.5	1732465	3.14756e+06	3.14756e+06	0.18	0.00171
730	000029	2011-12-14	1	3.57	3.45	853551	3076227	3076227	0.12	0.00084
730	000029	2011-12-15	1	3.53	3.38	2307278	3.05839e+06	3.05839e+06	0.15	0.00228
730	000029	2011-12-16	1	3.52	3.4	1413791	3.13864e+06	3.13864e+06	0.12	0.0014
730	000029	2011-12-19	1	3.52	3.39	1580404	3.10298e+06	3.10298e+06	0.13	0.00156
730	000029	2011-12-20	1	3.54	3.44	1713737	3.10298e+06	3.10298e+06	0.1	0.00169
730	000029	2011-12-21	1	3.53	3.4	1327639	3031644	3031644	0.13	0.00131
730	000029	2011-12-22	1	3.4	3.16	2353115	2.92464e+06	2.92464e+06	0.24	0.00233
730	000029	2011-12-23	1	3.36	3.26	1507821	2.96923e+06	2.96923e+06	0.1	0.00149
730	000029	2011-12-26	1	3.35	3.28	1057078	2.93356e+06	2.93356e+06	0.07	0.00104
730	000029	2011-12-27	1	3.31	3.21	949901	2.87115e+06	2.87115e+06	0.1	0.00094
730	000029	2011-12-28	1	3.23	3.15	1034330	2.86223e+06	2.86223e+06	0.08	0.00102
730	000029	2011-12-29	1	3.24	3.19	1152629	2.8444e+06	2.8444e+06	0.05	0.00114
730	000029	2011-12-30	1	3.29	3.19	1207594	2.90681e+06	2.90681e+06	0.1	0.00119
730	000029	2012-01-04	2	3.36	3.2	900250	2853312	2853312	0.16	0.00089
730	000029	2012-01-05	3	3.19	3.1	1171256	2764146	2764146	0.09	0.00116
730	000029	2012-01-06	3	3.15	3.04	1354970	2808729	2808729	0.11	0.00134
730	000029	2012-01-09	3	3.28	3.1	1694943	2.92464e+06	2.92464e+06	0.18	0.00168
730	000029	2012-01-10	3	3.46	3.25	3027355	3.04056e+06	3.04056e+06	0.21	0.00299
730	000029	2012-01-11	3	3.44	3.35	2680478	3.06731e+06	3.06731e+06	0.09	0.00265
730	000029	2012-01-12	3	3.78	3.42	12825063	3209976	3209976	0.36	0.01268
730	000029	2012-01-13	3	3.54	3.33	8677432	2.99598e+06	2.99598e+06	0.21	0.00858
730	000029	2012-01-16	3	3.35	3.25	2712605	2897895	2897895	0.1	0.00268
730	000029	2012-01-17	3	3.46	3.25	3590094	3.06731e+06	3.06731e+06	0.21	0.00355
730	000029	2012-01-18	3	3.49	3.36	2832864	3.00489e+06	3.00489e+06	0.13	0.0028
730	000029	2012-01-19	3	3.47	3.35	2179348	3.05839e+06	3.05839e+06	0.12	0.00215
730	000029	2012-01-20	3	3.52	3.43	3258085	3.11189e+06	3.11189e+06	0.09	0.00322
730	000029	2012-01-30	3	3.49	3.42	1788473	3.04948e+06	3.04948e+06	0.07	0.00177
730	000029	2012-01-31	3	3.45	3.38	1181035	3076227	3076227	0.07	0.00117
730	000029	2012-02-01	3	3.48	3.4	1240152	3.05839e+06	3.05839e+06	0.08	0.00123
730	000029	2012-02-02	3	3.58	3.42	2459746	3120810	3120810	0.16	0.00243
730	000029	2012-02-03	3	3.68	3.52	4161992	3165393	3165393	0.16	0.00411
730	000029	2012-02-06	3	3.59	3.48	2766637	3165393	3165393	0.11	0.00273
730	000029	2012-02-07	3	3.54	3.44	2019487	3076227	3076227	0.1	0.002
730	000029	2012-02-08	3	3.56	3.45	2675911	3.15648e+06	3.15648e+06	0.11	0.00265
730	000029	2012-02-09	3	3.69	3.53	5012971	3.18323e+06	3.18323e+06	0.16	0.00496
730	000029	2012-02-10	3	3.75	3.58	6507297	3.24564e+06	3.24564e+06	0.17	0.00643
730	000029	2012-02-13	3	3.63	3.47	4187893	3.19214e+06	3.19214e+06	0.16	0.00414
730	000029	2012-02-14	3	3.75	3.55	5661997	3.28131e+06	3.28131e+06	0.2	0.0056
730	000029	2012-02-15	3	3.72	3.61	4539577	3.30806e+06	3.30806e+06	0.11	0.00449
730	000029	2012-02-16	3	3.74	3.66	6451341	3.33481e+06	3.33481e+06	0.08	0.00638
730	000029	2012-02-17	3	3.76	3.63	3857879	3299142	3299142	0.13	0.00381
730	000029	2012-02-20	3	3.78	3.71	4607990	3.31698e+06	3.31698e+06	0.07	0.00455
730	000029	2012-02-21	3	3.74	3.62	3673731	3.32589e+06	3.32589e+06	0.12	0.00363
730	000029	2012-02-22	3	3.85	3.71	7341315	3.39722e+06	3.39722e+06	0.14	0.00726
730	000029	2012-02-23	3	3.84	3.75	4830388	3388308	3388308	0.09	0.00477
730	000029	2012-02-24	3	4.18	3.77	30329436	3.72714e+06	3.72714e+06	0.41	0.02998
730	000029	2012-02-27	3	4.24	4.1	21773319	3.67364e+06	3.67364e+06	0.14	0.02152
730	000029	2012-02-28	3	4.11	3.97	11049741	3.57556e+06	3.57556e+06	0.14	0.01092
730	000029	2012-02-29	3	3.95	3.87	7432889	3.45072e+06	3.45072e+06	0.08	0.00735
730	000029	2012-03-01	3	3.96	3.87	6069105	3.49531e+06	3.49531e+06	0.09	0.006
730	000029	2012-03-02	3	4.1	3.89	10110747	3.62014e+06	3.62014e+06	0.21	0.00999
730	000029	2012-03-05	3	4.1	3.98	7189943	3566640	3566640	0.12	0.00711
730	000029	2012-03-06	3	4.02	3.92	4761554	3.51314e+06	3.51314e+06	0.1	0.00471
730	000029	2012-03-07	3	3.96	3.87	3735413	3.46856e+06	3.46856e+06	0.09	0.00369
730	000029	2012-03-08	3	3.99	3.9	3346078	3.51314e+06	3.51314e+06	0.09	0.00331
730	000029	2012-03-09	3	3.99	3.92	3605366	3.54881e+06	3.54881e+06	0.07	0.00356
730	000029	2012-03-12	3	4.03	3.92	3560563	3.53097e+06	3.53097e+06	0.11	0.00352
730	000029	2012-03-13	3	4.03	3.94	3788337	3.57556e+06	3.57556e+06	0.09	0.00374
730	000029	2012-03-14	3	4.08	3.73	8306560	3.36156e+06	3.36156e+06	0.35	0.00821
730	000029	2012-03-15	3	3.8	3.58	5640881	3.23673e+06	3.23673e+06	0.22	0.00558
730	000029	2012-03-16	3	3.71	3.62	2739914	3299142	3299142	0.09	0.00271
730	000029	2012-03-19	3	3.75	3.66	2624146	3.33481e+06	3.33481e+06	0.09	0.00259
730	000029	2012-03-20	3	3.84	3.7	3917296	3.32589e+06	3.32589e+06	0.14	0.00387
730	000029	2012-03-21	3	3.78	3.69	2198964	3.33481e+06	3.33481e+06	0.09	0.00217
730	000029	2012-03-22	3	3.81	3.72	2921267	3.35264e+06	3.35264e+06	0.09	0.00289
730	000029	2012-03-23	3	3.76	3.63	2656689	3.26348e+06	3.26348e+06	0.13	0.00263
730	000029	2012-03-26	3	3.78	3.65	2577772	3.32589e+06	3.32589e+06	0.13	0.00255
730	000029	2012-03-27	3	3.77	3.67	1923085	3.30806e+06	3.30806e+06	0.1	0.0019
730	000029	2012-03-28	3	3.77	3.56	3810904	3.18323e+06	3.18323e+06	0.21	0.00377
730	000029	2012-03-29	3	3.62	3.41	2786988	3.15648e+06	3.15648e+06	0.21	0.00275
730	000029	2012-03-30	3	3.58	3.51	1360195	3.15648e+06	3.15648e+06	0.07	0.00134
731	000031	2011-10-10	1	4.57	4.5	2039746	8.16172e+06	8.16179e+06	0.07	0.00112
731	000031	2011-10-11	1	4.61	4.38	4556306	8.03476e+06	8.03483e+06	0.23	0.00251
731	000031	2011-10-12	1	4.62	4.37	8903936	8.36123e+06	8.3613e+06	0.25	0.00491
731	000031	2011-10-13	1	4.79	4.58	12445756	8.52447e+06	8.52454e+06	0.21	0.00686
731	000031	2011-10-14	1	4.87	4.65	11236484	8.76025e+06	8.76032e+06	0.22	0.0062
731	000031	2011-10-17	1	4.9	4.78	7411328	8.79652e+06	8.7966e+06	0.12	0.00409
731	000031	2011-10-18	1	4.84	4.65	3087740	8.43378e+06	8.43385e+06	0.19	0.0017
731	000031	2011-10-19	1	4.77	4.63	5844037	8.47005e+06	8.47013e+06	0.14	0.00322
731	000031	2011-10-20	1	4.75	4.64	6500632	8.45192e+06	8.45199e+06	0.11	0.00358
731	000031	2011-10-21	1	4.67	4.56	2380204	8.28868e+06	8.28875e+06	0.11	0.00131
731	000031	2011-10-24	1	4.74	4.52	2896103	8.5426e+06	8.54268e+06	0.22	0.0016
731	000031	2011-10-25	1	4.86	4.64	5619344	8.74211e+06	8.74219e+06	0.22	0.0031
731	000031	2011-10-26	1	4.89	4.78	5298437	8.74211e+06	8.74219e+06	0.11	0.00292
731	000031	2011-10-27	1	4.84	4.75	3172457	8.74211e+06	8.74219e+06	0.09	0.00175
731	000031	2011-10-28	1	5.1	4.86	13755242	8.9779e+06	8.97797e+06	0.24	0.00758
731	000031	2011-10-31	1	4.91	4.83	4760027	8.81466e+06	8.81474e+06	0.08	0.00262
731	000031	2011-11-01	1	4.9	4.79	3875898	8.70584e+06	8.70591e+06	0.11	0.00214
731	000031	2011-11-02	1	4.94	4.73	8037076	8.94162e+06	8.9417e+06	0.21	0.00443
731	000031	2011-11-03	1	4.98	4.89	6655478	8.92348e+06	8.92356e+06	0.09	0.00367
731	000031	2011-11-04	1	5.03	4.94	5407045	9.01417e+06	9.01425e+06	0.09	0.00298
731	000031	2011-11-07	1	4.96	4.87	3078147	8.85094e+06	8.85101e+06	0.09	0.0017
731	000031	2011-11-08	1	4.9	4.8	2797162	8.72398e+06	8.72405e+06	0.1	0.00154
731	000031	2011-11-09	1	4.87	4.79	2407417	8.77839e+06	8.77846e+06	0.08	0.00133
731	000031	2011-11-10	1	4.83	4.74	3195627	8.63329e+06	8.63336e+06	0.09	0.00176
731	000031	2011-11-11	1	4.81	4.75	1845775	8.63329e+06	8.63336e+06	0.06	0.00102
731	000031	2011-11-14	1	4.86	4.77	2605973	8.79652e+06	8.7966e+06	0.09	0.00144
731	000031	2011-11-15	1	4.85	4.79	2604836	8.76025e+06	8.76032e+06	0.06	0.00144
731	000031	2011-11-16	1	4.83	4.69	3934187	8.52447e+06	8.52454e+06	0.14	0.00217
731	000031	2011-11-17	1	4.72	4.65	2892501	8.43378e+06	8.43385e+06	0.07	0.00159
731	000031	2011-11-18	1	4.68	4.52	3856757	8.23427e+06	8.23434e+06	0.16	0.00213
731	000031	2011-11-21	1	4.58	4.52	1799074	8.27055e+06	8.27062e+06	0.06	0.00099
731	000031	2011-11-22	1	4.59	4.53	2054577	8.27055e+06	8.27062e+06	0.06	0.00113
731	000031	2011-11-23	1	4.58	4.48	1890615	8.17986e+06	8.17993e+06	0.1	0.00104
731	000031	2011-11-24	1	4.58	4.45	3123097	8.25241e+06	8.25248e+06	0.13	0.00172
731	000031	2011-11-25	1	4.55	4.46	1813791	8.08917e+06	8.08924e+06	0.09	0.001
731	000031	2011-11-28	1	4.5	4.43	1804872	8.0529e+06	8.05297e+06	0.07	0.001
731	000031	2011-11-29	1	4.51	4.44	1976181	8.16172e+06	8.16179e+06	0.07	0.00109
731	000031	2011-11-30	1	4.51	4.28	4809210	7.81712e+06	7.81718e+06	0.23	0.00265
731	000031	2011-12-01	1	4.56	4.39	5054696	8.01663e+06	8.01669e+06	0.17	0.00279
731	000031	2011-12-02	1	4.42	4.35	2441357	7.92594e+06	7.92601e+06	0.07	0.00135
731	000031	2011-12-05	1	4.39	4.3	3113541	7.83525e+06	7.83532e+06	0.09	0.00172
731	000031	2011-12-06	1	4.37	4.28	2073377	7.85339e+06	7.85346e+06	0.09	0.00114
731	000031	2011-12-07	1	4.36	4.3	1211768	7.85339e+06	7.85346e+06	0.06	0.00067
731	000031	2011-12-08	1	4.4	4.27	2281490	7.87153e+06	7.8716e+06	0.13	0.00126
731	000031	2011-12-09	1	4.39	4.29	2886864	7.85339e+06	7.85346e+06	0.1	0.00159
731	000031	2011-12-12	1	4.3	4.2	4007090	7.67202e+06	7.67208e+06	0.1	0.00221
731	000031	2011-12-13	1	4.22	4.04	4582788	7.38183e+06	7.38189e+06	0.18	0.00253
731	000031	2011-12-14	1	4.07	3.9	3889511	7.16418e+06	7.16424e+06	0.17	0.00214
731	000031	2011-12-15	1	4	3.87	4043779	7.07349e+06	7.07355e+06	0.13	0.00223
731	000031	2011-12-16	1	4	3.85	4848817	7.20045e+06	7.20051e+06	0.15	0.00267
731	000031	2011-12-19	1	4	3.81	4605044	7.23673e+06	7.23679e+06	0.19	0.00254
731	000031	2011-12-20	1	4.05	3.92	4701212	7.25486e+06	7.25493e+06	0.13	0.00259
731	000031	2011-12-21	1	4.03	3.85	5036857	7.16418e+06	7.16424e+06	0.18	0.00278
731	000031	2011-12-22	1	3.95	3.8	4521261	7.16418e+06	7.16424e+06	0.15	0.00249
731	000031	2011-12-23	1	3.99	3.85	5551032	7.18232e+06	7.18238e+06	0.14	0.00306
731	000031	2011-12-26	1	3.96	3.85	3635311	7.1279e+06	7.12797e+06	0.11	0.002
731	000031	2011-12-27	1	3.93	3.82	3689925	7.03722e+06	7.03728e+06	0.11	0.00203
731	000031	2011-12-28	1	3.87	3.71	4799306	6.91026e+06	6.91032e+06	0.16	0.00265
731	000031	2011-12-29	1	3.82	3.75	2954378	6.83771e+06	6.83777e+06	0.07	0.00163
731	000031	2011-12-30	1	3.83	3.72	6872662	6.89212e+06	6.89218e+06	0.11	0.00379
731	000031	2012-01-04	2	3.84	3.73	6645318	6.80145e+06	6.80149e+06	0.11	0.00366
731	000031	2012-01-05	3	3.77	3.63	4835153	6.5838e+06	6.58385e+06	0.14	0.00267
731	000031	2012-01-06	3	3.71	3.58	3034130	6.63822e+06	6.63826e+06	0.13	0.00167
731	000031	2012-01-09	3	3.77	3.61	4703774	6.81959e+06	6.81963e+06	0.16	0.00259
731	000031	2012-01-10	3	3.91	3.73	8024714	7.09165e+06	7.09169e+06	0.18	0.00442
731	000031	2012-01-11	3	3.92	3.84	3580517	7.00096e+06	7.001e+06	0.08	0.00197
731	000031	2012-01-12	3	4	3.84	7358846	7.07351e+06	7.07355e+06	0.16	0.00406
731	000031	2012-01-13	3	3.91	3.76	4010229	6.85586e+06	6.85591e+06	0.15	0.00221
731	000031	2012-01-16	3	3.8	3.72	2281921	6.74704e+06	6.74708e+06	0.08	0.00126
731	000031	2012-01-17	3	3.9	3.71	4736891	7.05537e+06	7.05542e+06	0.19	0.00261
731	000031	2012-01-18	3	3.95	3.81	3576229	6.94655e+06	6.94659e+06	0.14	0.00197
731	000031	2012-01-19	3	3.96	3.83	6434087	7.14606e+06	7.1461e+06	0.13	0.00355
731	000031	2012-01-20	3	4.01	3.91	5608751	7.23674e+06	7.23679e+06	0.1	0.00309
731	000031	2012-01-30	3	4.02	3.88	4448765	7.07351e+06	7.07355e+06	0.14	0.00245
731	000031	2012-01-31	3	3.92	3.84	3135481	7.0191e+06	7.01914e+06	0.08	0.00173
731	000031	2012-02-01	3	3.89	3.82	3783904	6.92841e+06	6.92845e+06	0.07	0.00209
731	000031	2012-02-02	3	3.89	3.81	2726857	7.03723e+06	7.03728e+06	0.08	0.0015
731	000031	2012-02-03	3	3.96	3.88	4673843	7.12792e+06	7.12797e+06	0.08	0.00258
731	000031	2012-02-06	3	3.96	3.9	3561309	7.10978e+06	7.10983e+06	0.06	0.00196
731	000031	2012-02-07	3	3.92	3.82	3763732	6.96469e+06	6.96473e+06	0.1	0.00208
731	000031	2012-02-08	3	3.94	3.83	4269430	7.10978e+06	7.10983e+06	0.11	0.00235
731	000031	2012-02-09	3	4.03	3.9	11613699	7.21861e+06	7.21865e+06	0.13	0.0064
731	000031	2012-02-10	3	4.1	3.97	11691868	7.32743e+06	7.32748e+06	0.13	0.00645
731	000031	2012-02-13	3	4.01	3.93	7873226	7.21861e+06	7.21865e+06	0.08	0.00434
731	000031	2012-02-14	3	4.07	3.94	9244768	7.34557e+06	7.34561e+06	0.13	0.0051
731	000031	2012-02-15	3	4.09	3.98	8575759	7.38184e+06	7.38189e+06	0.11	0.00473
731	000031	2012-02-16	3	4.19	4.05	16103563	7.47253e+06	7.47257e+06	0.14	0.00888
731	000031	2012-02-17	3	4.22	4.05	11365092	7.43625e+06	7.4363e+06	0.17	0.00627
731	000031	2012-02-20	3	4.2	4.12	10875022	7.52694e+06	7.52699e+06	0.08	0.006
731	000031	2012-02-21	3	4.21	4.12	8690656	7.61762e+06	7.61767e+06	0.09	0.00479
731	000031	2012-02-22	3	4.33	4.2	13987559	7.799e+06	7.79905e+06	0.13	0.00771
731	000031	2012-02-23	3	4.39	4.25	10747902	7.81713e+06	7.81718e+06	0.14	0.00593
731	000031	2012-02-24	3	4.74	4.28	35140973	8.59703e+06	8.59709e+06	0.46	0.01938
731	000031	2012-02-27	3	5.19	4.9	74615696	9123012	9.12307e+06	0.29	0.04114
731	000031	2012-02-28	3	5.02	4.8	29371713	9.01419e+06	9.01425e+06	0.22	0.01619
731	000031	2012-02-29	3	4.9	4.72	28159975	8.63331e+06	8.63336e+06	0.18	0.01553
731	000031	2012-03-01	3	4.82	4.65	20087988	8.48821e+06	8.48826e+06	0.17	0.01108
731	000031	2012-03-02	3	4.93	4.67	31135649	8.81468e+06	8.81474e+06	0.26	0.01717
731	000031	2012-03-05	3	4.92	4.75	22475938	8.70586e+06	8.70591e+06	0.17	0.01239
731	000031	2012-03-06	3	4.84	4.69	17014805	8.61517e+06	8.61523e+06	0.15	0.00938
731	000031	2012-03-07	3	4.73	4.6	17078030	8.37939e+06	8.37944e+06	0.13	0.00942
731	000031	2012-03-08	3	4.75	4.61	16287641	8.45194e+06	8.45199e+06	0.14	0.00898
731	000031	2012-03-09	3	4.72	4.65	11413706	8.50635e+06	8.5064e+06	0.07	0.00629
731	000031	2012-03-12	3	4.72	4.54	15530834	8.37939e+06	8.37944e+06	0.18	0.00856
731	000031	2012-03-13	3	4.68	4.58	12608156	8.48821e+06	8.48826e+06	0.1	0.00695
731	000031	2012-03-14	3	4.79	4.42	25633609	8.16174e+06	8.16179e+06	0.37	0.01413
731	000031	2012-03-15	3	4.47	4.22	15783882	7.67204e+06	7.67208e+06	0.25	0.0087
731	000031	2012-03-16	3	4.43	4.2	13096814	8.03478e+06	8.03483e+06	0.23	0.00722
731	000031	2012-03-19	3	4.42	4.3	8589757	7.94409e+06	7.94414e+06	0.12	0.00474
731	000031	2012-03-20	3	4.45	4.31	9669165	7.90782e+06	7.90787e+06	0.14	0.00533
731	000031	2012-03-21	3	4.42	4.27	8287161	7.81713e+06	7.81718e+06	0.15	0.00457
731	000031	2012-03-22	3	4.4	4.29	8383367	7.87155e+06	7.8716e+06	0.11	0.00462
731	000031	2012-03-23	3	4.33	4.21	4886402	7.72645e+06	7.7265e+06	0.12	0.00269
731	000031	2012-03-26	3	4.3	4.24	2963038	7.74458e+06	7.74463e+06	0.06	0.00163
731	000031	2012-03-27	3	4.32	4.21	4062282	7.67204e+06	7.67208e+06	0.11	0.00224
731	000031	2012-03-28	3	4.25	4.05	8608082	7.3637e+06	7.36375e+06	0.2	0.00475
731	000031	2012-03-29	3	4.17	3.98	7387951	7.34557e+06	7.34561e+06	0.19	0.00407
731	000031	2012-03-30	3	4.13	3.99	8035027	7.43625e+06	7.4363e+06	0.14	0.00443
732	000032	2011-10-10	1	7.18	7.01	331300	1.64836e+06	1.64868e+06	0.17	0.00142
732	000032	2011-10-11	1	7.24	7.05	429099	1.65302e+06	1.65334e+06	0.19	0.00184
732	000032	2011-10-12	1	7.33	7.01	753731	1.70656e+06	1.7069e+06	0.32	0.00324
732	000032	2011-10-13	1	7.42	7.28	658196	1.72752e+06	1.72785e+06	0.14	0.00283
732	000032	2011-10-14	1	7.42	7.23	478709	1.70656e+06	1.7069e+06	0.19	0.00206
732	000032	2011-10-17	1	7.41	7.31	462399	1.72053e+06	1.72087e+06	0.1	0.00199
732	000032	2011-10-18	1	7.4	7.17	554578	1.66931e+06	1.66964e+06	0.23	0.00238
732	000032	2011-10-19	1	7.25	7.12	354020	1.65767e+06	1.65799e+06	0.13	0.00152
732	000032	2011-10-20	1	7.17	6.79	1207856	1.60645e+06	1.60676e+06	0.38	0.00519
732	000032	2011-10-21	1	6.91	6.65	701210	1.54825e+06	1.54855e+06	0.26	0.00301
732	000032	2011-10-24	1	6.78	6.53	1259982	1.57851e+06	1.57882e+06	0.25	0.00541
732	000032	2011-10-25	1	6.93	6.67	1085942	1.6018e+06	1.60211e+06	0.26	0.00466
[truncated: 52,833 more rows]
