# Supplementary material for: Direct interaction in digital interactive media and stock performance: Evidence from Panorama
Source: PLoS One. 2024 May 28;19(5):e0302448. doi: 10.1371/journal.pone.0302448 (PMC11132475; doi:10.1371/journal.pone.0302448)
Supplement: S1 Data — (ZIP) [file pone.0302448.s001.zip › PLoS One Data/Control Group_6 months.xlsx]

## Sheet: Sheet1
Serial Number	Security Code	Transaction Date	Time	Daily High Price	Daily Low Price	Daily Trading Volume	Daily Circulating Market Value	Daily Total Market	Volatility	Turnover Rate
715	000002	2011-07-01	1	8.81	8.4	127799867	8.38365e+07	8.40246e+07	0.41	0.01165
715	000002	2011-07-04	1	8.97	8.68	83262939	8.41262e+07	8.4315e+07	0.29	0.00759
715	000002	2011-07-05	1	9.02	8.71	147053064	8.53818e+07	8.55735e+07	0.31	0.0134
715	000002	2011-07-06	1	8.88	8.71	60954069	8.51887e+07	8.53798e+07	0.17	0.00555
715	000002	2011-07-07	1	8.98	8.55	84665010	8.47057e+07	8.48958e+07	0.43	0.00772
715	000002	2011-07-08	1	8.9	8.73	50985292	8.51887e+07	8.53798e+07	0.17	0.00465
715	000002	2011-07-11	1	8.78	8.6	42693943	8.45126e+07	8.47022e+07	0.18	0.00389
715	000002	2011-07-12	1	8.67	8.42	62156465	8.20979e+07	8.22822e+07	0.25	0.00566
715	000002	2011-07-13	1	8.71	8.47	42668423	8.31604e+07	8.3347e+07	0.24	0.00389
715	000002	2011-07-14	1	8.71	8.51	44030290	8.28706e+07	8.30566e+07	0.2	0.00401
715	000002	2011-07-15	1	8.5	8.28	71540876	8.14218e+07	8.16045e+07	0.22	0.00652
715	000002	2011-07-18	1	8.39	8.24	61829038	8.07457e+07	8.09269e+07	0.15	0.00563
715	000002	2011-07-19	1	8.55	8.25	84873240	8.20013e+07	8.21854e+07	0.3	0.00773
715	000002	2011-07-20	1	8.54	8.42	29611505	8.18082e+07	8.19918e+07	0.12	0.0027
715	000002	2011-07-21	1	8.51	8.33	29277029	8.11321e+07	8.13141e+07	0.18	0.00267
715	000002	2011-07-22	1	8.49	8.35	19414080	8.13252e+07	81507745	0.14	0.00177
715	000002	2011-07-25	1	8.35	8.1	47841285	7.86208e+07	7.87973e+07	0.25	0.00436
715	000002	2011-07-26	1	8.22	8.14	25607099	7.92003e+07	7.93781e+07	0.08	0.00233
715	000002	2011-07-27	1	8.21	8.08	29662071	7.86208e+07	7.87973e+07	0.13	0.0027
715	000002	2011-07-28	1	8.15	8.01	29110295	7.83311e+07	7.85069e+07	0.14	0.00265
715	000002	2011-07-29	1	8.2	8.05	24144028	7.87174e+07	7.88941e+07	0.15	0.0022
715	000002	2011-08-01	1	8.3	8.11	23429761	8.00696e+07	8.02493e+07	0.19	0.00214
715	000002	2011-08-02	1	8.31	8.13	21326774	7.98764e+07	8.00557e+07	0.18	0.00194
715	000002	2011-08-03	1	8.37	8.22	35556738	8.06491e+07	8.08301e+07	0.15	0.00324
715	000002	2011-08-04	1	8.39	8.3	13655056	8.02628e+07	8.04429e+07	0.09	0.00124
715	000002	2011-08-05	1	8.27	8.12	30612804	7.90072e+07	7.91845e+07	0.15	0.00279
715	000002	2011-08-08	1	8.26	7.95	52337591	7.78481e+07	7.80229e+07	0.31	0.00477
715	000002	2011-08-09	1	8.45	7.94	94347853	8.01662e+07	8.03461e+07	0.51	0.0086
715	000002	2011-08-10	1	8.58	8.37	82368162	8.15184e+07	8.17014e+07	0.21	0.00751
715	000002	2011-08-11	1	8.68	8.35	76052208	8.25808e+07	8.27662e+07	0.33	0.00693
715	000002	2011-08-12	1	8.59	8.41	42457236	8.14218e+07	8.16045e+07	0.18	0.00387
715	000002	2011-08-15	1	8.55	8.33	44401576	8.20979e+07	8.22822e+07	0.22	0.00405
715	000002	2011-08-16	1	8.5	8.33	39097146	8.07457e+07	8.09269e+07	0.17	0.00356
715	000002	2011-08-17	1	8.4	8.15	43862576	7.93935e+07	7.95717e+07	0.25	0.004
715	000002	2011-08-18	1	8.23	8.08	41963796	7.86208e+07	7.87973e+07	0.15	0.00382
715	000002	2011-08-19	1	8.19	8.03	49271580	7.86208e+07	7.87973e+07	0.16	0.00449
715	000002	2011-08-22	1	8.16	8.05	20272317	7.80413e+07	7.82165e+07	0.11	0.00185
715	000002	2011-08-23	1	8.26	8.1	31215098	7.93935e+07	7.95717e+07	0.16	0.00284
715	000002	2011-08-24	1	8.28	8.15	13823945	7.8814e+07	7.89909e+07	0.13	0.00126
715	000002	2011-08-25	1	8.46	8.14	53283474	8.15184e+07	8.17014e+07	0.32	0.00486
715	000002	2011-08-26	1	8.45	8.31	26580762	8.09389e+07	8.11205e+07	0.14	0.00242
715	000002	2011-08-29	1	8.36	8.1	31155852	7.89106e+07	7.90877e+07	0.26	0.00284
715	000002	2011-08-30	1	8.28	8.1	32146617	7.86208e+07	7.87973e+07	0.18	0.00293
715	000002	2011-08-31	1	8.17	8.09	21092621	7.87174e+07	7.88941e+07	0.08	0.00192
715	000002	2011-09-01	1	8.19	8.1	16684459	7.86208e+07	7.87973e+07	0.09	0.00152
715	000002	2011-09-02	1	8.16	8.04	30343693	7.82345e+07	7.84101e+07	0.12	0.00277
715	000002	2011-09-05	1	8.11	8	30799552	7.75584e+07	7.77324e+07	0.11	0.00281
715	000002	2011-09-06	1	8.05	7.95	27810784	7.72686e+07	77442038	0.1	0.00253
715	000002	2011-09-07	1	8.17	8	39555388	7.84277e+07	7.86037e+07	0.17	0.0036
715	000002	2011-09-08	1	8.15	8.05	17932167	7.82345e+07	7.84101e+07	0.1	0.00163
715	000002	2011-09-09	1	8.2	8.07	36404260	7.80413e+07	7.82165e+07	0.13	0.00332
715	000002	2011-09-13	1	8.11	7.97	25930873	7.79447e+07	7.81197e+07	0.14	0.00236
715	000002	2011-09-14	1	8.1	8	22498037	7.80413e+07	7.82165e+07	0.1	0.00205
715	000002	2011-09-15	1	8.15	8.05	24548531	7.81379e+07	7.83133e+07	0.1	0.00224
715	000002	2011-09-16	1	8.17	8	36452751	7.78481e+07	7.80229e+07	0.17	0.00332
715	000002	2011-09-19	1	8.02	7.7	60736791	7.51437e+07	7.53124e+07	0.32	0.00553
715	000002	2011-09-20	1	7.8	7.65	29065241	7.45642e+07	7.47316e+07	0.15	0.00265
715	000002	2011-09-21	1	7.93	7.67	41128292	7.6013e+07	7.61836e+07	0.26	0.00375
715	000002	2011-09-22	1	7.84	7.44	104841829	7.2053e+07	7.22147e+07	0.4	0.00955
715	000002	2011-09-23	1	7.52	7.28	55885213	7.14735e+07	7.16339e+07	0.24	0.00509
715	000002	2011-09-26	1	7.43	7.04	52372132	6.90588e+07	6.92138e+07	0.39	0.00477
715	000002	2011-09-27	1	7.23	7.1	37687484	6.9252e+07	6.94074e+07	0.13	0.00343
715	000002	2011-09-28	1	7.23	7	35139307	6.83827e+07	6.85362e+07	0.23	0.0032
715	000002	2011-09-29	1	7.29	6.88	51024711	6.93486e+07	6.95042e+07	0.41	0.00465
715	000002	2011-09-30	1	7.31	7.14	34769323	6.99281e+07	7.0085e+07	0.17	0.00317
715	000002	2011-10-10	1	7.24	6.98	37660442	6.761e+07	6.77618e+07	0.26	0.00343
715	000002	2011-10-11	1	7.18	6.95	35826442	6.79964e+07	6.8149e+07	0.23	0.00326
715	000002	2011-10-12	1	7.42	6.95	69849257	7.0894e+07	7.10531e+07	0.47	0.00637
715	000002	2011-10-13	1	7.52	7.3	53500979	7.11837e+07	7.13435e+07	0.22	0.00488
715	000002	2011-10-14	1	7.39	7.27	19404304	7.09906e+07	7.11499e+07	0.12	0.00177
715	000002	2011-10-17	1	7.46	7.31	28741633	7.0894e+07	7.10531e+07	0.15	0.00262
715	000002	2011-10-18	1	7.33	7.1	31101497	6.94452e+07	6.9601e+07	0.23	0.00283
715	000002	2011-10-19	1	7.24	7.09	23673908	6.85759e+07	6.87298e+07	0.15	0.00216
715	000002	2011-10-20	1	7.15	6.9	30381191	6.78032e+07	6.79554e+07	0.25	0.00277
715	000002	2011-10-21	1	7.11	6.94	21248974	6.74169e+07	6.75682e+07	0.17	0.00194
715	000002	2011-10-24	1	7.2	6.94	27588138	6.94452e+07	6.9601e+07	0.26	0.00251
715	000002	2011-10-25	1	7.53	7.12	78513401	7.14735e+07	7.16339e+07	0.41	0.00715
715	000002	2011-10-26	1	7.73	7.39	122013333	7.39847e+07	7.41508e+07	0.34	0.01112
715	000002	2011-10-27	1	7.74	7.63	37262283	7.40813e+07	7.42476e+07	0.11	0.0034
715	000002	2011-10-28	1	8.28	7.75	102587623	7.63994e+07	7.65708e+07	0.53	0.00935
715	000002	2011-10-31	1	8	7.65	73422362	7.72686e+07	77442038	0.35	0.00669
715	000002	2011-11-01	1	8.05	7.7	54507949	7.49506e+07	7.51188e+07	0.35	0.00497
715	000002	2011-11-02	1	7.94	7.61	35907324	7.63028e+07	7.6474e+07	0.33	0.00327
715	000002	2011-11-03	1	7.99	7.75	47224959	7.49506e+07	7.51188e+07	0.24	0.0043
715	000002	2011-11-04	1	8.01	7.78	47288837	7.57233e+07	7.58932e+07	0.23	0.00431
715	000002	2011-11-07	1	7.86	7.65	32302161	7.41779e+07	7.43444e+07	0.21	0.00294
715	000002	2011-11-08	1	7.71	7.46	54172660	7.41779e+07	7.43444e+07	0.25	0.00494
715	000002	2011-11-09	1	7.7	7.54	36185438	7.40813e+07	7.42476e+07	0.16	0.0033
715	000002	2011-11-10	1	7.65	7.45	42734067	7.31154e+07	7.32795e+07	0.2	0.00389
715	000002	2011-11-11	1	7.56	7.45	27030067	7.26325e+07	7.27955e+07	0.11	0.00246
715	000002	2011-11-14	1	7.67	7.48	52871932	7.3695e+07	7.38603e+07	0.19	0.00482
715	000002	2011-11-15	1	7.6	7.51	17477121	7.29223e+07	7.30859e+07	0.09	0.00159
715	000002	2011-11-16	1	7.56	7.22	49991708	70411036	7.05691e+07	0.34	0.00456
715	000002	2011-11-17	1	7.35	7.24	24090990	7.05076e+07	7.06659e+07	0.11	0.0022
715	000002	2011-11-18	1	7.28	6.99	71161133	6.84793e+07	6.8633e+07	0.29	0.00648
715	000002	2011-11-21	1	7.12	7.01	32196486	6.84793e+07	6.8633e+07	0.11	0.00293
715	000002	2011-11-22	1	7.14	7.02	27404424	6.86725e+07	6.88266e+07	0.12	0.0025
715	000002	2011-11-23	1	7.15	7.05	23384925	6.84793e+07	6.8633e+07	0.1	0.00213
715	000002	2011-11-24	1	7.32	7.04	36287528	7.00247e+07	7.01818e+07	0.28	0.00331
715	000002	2011-11-25	1	7.24	7.08	20501646	6.85759e+07	6.87298e+07	0.16	0.00187
715	000002	2011-11-28	1	7.16	7.02	25132153	6.82861e+07	6.84394e+07	0.14	0.00229
715	000002	2011-11-29	1	7.25	7.07	33303084	6.9252e+07	6.94074e+07	0.18	0.00303
715	000002	2011-11-30	1	7.18	7.01	39012233	6.81896e+07	6.83426e+07	0.17	0.00356
715	000002	2011-12-01	1	7.61	7.35	123365030	7.13769e+07	7.15371e+07	0.26	0.01124
715	000002	2011-12-02	1	7.41	7.26	30774707	7.12803e+07	7.14403e+07	0.15	0.0028
715	000002	2011-12-05	1	7.41	7.2	37327741	70411036	7.05691e+07	0.21	0.0034
715	000002	2011-12-06	1	7.49	7.25	40032066	7.14735e+07	7.16339e+07	0.24	0.00365
715	000002	2011-12-07	1	7.46	7.35	23045092	7.16667e+07	7.18275e+07	0.11	0.0021
715	000002	2011-12-08	1	7.56	7.36	33232001	7.23428e+07	7.25051e+07	0.2	0.00303
715	000002	2011-12-09	1	7.63	7.43	39699697	7.28257e+07	7.29891e+07	0.2	0.00362
715	000002	2011-12-12	1	7.45	7.18	44183682	7.05076e+07	7.06659e+07	0.27	0.00403
715	000002	2011-12-13	1	7.32	7.12	31372989	6.9252e+07	6.94074e+07	0.2	0.00286
715	000002	2011-12-14	1	7.17	7.05	23038545	6.85759e+07	6.87298e+07	0.12	0.0021
715	000002	2011-12-15	1	7.3	7.06	41404487	6.96383e+07	6.97946e+07	0.24	0.00377
715	000002	2011-12-16	1	7.55	7.14	56926556	7.17632e+07	7.19243e+07	0.41	0.00519
715	000002	2011-12-19	1	7.5	7.24	47051477	7.17632e+07	7.19243e+07	0.26	0.00429
715	000002	2011-12-20	1	7.73	7.41	67570976	7.24393e+07	7.26019e+07	0.32	0.00616
715	000002	2011-12-21	1	7.57	7.28	29569654	7.05076e+07	7.06659e+07	0.29	0.00269
715	000002	2011-12-22	1	7.5	7.25	43603067	7.16667e+07	7.18275e+07	0.25	0.00397
715	000002	2011-12-23	1	7.65	7.37	48635426	7.30189e+07	7.31827e+07	0.28	0.00443
715	000002	2011-12-26	1	7.68	7.46	30869597	7.27291e+07	7.28923e+07	0.22	0.00281
715	000002	2011-12-27	1	7.62	7.33	29583892	7.11837e+07	7.13435e+07	0.29	0.0027
715	000002	2011-12-28	1	7.45	7.15	42640667	7.0894e+07	7.10531e+07	0.3	0.00389
715	000002	2011-12-29	1	7.41	7.24	29468412	7.07974e+07	7.09563e+07	0.17	0.00269
715	000002	2011-12-30	1	7.52	7.33	30657174	7.21496e+07	7.23115e+07	0.19	0.00279
715	000002	2012-01-04	2	7.65	7.32	47432958	7.08212e+07	7.09563e+07	0.33	0.00432
715	000002	2012-01-05	3	7.42	7.19	52811781	7.00483e+07	7.01818e+07	0.23	0.00481
715	000002	2012-01-06	3	7.33	7.06	54276961	6.91787e+07	6.93106e+07	0.27	0.00494
715	000002	2012-01-09	3	7.41	7.08	84603778	7.15941e+07	7.17307e+07	0.33	0.00771
715	000002	2012-01-10	3	7.61	7.32	107797678	7.27536e+07	7.28923e+07	0.29	0.00982
715	000002	2012-01-11	3	7.57	7.43	48293469	7.20772e+07	7.22147e+07	0.14	0.0044
715	000002	2012-01-12	3	7.71	7.41	55986664	7.26569e+07	7.27955e+07	0.3	0.0051
715	000002	2012-01-13	3	7.56	7.34	39223843	7.20772e+07	7.22147e+07	0.22	0.00357
715	000002	2012-01-16	3	7.56	7.35	33783392	7.12077e+07	7.13435e+07	0.21	0.00308
715	000002	2012-01-17	3	7.68	7.22	88222915	7.32367e+07	7.33763e+07	0.46	0.00804
715	000002	2012-01-18	3	7.68	7.47	48552724	7.25603e+07	7.26987e+07	0.21	0.00442
715	000002	2012-01-19	3	7.8	7.51	86699402	7.52656e+07	7.54092e+07	0.29	0.0079
715	000002	2012-01-20	3	7.96	7.77	89686473	7.63284e+07	7.6474e+07	0.19	0.00817
715	000002	2012-01-30	3	7.88	7.52	105304988	7.29468e+07	7.30859e+07	0.36	0.00959
715	000002	2012-01-31	3	7.7	7.55	35502938	73912987	7.40539e+07	0.15	0.00323
715	000002	2012-02-01	3	7.75	7.52	50097591	7.30434e+07	7.31827e+07	0.23	0.00456
715	000002	2012-02-02	3	7.7	7.49	41273168	7.42028e+07	7.43444e+07	0.21	0.00376
715	000002	2012-02-03	3	7.85	7.61	63644836	7.52656e+07	7.54092e+07	0.24	0.0058
715	000002	2012-02-06	3	7.82	7.61	52243987	7.36231e+07	7.37635e+07	0.21	0.00476
715	000002	2012-02-07	3	7.65	7.38	80336512	7.13043e+07	7.14403e+07	0.27	0.00732
715	000002	2012-02-08	3	7.72	7.38	82044478	7.33333e+07	7.34731e+07	0.34	0.00747
715	000002	2012-02-09	3	7.81	7.53	126142979	7.43961e+07	7.4538e+07	0.28	0.01149
715	000002	2012-02-10	3	8.03	7.72	178925069	7.58454e+07	7.599e+07	0.31	0.0163
715	000002	2012-02-13	3	7.8	7.43	91214503	7.43961e+07	7.4538e+07	0.37	0.00831
715	000002	2012-02-14	3	7.72	7.54	87626501	7.43961e+07	7.4538e+07	0.18	0.00798
715	000002	2012-02-15	3	7.82	7.61	54176079	7.55555e+07	7.56996e+07	0.21	0.00494
715	000002	2012-02-16	3	7.82	7.68	39985036	7.52656e+07	7.54092e+07	0.14	0.00364
715	000002	2012-02-17	3	7.87	7.71	44615659	7.52656e+07	7.54092e+07	0.16	0.00406
715	000002	2012-02-20	3	8.01	7.8	71861254	7.56521e+07	7.57964e+07	0.21	0.00655
715	000002	2012-02-21	3	7.93	7.78	37957554	7.65217e+07	7.66676e+07	0.15	0.00346
715	000002	2012-02-22	3	8.2	7.98	121273746	7.91304e+07	7.92813e+07	0.22	0.01105
715	000002	2012-02-23	3	8.3	8.15	75998806	7.91304e+07	7.92813e+07	0.15	0.00692
715	000002	2012-02-24	3	8.6	8.15	117655127	8.22222e+07	8.2379e+07	0.45	0.01072
715	000002	2012-02-27	3	8.72	8.5	107257199	8.28985e+07	8.30566e+07	0.22	0.00977
715	000002	2012-02-28	3	8.65	8.48	69548565	8.23188e+07	8.24758e+07	0.17	0.00634
715	000002	2012-02-29	3	8.41	8.2	89649673	7.99999e+07	8.01525e+07	0.21	0.00817
715	000002	2012-03-01	3	8.47	8.22	68619869	8.01932e+07	8.03461e+07	0.25	0.00625
715	000002	2012-03-02	3	8.69	8.3	94111341	8.33816e+07	8.35406e+07	0.39	0.00857
715	000002	2012-03-05	3	8.85	8.49	81323953	8.22222e+07	8.2379e+07	0.36	0.00741
715	000002	2012-03-06	3	8.62	8.4	59523163	8.14492e+07	8.16045e+07	0.22	0.00542
715	000002	2012-03-07	3	8.5	8.32	43078744	8.14492e+07	8.16045e+07	0.18	0.00392
715	000002	2012-03-08	3	8.7	8.43	57817444	8.31883e+07	8.3347e+07	0.27	0.00527
715	000002	2012-03-09	3	8.7	8.5	36259227	8.30917e+07	8.32502e+07	0.2	0.0033
715	000002	2012-03-12	3	8.6	8.31	74453665	8.06763e+07	8.08301e+07	0.29	0.00678
715	000002	2012-03-13	3	8.54	8.4	38863331	8.23188e+07	8.24758e+07	0.14	0.00354
715	000002	2012-03-14	3	8.62	8.26	96551633	8.00966e+07	8.02493e+07	0.36	0.0088
715	000002	2012-03-15	3	8.35	8.06	84164012	7.93236e+07	7.94749e+07	0.29	0.00767
715	000002	2012-03-16	3	8.3	8.1	45485279	7.99033e+07	8.00557e+07	0.2	0.00414
715	000002	2012-03-19	3	8.24	8.13	36235301	7.94202e+07	7.95717e+07	0.11	0.0033
715	000002	2012-03-20	3	8.27	8.15	33339402	7.89371e+07	7.90877e+07	0.12	0.00304
715	000002	2012-03-21	3	8.27	8.15	33210840	7.90338e+07	7.91845e+07	0.12	0.00303
715	000002	2012-03-22	3	8.34	8.17	30858038	7.95168e+07	7.96685e+07	0.17	0.00281
715	000002	2012-03-23	3	8.28	8.1	28908259	7.8454e+07	7.86037e+07	0.18	0.00263
715	000002	2012-03-26	3	8.11	7.93	35754673	7.74879e+07	7.76356e+07	0.18	0.00326
715	000002	2012-03-27	3	8.09	8	23030973	7.74879e+07	7.76356e+07	0.09	0.0021
715	000002	2012-03-28	3	8.22	7.97	41916818	7.72946e+07	77442038	0.25	0.00382
715	000002	2012-03-29	3	8.4	7.96	77859727	7.91304e+07	7.92813e+07	0.44	0.00709
715	000002	2012-03-30	3	8.32	8.17	43236556	7.99999e+07	8.01525e+07	0.15	0.00394
715	000002	2012-04-05	3	8.4	8.21	60894926	8.07729e+07	8.09269e+07	0.19	0.00555
715	000002	2012-04-06	3	8.51	8.35	42694204	8.09661e+07	8.11205e+07	0.16	0.00389
715	000002	2012-04-09	3	8.35	8.21	34238086	7.94202e+07	7.95717e+07	0.14	0.00312
715	000002	2012-04-10	3	8.43	8.19	35315312	8.13526e+07	81507745	0.24	0.00322
715	000002	2012-04-11	3	8.7	8.33	70319000	8.20289e+07	8.21854e+07	0.37	0.00641
715	000002	2012-04-12	3	8.7	8.51	64196239	8.38647e+07	8.40246e+07	0.19	0.00585
715	000002	2012-04-13	3	8.76	8.57	47527700	8.28985e+07	8.30566e+07	0.19	0.00433
715	000002	2012-04-16	3	8.68	8.49	30602310	8.28019e+07	8.29598e+07	0.19	0.00279
715	000002	2012-04-17	3	8.59	8.33	46033870	8.08695e+07	8.10237e+07	0.26	0.00419
715	000002	2012-04-18	3	8.66	8.4	56785802	8.34782e+07	8.36374e+07	0.26	0.00517
715	000002	2012-04-19	3	8.67	8.57	34145945	8.29951e+07	8.31534e+07	0.1	0.00311
715	000002	2012-04-20	3	8.66	8.49	48445469	8.34782e+07	8.36374e+07	0.17	0.00441
715	000002	2012-04-23	3	8.65	8.5	35176415	8.30917e+07	8.32502e+07	0.15	0.0032
715	000002	2012-04-24	3	8.8	8.53	57089640	8.33816e+07	8.35406e+07	0.27	0.0052
715	000002	2012-04-25	3	8.91	8.58	86608903	8.5797e+07	8.59607e+07	0.33	0.00789
715	000002	2012-04-26	3	9.02	8.85	67000017	8.64734e+07	8.66383e+07	0.17	0.0061
715	000002	2012-04-27	3	9.08	8.91	47593528	8.67632e+07	8.69287e+07	0.17	0.00434
715	000002	2012-05-02	3	9.29	8.93	91744306	8.90821e+07	8.92519e+07	0.36	0.00836
715	000002	2012-05-03	3	9.25	8.92	72626287	8.73429e+07	8.75095e+07	0.33	0.00662
715	000002	2012-05-04	3	9.24	8.88	92987909	8.90821e+07	8.92519e+07	0.36	0.00847
715	000002	2012-05-07	3	9.2	8.96	73349280	8.76328e+07	8.77999e+07	0.24	0.00668
715	000002	2012-05-08	3	9.13	8.93	63979364	8.73429e+07	8.75095e+07	0.2	0.00583
715	000002	2012-05-09	3	8.98	8.85	58309872	8.62801e+07	8.64447e+07	0.13	0.00531
715	000002	2012-05-10	3	8.96	8.86	30703900	8.62801e+07	8.64447e+07	0.1	0.0028
715	000002	2012-05-14	3	9.08	8.84	58382706	8.61835e+07	8.63479e+07	0.24	0.00532
715	000002	2012-05-15	3	9	8.82	32082786	8.60869e+07	8.62511e+07	0.18	0.00292
715	000002	2012-05-16	3	8.88	8.6	44284255	8.31883e+07	8.3347e+07	0.28	0.00403
715	000002	2012-05-17	3	8.76	8.56	32767254	8.38647e+07	8.40246e+07	0.2	0.00299
715	000002	2012-05-18	3	8.78	8.55	47731890	8.28985e+07	8.30566e+07	0.23	0.00435
715	000002	2012-05-21	3	8.76	8.56	29233305	8.37681e+07	8.39278e+07	0.2	0.00266
715	000002	2012-05-22	3	9.03	8.68	58269085	8.70531e+07	8.72191e+07	0.35	0.00531
715	000002	2012-05-23	3	9.12	8.93	35449530	8.74395e+07	8.76063e+07	0.19	0.00323
715	000002	2012-05-24	3	9.16	8.9	28345060	8.61835e+07	8.63479e+07	0.26	0.00258
715	000002	2012-05-25	3	9.07	8.82	34985271	8.55072e+07	8.56703e+07	0.25	0.00319
715	000002	2012-05-28	3	9.2	8.76	60463488	8.8599e+07	8.87679e+07	0.44	0.00551
715	000002	2012-05-29	3	9.38	9.1	66409867	8.95651e+07	8.9736e+07	0.28	0.00605
715	000002	2012-05-30	3	9.49	9.2	70798071	8.99516e+07	9.01232e+07	0.29	0.00645
715	000002	2012-05-31	3	9.32	9.21	24631533	8.93719e+07	8.95424e+07	0.11	0.00224
715	000002	2012-06-01	3	9.34	9.1	34606947	8.84057e+07	8.85743e+07	0.24	0.00315
715	000002	2012-06-04	3	9.22	9	39877280	8.73429e+07	8.75095e+07	0.22	0.00363
715	000002	2012-06-05	3	9.15	9.01	43435926	8.80193e+07	8.81871e+07	0.14	0.00396
715	000002	2012-06-06	3	9.11	8.94	35461686	8.67632e+07	8.69287e+07	0.17	0.00323
715	000002	2012-06-07	3	9.22	8.91	53650850	8.657e+07	8.67351e+07	0.31	0.00489
715	000002	2012-06-08	3	9.16	8.84	85305571	8.61835e+07	8.63479e+07	0.32	0.00777
715	000002	2012-06-11	3	9.39	8.93	88912938	8.88888e+07	8.90583e+07	0.46	0.0081
715	000002	2012-06-12	3	9.38	9.17	82302559	8.90821e+07	8.92519e+07	0.21	0.0075
715	000002	2012-06-13	3	9.44	9.21	66846679	8.95651e+07	8.9736e+07	0.23	0.00609
715	000002	2012-06-14	3	9.4	9.25	48780246	8.96618e+07	8.98328e+07	0.15	0.00444
715	000002	2012-06-15	3	9.33	8.98	73916531	8.80193e+07	8.81871e+07	0.35	0.00673
715	000002	2012-06-18	3	9.19	9.06	56613283	8.87922e+07	8.89615e+07	0.13	0.00516
715	000002	2012-06-19	3	9.2	9.01	31268850	87536165	8.77031e+07	0.19	0.00285
715	000002	2012-06-20	3	9.11	8.98	27190001	8.72463e+07	8.74127e+07	0.13	0.00248
715	000002	2012-06-21	3	9.1	8.97	31852780	8.72463e+07	8.74127e+07	0.13	0.0029
715	000002	2012-06-25	3	8.97	8.59	71557112	8.4541e+07	8.47022e+07	0.38	0.00652
715	000002	2012-06-26	3	9.01	8.7	64364527	8.64734e+07	8.66383e+07	0.31	0.00586
715	000002	2012-06-27	3	9.09	8.84	49201046	8.64734e+07	8.66383e+07	0.25	0.00448
715	000002	2012-06-28	3	9	8.84	33598538	8.55072e+07	8.56703e+07	0.16	0.00306
715	000002	2012-06-29	3	9.02	8.82	28620509	8.60869e+07	8.62511e+07	0.2	0.00261
716	000004	2011-07-01	1	12.48	12.19	4634629	1.03421e+06	1.03543e+06	0.29	0.05525
716	000004	2011-07-04	1	12.5	12.17	6014893	1.04092e+06	1.04215e+06	0.33	0.07171
716	000004	2011-07-05	1	12.58	12.31	5877428	1.05098e+06	1.05223e+06	0.27	0.07007
716	000004	2011-07-06	1	12.46	12.24	3698330	1.03672e+06	1.03795e+06	0.22	0.04409
716	000004	2011-07-07	1	12.47	12.26	3710474	1.03085e+06	1.03207e+06	0.21	0.04424
716	000004	2011-07-08	1	12.34	12.04	3186784	1.01324e+06	1.01444e+06	0.3	0.03799
716	000004	2011-07-11	1	12.67	12.08	6002161	1.04846e+06	1.04971e+06	0.59	0.07156
716	000004	2011-07-12	1	12.48	12.12	3116649	1.02498e+06	1.0262e+06	0.36	0.03716
716	000004	2011-07-13	1	12.39	12.18	2360804	1.03504e+06	1.03627e+06	0.21	0.02815
716	000004	2011-07-14	1	12.58	12.3	3049465	1.03756e+06	1.03879e+06	0.28	0.03636
716	000004	2011-07-15	1	12.62	12.31	4994378	1.0535e+06	1.05475e+06	0.31	0.05954
716	000004	2011-07-18	1	12.7	12.46	3800297	1.04679e+06	1.04803e+06	0.24	0.04531
716	000004	2011-07-19	1	12.4	12.18	2818755	1.0275e+06	1.02871e+06	0.22	0.03361
716	000004	2011-07-20	1	12.4	12.15	2286128	1.03588e+06	1.03711e+06	0.25	0.02726
716	000004	2011-07-21	1	13.59	13.15	14968580	1.13989e+06	1.14124e+06	0.44	0.17846
716	000004	2011-07-22	1	13.84	13.22	11438593	1.13234e+06	1.13369e+06	0.62	0.13637
716	000004	2011-07-25	1	13.97	13.41	11611877	1.14492e+06	1.14628e+06	0.56	0.13844
716	000004	2011-07-26	1	14.36	13.31	12853504	1.19525e+06	1.19667e+06	1.05	0.15324
716	000004	2011-07-27	1	14.28	13.89	8705454	1.18267e+06	1.18407e+06	0.39	0.10379
716	000004	2011-07-28	1	14	13.5	6706687	1.15163e+06	1.153e+06	0.5	0.07996
716	000004	2011-07-29	1	13.78	13.34	4569108	1.12983e+06	1.13117e+06	0.44	0.05447
716	000004	2011-08-01	1	13.77	13.33	4871663	1.15163e+06	1.153e+06	0.44	0.05808
716	000004	2011-08-02	1	13.95	13.45	5298783	1.15583e+06	1.1572e+06	0.5	0.06317
716	000004	2011-08-03	1	13.67	13.2	4887981	1.10802e+06	1109332	0.47	0.05828
716	000004	2011-08-04	1	13.37	13.11	2995665	1.11137e+06	1.11269e+06	0.26	0.03571
716	000004	2011-08-05	1	12.95	12.48	3775143	1.06105e+06	1.06231e+06	0.47	0.04501
716	000004	2011-08-08	1	12.5	11.39	4487911	993945	995124	1.11	0.05351
716	000004	2011-08-09	1	11.81	11.03	2867486	981363	982527	0.78	0.03419
716	000004	2011-08-10	1	12.16	11.71	2921585	983041	984207	0.45	0.03483
716	000004	2011-08-11	1	12.06	11.25	2892604	1.00149e+06	1.00268e+06	0.81	0.03449
716	000004	2011-08-12	1	12.27	11.9	3363034	1.01408e+06	1.01528e+06	0.37	0.04009
716	000004	2011-08-15	1	12.33	12.02	2106288	1.03421e+06	1.03543e+06	0.31	0.02511
716	000004	2011-08-16	1	12.4	12.13	1723092	1.02246e+06	1.02368e+06	0.27	0.02054
716	000004	2011-08-17	1	12.25	12.02	1523964	1.01491e+06	1.01612e+06	0.23	0.01817
716	000004	2011-08-18	1	12.14	11.9	1457099	998977	1.00016e+06	0.24	0.01737
716	000004	2011-08-19	1	11.85	11.35	1283387	980524	981687	0.5	0.0153
716	000004	2011-08-22	1	11.85	11.6	922776	982202	983367	0.25	0.011
716	000004	2011-08-23	1	12.13	11.72	1028037	1.00988e+06	1.01108e+06	0.41	0.01226
716	000004	2011-08-24	1	12.21	11.91	1292937	999816	1.001e+06	0.3	0.01541
716	000004	2011-08-25	1	12.3	11.9	1367161	1.0233e+06	1.02452e+06	0.4	0.0163
716	000004	2011-08-26	1	12.55	12.12	2755863	1.04763e+06	1.04887e+06	0.43	0.03286
716	000004	2011-08-29	1	12.47	12.25	1407764	1.03169e+06	1.03291e+06	0.22	0.01678
716	000004	2011-08-30	1	12.48	11.95	1670233	1.00317e+06	1.00436e+06	0.53	0.01991
716	000004	2011-08-31	1	12.11	11.65	935930	1.01324e+06	1.01444e+06	0.46	0.01116
716	000004	2011-09-01	1	12.14	11.9	582962	1.00485e+06	1.00604e+06	0.24	0.00695
716	000004	2011-09-02	1	12.09	11.75	716585	1.01408e+06	1.01528e+06	0.34	0.00854
716	000004	2011-09-05	1	12	11.71	649476	1.00569e+06	1.00688e+06	0.29	0.00774
716	000004	2011-09-06	1	12.8	11.94	3868227	1.02498e+06	1.0262e+06	0.86	0.04612
716	000004	2011-09-07	1	12.37	12	2339525	1.03588e+06	1.03711e+06	0.37	0.02789
716	000004	2011-09-08	1	12.39	12.13	1796619	1.01911e+06	1.02032e+06	0.26	0.02142
716	000004	2011-09-09	1	12.3	12.01	1286237	1.02666e+06	1.02787e+06	0.29	0.01533
716	000004	2011-09-13	1	12.14	11.82	1120597	1.01491e+06	1.01612e+06	0.32	0.01336
716	000004	2011-09-14	1	12.15	11.92	1101513	1.01827e+06	1.01948e+06	0.23	0.01313
716	000004	2011-09-15	1	12.2	12.03	1220388	1.01072e+06	1.01192e+06	0.17	0.01455
716	000004	2011-09-16	1	12.26	12	1096947	1.01324e+06	1.01444e+06	0.26	0.01308
716	000004	2011-09-19	1	12.06	11.68	1017400	993945	995124	0.38	0.01213
716	000004	2011-09-20	1	11.94	11.71	616338	993106	994284	0.23	0.00735
716	000004	2011-09-21	1	12.1	11.74	1638784	1.01324e+06	1.01444e+06	0.36	0.01954
716	000004	2011-09-22	1	12.06	11.71	1123392	983879	985046	0.35	0.01339
716	000004	2011-09-23	1	11.75	11.44	1402743	985557	986726	0.31	0.01672
716	000004	2011-09-26	1	11.8	11.51	598864	986396	987566	0.29	0.00714
716	000004	2011-09-27	1	11.97	11.64	505500	984718	985886	0.33	0.00603
716	000004	2011-09-28	1	11.86	11.3	1212656	955361	956494	0.56	0.01446
716	000004	2011-09-29	1	11.31	10.25	1878024	893292	894352	1.06	0.02239
716	000004	2011-09-30	1	10.59	10.03	956778	872323	873358	0.56	0.01141
716	000004	2011-10-10	1	10.55	10.12	746673	863935	864960	0.43	0.0089
716	000004	2011-10-11	1	10.59	10.16	1144309	874000	875037	0.43	0.01364
716	000004	2011-10-12	1	10.82	10.24	1763087	899163	900230	0.58	0.02102
716	000004	2011-10-13	1	10.86	10.62	1073907	904196	905269	0.24	0.0128
716	000004	2011-10-14	1	10.77	10.56	444301	893292	894352	0.21	0.0053
716	000004	2011-10-17	1	10.79	10.61	646303	900002	901070	0.18	0.00771
716	000004	2011-10-18	1	10.8	10.5	773689	880710	881755	0.3	0.00922
716	000004	2011-10-19	1	10.64	10.36	608815	892453	893512	0.28	0.00726
716	000004	2011-10-20	1	10.58	10.08	752651	874839	875877	0.5	0.00897
716	000004	2011-10-21	1	10.42	9.73	1026640	842127	843126	0.69	0.01224
716	000004	2011-10-24	1	10.18	9.83	783057	853870	854883	0.35	0.00934
716	000004	2011-10-25	1	10.38	10.05	824942	865613	866639	0.33	0.00984
716	000004	2011-10-26	1	10.41	10.22	973255	863935	864960	0.19	0.0116
716	000004	2011-10-27	1	10.5	10.26	672508	869806	870838	0.24	0.00802
716	000004	2011-10-28	1	10.58	10.4	1034975	884904	885954	0.18	0.01234
716	000004	2011-10-31	1	11.14	10.55	1568537	906712	907788	0.59	0.0187
716	000004	2011-11-01	1	11.29	10.7	1536104	928520	929622	0.59	0.01831
716	000004	2011-11-02	1	11.08	10.71	1146741	926843	927942	0.37	0.01367
716	000004	2011-11-03	1	11.5	11.02	1437664	927682	928782	0.48	0.01714
716	000004	2011-11-04	1	11.58	11.05	1788365	954522	955655	0.53	0.02132
716	000004	2011-11-07	1	11.45	11.23	844386	951167	952296	0.22	0.01007
716	000004	2011-11-08	1	11.38	11.16	645535	937747	938859	0.22	0.0077
716	000004	2011-11-09	1	11.51	11.16	1009329	965426	966572	0.35	0.01203
716	000004	2011-11-10	1	11.71	11.34	1529223	960394	961533	0.37	0.01823
716	000004	2011-11-11	1	11.79	11.41	1449273	984718	985886	0.38	0.01728
716	000004	2011-11-14	1	11.95	11.73	1330386	993106	994284	0.22	0.01586
716	000004	2011-11-15	1	11.96	11.6	1003889	995622	996803	0.36	0.01197
716	000004	2011-11-16	1	11.95	11.56	902832	972975	974130	0.39	0.01076
716	000004	2011-11-17	1	11.71	11.38	734075	965426	966572	0.33	0.00875
716	000004	2011-11-18	1	11.5	11.09	704902	932714	933821	0.41	0.0084
716	000004	2011-11-21	1	11.4	11	488112	948651	949776	0.4	0.00582
716	000004	2011-11-22	1	11.69	11.22	1107606	969620	970770	0.47	0.01321
716	000004	2011-11-23	1	11.69	11.38	499951	964588	965732	0.31	0.00596
716	000004	2011-11-24	1	11.53	11.16	557610	952006	953135	0.37	0.00665
716	000004	2011-11-25	1	11.55	11.3	506967	948651	949776	0.25	0.00604
716	000004	2011-11-28	1	11.4	11.01	768788	933553	934660	0.39	0.00917
716	000004	2011-11-29	1	11.23	11.1	587051	941941	943058	0.13	0.007
716	000004	2011-11-30	1	11.39	10.52	673975	905874	906948	0.87	0.00804
716	000004	2011-12-01	1	11.23	10.91	669070	922649	923744	0.32	0.00798
716	000004	2011-12-02	1	11.08	10.56	417499	889098	890153	0.52	0.00498
716	000004	2011-12-05	1	11.3	10.28	1244207	898325	899390	1.02	0.01483
716	000004	2011-12-06	1	11.17	10.35	757307	913423	914506	0.82	0.00903
716	000004	2011-12-07	1	10.95	10.64	563698	904196	905269	0.31	0.00672
716	000004	2011-12-08	1	10.88	10.51	369897	902518	903589	0.37	0.00441
716	000004	2011-12-09	1	10.74	10.43	365887	879033	880076	0.31	0.00436
716	000004	2011-12-12	1	10.54	10.08	375669	847160	848165	0.46	0.00448
716	000004	2011-12-13	1	10.1	9.65	912053	813609	814574	0.45	0.01087
716	000004	2011-12-14	1	9.8	9.01	789170	759927	760829	0.79	0.00941
716	000004	2011-12-15	1	9.14	8.64	1642527	741474	742354	0.5	0.01958
716	000004	2011-12-16	1	9.05	8.75	607218	759089	759989	0.3	0.00724
716	000004	2011-12-19	1	9.02	8.69	513159	750701	751591	0.33	0.00612
716	000004	2011-12-20	1	9.18	8.84	533307	757411	758309	0.34	0.00636
716	000004	2011-12-21	1	9.25	8.89	558200	745668	746553	0.36	0.00665
716	000004	2011-12-22	1	8.85	8.31	689261	717989	718840	0.54	0.00822
716	000004	2011-12-23	1	8.68	8.46	550844	719666	720520	0.22	0.00657
716	000004	2011-12-26	1	8.8	8.55	340579	723860	724719	0.25	0.00406
716	000004	2011-12-27	1	8.68	8.27	462805	699536	700366	0.41	0.00552
716	000004	2011-12-28	1	8.33	7.86	505670	675211	676012	0.47	0.00603
716	000004	2011-12-29	1	8.07	7.91	377930	669340	670134	0.16	0.00451
716	000004	2011-12-30	1	8.13	8.04	595965	678566	679371	0.09	0.00711
716	000004	2012-01-04	2	8.2	7.91	465469	663455	664256	0.29	0.00555
716	000004	2012-01-05	3	7.91	7.32	392102	614807	615549	0.59	0.00467
716	000004	2012-01-06	3	7.46	7.24	358064	617323	618068	0.22	0.00427
716	000004	2012-01-09	3	7.75	7.36	598859	645841	646620	0.39	0.00714
716	000004	2012-01-10	3	8.23	7.7	1460536	684424	685250	0.53	0.01741
716	000004	2012-01-11	3	8.19	7.97	1004618	677714	678532	0.22	0.01198
716	000004	2012-01-12	3	8.17	8	1795164	681069	681891	0.17	0.0214
716	000004	2012-01-13	3	8.18	7.73	1332744	663455	664256	0.45	0.01589
716	000004	2012-01-16	3	7.86	7.6	601762	644164	644941	0.26	0.00717
716	000004	2012-01-17	3	8.45	7.8	5874834	708748	709603	0.65	0.07004
716	000004	2012-01-18	3	8.35	8.03	4188738	678552	679371	0.32	0.04994
716	000004	2012-01-19	3	8.27	7.7	2068037	677714	678532	0.57	0.02466
716	000004	2012-01-20	3	8.23	7.91	1861663	681907	682730	0.32	0.0222
716	000004	2012-01-30	3	8.36	8.1	1328900	682746	683570	0.26	0.01584
716	000004	2012-01-31	3	8.3	8.07	1506172	693650	694487	0.23	0.01796
716	000004	2012-02-01	3	8.28	8.05	1572428	679391	680211	0.23	0.01875
716	000004	2012-02-02	3	8.82	8.16	4412025	725523	726398	0.66	0.0526
716	000004	2012-02-03	3	8.8	8.45	3136859	733910	734796	0.35	0.0374
716	000004	2012-02-06	3	8.75	8.5	2450298	726361	727238	0.25	0.02921
716	000004	2012-02-07	3	8.62	8.33	1796845	704554	705404	0.29	0.02142
716	000004	2012-02-08	3	8.59	8.35	1531333	720490	721360	0.24	0.01826
716	000004	2012-02-09	3	8.7	8.47	2076325	724684	725559	0.23	0.02475
716	000004	2012-02-10	3	8.73	8.56	1662214	725523	726398	0.17	0.01982
716	000004	2012-02-13	3	8.85	8.5	1923432	735588	736476	0.35	0.02293
716	000004	2012-02-14	3	8.8	8.63	1580570	729716	730597	0.17	0.01884
716	000004	2012-02-15	3	9.01	8.65	2264531	750685	751591	0.36	0.027
716	000004	2012-02-16	3	9.19	8.8	2353792	754879	755790	0.39	0.02806
716	000004	2012-02-17	3	9.03	8.81	1274006	746492	747392	0.22	0.01519
716	000004	2012-02-20	3	9.07	8.86	1392558	745653	746553	0.21	0.0166
716	000004	2012-02-21	3	8.95	8.67	1418591	749847	750752	0.28	0.01691
716	000004	2012-02-22	3	9.19	8.9	2482269	766622	767547	0.29	0.02959
716	000004	2012-02-23	3	9.18	9.01	1610378	769977	770906	0.17	0.0192
716	000004	2012-02-24	3	9.3	9	2715605	776687	777624	0.3	0.03238
716	000004	2012-02-27	3	9.48	9.17	2541622	771654	772585	0.31	0.0303
716	000004	2012-02-28	3	9.29	9	2041991	778364	779304	0.29	0.02435
716	000004	2012-02-29	3	9.59	9.17	3162905	790946	791900	0.42	0.03771
716	000004	2012-03-01	3	9.93	9.27	3865175	819463	820452	0.66	0.04608
716	000004	2012-03-02	3	9.96	9.65	2415205	832883	833888	0.31	0.0288
716	000004	2012-03-05	3	9.99	9.78	1913677	823657	824651	0.21	0.02282
716	000004	2012-03-06	3	9.84	9.51	1863263	805204	806176	0.33	0.02221
716	000004	2012-03-07	3	9.69	9.45	1158499	804366	805336	0.24	0.01381
716	000004	2012-03-08	3	9.72	9.5	1631408	805204	806176	0.22	0.01945
716	000004	2012-03-09	3	10.1	9.58	3323180	842948	843966	0.52	0.03962
716	000004	2012-03-12	3	10.12	9.86	1962936	836238	837248	0.26	0.0234
716	000004	2012-03-13	3	10.17	9.88	2161859	842110	843126	0.29	0.02577
716	000004	2012-03-14	3	10.06	9.1	3685516	786752	787701	0.96	0.04394
716	000004	2012-03-15	3	9.44	8.91	1773727	764105	765028	0.53	0.02115
716	000004	2012-03-16	3	9.3	8.95	2030418	778364	779304	0.35	0.02421
716	000004	2012-03-19	3	9.46	9.15	1463644	792623	793580	0.31	0.01745
716	000004	2012-03-20	3	9.39	9.01	1364315	760750	761669	0.38	0.01627
716	000004	2012-03-21	3	9.19	8.85	1563136	759912	760829	0.34	0.01864
716	000004	2012-03-22	3	9.06	8.91	1089606	759912	760829	0.15	0.01299
716	000004	2012-03-23	3	9.05	8.85	1310806	757395	758309	0.2	0.01563
716	000004	2012-03-26	3	9.26	8.96	2145984	773332	774265	0.3	0.02559
716	000004	2012-03-27	3	9.3	9.04	1362721	758234	759149	0.26	0.01625
716	000004	2012-03-28	3	9	8.54	1409245	719651	720520	0.46	0.0168
716	000004	2012-03-29	3	8.6	8.31	1082606	700360	701205	0.29	0.01291
716	000004	2012-03-30	3	8.5	8.05	1159831	681907	682730	0.45	0.01383
716	000004	2012-04-05	3	8.47	8.1	838041	702038	702885	0.37	0.00999
716	000004	2012-04-06	3	8.66	8.37	1417002	725523	726398	0.29	0.01689
716	000004	2012-04-09	3	8.61	8.46	922340	709586	710443	0.15	0.011
716	000004	2012-04-10	3	8.72	8.2	1062544	728039	728918	0.52	0.01267
716	000004	2012-04-11	3	9.04	8.45	1364934	738104	738995	0.59	0.01627
716	000004	2012-04-12	3	9.2	8.73	1749213	766622	767547	0.47	0.02085
716	000004	2012-04-13	3	9.56	9.11	3804529	764944	765867	0.45	0.04536
716	000004	2012-04-16	3	9.48	8.95	1786973	776687	777624	0.53	0.02131
716	000004	2012-04-17	3	9.34	9.08	1032983	764944	765867	0.26	0.01232
716	000004	2012-04-18	3	9.24	9.02	1021245	771654	772585	0.22	0.01218
716	000004	2012-04-19	3	9.26	9.17	809851	772493	773425	0.09	0.00966
716	000004	2012-04-20	3	9.4	9.18	1039241	779203	780143	0.22	0.01239
716	000004	2012-04-23	3	9.32	8.85	1600014	744814	745713	0.47	0.01908
716	000004	2012-04-24	3	8.94	8.19	1537190	719651	720520	0.75	0.01833
716	000004	2012-04-25	3	8.72	8.46	1008020	728878	729757	0.26	0.01202
716	000004	2012-04-26	3	8.78	8.6	1055233	728039	728918	0.18	0.01258
716	000004	2012-04-27	3	8.72	8.47	661882	715458	716321	0.25	0.00789
716	000004	2012-05-02	3	8.6	8.29	1812802	705393	706244	0.31	0.02161
716	000004	2012-05-03	3	8.52	8.31	1213516	711264	712122	0.21	0.01447
716	000004	2012-05-04	3	8.64	8.44	908076	722168	723039	0.2	0.01083
716	000004	2012-05-07	3	8.74	8.6	1375655	727200	728078	0.14	0.0164
716	000004	2012-05-08	3	8.75	8.59	977821	729716	730597	0.16	0.01166
716	000004	2012-05-09	3	8.69	8.56	803605	718813	719680	0.13	0.00958
716	000004	2012-05-10	3	8.74	8.58	906462	728878	729757	0.16	0.01081
716	000004	2012-05-11	3	8.73	8.6	842510	728878	729757	0.13	0.01004
716	000004	2012-05-14	3	8.79	8.58	1232522	727200	728078	0.21	0.01469
716	000004	2012-05-15	3	8.6	8.38	1110068	712941	713802	0.22	0.01323
716	000004	2012-05-16	3	8.7	8.44	1026941	717135	718001	0.26	0.01224
716	000004	2012-05-18	3	8.82	8.56	1653935	721329	722199	0.26	0.01972
716	000004	2012-05-21	3	8.69	8.5	749017	723006	723879	0.19	0.00893
716	000004	2012-05-22	3	8.8	8.62	844108	736427	737315	0.18	0.01006
716	000004	2012-05-23	3	8.86	8.68	1070908	735588	736476	0.18	0.01277
716	000004	2012-05-24	3	8.77	8.5	990679	718813	719680	0.27	0.01181
716	000004	2012-05-25	3	8.6	8.41	959381	708748	709603	0.19	0.01144
716	000004	2012-05-28	3	8.5	8.05	742432	704554	705404	0.45	0.00885
716	000004	2012-05-29	3	8.51	8.37	626480	710425	711283	0.14	0.00747
716	000004	2012-05-30	3	8.58	8.46	727520	716296	717161	0.12	0.00867
716	000004	2012-05-31	3	9.39	8.56	6416610	787591	788541	0.83	0.0765
716	000004	2012-06-01	3	9.33	9.02	4614182	771654	772585	0.31	0.05501
716	000004	2012-06-04	3	9.16	8.77	3266924	755718	756630	0.39	0.03895
716	000004	2012-06-05	3	9.29	8.93	2909925	769138	770066	0.36	0.03469
716	000004	2012-06-06	3	9.28	8.99	1836975	759912	760829	0.29	0.0219
716	000004	2012-06-07	3	9.25	8.86	1709705	761589	762508	0.39	0.02038
716	000004	2012-06-08	3	9.34	8.99	3064374	773332	774265	0.35	0.03653
716	000004	2012-06-11	3	9.65	9.15	4205525	789268	790221	0.5	0.05014
716	000004	2012-06-12	3	9.32	9.08	1913216	768299	769226	0.24	0.02281
716	000004	2012-06-13	3	9.3	9.01	1933157	780042	780983	0.29	0.02305
716	000004	2012-06-14	3	9.45	9.13	2715651	779203	780143	0.32	0.03238
716	000004	2012-06-15	3	9.46	9.2	2522298	780042	780983	0.26	0.03007
716	000004	2012-06-18	3	9.39	9.13	2061245	772493	773425	0.26	0.02458
716	000004	2012-06-19	3	9.39	9.12	1911598	779203	780143	0.27	0.02279
716	000004	2012-06-20	3	9.33	9.04	1694168	764105	765028	0.29	0.0202
716	000004	2012-06-21	3	9.11	8.8	1341588	740620	741514	0.31	0.016
716	000004	2012-06-25	3	8.8	8.57	1102150	724684	725559	0.23	0.01314
716	000004	2012-06-26	3	8.66	8.46	671462	722168	723039	0.2	0.00801
716	000004	2012-06-27	3	8.74	8.58	665651	722168	723039	0.16	0.00794
716	000004	2012-06-28	3	8.67	8.25	634491	699521	700366	0.42	0.00756
716	000004	2012-06-29	3	8.5	8.2	841334	710425	711283	0.3	0.01003
717	000006	2011-07-01	1	5.92	5.77	9170511	5.63289e+06	5.75602e+06	0.15	0.00948
717	000006	2011-07-04	1	5.91	5.83	9070735	5.70064e+06	5.82525e+06	0.08	0.00937
717	000006	2011-07-05	1	6.15	5.86	20601608	5.83613e+06	5.96371e+06	0.29	0.02129
717	000006	2011-07-06	1	6.01	5.92	11098042	5.78774e+06	5.91426e+06	0.09	0.01147
717	000006	2011-07-07	1	6.04	5.85	9734104	5.6716e+06	5.79558e+06	0.19	0.01006
717	000006	2011-07-08	1	5.95	5.81	4711831	5.66192e+06	5.78569e+06	0.14	0.00487
717	000006	2011-07-11	1	5.97	5.79	8028462	5.72967e+06	5.85492e+06	0.18	0.0083
717	000006	2011-07-12	1	5.93	5.82	6056392	5.6716e+06	5.79558e+06	0.11	0.00626
717	000006	2011-07-13	1	5.92	5.77	7273580	5.70064e+06	5.82525e+06	0.15	0.00752
717	000006	2011-07-14	1	6.11	5.3	18913248	5.84581e+06	5.9736e+06	0.81	0.01954
717	000006	2011-07-15	1	6.06	5.88	11759218	5.75871e+06	5.88459e+06	0.18	0.01215
717	000006	2011-07-18	1	6.03	5.85	12185921	5.79742e+06	5.92415e+06	0.18	0.01259
717	000006	2011-07-19	1	5.98	5.86	6696031	5.72967e+06	5.85492e+06	0.12	0.00692
717	000006	2011-07-20	1	5.97	5.82	6265511	5.70064e+06	5.82525e+06	0.15	0.00647
717	000006	2011-07-21	1	6.12	5.85	11270708	5.66192e+06	5.78569e+06	0.27	0.01165
717	000006	2011-07-22	1	5.9	5.76	7121388	5.66192e+06	5.78569e+06	0.14	0.00736
717	000006	2011-07-25	1	5.8	5.49	8172338	5.39092e+06	5508771	0.31	0.00844
717	000006	2011-07-26	1	5.66	5.51	5040043	5.44899e+06	5.56811e+06	0.15	0.00521
717	000006	2011-07-27	1	5.68	5.56	4725056	5.48771e+06	5.60767e+06	0.12	0.00488
717	000006	2011-07-28	1	5.96	5.63	14991978	5.6716e+06	5.79558e+06	0.33	0.01549
717	000006	2011-07-29	1	5.89	5.75	6098951	5.59417e+06	5.71646e+06	0.14	0.0063
717	000006	2011-08-01	1	5.87	5.74	3947104	5.60385e+06	5.72635e+06	0.13	0.00408
717	000006	2011-08-02	1	5.84	5.74	4842271	5.60385e+06	5.72635e+06	0.1	0.005
717	000006	2011-08-03	1	5.77	5.62	6159527	5.54578e+06	5.66701e+06	0.15	0.00636
717	000006	2011-08-04	1	5.9	5.68	8030838	5.63289e+06	5.75602e+06	0.22	0.0083
717	000006	2011-08-05	1	5.76	5.57	9316243	5.48771e+06	5.60767e+06	0.19	0.00963
717	000006	2011-08-08	1	5.62	5.27	7059138	5.20703e+06	5.32086e+06	0.35	0.00729
717	000006	2011-08-09	1	5.41	5.08	7931182	5.19735e+06	5.31097e+06	0.33	0.00819
717	000006	2011-08-10	1	5.51	5.34	9863433	5.18767e+06	5.30108e+06	0.17	0.01019
717	000006	2011-08-11	1	5.56	5.18	9367429	5.3135e+06	5.42965e+06	0.38	0.00968
717	000006	2011-08-12	1	5.63	5.45	10348340	5.39092e+06	5508771	0.18	0.01069
717	000006	2011-08-15	1	5.62	5.52	7647112	5.42964e+06	5.54833e+06	0.1	0.0079
717	000006	2011-08-16	1	5.62	5.47	7468165	5.32317e+06	5.43954e+06	0.15	0.00772
717	000006	2011-08-17	1	5.64	5.42	6751532	5.35221e+06	5.46921e+06	0.22	0.00698
717	000006	2011-08-18	1	5.56	5.36	4184693	5.22639e+06	5.34064e+06	0.2	0.00432
717	000006	2011-08-19	1	5.37	5.28	3826231	5.16832e+06	5.2813e+06	0.09	0.00395
717	000006	2011-08-22	1	5.38	5.28	2684360	5.178e+06	5.29119e+06	0.1	0.00277
717	000006	2011-08-23	1	5.42	5.32	2780256	5.24575e+06	5.36042e+06	0.1	0.00287
717	000006	2011-08-24	1	5.45	5.3	3440516	5.15864e+06	5.27141e+06	0.15	0.00355
717	000006	2011-08-25	1	5.49	5.32	6479428	5.3135e+06	5.42965e+06	0.17	0.00669
717	000006	2011-08-26	1	5.55	5.41	4889624	5.3135e+06	5.42965e+06	0.14	0.00505
717	000006	2011-08-29	1	5.48	5.34	4284402	5.18767e+06	5.30108e+06	0.14	0.00443
717	000006	2011-08-30	1	5.55	5.37	5600362	5.22639e+06	5.34064e+06	0.18	0.00579
717	000006	2011-08-31	1	5.53	5.34	3455779	5.27478e+06	5.39009e+06	0.19	0.00357
717	000006	2011-09-01	1	5.48	5.34	3584925	5.19735e+06	5.31097e+06	0.14	0.0037
717	000006	2011-09-02	1	5.45	5.33	3399086	5.178e+06	5.29119e+06	0.12	0.00351
717	000006	2011-09-05	1	5.37	5.25	3798015	5.11993e+06	5.23185e+06	0.12	0.00392
717	000006	2011-09-06	1	5.37	5.25	5256695	5.178e+06	5.29119e+06	0.12	0.00543
717	000006	2011-09-07	1	5.52	5.34	7379741	5.29414e+06	5.40987e+06	0.18	0.00762
717	000006	2011-09-08	1	5.51	5.44	5680002	5.27478e+06	5.39009e+06	0.07	0.00587
717	000006	2011-09-09	1	5.55	5.45	5949037	5.34253e+06	5.45932e+06	0.1	0.00615
717	000006	2011-09-13	1	5.5	5.35	3256967	5.29414e+06	5.40987e+06	0.15	0.00337
717	000006	2011-09-14	1	5.53	5.41	2152094	5.3135e+06	5.42965e+06	0.12	0.00222
717	000006	2011-09-15	1	5.53	5.41	3740265	5.27478e+06	5.39009e+06	0.12	0.00386
717	000006	2011-09-16	1	5.52	5.39	2827126	5.22639e+06	5.34064e+06	0.13	0.00292
717	000006	2011-09-19	1	5.42	5.29	2997380	5.1296e+06	5.24174e+06	0.13	0.0031
717	000006	2011-09-20	1	5.35	5.25	3022403	5.16832e+06	5.2813e+06	0.1	0.00312
717	000006	2011-09-21	1	5.45	5.28	3954460	5.24575e+06	5.36042e+06	0.17	0.00409
717	000006	2011-09-22	1	5.42	5.15	4609514	4.9941e+06	5.10328e+06	0.27	0.00476
717	000006	2011-09-23	1	5.18	5.02	4677884	4.98443e+06	5.09339e+06	0.16	0.00483
717	000006	2011-09-26	1	5.16	5.05	3391459	4.907e+06	5.01427e+06	0.11	0.0035
717	000006	2011-09-27	1	5.15	5.02	3869252	4.97475e+06	5.0835e+06	0.13	0.004
717	000006	2011-09-28	1	5.15	5.07	2253950	4.97475e+06	5.0835e+06	0.08	0.00233
717	000006	2011-09-29	1	5.15	4.98	2892402	4.85861e+06	4.96482e+06	0.17	0.00299
717	000006	2011-09-30	1	5.08	5.01	1829388	4.89732e+06	5.00438e+06	0.07	0.00189
717	000006	2011-10-10	1	5.06	4.98	2731375	4.81989e+06	4.92526e+06	0.08	0.00282
717	000006	2011-10-11	1	5.1	4.9	3341103	4.83925e+06	4.94504e+06	0.2	0.00345
717	000006	2011-10-12	1	5.16	4.93	3633071	4.98443e+06	5.09339e+06	0.23	0.00375
717	000006	2011-10-13	1	5.18	5.1	2838298	4.96507e+06	5.07361e+06	0.08	0.00293
717	000006	2011-10-14	1	5.38	5.21	8269530	5.1296e+06	5.24174e+06	0.17	0.00854
717	000006	2011-10-17	1	5.3	5.18	3073792	5.07153e+06	5.1824e+06	0.12	0.00318
717	000006	2011-10-18	1	5.27	5.1	2940652	4.95539e+06	5.06372e+06	0.17	0.00304
717	000006	2011-10-19	1	5.16	5.03	2168244	4.98443e+06	5.09339e+06	0.13	0.00224
717	000006	2011-10-20	1	5.13	4.99	2365411	4.86828e+06	4.97471e+06	0.14	0.00244
717	000006	2011-10-21	1	5.12	5.02	1621559	4.86828e+06	4.97471e+06	0.1	0.00168
717	000006	2011-10-24	1	5.11	4.92	2654978	4.92636e+06	5.03405e+06	0.19	0.00274
717	000006	2011-10-25	1	5.19	4.98	4322070	4.9941e+06	5.10328e+06	0.21	0.00447
717	000006	2011-10-26	1	5.26	5.08	5220228	4.9941e+06	5.10328e+06	0.18	0.00539
717	000006	2011-10-27	1	5.27	5.14	4639787	5.08121e+06	5.19229e+06	0.13	0.00479
717	000006	2011-10-28	1	5.58	5.26	9705901	5.21671e+06	5.33075e+06	0.32	0.01003
717	000006	2011-10-31	1	5.39	5.27	5300547	5.14896e+06	5.26152e+06	0.12	0.00548
717	000006	2011-11-01	1	5.34	5.2	3606094	5.11025e+06	5.22196e+06	0.14	0.00373
717	000006	2011-11-02	1	5.41	5.17	4946473	5.22639e+06	5.34064e+06	0.24	0.00511
717	000006	2011-11-03	1	5.5	5.35	6453039	5.20703e+06	5.32086e+06	0.15	0.00667
717	000006	2011-11-04	1	5.45	5.35	4888270	5.19735e+06	5.31097e+06	0.1	0.00505
717	000006	2011-11-07	1	5.41	5.3	2809629	5.1296e+06	5.24174e+06	0.11	0.0029
717	000006	2011-11-08	1	5.34	5.21	3651465	5.11993e+06	5.23185e+06	0.13	0.00377
717	000006	2011-11-09	1	5.39	5.25	2959485	5.14896e+06	5.26152e+06	0.14	0.00306
717	000006	2011-11-10	1	5.37	5.2	3374530	5.05218e+06	5.16262e+06	0.17	0.00349
717	000006	2011-11-11	1	5.26	5.16	1945497	5.00378e+06	5.11317e+06	0.1	0.00201
717	000006	2011-11-15	1	5.28	5.2	3526910	5.09089e+06	5.20218e+06	0.08	0.00364
717	000006	2011-11-16	1	5.26	5.06	3535822	4.92636e+06	5.03405e+06	0.2	0.00365
717	000006	2011-11-17	1	5.15	5.06	3298189	4.907e+06	5.01427e+06	0.09	0.00341
717	000006	2011-11-18	1	5.07	4.96	3329515	4.81021e+06	4.91537e+06	0.11	0.00344
717	000006	2011-11-21	1	5.03	4.96	1972360	4.82957e+06	4.93515e+06	0.07	0.00204
717	000006	2011-11-22	1	5.07	4.93	4153016	4.89732e+06	5.00438e+06	0.14	0.00429
717	000006	2011-11-23	1	5.19	4.97	2258100	4.82957e+06	4.93515e+06	0.22	0.00233
717	000006	2011-11-24	1	5.08	4.94	1626146	4.82957e+06	4.93515e+06	0.14	0.00168
717	000006	2011-11-25	1	5.01	4.81	3392473	4.68439e+06	4.7868e+06	0.2	0.00351
717	000006	2011-11-28	1	4.87	4.71	2662518	4.636e+06	4.73735e+06	0.16	0.00275
717	000006	2011-11-29	1	4.86	4.79	1665622	4.68439e+06	4.7868e+06	0.07	0.00172
717	000006	2011-11-30	1	4.84	4.6	2880886	4.51018e+06	4.60877e+06	0.24	0.00298
717	000006	2011-12-01	1	4.91	4.77	4042285	4.68439e+06	4.7868e+06	0.14	0.00418
717	000006	2011-12-02	1	4.82	4.69	1364048	4.57793e+06	4.678e+06	0.13	0.00141
717	000006	2011-12-05	1	4.75	4.62	1225061	4.47147e+06	4569214	0.13	0.00127
717	000006	2011-12-06	1	4.67	4.58	1415175	4.45211e+06	4.54943e+06	0.09	0.00146
717	000006	2011-12-07	1	4.65	4.59	1137381	4.49082e+06	4.58899e+06	0.06	0.00118
717	000006	2011-12-08	1	4.68	4.61	1819974	4.46179e+06	4.55932e+06	0.07	0.00188
717	000006	2011-12-09	1	4.66	4.56	2282952	4.44243e+06	4.53954e+06	0.1	0.00236
717	000006	2011-12-12	1	4.62	4.48	2006653	4.41339e+06	4.50987e+06	0.14	0.00207
717	000006	2011-12-13	1	4.56	4.36	1735969	4258539	4.35163e+06	0.2	0.00179
717	000006	2011-12-14	1	4.41	4.22	1457740	4.10368e+06	4.19339e+06	0.19	0.00151
717	000006	2011-12-15	1	4.33	4.15	2598157	4.12304e+06	4.21317e+06	0.18	0.00268
717	000006	2011-12-16	1	4.35	4.2	2046579	4.21015e+06	4.30218e+06	0.15	0.00211
717	000006	2011-12-19	1	4.35	4.24	1585764	4.18111e+06	4.27251e+06	0.11	0.00164
717	000006	2011-12-20	1	4.39	4.27	1936260	4.17143e+06	4.26262e+06	0.12	0.002
717	000006	2011-12-21	1	4.37	4.2	1516575	4.07465e+06	4.16372e+06	0.17	0.00157
717	000006	2011-12-22	1	4.24	4.11	1721394	4.02626e+06	4.11427e+06	0.13	0.00178
717	000006	2011-12-23	1	4.27	4.14	1392311	4.07465e+06	4.16372e+06	0.13	0.00144
717	000006	2011-12-26	1	4.25	4.18	857805	4.06497e+06	4.15383e+06	0.07	0.00089
717	000006	2011-12-27	1	4.2	4.13	950491	3.99722e+06	4.0846e+06	0.07	0.00098
717	000006	2011-12-28	1	4.15	4.03	2086948	3.95851e+06	4.04504e+06	0.12	0.00216
717	000006	2011-12-29	1	4.13	4.04	1060044	3.91011e+06	3.99559e+06	0.09	0.0011
717	000006	2011-12-30	1	4.14	4.05	1210862	3.96818e+06	4.05493e+06	0.09	0.00125
717	000006	2012-01-04	2	4.22	4.06	1841620	3.92946e+06	4.01537e+06	0.16	0.0019
717	000006	2012-01-05	3	4.09	3.99	1892960	3.88107e+06	3.96592e+06	0.1	0.00196
717	000006	2012-01-06	3	4.03	3.92	1242000	3.87139e+06	3.95603e+06	0.11	0.00128
717	000006	2012-01-09	3	4.12	3.97	2536232	3.97786e+06	4.06482e+06	0.15	0.00262
717	000006	2012-01-10	3	4.29	4.12	4073352	4.12303e+06	4.21317e+06	0.17	0.00421
717	000006	2012-01-11	3	4.3	4.22	3178351	4.11336e+06	4.20328e+06	0.08	0.00328
717	000006	2012-01-12	3	4.68	4.21	29417697	4.51985e+06	4.61866e+06	0.47	0.03039
717	000006	2012-01-13	3	4.57	4.31	19590125	4.23918e+06	4.33185e+06	0.26	0.02024
717	000006	2012-01-16	3	4.42	4.22	6625103	4.13271e+06	4.22306e+06	0.2	0.00685
717	000006	2012-01-17	3	4.5	4.24	8247734	4.30692e+06	4.40108e+06	0.26	0.00852
717	000006	2012-01-18	3	4.47	4.32	6402446	4.19078e+06	4.2824e+06	0.15	0.00662
717	000006	2012-01-19	3	4.45	4.31	5965095	4.26821e+06	4.36152e+06	0.14	0.00616
717	000006	2012-01-20	3	4.51	4.37	6631239	4.34564e+06	4.44064e+06	0.14	0.00685
717	000006	2012-01-30	3	4.46	4.33	4641181	4.19078e+06	4.2824e+06	0.13	0.0048
717	000006	2012-01-31	3	4.41	4.33	2219823	4.24885e+06	4.34174e+06	0.08	0.00229
717	000006	2012-02-01	3	4.4	4.27	2219474	4.1811e+06	4.27251e+06	0.13	0.00229
717	000006	2012-02-02	3	4.46	4.3	4333241	4.27789e+06	4.37141e+06	0.16	0.00448
717	000006	2012-02-03	3	4.58	4.43	7766443	4.34564e+06	4.44064e+06	0.15	0.00802
717	000006	2012-02-06	3	4.52	4.4	4403061	4.3166e+06	4.41097e+06	0.12	0.00455
717	000006	2012-02-07	3	4.58	4.43	9993396	4.365e+06	4.46042e+06	0.15	0.01033
717	000006	2012-02-08	3	4.59	4.42	7202648	4.42307e+06	4.51976e+06	0.17	0.00744
717	000006	2012-02-09	3	4.73	4.53	10296971	4.53921e+06	4.63844e+06	0.2	0.01064
717	000006	2012-02-10	3	4.85	4.62	9388922	4.51985e+06	4.61866e+06	0.23	0.0097
717	000006	2012-02-13	3	4.69	4.49	6055917	4.4521e+06	4.54943e+06	0.2	0.00626
717	000006	2012-02-14	3	4.69	4.53	4936787	4.51017e+06	4.60877e+06	0.16	0.0051
717	000006	2012-02-15	3	4.71	4.6	5594810	4.53921e+06	4.63844e+06	0.11	0.00578
717	000006	2012-02-16	3	4.7	4.59	4117599	4.49082e+06	4.58899e+06	0.11	0.00425
717	000006	2012-02-17	3	4.67	4.56	3297500	4.48114e+06	4.5791e+06	0.11	0.00341
717	000006	2012-02-20	3	4.74	4.65	4935342	4.51985e+06	4.61866e+06	0.09	0.0051
717	000006	2012-02-21	3	4.73	4.6	6884248	4.57792e+06	4.678e+06	0.13	0.00711
717	000006	2012-02-22	3	4.93	4.69	16231209	4.77149e+06	4.87581e+06	0.24	0.01677
717	000006	2012-02-23	3	5.03	4.86	10654333	4.82956e+06	4.93515e+06	0.17	0.01101
717	000006	2012-02-24	3	5.41	4.95	23478910	5.2167e+06	5.33075e+06	0.46	0.02426
717	000006	2012-02-27	3	5.51	5.32	20862205	5.22638e+06	5.34064e+06	0.19	0.02156
717	000006	2012-02-28	3	5.45	5.26	9975821	5.23606e+06	5.35053e+06	0.19	0.01031
717	000006	2012-02-29	3	5.4	5.26	8937078	5.10056e+06	5.21207e+06	0.14	0.00923
717	000006	2012-03-01	3	5.38	5.26	5265540	5.1296e+06	5.24174e+06	0.12	0.00544
717	000006	2012-03-02	3	5.51	5.29	9181410	5.28445e+06	5.39998e+06	0.22	0.00949
717	000006	2012-03-05	3	5.73	5.46	13555499	5.30381e+06	5.41976e+06	0.27	0.01401
717	000006	2012-03-06	3	5.51	5.36	4493605	5.24574e+06	5.36042e+06	0.15	0.00464
717	000006	2012-03-07	3	5.47	5.31	7207382	5.13927e+06	5.25163e+06	0.16	0.00745
717	000006	2012-03-08	3	5.51	5.29	7135651	5.30381e+06	5.41976e+06	0.22	0.00737
717	000006	2012-03-12	3	5.58	5.32	5380960	5.22638e+06	5.34064e+06	0.26	0.00556
717	000006	2012-03-13	3	5.41	5.27	7878401	5.19735e+06	5.31097e+06	0.14	0.00814
717	000006	2012-03-14	3	5.42	5	15737490	4.86828e+06	4.97471e+06	0.42	0.01626
717	000006	2012-03-15	3	5.01	4.69	9688146	4.63599e+06	4.73735e+06	0.32	0.01001
717	000006	2012-03-16	3	4.91	4.74	7004212	4.73278e+06	4.83625e+06	0.17	0.00724
717	000006	2012-03-19	3	4.91	4.81	4399422	4.74246e+06	4.84614e+06	0.1	0.00455
717	000006	2012-03-20	3	4.93	4.82	6012550	4.69406e+06	4.79669e+06	0.11	0.00621
717	000006	2012-03-21	3	4.88	4.69	5112159	4.69406e+06	4.79669e+06	0.19	0.00528
717	000006	2012-03-22	3	4.91	4.78	6072485	4.71342e+06	4.81647e+06	0.13	0.00627
717	000006	2012-03-23	3	4.86	4.76	5604845	4.66503e+06	4.76702e+06	0.1	0.00579
717	000006	2012-03-26	3	5.3	5	30312097	5.1296e+06	5.24174e+06	0.3	0.03132
717	000006	2012-03-27	3	5.4	5.11	22356140	4.96506e+06	5.07361e+06	0.29	0.0231
717	000006	2012-03-28	3	5.56	5.04	26483717	5.11992e+06	5.23185e+06	0.52	0.02736
717	000006	2012-03-29	3	5.54	4.88	36387153	5.31349e+06	5.42965e+06	0.66	0.0376
717	000006	2012-03-30	3	5.54	5.31	18774528	5.33284e+06	5.44943e+06	0.23	0.0194
717	000006	2012-04-05	3	5.51	5.37	17348469	5.28445e+06	5.39998e+06	0.14	0.01792
717	000006	2012-04-06	3	5.76	5.33	20634327	5.25542e+06	5.37031e+06	0.43	0.02132
717	000006	2012-04-09	3	5.39	5.16	10375182	5.07152e+06	5.1824e+06	0.23	0.01072
717	000006	2012-04-10	3	5.38	5.08	11415796	5.18767e+06	5.30108e+06	0.3	0.0118
717	000006	2012-04-11	3	5.58	5.25	14847637	5.2167e+06	5.33075e+06	0.33	0.01534
717	000006	2012-04-12	3	5.93	5.35	38165373	5.73934e+06	5.86481e+06	0.58	0.03943
717	000006	2012-04-13	3	6.5	6.12	90719436	6.1168e+06	6.25053e+06	0.38	0.09373
717	000006	2012-04-16	3	6.59	6.05	65021467	6.08777e+06	6.22086e+06	0.54	0.06718
717	000006	2012-04-17	3	6.23	5.7	43696324	5.60384e+06	5.72635e+06	0.53	0.04515
717	000006	2012-04-18	3	6.13	5.82	30067579	5.78773e+06	5.91426e+06	0.31	0.03107
717	000006	2012-04-19	3	6.04	5.8	17125523	5.80709e+06	5.93404e+06	0.24	0.01769
717	000006	2012-04-20	3	6.3	5.9	30090987	5.95227e+06	6.0824e+06	0.4	0.03109
717	000006	2012-04-23	3	6.36	6.05	21343325	5.94259e+06	6.07251e+06	0.31	0.02205
717	000006	2012-04-24	3	6.46	6.08	35185496	6.22326e+06	6.35932e+06	0.38	0.03635
717	000006	2012-04-25	3	6.92	6.27	54050530	6.4749e+06	6.61646e+06	0.65	0.05585
717	000006	2012-04-26	3	6.8	6.39	34702043	6.18455e+06	6.31976e+06	0.41	0.03585
717	000006	2012-04-27	3	6.52	6.22	20196081	6.14584e+06	6.2802e+06	0.3	0.02087
717	000006	2012-05-02	3	6.58	6.37	19047093	6.31037e+06	6.44833e+06	0.21	0.01968
717	000006	2012-05-03	3	6.51	6.32	17955905	6.26198e+06	6.39888e+06	0.19	0.01855
717	000006	2012-05-04	3	6.51	6.19	22817715	6.18455e+06	6.31976e+06	0.32	0.02358
717	000006	2012-05-07	3	6.55	6.28	15553951	6.10712e+06	6.24064e+06	0.27	0.01607
717	000006	2012-05-08	3	6.3	6.12	11970619	6.00066e+06	6.13185e+06	0.18	0.01237
717	000006	2012-05-09	3	6.31	6.15	9310110	5.9813e+06	6.11207e+06	0.16	0.00962
717	000006	2012-05-10	3	6.25	6.13	7284721	5.99098e+06	6.12196e+06	0.12	0.00753
717	000006	2012-05-11	3	6.23	6.06	6557027	5.86516e+06	5.99338e+06	0.17	0.00677
717	000006	2012-05-15	3	6.07	5.79	13721099	5.78773e+06	5.91426e+06	0.28	0.01418
717	000006	2012-05-16	3	6.01	5.83	5606310	5.65223e+06	5.7758e+06	0.18	0.00579
717	000006	2012-05-17	3	5.95	5.8	5799250	5.7103e+06	5.83514e+06	0.15	0.00599
717	000006	2012-05-18	3	5.85	5.58	10244778	5.4877e+06	5.60767e+06	0.27	0.01059
717	000006	2012-05-21	3	5.82	5.61	6636519	5.57481e+06	5.69668e+06	0.21	0.00686
717	000006	2012-05-22	3	5.97	5.8	8275634	5.7587e+06	5.88459e+06	0.17	0.00855
717	000006	2012-05-23	3	6.28	5.88	18875185	5.99194e+06	6.10218e+06	0.4	0.01944
717	000006	2012-05-24	3	6.26	6.03	10919703	5.89857e+06	5.99338e+06	0.23	0.01122
717	000006	2012-05-25	3	6.2	6.03	7959090	5.9667e+06	6.06262e+06	0.17	0.00818
717	000006	2012-05-28	3	6.15	5.71	13576596	5.89857e+06	5.99338e+06	0.44	0.01395
717	000006	2012-05-29	3	6.14	5.95	9771453	5.94723e+06	6.04283e+06	0.19	0.01004
717	000006	2012-05-30	3	6.25	6.05	9642827	6.00564e+06	6.10218e+06	0.2	0.00991
717	000006	2012-05-31	3	6.17	6.03	6053723	5.95697e+06	6.05273e+06	0.14	0.00622
717	000006	2012-06-01	3	6.14	5.95	5746847	5.89857e+06	5.99338e+06	0.19	0.0059
717	000006	2012-06-04	3	6.02	5.84	5905010	5.68443e+06	5.7758e+06	0.18	0.00607
717	000006	2012-06-05	3	5.92	5.81	3452230	5.67469e+06	5.76591e+06	0.11	0.00355
717	000006	2012-06-06	3	5.93	5.8	2974668	5.68443e+06	5.7758e+06	0.13	0.00306
717	000006	2012-06-07	3	6.07	5.86	7173992	5.7331e+06	5.82525e+06	0.21	0.00737
717	000006	2012-06-08	3	6.06	5.85	7569262	5.71363e+06	5.80547e+06	0.21	0.00778
717	000006	2012-06-11	3	6.11	5.74	9327994	5.9083e+06	6.00327e+06	0.37	0.00958
717	000006	2012-06-12	3	6.31	5.98	14556170	6.03484e+06	6.13185e+06	0.33	0.01495
717	000006	2012-06-13	3	6.3	6.12	12030596	6.0543e+06	6.15163e+06	0.18	0.01236
717	000006	2012-06-14	3	6.21	6.02	5764173	5.88883e+06	5.98349e+06	0.19	0.00592
717	000006	2012-06-15	3	6.12	5.87	7183691	5.9375e+06	6.03294e+06	0.25	0.00738
717	000006	2012-06-18	3	6.12	6.03	3667583	5.9083e+06	6.00327e+06	0.09	0.00377
717	000006	2012-06-19	3	6.08	5.96	4635677	5.80123e+06	5.89448e+06	0.12	0.00476
717	000006	2012-06-20	3	6	5.9	3318432	5.7623e+06	5.85492e+06	0.1	0.00341
717	000006	2012-06-21	3	6.14	5.91	9545874	5.88883e+06	5.98349e+06	0.23	0.00981
717	000006	2012-06-25	3	6.3	5.93	21277727	5.89857e+06	5.99338e+06	0.37	0.02186
717	000006	2012-06-26	3	5.97	5.45	16796510	5.65523e+06	5.74613e+06	0.52	0.01726
717	000006	2012-06-27	3	5.8	5.62	6338349	5.48975e+06	5.578e+06	0.18	0.00651
717	000006	2012-06-28	3	5.87	5.64	6750378	5.49949e+06	5.58789e+06	0.23	0.00694
717	000006	2012-06-29	3	5.74	5.51	4958285	5.55789e+06	5.64723e+06	0.23	0.00509
718	000007	2011-07-04	1	8.32	7.87	4592037	1.47232e+06	1.83848e+06	0.45	0.02483
718	000007	2011-07-05	1	8.08	7.96	2359430	1.48897e+06	1.85927e+06	0.12	0.01276
718	000007	2011-07-06	1	8.07	7.96	1752552	1.48157e+06	1.85003e+06	0.11	0.00948
718	000007	2011-07-07	1	8.07	7.95	1909804	1.48342e+06	1.85234e+06	0.12	0.01033
718	000007	2011-07-08	1	8.1	7.96	1872184	1.49082e+06	1.86158e+06	0.14	0.01012
718	000007	2011-07-11	1	8.1	8	1479941	1.49637e+06	1.86851e+06	0.1	0.008
718	000007	2011-07-12	1	8.06	7.88	1968348	1.46123e+06	1.82463e+06	0.18	0.01064
718	000007	2011-07-13	1	8.03	7.86	1792918	1.47972e+06	1.84772e+06	0.17	0.00969
718	000007	2011-07-14	1	8.25	7.98	3086749	1.52411e+06	1.90315e+06	0.27	0.01669
718	000007	2011-07-15	1	8.27	8.1	2485168	1.51672e+06	1.89392e+06	0.17	0.01344
718	000007	2011-07-18	1	8.26	8.17	1363600	1.51857e+06	1.89623e+06	0.09	0.00737
718	000007	2011-07-19	1	8.21	8.1	1324367	1.50377e+06	1.87775e+06	0.11	0.00716
718	000007	2011-07-20	1	8.25	8.1	997015	1.50747e+06	1.88237e+06	0.15	0.00539
718	000007	2011-07-21	1	8.31	8.11	2595402	1.53336e+06	1.9147e+06	0.2	0.01403
718	000007	2011-07-22	1	8.7	8.29	4008195	1.56296e+06	1.95166e+06	0.41	0.02167
718	000007	2011-07-25	1	8.67	8.25	3311826	1.55186e+06	1.9378e+06	0.42	0.01791
718	000007	2011-07-26	1	8.4	8.2	1210520	1.55371e+06	1.94011e+06	0.2	0.00654
718	000007	2011-07-27	1	8.59	8.38	1143048	1.57221e+06	1.96321e+06	0.21	0.00618
718	000007	2011-07-28	1	8.5	8.31	1182849	1.56296e+06	1.95166e+06	0.19	0.00639
718	000007	2011-07-29	1	8.46	8.22	1137100	1.52042e+06	1.89854e+06	0.24	0.00615
718	000007	2011-08-01	1	8.42	8.23	734666	1.52596e+06	1.90546e+06	0.19	0.00397
718	000007	2011-08-02	1	8.25	7.98	1521851	1.50747e+06	1.88237e+06	0.27	0.00823
718	000007	2011-08-03	1	8.15	7.8	792691	1.48897e+06	1.85927e+06	0.35	0.00429
718	000007	2011-08-04	1	8.15	8.04	548000	1.49822e+06	1.87082e+06	0.11	0.00296
718	000007	2011-08-05	1	8	7.74	1057800	1.46678e+06	1.83156e+06	0.26	0.00572
718	000007	2011-08-08	1	7.99	7.53	1577070	1.39279e+06	1.73917e+06	0.46	0.00853
718	000007	2011-08-09	1	7.5	7.15	1469363	1.37059e+06	1.71145e+06	0.35	0.00794
718	000007	2011-08-10	1	7.68	7.42	1032719	1.37429e+06	1.71607e+06	0.26	0.00558
718	000007	2011-08-11	1	7.68	7.2	1046464	1.41868e+06	1.7715e+06	0.48	0.00566
718	000007	2011-08-12	1	7.8	7.6	893041	1.42423e+06	1.77843e+06	0.2	0.00483
718	000007	2011-08-15	1	7.92	7.55	978870	1.46123e+06	1.82463e+06	0.37	0.00529
718	000007	2011-08-16	1	8.03	7.81	1166063	1.47787e+06	1.84541e+06	0.22	0.0063
718	000007	2011-08-17	1	8.04	7.9	376070	1.47602e+06	1.8431e+06	0.14	0.00203
718	000007	2011-08-18	1	8.04	7.71	967452	1.46123e+06	1.82463e+06	0.33	0.00523
718	000007	2011-08-19	1	7.85	7.62	533120	1.45013e+06	1.81077e+06	0.23	0.00288
718	000007	2011-08-22	1	7.94	7.77	503151	1.45383e+06	1.81539e+06	0.17	0.00272
718	000007	2011-08-23	1	7.94	7.82	767513	1.46123e+06	1.82463e+06	0.12	0.00415
718	000007	2011-08-24	1	8.01	7.86	594602	1.46493e+06	1.82925e+06	0.15	0.00321
718	000007	2011-08-25	1	8.09	7.84	803071	1.48712e+06	1.85696e+06	0.25	0.00434
718	000007	2011-08-26	1	8.13	7.98	947561	1.50377e+06	1.87775e+06	0.15	0.00512
718	000007	2011-08-29	1	8.18	8.05	653104	1.49637e+06	1.86851e+06	0.13	0.00353
718	000007	2011-08-30	1	8.16	8.03	803057	1.48897e+06	1.85927e+06	0.13	0.00434
718	000007	2011-08-31	1	8.22	7.96	892618	1.51117e+06	1.88699e+06	0.26	0.00483
718	000007	2011-09-01	1	8.31	8.1	1018039	1.50932e+06	1.88468e+06	0.21	0.0055
718	000007	2011-09-02	1	8.2	8.02	574406	1.49822e+06	1.87082e+06	0.18	0.00311
718	000007	2011-09-05	1	8.1	7.85	1014937	1.45938e+06	1.82232e+06	0.25	0.00549
718	000007	2011-09-06	1	7.92	7.8	848104	1.45753e+06	1.82001e+06	0.12	0.00459
718	000007	2011-09-07	1	8.03	7.87	531655	1.48157e+06	1.85003e+06	0.16	0.00287
718	000007	2011-09-08	1	8.06	7.9	450665	1.46678e+06	1.83156e+06	0.16	0.00244
718	000007	2011-09-09	1	8.02	7.85	447865	1.46123e+06	1.82463e+06	0.17	0.00242
718	000007	2011-09-13	1	8.02	7.78	766101	1.45753e+06	1.82001e+06	0.24	0.00414
718	000007	2011-09-14	1	7.97	7.85	492478	1.47047e+06	1.83617e+06	0.12	0.00266
718	000007	2011-09-15	1	8.04	7.94	497400	1.47602e+06	1.8431e+06	0.1	0.00269
718	000007	2011-09-16	1	8.15	7.99	870441	1.49452e+06	1.8662e+06	0.16	0.00471
718	000007	2011-09-19	1	8.4	8.02	2256366	1.51672e+06	1.89392e+06	0.38	0.0122
718	000007	2011-09-20	1	8.27	8.1	1143122	1.51487e+06	1.89161e+06	0.17	0.00618
718	000007	2011-09-21	1	8.36	8.13	2458710	1.53706e+06	1.91932e+06	0.23	0.01329
718	000007	2011-09-22	1	8.28	8.11	1391970	1.50007e+06	1.87313e+06	0.17	0.00753
718	000007	2011-09-23	1	8.1	7.81	1359117	1.48157e+06	1.85003e+06	0.29	0.00735
718	000007	2011-09-26	1	8.15	7.93	843960	1.47232e+06	1.83848e+06	0.22	0.00456
718	000007	2011-09-27	1	8.05	7.87	501400	1.46123e+06	1.82463e+06	0.18	0.00271
718	000007	2011-09-28	1	7.96	7.7	537000	1.44088e+06	1.79922e+06	0.26	0.0029
718	000007	2011-09-29	1	7.77	7.41	1264034	1.37799e+06	1.72069e+06	0.36	0.00683
718	000007	2011-09-30	1	7.65	7.35	486804	1.40944e+06	1.75996e+06	0.3	0.00263
718	000007	2011-10-10	1	7.77	7.63	597816	1.41868e+06	1.7715e+06	0.14	0.00323
718	000007	2011-10-11	1	7.86	7.6	330099	1.42238e+06	1.77612e+06	0.26	0.00178
718	000007	2011-10-12	1	7.85	7.5	589734	1.44458e+06	1.80384e+06	0.35	0.00319
718	000007	2011-10-13	1	7.92	7.77	419197	1.45568e+06	1.8177e+06	0.15	0.00227
718	000007	2011-10-14	1	7.88	7.78	340781	1.45383e+06	1.81539e+06	0.1	0.00184
718	000007	2011-10-17	1	8.08	7.85	632786	1.46308e+06	1.82694e+06	0.23	0.00342
718	000007	2011-10-18	1	7.92	7.68	825168	1.43348e+06	1.78998e+06	0.24	0.00446
718	000007	2011-10-19	1	7.81	7.7	621131	1.43163e+06	1.78767e+06	0.11	0.00336
718	000007	2011-10-20	1	7.8	7.6	734603	1.41499e+06	1.76689e+06	0.2	0.00397
718	000007	2011-10-21	1	7.74	7.61	495730	1.42793e+06	1.78305e+06	0.13	0.00268
718	000007	2011-10-24	1	7.74	7.45	823731	1.41314e+06	1.76458e+06	0.29	0.00445
718	000007	2011-10-25	1	7.85	7.5	628321	1.44458e+06	1.80384e+06	0.35	0.0034
718	000007	2011-10-26	1	7.88	7.72	1236180	1.45013e+06	1.81077e+06	0.16	0.00668
718	000007	2011-10-27	1	7.85	7.7	707335	1.45013e+06	1.81077e+06	0.15	0.00382
718	000007	2011-10-28	1	7.94	7.82	830051	1.45753e+06	1.82001e+06	0.12	0.00449
718	000007	2011-10-31	1	8.09	7.82	1144820	1.48342e+06	1.85234e+06	0.27	0.00619
718	000007	2011-11-01	1	8.11	7.95	645700	1.47972e+06	1.84772e+06	0.16	0.00349
718	000007	2011-11-02	1	8.19	7.9	1194180	1.50932e+06	1.88468e+06	0.29	0.00646
718	000007	2011-11-03	1	8.19	8.1	1045163	1.49822e+06	1.87082e+06	0.09	0.00565
718	000007	2011-11-04	1	8.19	8.06	715720	1.49452e+06	1.8662e+06	0.13	0.00387
718	000007	2011-11-07	1	8.14	8.03	714694	1.49637e+06	1.86851e+06	0.11	0.00386
718	000007	2011-11-08	1	8.14	8	608165	1.48897e+06	1.85927e+06	0.14	0.00329
718	000007	2011-11-09	1	8.13	7.98	602614	1.49637e+06	1.86851e+06	0.15	0.00326
718	000007	2011-11-10	1	8.07	7.96	944970	1.48157e+06	1.85003e+06	0.11	0.00511
718	000007	2011-11-11	1	8.06	7.98	453160	1.48712e+06	1.85696e+06	0.08	0.00245
718	000007	2011-11-14	1	8.18	8.05	876540	1.50192e+06	1.87544e+06	0.13	0.00474
718	000007	2011-11-15	1	8.53	8.1	3657129	1.57036e+06	1.9609e+06	0.43	0.01977
718	000007	2011-11-16	1	8.55	8.3	2473112	1.54446e+06	1.92856e+06	0.25	0.01337
718	000007	2011-11-17	1	8.77	8.3	3300945	1.5981e+06	1.99554e+06	0.47	0.01785
718	000007	2011-11-18	1	8.7	8.47	2126899	1.5907e+06	1.9863e+06	0.23	0.0115
718	000007	2011-11-21	1	8.55	8.17	2037287	1.52781e+06	1.90777e+06	0.38	0.01101
718	000007	2011-11-22	1	8.27	8.05	786700	1.50747e+06	1.88237e+06	0.22	0.00425
718	000007	2011-11-23	1	8.22	8.12	682443	1.50192e+06	1.87544e+06	0.1	0.00369
718	000007	2011-11-24	1	8.53	8.03	1574860	1.56666e+06	1.95628e+06	0.5	0.00851
718	000007	2011-11-25	1	8.58	8.31	1415650	1.54816e+06	1.93318e+06	0.27	0.00765
718	000007	2011-11-28	1	8.5	8.25	593047	1.55741e+06	1.94473e+06	0.25	0.00321
718	000007	2011-11-29	1	8.5	8.37	956302	1.56296e+06	1.95166e+06	0.13	0.00517
718	000007	2011-11-30	1	8.49	8.03	1535679	1.48527e+06	1.85465e+06	0.46	0.0083
718	000007	2011-12-01	1	8.26	8.07	1631794	1.49637e+06	1.86851e+06	0.19	0.00882
718	000007	2011-12-02	1	8.18	7.98	738773	1.47602e+06	1.8431e+06	0.2	0.00399
718	000007	2011-12-05	1	8	7.58	1754300	1.40204e+06	1.75072e+06	0.42	0.00948
718	000007	2011-12-06	1	7.64	7.23	494377	1.40204e+06	1.75072e+06	0.41	0.00267
718	000007	2011-12-07	1	7.75	7.41	393986	1.39649e+06	1.74379e+06	0.34	0.00213
718	000007	2011-12-08	1	7.65	7.43	407422	1.38539e+06	1.72993e+06	0.22	0.0022
718	000007	2011-12-09	1	7.6	7.44	236310	1.38724e+06	1.73224e+06	0.16	0.00128
718	000007	2011-12-12	1	7.57	7.13	1262260	1.3225e+06	1.6514e+06	0.44	0.00682
718	000007	2011-12-13	1	7.16	6.79	1738890	1.26331e+06	1.57749e+06	0.37	0.0094
718	000007	2011-12-14	1	6.8	6.5	1607904	1.21152e+06	1.51282e+06	0.3	0.00869
718	000007	2011-12-15	1	6.54	6.22	2232704	1.15048e+06	1.4366e+06	0.32	0.01207
718	000007	2011-12-16	1	6.14	5.91	2643296	1.10794e+06	1.38348e+06	0.23	0.01429
718	000007	2011-12-19	1	5.95	5.69	2184579	1.05245e+06	1.31419e+06	0.26	0.01181
718	000007	2011-12-28	1	5.97	5.97	64191	1.10424e+06	1.37886e+06	0	0.00035
718	000007	2011-12-29	1	6.27	6.27	43200	1.15973e+06	1.44815e+06	0	0.00023
718	000007	2011-12-30	1	6.58	6.58	203201	1.21707e+06	1.51975e+06	0	0.0011
718	000007	2012-01-04	2	6.91	6.81	4075010	1.27811e+06	1.59597e+06	0.1	0.02203
718	000007	2012-01-05	3	6.89	6.56	2609799	1.21337e+06	1.51513e+06	0.33	0.01411
718	000007	2012-01-06	3	6.45	6.23	2478671	1.17823e+06	1.47125e+06	0.22	0.0134
718	000007	2012-01-09	3	6.69	6.27	1530162	1.22447e+06	1.52899e+06	0.42	0.00827
718	000007	2012-01-10	3	6.83	6.55	1457064	1.25407e+06	1.56595e+06	0.28	0.00788
718	000007	2012-01-11	3	6.85	6.64	1124685	1.24297e+06	1.55209e+06	0.21	0.00608
718	000007	2012-01-12	3	7.06	6.65	1249319	1.30586e+06	1.63062e+06	0.41	0.00675
718	000007	2012-01-16	3	7.26	6.8	1136222	1.29106e+06	1.61214e+06	0.46	0.00614
718	000007	2012-01-17	3	7.33	6.91	903747	1.3447e+06	1.67912e+06	0.42	0.00489
718	000007	2012-01-18	3	7.4	7.18	819050	1.33175e+06	1.66295e+06	0.22	0.00443
718	000007	2012-01-19	3	7.32	7.12	522572	1.32065e+06	1.64909e+06	0.2	0.00283
718	000007	2012-01-20	3	7.29	7.08	480600	1.33545e+06	1.66757e+06	0.21	0.0026
718	000007	2012-01-30	3	7.34	7.18	561471	1.32805e+06	1.65833e+06	0.16	0.00304
718	000007	2012-01-31	3	7.17	6.82	1065954	1.29661e+06	1.61907e+06	0.35	0.00576
718	000007	2012-02-01	3	7.06	6.92	617230	1.29106e+06	1.61214e+06	0.14	0.00334
718	000007	2012-02-02	3	7.07	6.94	616726	1.30771e+06	1.63293e+06	0.13	0.00333
718	000007	2012-02-03	3	7.32	7.02	762839	1.34655e+06	1.68143e+06	0.3	0.00412
718	000007	2012-02-06	3	7.64	7.25	1672970	1.39834e+06	1.7461e+06	0.39	0.00904
718	000007	2012-02-07	3	7.59	7.29	786274	1.36874e+06	1.70914e+06	0.3	0.00425
718	000007	2012-02-08	3	7.77	7.4	1289872	1.43348e+06	1.78998e+06	0.37	0.00697
718	000007	2012-02-09	3	7.85	7.65	1149106	1.45013e+06	1.81077e+06	0.2	0.00621
718	000007	2012-02-10	3	8.1	7.78	2295496	1.47047e+06	1.83617e+06	0.32	0.01241
718	000007	2012-02-13	3	8.15	7.9	1497808	1.50377e+06	1.87775e+06	0.25	0.0081
718	000007	2012-02-14	3	8.26	8.01	1607819	1.52781e+06	1.90777e+06	0.25	0.00869
718	000007	2012-02-15	3	8.67	8.27	6312043	1.60365e+06	2.00247e+06	0.4	0.03413
718	000007	2012-02-16	3	8.78	8.39	3948756	1.5833e+06	1.97706e+06	0.39	0.02135
718	000007	2012-02-17	3	8.66	8.48	1666684	1.59995e+06	1.99785e+06	0.18	0.00901
718	000007	2012-02-20	3	9.08	8.7	4012287	1.67949e+06	2.09717e+06	0.38	0.02169
718	000007	2012-02-21	3	9.44	8.9	4976692	1.68134e+06	2.09948e+06	0.54	0.02691
718	000007	2012-02-22	3	9.23	8.97	2822085	1.70168e+06	2.12488e+06	0.26	0.01526
718	000007	2012-02-23	3	9.19	8.87	2617428	1.66469e+06	2.07869e+06	0.32	0.01415
718	000007	2012-02-24	3	9.18	8.77	2649099	1.68503e+06	2.10409e+06	0.41	0.01432
718	000007	2012-02-27	3	9.25	9.08	1865137	1.69798e+06	2.12026e+06	0.17	0.01008
718	000007	2012-02-28	3	9.44	9.19	2838486	1.73128e+06	2.16184e+06	0.25	0.01535
718	000007	2012-02-29	3	9.35	8.89	2771390	1.69798e+06	2.12026e+06	0.46	0.01498
718	000007	2012-03-01	3	9.19	9.05	1585070	1.69428e+06	2.11564e+06	0.14	0.00857
718	000007	2012-03-02	3	9.44	9.13	2302991	1.73867e+06	2.17107e+06	0.31	0.01245
718	000007	2012-03-05	3	9.87	9.4	5318177	1.82561e+06	2.27963e+06	0.47	0.02875
718	000007	2012-03-06	3	10.36	9.77	6087058	1.89589e+06	2.36739e+06	0.59	0.03291
718	000007	2012-03-07	3	10.76	9.9	10365292	1.86075e+06	2.32351e+06	0.86	0.05604
718	000007	2012-03-08	3	10.56	9.99	6288220	1.95323e+06	2.43899e+06	0.57	0.034
718	000007	2012-03-09	3	11.09	10.57	8571000	2.05127e+06	2.56141e+06	0.52	0.04634
718	000007	2012-03-12	3	11.62	11.03	8743628	2.14375e+06	2.67689e+06	0.59	0.04727
718	000007	2012-03-13	3	12.17	11.58	10366607	2.25103e+06	2.81085e+06	0.59	0.05605
718	000007	2012-03-14	3	12.55	11.56	12657477	2.1382e+06	2.66996e+06	0.99	0.06843
718	000007	2012-03-16	3	12	11.01	8878170	2.19924e+06	2.74618e+06	0.99	0.048
718	000007	2012-03-19	3	12.48	11.7	7239979	2.30837e+06	2.88245e+06	0.78	0.03914
718	000007	2012-03-20	3	12.79	11.86	9008883	2.19369e+06	2.73925e+06	0.93	0.04871
718	000007	2012-03-21	3	11.98	11.27	9212210	2.08826e+06	2.6076e+06	0.71	0.04981
718	000007	2012-03-22	3	11.46	11.21	4102682	2.10491e+06	2.62839e+06	0.25	0.02218
718	000007	2012-03-23	3	11.35	10.81	4666149	1.99948e+06	2.49674e+06	0.54	0.02523
718	000007	2012-03-26	3	10.9	10.27	6172432	1.96248e+06	2.45054e+06	0.63	0.03337
718	000007	2012-03-27	3	11.14	10.55	3399549	2.06051e+06	2.57295e+06	0.59	0.01838
718	000007	2012-03-28	3	11.63	10.85	7823540	2.03092e+06	2.536e+06	0.78	0.0423
718	000007	2012-03-29	3	11.53	10.43	6208537	2.13265e+06	2.66303e+06	1.1	0.03357
718	000007	2012-03-30	3	11.84	11.16	6286021	2.1345e+06	2.66534e+06	0.68	0.03398
718	000007	2012-04-05	3	11.7	11.01	3708723	2.1456e+06	2.6792e+06	0.69	0.02005
718	000007	2012-04-06	3	11.88	11.2	5723169	2.07716e+06	2.59374e+06	0.68	0.03094
718	000007	2012-04-09	3	11.1	10.68	4833983	1.99763e+06	2.49443e+06	0.42	0.02613
718	000007	2012-04-10	3	10.92	10.29	4337611	1.97728e+06	2.46902e+06	0.63	0.02345
718	000007	2012-04-11	3	11.01	10.49	4743050	2.00872e+06	2.50828e+06	0.52	0.02564
718	000007	2012-04-12	3	11.31	10.72	4202636	2.05497e+06	2.56603e+06	0.59	0.02272
718	000007	2012-04-13	3	11.35	10.82	4891889	2.03462e+06	2.54062e+06	0.53	0.02645
718	000007	2012-04-16	3	11.36	10.8	3985090	2.06976e+06	2.5845e+06	0.56	0.02155
718	000007	2012-04-17	3	11.27	10.94	3178559	2.06236e+06	2.57526e+06	0.33	0.01718
718	000007	2012-04-18	3	11.38	11.05	3436512	2.08271e+06	2.60067e+06	0.33	0.01858
718	000007	2012-04-19	3	11.69	11.16	5040670	2.10491e+06	2.62839e+06	0.53	0.02725
718	000007	2012-04-20	3	11.4	11.11	2924857	2.06791e+06	2.58219e+06	0.29	0.01581
718	000007	2012-04-23	3	11.17	10.62	4880067	1.96433e+06	2.45285e+06	0.55	0.02638
718	000007	2012-04-24	3	10.55	10.14	6268878	1.92919e+06	2.40897e+06	0.41	0.03389
718	000007	2012-04-25	3	10.85	10.27	4351479	1.99763e+06	2.49443e+06	0.58	0.02353
718	000007	2012-04-26	3	11.11	10.68	3222167	2.03462e+06	2.54062e+06	0.43	0.01742
718	000007	2012-04-27	3	11.5	11	4783709	2.12525e+06	2.65379e+06	0.5	0.02586
718	000007	2012-05-02	3	12.06	11.3	7822945	2.23068e+06	2.78544e+06	0.76	0.04229
718	000007	2012-05-04	3	13.27	12.26	10224166	2.45449e+06	3.06491e+06	1.01	0.05528
718	000007	2012-05-07	3	14.6	13.65	27077609	2.64316e+06	3.3005e+06	0.95	0.14639
718	000007	2012-05-08	3	14.39	13.13	15965367	2.48963e+06	3.10879e+06	1.26	0.08632
718	000007	2012-05-09	3	13.92	13.09	9766634	2.47854e+06	3.09494e+06	0.83	0.0528
718	000007	2012-05-10	3	13.9	13.1	6911985	2.53403e+06	3.16423e+06	0.8	0.03737
718	000007	2012-05-11	3	13.84	13.35	5596226	2.48408e+06	3.10186e+06	0.49	0.03026
718	000007	2012-05-14	3	13.69	13.1	6917923	2.45449e+06	3.06491e+06	0.59	0.0374
718	000007	2012-05-15	3	13.67	13.1	5715624	2.52848e+06	3.1573e+06	0.57	0.0309
718	000007	2012-05-16	3	15.04	13.67	16504533	2.78188e+06	3.47372e+06	1.37	0.08923
718	000007	2012-05-17	3	15.78	14.81	14380040	2.90581e+06	3.62847e+06	0.97	0.07774
718	000007	2012-05-18	3	16.95	15.43	20405647	2.96499e+06	3.70237e+06	1.52	0.11032
718	000007	2012-05-21	3	16.49	15.3	15488283	2.83922e+06	3.54532e+06	1.19	0.08374
718	000007	2012-05-22	3	15.7	15.21	7715786	2.86696e+06	3.57996e+06	0.49	0.04171
718	000007	2012-05-23	3	16.73	15.16	12088886	3.00569e+06	3.75319e+06	1.57	0.06536
718	000007	2012-05-24	3	16.8	15.75	9584206	3.00199e+06	3.74857e+06	1.05	0.05182
718	000007	2012-05-25	3	16.19	15.4	6394025	2931701	3660801	0.79	0.03457
718	000007	2012-05-28	3	15.9	15.16	4113959	2.9391e+06	3.67004e+06	0.74	0.02224
718	000007	2012-05-29	3	16.59	15.73	6207379	3.04083e+06	3.79707e+06	0.86	0.03356
718	000007	2012-05-30	3	16.67	16.13	4085573	3.02048e+06	3.77166e+06	0.54	0.02209
718	000007	2012-05-31	3	16.29	15.5	6795463	2.90396e+06	3.62616e+06	0.79	0.03674
718	000007	2012-06-01	3	15.95	15.5	3434239	2.9465e+06	3.67928e+06	0.45	0.01857
718	000007	2012-06-04	3	15.97	15.45	3317129	2.88176e+06	3.59844e+06	0.52	0.01793
718	000007	2012-06-05	3	15.84	15.32	2760918	2.88361e+06	3.60075e+06	0.52	0.01493
718	000007	2012-06-06	3	16.17	15.52	3553052	2.92615e+06	3.65387e+06	0.65	0.01921
718	000007	2012-06-07	3	16.09	14.9	5729103	2.75598e+06	3.44138e+06	1.19	0.03097
718	000007	2012-06-08	3	15.2	14.16	8857773	2.64685e+06	3.30511e+06	1.04	0.04789
718	000007	2012-06-11	3	15.3	14.22	6119757	2.79668e+06	3.4922e+06	1.08	0.03309
718	000007	2012-06-12	3	15.3	14.85	2842266	2.76153e+06	3.44831e+06	0.45	0.01537
718	000007	2012-06-13	3	15.9	15	3944974	2.9132e+06	3.6377e+06	0.9	0.02133
718	000007	2012-06-14	3	15.95	15.56	2476548	2.90026e+06	3.62154e+06	0.39	0.01339
718	000007	2012-06-15	3	16.19	15.69	3106259	2.9502e+06	3.6839e+06	0.5	0.01679
718	000007	2012-06-18	3	16.17	15.82	2853692	2.97424e+06	3.71392e+06	0.35	0.01543
718	000007	2012-06-19	3	16.27	15.89	2589713	2.95205e+06	3.68621e+06	0.38	0.014
718	000007	2012-06-20	3	16.01	14.96	5984816	2.80962e+06	3.50836e+06	1.05	0.03236
718	000007	2012-06-21	3	15.11	14.45	3866071	2.78188e+06	3.47372e+06	0.66	0.0209
718	000007	2012-06-25	3	15.04	14.71	1856572	2.73749e+06	3.41829e+06	0.33	0.01004
718	000007	2012-06-26	3	14.81	14.09	1870344	2.70974e+06	3.38364e+06	0.72	0.01011
718	000007	2012-06-27	3	14.95	14.55	1594214	2.71529e+06	3.39057e+06	0.4	0.00862
718	000007	2012-06-28	3	14.97	14.55	1694726	2.71529e+06	3.39057e+06	0.42	0.00916
718	000007	2012-06-29	3	14.95	14.31	1798510	2.74489e+06	3.42753e+06	0.64	0.00972
719	000009	2011-07-01	1	17.65	17.1	21123662	1.85672e+07	1.88264e+07	0.55	0.01964
719	000009	2011-07-04	1	18.43	17.29	42390630	1.95676e+07	1.98408e+07	1.14	0.03941
719	000009	2011-07-05	1	18.6	18.09	29520705	1.9772e+07	2.0048e+07	0.51	0.02744
719	000009	2011-07-06	1	18.76	18.18	23751377	1.98581e+07	2.01353e+07	0.58	0.02208
719	000009	2011-07-07	1	20.2	19	44772206	2.06541e+07	2.09424e+07	1.2	0.04162
719	000009	2011-07-08	1	20.05	19.03	42041955	2.14825e+07	2.17823e+07	1.02	0.03908
719	000009	2011-07-11	1	20.15	19.61	24894480	2.12458e+07	2.15423e+07	0.54	0.02314
719	000009	2011-07-12	1	19.92	19.43	22391108	2.1149e+07	2.14442e+07	0.49	0.02081
719	000009	2011-07-13	1	20.49	19.66	27947170	2.17742e+07	2.20768e+07	0.83	0.02598
719	000009	2011-07-14	1	21.2	20.3	29949203	2.24847e+07	2.27203e+07	0.9	0.02775
719	000009	2011-07-15	1	21.68	20.61	34412811	2.32079e+07	2.34511e+07	1.07	0.03188
719	000009	2011-07-18	1	21.65	20.88	24937655	2.25495e+07	2.27858e+07	0.77	0.0231
719	000009	2011-07-19	1	20.83	20.22	24921466	2.22364e+07	2.24695e+07	0.61	0.02309
719	000009	2011-07-20	1	20.98	20.11	19141791	2.19666e+07	2.21968e+07	0.87	0.01773
719	000009	2011-07-21	1	20.47	19.68	21027902	2.15132e+07	2.17387e+07	0.79	0.01948
719	000009	2011-07-22	1	20.34	19.9	17597232	2.15456e+07	2.17714e+07	0.44	0.0163
719	000009	2011-07-25	1	19.93	18.88	23575998	2.05849e+07	2.08006e+07	1.05	0.02184
719	000009	2011-07-26	1	19.36	18.79	17663000	2.06604e+07	2.0877e+07	0.57	0.01636
719	000009	2011-07-27	1	19.43	18.81	16839554	2.09735e+07	2.11933e+07	0.62	0.0156
719	000009	2011-07-28	1	19.48	19.05	12202949	2.08871e+07	2.1106e+07	0.43	0.0113
719	000009	2011-07-29	1	19.45	19.12	11282821	2.07036e+07	2.09206e+07	0.33	0.01045
719	000009	2011-08-01	1	19.78	19	13990608	2.12973e+07	2.15205e+07	0.78	0.01296
719	000009	2011-08-02	1	20.62	19.32	24097779	2.21717e+07	2.2404e+07	1.3	0.02232
719	000009	2011-08-03	1	20.5	20.13	16356213	2.17507e+07	2.19786e+07	0.37	0.01515
719	000009	2011-08-04	1	20.91	20.12	18183986	2.17831e+07	2.20113e+07	0.79	0.01685
719	000009	2011-08-05	1	19.92	19	18116073	2.10922e+07	2.13133e+07	0.92	0.01678
719	000009	2011-08-08	1	19.51	18.3	23077273	2.01315e+07	2.03425e+07	1.21	0.02138
719	000009	2011-08-09	1	18.99	17.72	20682636	2.00667e+07	2.02771e+07	1.27	0.01916
719	000009	2011-08-10	1	19.38	18.9	17696907	2.04014e+07	20615185	0.48	0.01639
719	000009	2011-08-11	1	19.84	18.4	19814237	2.1157e+07	2.13787e+07	1.44	0.01836
719	000009	2011-08-12	1	20.05	19.55	14525938	2.11462e+07	2.13678e+07	0.5	0.01346
719	000009	2011-08-15	1	20.14	19.51	16750903	2.14484e+07	2.16732e+07	0.63	0.01552
719	000009	2011-08-16	1	20	19.32	13310711	2.11246e+07	2.1346e+07	0.68	0.01233
719	000009	2011-08-17	1	19.63	19.22	7847664	2.08008e+07	2.10188e+07	0.41	0.00727
719	000009	2011-08-18	1	19.43	18.92	10192291	2.04553e+07	2.06697e+07	0.51	0.00944
719	000009	2011-08-19	1	19.03	18.55	11206796	2.05201e+07	2.07352e+07	0.48	0.01038
719	000009	2011-08-22	1	19.16	18.67	6767455	2.01747e+07	2.03861e+07	0.49	0.00627
719	000009	2011-08-23	1	19.23	18.55	9051904	2.0682e+07	2.08988e+07	0.68	0.00839
719	000009	2011-08-24	1	19.46	19	12416817	2.05633e+07	2.07788e+07	0.46	0.0115
719	000009	2011-08-25	1	19.53	18.96	15257499	2.09951e+07	2.12151e+07	0.57	0.01413
719	000009	2011-08-26	1	19.71	19.17	11413870	2.08008e+07	2.10188e+07	0.54	0.01057
719	000009	2011-08-29	1	19.88	19	19248757	2.1103e+07	2.13242e+07	0.88	0.01783
719	000009	2011-08-30	1	19.85	19.27	13350547	2.08871e+07	2.1106e+07	0.58	0.01237
719	000009	2011-08-31	1	19.43	18.8	14367131	2.0423e+07	2.0637e+07	0.63	0.01331
719	000009	2011-09-01	1	19.23	18.77	6331179	2.02934e+07	2.05061e+07	0.46	0.00587
719	000009	2011-09-02	1	19	18.58	7372017	2.01531e+07	2.03643e+07	0.42	0.00683
719	000009	2011-09-05	1	18.74	18.25	9415554	1.99912e+07	2.02007e+07	0.49	0.00872
719	000009	2011-09-06	1	18.73	18.32	7452441	2.00775e+07	2.0288e+07	0.41	0.0069
719	000009	2011-09-07	1	19.46	18.53	17624327	2.06173e+07	2.08333e+07	0.93	0.01633
719	000009	2011-09-08	1	19.54	18.78	16105167	2.04769e+07	2.06915e+07	0.76	0.01492
719	000009	2011-09-09	1	19.29	18.4	12514083	1.9948e+07	2.01571e+07	0.89	0.01159
719	000009	2011-09-13	1	18.14	17.22	20577401	1.86635e+07	1.88591e+07	0.92	0.01906
719	000009	2011-09-14	1	17.51	16.88	13362796	1.88362e+07	1.90336e+07	0.63	0.01238
719	000009	2011-09-15	1	17.8	17.36	11021489	1.89333e+07	1.91318e+07	0.44	0.01021
719	000009	2011-09-16	1	18.46	17.76	14725646	1.94515e+07	1.96553e+07	0.7	0.01364
719	000009	2011-09-19	1	18	17.42	10236580	1.89225e+07	1.91209e+07	0.58	0.00948
719	000009	2011-09-20	1	17.89	17.43	9032793	1.91168e+07	1.93172e+07	0.46	0.00837
719	000009	2011-09-21	1	18.35	17.38	13549149	1.97645e+07	1.99716e+07	0.97	0.01255
719	000009	2011-09-22	1	18.33	17.61	13014133	1.90089e+07	1.92081e+07	0.72	0.01206
719	000009	2011-09-23	1	17.57	16.96	11529713	1.85555e+07	1.875e+07	0.61	0.01068
719	000009	2011-09-26	1	17.96	17.22	16807819	1.87822e+07	1.89791e+07	0.74	0.01557
719	000009	2011-09-27	1	17.86	17.4	12787207	1.88146e+07	1.90118e+07	0.46	0.01185
719	000009	2011-09-28	1	17.84	17.11	10314992	1.85987e+07	1.87936e+07	0.73	0.00956
719	000009	2011-09-29	1	17.1	16.35	10961628	1.7692e+07	1.78774e+07	0.75	0.01015
719	000009	2011-09-30	1	16.6	16	7291907	1.73574e+07	1.75393e+07	0.6	0.00676
719	000009	2011-10-10	1	16.35	15.83	6102159	1.72062e+07	1.73866e+07	0.52	0.00565
719	000009	2011-10-11	1	16.65	15.56	12757532	1.71631e+07	1.73429e+07	1.09	0.01182
719	000009	2011-10-12	1	16.42	15.28	13766811	1.76596e+07	1.78447e+07	1.14	0.01275
719	000009	2011-10-13	1	16.69	16.21	12023989	1.76704e+07	1.78556e+07	0.48	0.01114
719	000009	2011-10-14	1	16.56	16.27	9075785	1.77352e+07	1.7921e+07	0.29	0.00841
719	000009	2011-10-17	1	16.95	16.43	11494638	1.79942e+07	1.81828e+07	0.52	0.01065
719	000009	2011-10-18	1	16.53	15.7	11053544	1.70335e+07	1.7212e+07	0.83	0.01024
719	000009	2011-10-19	1	16.08	15.13	15011901	1.66773e+07	1.68521e+07	0.95	0.01391
719	000009	2011-10-20	1	15.59	13.98	19813549	1.55655e+07	1.57286e+07	1.61	0.01836
719	000009	2011-10-21	1	14.44	14.06	7223140	1.54791e+07	1.56414e+07	0.38	0.00669
719	000009	2011-10-24	1	14.61	14.15	9450581	1.56411e+07	1.5805e+07	0.46	0.00876
719	000009	2011-10-25	1	15.15	14.3	13698179	1.61592e+07	1.63285e+07	0.85	0.01269
719	000009	2011-10-26	1	15.37	14.79	11855518	1.63103e+07	1.64812e+07	0.58	0.01098
719	000009	2011-10-27	1	15.17	14.84	9085102	1.60836e+07	1.62522e+07	0.33	0.00842
719	000009	2011-10-28	1	15.53	15.15	11764399	1.66233e+07	1.67976e+07	0.38	0.0109
719	000009	2011-10-31	1	15.83	15.29	12644841	1.6958e+07	1.71357e+07	0.54	0.01171
719	000009	2011-11-01	1	16.8	15.51	24517981	1.78215e+07	1.80083e+07	1.29	0.02271
719	000009	2011-11-02	1	16.54	15.86	15484021	1.78107e+07	1.79974e+07	0.68	0.01434
719	000009	2011-11-03	1	17.1	16.4	18718498	1.78863e+07	1.80737e+07	0.7	0.01734
719	000009	2011-11-04	1	16.94	16.47	13372922	1.80806e+07	1.82701e+07	0.47	0.01239
719	000009	2011-11-07	1	17.12	16.68	10525861	1.80806e+07	1.82701e+07	0.44	0.00975
719	000009	2011-11-08	1	18.43	18.36	33159090	1.9894e+07	2.01025e+07	0.07	0.03072
719	000009	2011-11-09	1	19.7	18.81	76333156	2.10274e+07	2.12478e+07	0.89	0.07072
719	000009	2011-11-10	1	19.35	18.53	44534423	2.00883e+07	2.02989e+07	0.82	0.04126
719	000009	2011-11-11	1	20.3	18.9	70261917	2.14808e+07	2.17059e+07	1.4	0.06509
719	000009	2011-11-14	1	19.95	19.43	43830717	2.14808e+07	2.17059e+07	0.52	0.04061
719	000009	2011-11-15	1	20.18	19.19	41163645	2.08331e+07	2.10515e+07	0.99	0.03813
719	000009	2011-11-16	1	19.37	18.68	35743466	2.04553e+07	2.06697e+07	0.69	0.03311
719	000009	2011-11-17	1	19.06	18.61	34108484	2.01099e+07	2.03207e+07	0.45	0.0316
719	000009	2011-11-18	1	18.55	17.45	40838268	1.89549e+07	1.91536e+07	1.1	0.03783
719	000009	2011-11-21	1	17.9	17.54	22285391	1.91816e+07	1.93826e+07	0.36	0.02065
719	000009	2011-11-22	1	18.34	17.45	25889038	1.97861e+07	1.99935e+07	0.89	0.02398
719	000009	2011-11-23	1	18.4	17.76	19668173	1.91708e+07	1.93717e+07	0.64	0.01822
719	000009	2011-11-24	1	17.95	17.11	20467116	1.89981e+07	1.91972e+07	0.84	0.01896
719	000009	2011-11-25	1	17.75	17.29	11751788	1.8847e+07	1.90445e+07	0.46	0.01089
719	000009	2011-11-28	1	17.58	17.02	10805855	1.86959e+07	1.88918e+07	0.56	0.01001
719	000009	2011-11-29	1	17.7	17.24	13254540	1.9106e+07	1.93063e+07	0.46	0.01228
719	000009	2011-11-30	1	17.87	16.77	21126275	1.83181e+07	1.851e+07	1.1	0.01957
719	000009	2011-12-01	1	17.82	17.09	28319318	1.84584e+07	1.86518e+07	0.73	0.02624
719	000009	2011-12-02	1	17.19	16.13	17563073	1.75948e+07	1.77792e+07	1.06	0.01627
719	000009	2011-12-05	1	16.54	15.56	13717933	1.68932e+07	1.70702e+07	0.98	0.01271
719	000009	2011-12-06	1	15.8	15.38	10287248	1.6904e+07	1.70812e+07	0.42	0.00953
719	000009	2011-12-07	1	15.76	15.45	7679744	1.68068e+07	1.6983e+07	0.31	0.00711
719	000009	2011-12-08	1	16.24	15.38	14116459	1.72494e+07	1.74302e+07	0.86	0.01308
719	000009	2011-12-09	1	16.05	15.69	8479975	1.70875e+07	1.72666e+07	0.36	0.00786
719	000009	2011-12-12	1	15.96	15.68	6223791	1.70443e+07	1.7223e+07	0.28	0.00577
719	000009	2011-12-13	1	15.69	14.89	11395332	1.60836e+07	1.62522e+07	0.8	0.01056
719	000009	2011-12-14	1	14.99	14.19	17224696	1.5328e+07	1.54887e+07	0.8	0.01596
719	000009	2011-12-15	1	14.52	14.01	13618478	1.51877e+07	1.53469e+07	0.51	0.01262
719	000009	2011-12-16	1	14.29	13.3	22446446	1.5328e+07	1.54887e+07	0.99	0.02079
719	000009	2011-12-19	1	14.27	13.42	15689184	1.5328e+07	1.54887e+07	0.85	0.01453
719	000009	2011-12-20	1	14.51	13.85	15573851	1.51661e+07	1.5325e+07	0.66	0.01443
719	000009	2011-12-21	1	14.3	12.65	34103400	1.36549e+07	1.3798e+07	1.65	0.03159
719	000009	2011-12-22	1	12.27	11.39	35755484	1.28993e+07	1.30345e+07	0.88	0.03312
719	000009	2011-12-23	1	12.07	11.63	23860434	1.28777e+07	1.30127e+07	0.44	0.0221
719	000009	2011-12-26	1	11.79	11	29863524	1.18738e+07	1.19983e+07	0.79	0.02767
719	000009	2011-12-27	1	11.52	10.72	36378682	1.21437e+07	1.22709e+07	0.8	0.0337
719	000009	2011-12-28	1	11.35	10.88	21227463	1.20897e+07	1.22164e+07	0.47	0.01967
719	000009	2011-12-29	1	11.28	10.67	23294716	1.15176e+07	1.16383e+07	0.61	0.02158
719	000009	2011-12-30	1	11.6	10.71	22700778	1.17659e+07	1.18892e+07	0.89	0.02103
719	000009	2012-01-04	2	11.1	10.1	25813103	1.09023e+07	1.10166e+07	1	0.02391
719	000009	2012-01-05	3	10.09	9.45	29632904	1.02978e+07	1.04058e+07	0.64	0.02745
719	000009	2012-01-06	3	10.44	9.92	42225358	1.09131e+07	1.10275e+07	0.52	0.03912
719	000009	2012-01-09	3	11.12	9.95	50884080	1.20033e+07	1.21291e+07	1.17	0.04714
719	000009	2012-01-10	3	11.95	11.09	65920022	1.25107e+07	1.26418e+07	0.86	0.06107
719	000009	2012-01-11	3	12.75	11.37	62531717	1.37628e+07	1.39071e+07	1.38	0.05793
719	000009	2012-01-12	3	13.24	12.35	58134504	1.36225e+07	1.37653e+07	0.89	0.05386
719	000009	2012-01-13	3	12.9	12.13	57611209	1.36657e+07	1.38089e+07	0.77	0.05337
719	000009	2012-01-16	3	12.79	11.55	45419517	1.25754e+07	1.27072e+07	1.24	0.04208
719	000009	2012-01-17	3	12.82	11.61	67605348	1.38384e+07	1.39834e+07	1.21	0.06263
719	000009	2012-01-18	3	13.45	12.71	62349778	1.39787e+07	1.41252e+07	0.74	0.05776
719	000009	2012-01-19	3	13.16	12.58	42778573	1.40435e+07	1.41907e+07	0.58	0.03963
719	000009	2012-01-20	3	13.16	12.74	27654195	1.38384e+07	1.39834e+07	0.42	0.02562
719	000009	2012-01-30	3	12.98	12.41	25272181	1.35254e+07	1.36671e+07	0.57	0.02341
719	000009	2012-01-31	3	13.3	12.5	41113427	1.39247e+07	1.40707e+07	0.8	0.03809
719	000009	2012-02-01	3	12.85	12.35	28257697	1.34498e+07	1.35908e+07	0.5	0.02618
719	000009	2012-02-02	3	13.21	12.38	44417376	1.42378e+07	1.4387e+07	0.83	0.04115
719	000009	2012-02-03	3	13.35	12.9	40525707	1.4227e+07	1.43761e+07	0.45	0.03754
719	000009	2012-02-06	3	13.54	13.03	38680845	1.43025e+07	1.44524e+07	0.51	0.03583
719	000009	2012-02-07	3	13.2	12.7	29937674	1.39247e+07	1.40707e+07	0.5	0.02773
719	000009	2012-02-08	3	13.5	12.72	41626125	1.44645e+07	1.46161e+07	0.78	0.03856
719	000009	2012-02-09	3	14.15	13.36	57272457	1.46804e+07	1.48342e+07	0.79	0.05306
719	000009	2012-02-10	3	13.8	13.41	30938166	1.46804e+07	1.48342e+07	0.39	0.02866
719	000009	2012-02-13	3	13.99	13.3	33998615	1.48747e+07	1.50305e+07	0.69	0.0315
719	000009	2012-02-14	3	14.12	13.7	37492540	1.4961e+07	1.51178e+07	0.42	0.03473
719	000009	2012-02-15	3	14.14	13.65	36366342	1.50905e+07	1.52487e+07	0.49	0.03369
719	000009	2012-02-16	3	14.39	13.81	38198781	1.53604e+07	1.55214e+07	0.58	0.03539
719	000009	2012-02-17	3	14.45	13.96	25840589	1.51769e+07	1.5336e+07	0.49	0.02394
719	000009	2012-02-20	3	14.46	14.01	52096377	1.51337e+07	1.52923e+07	0.45	0.04826
719	000009	2012-02-21	3	14.02	13.43	45261185	1.50582e+07	1.5216e+07	0.59	0.04193
719	000009	2012-02-22	3	14.17	13.86	39494202	1.52309e+07	1.53905e+07	0.31	0.03659
719	000009	2012-02-23	3	14.29	13.68	49370729	1.50258e+07	1.51832e+07	0.61	0.04574
719	000009	2012-02-24	3	14.18	13.58	63694587	1.51661e+07	1.5325e+07	0.6	0.05901
719	000009	2012-02-27	3	14.77	13.95	84185704	1.53712e+07	1.55323e+07	0.82	0.07799
719	000009	2012-02-28	3	13.7	12.82	131609693	1.38384e+07	1.39834e+07	0.88	0.12192
719	000009	2012-02-29	3	12.65	12.11	67896833	1.32879e+07	1.34271e+07	0.54	0.0629
719	000009	2012-03-01	3	12.65	12.23	39346181	1.35146e+07	1.36562e+07	0.42	0.03645
719	000009	2012-03-02	3	12.79	12.4	43325573	1.37628e+07	1.39071e+07	0.39	0.04014
719	000009	2012-03-05	3	12.83	12.5	37263708	1.35577e+07	1.36998e+07	0.33	0.03452
719	000009	2012-03-06	3	12.78	12.4	35571746	1.36549e+07	1.3798e+07	0.38	0.03295
719	000009	2012-03-07	3	12.67	12.31	32515021	1.33203e+07	1.34599e+07	0.36	0.03012
719	000009	2012-03-08	3	12.71	12.4	30640312	1.36009e+07	1.37435e+07	0.31	0.02839
719	000009	2012-03-09	3	12.73	12.45	32009458	1.36765e+07	1.38198e+07	0.28	0.02965
719	000009	2012-03-12	3	13.03	12.57	46505528	1.39463e+07	1.40925e+07	0.46	0.04308
719	000009	2012-03-13	3	12.89	12.5	44782259	1.36981e+07	1.38416e+07	0.39	0.04149
719	000009	2012-03-14	3	13	12.06	65818295	1.31368e+07	1.32744e+07	0.94	0.06097
719	000009	2012-03-15	3	12.34	11.32	50565553	1.23272e+07	1.24564e+07	1.02	0.04684
719	000009	2012-03-16	3	11.74	11.26	31885833	1.2651e+07	1.27836e+07	0.48	0.02954
719	000009	2012-03-19	3	11.78	11.45	24591886	1.26726e+07	1.28054e+07	0.33	0.02278
719	000009	2012-03-20	3	11.8	11.36	20929047	1.24459e+07	1.25764e+07	0.44	0.01939
719	000009	2012-03-21	3	11.93	11.41	29918844	1.26294e+07	1.27618e+07	0.52	0.02772
719	000009	2012-03-22	3	11.71	11.4	20010405	1.24243e+07	1.25545e+07	0.31	0.01854
719	000009	2012-03-23	3	11.56	11.07	22803306	1.20357e+07	1.21619e+07	0.49	0.02113
719	000009	2012-03-26	3	11.25	10.83	16357140	1.18522e+07	1.19764e+07	0.42	0.01515
719	000009	2012-03-27	3	11.16	10.93	18225066	1.18738e+07	1.19983e+07	0.23	0.01688
719	000009	2012-03-28	3	11.02	10.23	28806660	1.11398e+07	1.12565e+07	0.79	0.02669
719	000009	2012-03-29	3	10.5	10.17	22290124	1.10858e+07	1.1202e+07	0.33	0.02065
719	000009	2012-03-30	3	10.44	10.05	17878811	1.09455e+07	1.10602e+07	0.39	0.01656
719	000009	2012-04-05	3	10.58	10.11	24037488	1.13557e+07	1.14747e+07	0.47	0.02227
719	000009	2012-04-06	3	11.57	10.46	50395261	1.22084e+07	1.23364e+07	1.11	0.04669
719	000009	2012-04-09	3	11.24	10.93	27909546	1.18306e+07	1.19546e+07	0.31	0.02586
719	000009	2012-04-10	3	11.75	10.86	51900407	1.26078e+07	1.274e+07	0.89	0.04808
719	000009	2012-04-11	3	11.85	11.4	35295988	1.25107e+07	1.26418e+07	0.45	0.0327
719	000009	2012-04-12	3	11.96	11.53	39962025	1.28237e+07	1.29581e+07	0.43	0.03702
719	000009	2012-04-13	3	12.5	11.94	65871228	1.33526e+07	1.34926e+07	0.56	0.06102
719	000009	2012-04-16	3	12.12	11.7	48296164	1.28777e+07	1.30127e+07	0.42	0.04474
719	000009	2012-04-17	3	12.03	11.51	31401252	1.24351e+07	1.25654e+07	0.52	0.02909
719	000009	2012-04-18	3	11.99	11.45	31146567	1.27805e+07	1.29145e+07	0.54	0.02885
719	000009	2012-04-19	3	11.94	11.58	21327969	1.25539e+07	1.26854e+07	0.36	0.01976
719	000009	2012-04-20	3	11.78	11.42	23743126	1.26078e+07	1.274e+07	0.36	0.022
719	000009	2012-04-23	3	11.66	10.97	30853854	1.18846e+07	1.20092e+07	0.69	0.02858
719	000009	2012-04-24	3	11.25	10.73	23343131	1.20141e+07	1.21401e+07	0.52	0.02163
719	000009	2012-04-25	3	11.49	11.01	23587220	1.22732e+07	1.24018e+07	0.48	0.02185
719	000009	2012-04-26	3	11.5	11.24	19027944	1.22084e+07	1.23364e+07	0.26	0.01763
719	000009	2012-04-27	3	11.35	11.1	13947719	1.20033e+07	1.21291e+07	0.25	0.01292
719	000009	2012-05-02	3	11.58	11.05	24557544	1.24135e+07	1.25436e+07	0.53	0.02275
719	000009	2012-05-03	3	12	11.42	32778147	1.2651e+07	1.27836e+07	0.58	0.03037
719	000009	2012-05-04	3	12.08	11.63	29720594	1.2759e+07	1.28927e+07	0.45	0.02753
719	000009	2012-05-07	3	11.9	11.61	24129094	1.27805e+07	1.29145e+07	0.29	0.02235
719	000009	2012-05-08	3	12.1	11.73	31288093	1.29533e+07	1.3089e+07	0.37	0.02899
719	000009	2012-05-09	3	11.91	11.6	23390649	1.25215e+07	1.26527e+07	0.31	0.02167
719	000009	2012-05-10	3	11.75	11.33	18635807	1.23704e+07	1.25e+07	0.42	0.01726
719	000009	2012-05-11	3	11.61	11.35	13375018	1.23272e+07	1.24564e+07	0.26	0.01239
719	000009	2012-05-14	3	11.59	11.4	13402603	1.23164e+07	1.24455e+07	0.19	0.01242
719	000009	2012-05-15	3	11.33	10.93	14156302	1.20789e+07	1.22055e+07	0.4	0.01311
719	000009	2012-05-16	3	11.14	10.96	10413830	1.18306e+07	1.19546e+07	0.18	0.00965
719	000009	2012-05-17	3	11.32	10.96	12590931	1.21653e+07	1.22928e+07	0.36	0.01166
719	000009	2012-05-18	3	11.33	10.93	11738995	1.18198e+07	1.19437e+07	0.4	0.01088
719	000009	2012-05-21	3	11.07	10.87	10499006	1.17983e+07	1.19219e+07	0.2	0.00973
719	000009	2012-05-22	3	11.27	11.01	12884215	1.21113e+07	1.22382e+07	0.26	0.01194
719	000009	2012-05-23	3	11.41	11.08	14834508	1.20789e+07	1.22055e+07	0.33	0.01374
719	000009	2012-05-24	3	11.31	11.03	10777969	1.19386e+07	1.20637e+07	0.28	0.00998
719	000009	2012-05-25	3	11.13	10.7	15254799	1.15932e+07	1.17147e+07	0.43	0.01413
719	000009	2012-05-28	3	10.81	10.37	16412804	1.16687e+07	1.1791e+07	0.44	0.0152
719	000009	2012-05-29	3	11.07	10.73	14322786	1.1863e+07	1.19873e+07	0.34	0.01327
719	000009	2012-05-30	3	11.88	11.3	37424827	1.2284e+07	1.24127e+07	0.58	0.03467
719	000009	2012-05-31	3	11.58	11.25	19992325	1.23488e+07	1.24782e+07	0.33	0.01852
719	000009	2012-06-01	3	11.53	11.25	13895226	1.223e+07	1.23582e+07	0.28	0.01287
719	000009	2012-06-04	3	11.11	10.76	16950310	1.16255e+07	1.17474e+07	0.35	0.0157
719	000009	2012-06-05	3	10.99	10.71	10131286	1.17443e+07	1.18674e+07	0.28	0.00939
719	000009	2012-06-06	3	10.93	10.6	10899892	1.15608e+07	1.16819e+07	0.33	0.0101
719	000009	2012-06-07	3	10.95	10.63	11435999	1.15176e+07	1.16383e+07	0.32	0.01059
719	000009	2012-06-08	3	10.87	10.63	9861795	1.15284e+07	1.16492e+07	0.24	0.00914
719	000009	2012-06-11	3	11.04	10.68	13535325	1.18846e+07	1.20092e+07	0.36	0.01254
719	000009	2012-06-12	3	10.94	10.78	9769192	1.16795e+07	1.18019e+07	0.16	0.00905
719	000009	2012-06-13	3	10.98	10.76	12286416	1.18198e+07	1.19437e+07	0.22	0.01138
719	000009	2012-06-14	3	11.28	10.87	22824380	1.18954e+07	1.20201e+07	0.41	0.02114
719	000009	2012-06-15	3	11.08	10.75	12396806	1.18198e+07	1.19437e+07	0.33	0.01148
719	000009	2012-06-18	3	11.15	10.96	12832410	1.18738e+07	1.19983e+07	0.19	0.01189
719	000009	2012-06-19	3	11.12	10.91	11329475	1.17875e+07	1.1911e+07	0.21	0.0105
719	000009	2012-06-21	3	11.3	10.91	27462670	1.20033e+07	1.21291e+07	0.39	0.02544
719	000009	2012-06-25	3	11.05	10.35	18605775	1.12046e+07	1.1322e+07	0.7	0.01724
719	000009	2012-06-26	3	10.35	9.98	13956820	1.09779e+07	1.10929e+07	0.37	0.01293
719	000009	2012-06-27	3	10.27	9.88	14067766	1.06864e+07	1.07984e+07	0.39	0.01303
719	000009	2012-06-28	3	10.03	9.8	11272674	1.05785e+07	1.06894e+07	0.23	0.01044
719	000009	2012-06-29	3	10.01	9.75	10783446	1.07944e+07	1.09075e+07	0.26	0.00999
720	000011	2011-07-01	1	12.33	11.92	17302058	1.7174e+06	6.37225e+06	0.41	0.08239
720	000011	2011-07-04	1	12.44	11.95	19966672	1.75727e+06	6.5202e+06	0.49	0.09508
720	000011	2011-07-05	1	13.18	12.2	29549406	1.83844e+06	6.82138e+06	0.98	0.14071
720	000011	2011-07-06	1	12.96	12.5	17776547	1.83559e+06	6.81081e+06	0.46	0.08465
720	000011	2011-07-07	1	13.25	12.51	20473384	1.7829e+06	6.61531e+06	0.74	0.09749
720	000011	2011-07-08	1	12.73	12.37	12264346	1.81138e+06	6.72098e+06	0.36	0.0584
720	000011	2011-07-11	1	12.79	12.43	10910094	1.7943e+06	6.65758e+06	0.36	0.05195
720	000011	2011-07-12	1	12.41	12	15601864	1.7117e+06	6.35112e+06	0.41	0.07429
720	000011	2011-07-13	1	12.27	12.02	9713361	1.76512e+06	6.43566e+06	0.25	0.04571
720	000011	2011-07-14	1	12.69	12.16	16250856	1.83323e+06	6.684e+06	0.53	0.07647
720	000011	2011-07-15	1	12.53	12.15	14913603	1.78975e+06	6.52548e+06	0.38	0.07018
720	000011	2011-07-18	1	12.85	12.08	19795010	1.85352e+06	6.75797e+06	0.77	0.09314
720	000011	2011-07-19	1	12.99	12.37	16792240	1.81729e+06	6.62588e+06	0.62	0.07902
720	000011	2011-07-20	1	12.66	12.27	7432890	1.79555e+06	6.54662e+06	0.39	0.03498
720	000011	2011-07-21	1	12.4	12.04	8640122	1.74628e+06	6.36697e+06	0.36	0.04066
720	000011	2011-07-22	1	12.28	12.03	5775673	1.75062e+06	6.38282e+06	0.25	0.02718
720	000011	2011-07-25	1	12.09	11	9323188	1.62309e+06	5.91785e+06	1.09	0.04387
720	000011	2011-07-26	1	11.5	11.14	4785186	1.65498e+06	6.03409e+06	0.36	0.02252
720	000011	2011-07-27	1	11.55	11.26	5457408	1.66077e+06	6.05523e+06	0.29	0.02568
720	000011	2011-07-28	1	11.34	10.95	7237937	1.60281e+06	5.84387e+06	0.39	0.03406
720	000011	2011-07-29	1	11.33	11.08	5693668	1.62309e+06	5.91785e+06	0.25	0.02679
720	000011	2011-08-01	1	11.35	10.9	5422389	1.62454e+06	5.92313e+06	0.45	0.02551
720	000011	2011-08-02	1	11.15	10.62	9411015	1.56223e+06	5.69593e+06	0.53	0.04428
720	000011	2011-08-03	1	10.75	10.41	5176150	1.52455e+06	5.55855e+06	0.34	0.02436
720	000011	2011-08-04	1	11.1	10.57	9888027	1.59121e+06	5.8016e+06	0.53	0.04653
720	000011	2011-08-05	1	10.68	10.18	6494114	1.53759e+06	5.6061e+06	0.5	0.03056
720	000011	2011-08-08	1	10.55	9.56	7437389	1.41296e+06	5.1517e+06	0.99	0.035
720	000011	2011-08-09	1	10.16	9.12	9095134	1.4405e+06	5.25209e+06	1.04	0.0428
720	000011	2011-08-10	1	10.4	10.03	7830196	1.46368e+06	5.33663e+06	0.37	0.03684
720	000011	2011-08-11	1	10.5	9.66	8096756	1.50571e+06	5.48986e+06	0.84	0.0381
720	000011	2011-08-12	1	10.51	10.3	7797355	1.51585e+06	5.52685e+06	0.21	0.03669
720	000011	2011-08-15	1	10.55	10.32	7185539	1.5289e+06	5.5744e+06	0.23	0.03381
720	000011	2011-08-16	1	10.62	10.26	6138881	1.49267e+06	5.44231e+06	0.36	0.02889
720	000011	2011-08-17	1	10.49	10.1	5335261	1.47528e+06	5.3789e+06	0.39	0.0251
720	000011	2011-08-18	1	10.18	9.67	7629640	1.40572e+06	5.12528e+06	0.51	0.0359
720	000011	2011-08-19	1	9.58	9.3	4304282	1.38108e+06	5.03545e+06	0.28	0.02025
720	000011	2011-08-22	1	9.68	9.46	3293967	1.37818e+06	5.02489e+06	0.22	0.0155
720	000011	2011-08-23	1	9.68	9.48	4494917	1.40282e+06	5.11471e+06	0.2	0.02115
720	000011	2011-08-24	1	9.88	9.6	4511362	1.39557e+06	5.08829e+06	0.28	0.02123
720	000011	2011-08-25	1	10.07	9.58	7296710	1.45209e+06	5.29436e+06	0.49	0.03433
720	000011	2011-08-26	1	10.13	9.88	5223097	1.45209e+06	5.29436e+06	0.25	0.02458
720	000011	2011-08-29	1	9.99	9.71	4455471	1.41151e+06	5.14641e+06	0.28	0.02097
720	000011	2011-08-30	1	9.95	9.46	5152742	1.37673e+06	5.0196e+06	0.49	0.02425
720	000011	2011-08-31	1	9.6	9.36	3288228	1.38253e+06	5.04074e+06	0.24	0.01547
720	000011	2011-09-01	1	9.65	9.35	3109454	1.36079e+06	4.96148e+06	0.3	0.01463
720	000011	2011-09-02	1	9.43	9.24	2706383	1.3434e+06	4.89808e+06	0.19	0.01273
720	000011	2011-09-05	1	9.15	8.92	3245849	1.30427e+06	4.75541e+06	0.23	0.01527
720	000011	2011-09-06	1	9.07	8.88	1964258	1.30572e+06	4.7607e+06	0.19	0.00924
720	000011	2011-09-07	1	9.28	9.04	3769665	1.34485e+06	4.90336e+06	0.24	0.01774
720	000011	2011-09-08	1	9.46	9.12	5362607	1.32166e+06	4.81882e+06	0.34	0.02523
720	000011	2011-09-09	1	9.24	8.92	3310735	1.30572e+06	4.7607e+06	0.32	0.01558
720	000011	2011-09-13	1	8.86	8.62	2975142	1.27094e+06	4.63389e+06	0.24	0.014
720	000011	2011-09-14	1	8.87	8.52	2910731	1.27964e+06	4.66559e+06	0.35	0.0137
720	000011	2011-09-15	1	8.95	8.77	3346665	1.27529e+06	4.64974e+06	0.18	0.01575
720	000011	2011-09-16	1	9.09	8.85	5920455	1.29848e+06	4.73428e+06	0.24	0.02786
720	000011	2011-09-19	1	8.88	8.6	3670474	1.2463e+06	4.54406e+06	0.28	0.01727
720	000011	2011-09-20	1	8.76	8.52	2357312	1.2579e+06	4.58633e+06	0.24	0.01109
720	000011	2011-09-21	1	9.09	8.6	5407935	1.30862e+06	4.77126e+06	0.49	0.02545
720	000011	2011-09-22	1	8.99	8.68	4248926	1.2579e+06	4.58633e+06	0.31	0.01999
720	000011	2011-09-23	1	8.93	8.41	5554914	1.29268e+06	4.71314e+06	0.52	0.02614
720	000011	2011-09-26	1	9	8.75	6062148	1.27529e+06	4.64974e+06	0.25	0.02853
720	000011	2011-09-27	1	8.95	8.68	4626507	1.26804e+06	4.62332e+06	0.27	0.02177
720	000011	2011-09-28	1	8.8	8.56	3095708	1.24341e+06	4.53349e+06	0.24	0.01457
720	000011	2011-09-29	1	8.55	8.12	2882138	1.18109e+06	4.30629e+06	0.43	0.01356
720	000011	2011-09-30	1	8.35	8.1	2057438	1.18834e+06	4.33271e+06	0.25	0.00968
720	000011	2011-10-10	1	8.27	8.1	1455650	1.18544e+06	4.32214e+06	0.17	0.00685
720	000011	2011-10-11	1	8.42	8.08	2020219	1.18834e+06	4.33271e+06	0.34	0.00951
720	000011	2011-10-12	1	8.7	8.06	4831942	1.25355e+06	4.57048e+06	0.64	0.02274
720	000011	2011-10-13	1	8.75	8.52	4088543	1.25645e+06	4581048	0.23	0.01924
720	000011	2011-10-14	1	8.68	8.5	2782891	1.25645e+06	4581048	0.18	0.01309
720	000011	2011-10-17	1	8.76	8.6	2189808	1.2492e+06	4.55463e+06	0.16	0.0103
720	000011	2011-10-18	1	8.59	7.99	4468411	1.1637e+06	4.24289e+06	0.6	0.02103
720	000011	2011-10-19	1	8.1	7.6	4847127	1.11443e+06	4.06324e+06	0.5	0.02281
720	000011	2011-10-20	1	7.72	7.39	5153709	1.09269e+06	3.98398e+06	0.33	0.02425
720	000011	2011-10-21	1	7.78	7.45	5002861	1.09414e+06	3.98926e+06	0.33	0.02354
720	000011	2011-10-24	1	7.83	7.45	5541042	1118776	4.07909e+06	0.38	0.02607
720	000011	2011-10-25	1	7.94	7.48	9316705	1.13762e+06	4.14778e+06	0.46	0.04384
720	000011	2011-10-26	1	8.05	7.68	9994834	1.14776e+06	4.18476e+06	0.37	0.04703
720	000011	2011-10-27	1	8.13	7.79	9414504	1.17819e+06	4.29572e+06	0.34	0.0443
720	000011	2011-10-28	1	8.65	8.13	10437154	1.20138e+06	4.38026e+06	0.52	0.04911
720	000011	2011-10-31	1	8.25	8.01	5811789	1.18399e+06	4.31686e+06	0.24	0.02735
720	000011	2011-11-01	1	8.18	7.98	4928219	1.1608e+06	4.23232e+06	0.2	0.02319
720	000011	2011-11-02	1	8.11	7.71	6111996	1.1637e+06	4.24289e+06	0.4	0.02876
720	000011	2011-11-03	1	8.31	7.97	8197407	1.18399e+06	4.31686e+06	0.34	0.03857
720	000011	2011-11-04	1	8.45	8.18	7860539	1.20428e+06	4.39083e+06	0.27	0.03699
720	000011	2011-11-07	1	8.3	8.06	5264152	1.1724e+06	4.27459e+06	0.24	0.02477
720	000011	2011-11-08	1	8.09	7.8	5846156	1.13906e+06	4.15306e+06	0.29	0.02751
720	000011	2011-11-09	1	7.95	7.79	3717167	1.15066e+06	4.19533e+06	0.16	0.01749
720	000011	2011-11-10	1	7.88	7.71	4142555	1.12023e+06	4.08437e+06	0.17	0.01949
720	000011	2011-11-11	1	7.84	7.71	2544299	1.12312e+06	4.09494e+06	0.13	0.01197
720	000011	2011-11-14	1	7.98	7.78	4485173	1.15501e+06	4.21118e+06	0.2	0.0211
720	000011	2011-11-15	1	8.22	7.91	6787912	1.18109e+06	4.30629e+06	0.31	0.03194
720	000011	2011-11-16	1	8.2	7.79	5589419	1.13617e+06	4.14249e+06	0.41	0.0263
720	000011	2011-11-17	1	7.9	7.7	3558283	1.13327e+06	4.13193e+06	0.2	0.01674
720	000011	2011-11-18	1	7.75	7.52	3163362	1.08979e+06	3.97341e+06	0.23	0.01489
720	000011	2011-11-21	1	7.62	7.46	1575090	1.10283e+06	4.02097e+06	0.16	0.00741
720	000011	2011-11-22	1	7.63	7.48	2028920	1.09704e+06	3.99983e+06	0.15	0.00955
720	000011	2011-11-23	1	7.62	7.48	1540494	1.08689e+06	3.96284e+06	0.14	0.00725
720	000011	2011-11-24	1	7.75	7.3	3443777	1.10139e+06	4.01568e+06	0.45	0.0162
720	000011	2011-11-25	1	7.58	7.37	2542710	1.0724e+06	3.91001e+06	0.21	0.01196
720	000011	2011-11-28	1	7.43	7.2	2552012	1.04777e+06	3.82018e+06	0.23	0.01201
720	000011	2011-11-29	1	7.37	7.22	3530376	1.06081e+06	3.86774e+06	0.15	0.01661
720	000011	2011-11-30	1	7.47	6.86	5503019	999942	3.64582e+06	0.61	0.02589
720	000011	2011-12-01	1	7.27	7.01	5625990	1.02168e+06	3.72507e+06	0.26	0.02647
720	000011	2011-12-02	1	7	6.73	3267288	981103	3.57713e+06	0.27	0.01537
720	000011	2011-12-05	1	6.79	6.6	2045404	959365	3.49787e+06	0.19	0.00962
720	000011	2011-12-06	1	6.72	6.61	1849943	970958	3.54014e+06	0.11	0.0087
720	000011	2011-12-07	1	6.75	6.65	1921251	970958	3.54014e+06	0.1	0.00904
720	000011	2011-12-08	1	6.71	6.47	2583708	959365	3.49787e+06	0.24	0.01216
720	000011	2011-12-09	1	6.85	6.48	5934343	991247	3.61411e+06	0.37	0.02792
720	000011	2011-12-12	1	6.87	6.69	4390485	988349	3.60355e+06	0.18	0.02066
720	000011	2011-12-13	1	7.08	6.65	8036861	1.01878e+06	3.71451e+06	0.43	0.03782
720	000011	2011-12-14	1	7.09	6.93	5693953	1.02023e+06	3.71979e+06	0.16	0.02679
720	000011	2011-12-15	1	7.6	6.93	14598775	1.05791e+06	3.85717e+06	0.67	0.06869
720	000011	2011-12-16	1	7.54	7.12	8374900	1.09124e+06	3.9787e+06	0.42	0.03941
720	000011	2011-12-19	1	7.58	7.35	6954949	1.08576e+06	3.95228e+06	0.23	0.03269
720	000011	2011-12-20	1	7.7	7.44	7162891	1.0843e+06	3.94699e+06	0.26	0.03367
720	000011	2011-12-21	1	7.6	7.22	6877829	1.06834e+06	3.88887e+06	0.38	0.03233
720	000011	2011-12-22	1	7.35	6.8	5081227	1.02334e+06	3.72507e+06	0.55	0.02388
720	000011	2011-12-23	1	7.25	6.94	5619977	1.0306e+06	3.75149e+06	0.31	0.02642
720	000011	2011-12-26	1	7.22	6.88	3733888	998663	3.63525e+06	0.34	0.01755
720	000011	2011-12-27	1	7.1	6.47	7339154	939150	3.41861e+06	0.63	0.0345
720	000011	2011-12-28	1	6.47	5.98	7496902	894152	3.25482e+06	0.49	0.03524
720	000011	2011-12-29	1	6.18	6.04	3146882	883991	3.21783e+06	0.14	0.01479
720	000011	2011-12-30	1	6.24	6.11	3505796	895603	3.2601e+06	0.13	0.01648
720	000011	2012-01-04	2	6.79	6.03	15101766	879637	3.20195e+06	0.76	0.07098
720	000011	2012-01-05	3	5.98	5.45	10747879	792545	2.88492e+06	0.53	0.05052
720	000011	2012-01-06	3	5.59	5.32	4863492	811415	2.95361e+06	0.27	0.02286
720	000011	2012-01-09	3	5.85	5.53	5470094	847703	3.0857e+06	0.32	0.02571
720	000011	2012-01-10	3	6.1	5.8	6580589	885444	3.22308e+06	0.3	0.03093
720	000011	2012-01-11	3	6.12	5.91	5765704	870928	3.17024e+06	0.21	0.0271
720	000011	2012-01-12	3	6.57	5.93	9988349	899959	3.27592e+06	0.64	0.04695
720	000011	2012-01-13	3	6.16	5.82	6113754	856413	3.11741e+06	0.34	0.02874
720	000011	2012-01-16	3	5.92	5.7	2426650	827382	3.01173e+06	0.22	0.01141
720	000011	2012-01-17	3	6.09	5.65	4301656	881089	3.20723e+06	0.44	0.02022
720	000011	2012-01-18	3	6.15	5.95	4790637	866573	3.15439e+06	0.2	0.02252
720	000011	2012-01-19	3	6.12	5.95	3102548	881089	3.20723e+06	0.17	0.01458
720	000011	2012-01-20	3	6.26	6.04	4699002	901411	3.2812e+06	0.22	0.02209
720	000011	2012-01-30	3	6.21	6.06	3388442	881089	3.20723e+06	0.15	0.01593
720	000011	2012-01-31	3	6.11	6.02	1917960	883992	3.2178e+06	0.09	0.00901
720	000011	2012-02-01	3	6.13	5.92	2895956	860767	3.13326e+06	0.21	0.01361
720	000011	2012-02-02	3	6.14	5.93	4093048	891250	3.24422e+06	0.21	0.01924
720	000011	2012-02-03	3	6.67	6.23	11731851	937699	3.4133e+06	0.44	0.05514
720	000011	2012-02-06	3	6.42	6.26	6880637	918829	3.34461e+06	0.16	0.03234
720	000011	2012-02-07	3	6.32	6.12	3920265	895604	3.26007e+06	0.2	0.01843
720	000011	2012-02-08	3	6.38	6.17	4690547	921732	3.35517e+06	0.21	0.02205
720	000011	2012-02-09	3	6.66	6.3	11060957	933345	3.39744e+06	0.36	0.05199
720	000011	2012-02-10	3	6.78	6.4	13939343	968182	3.52425e+06	0.38	0.06552
720	000011	2012-02-13	3	6.6	6.41	9187867	955118	3.4767e+06	0.19	0.04318
720	000011	2012-02-14	3	6.96	6.4	12177372	992858	3.61408e+06	0.56	0.05724
720	000011	2012-02-15	3	6.92	6.7	9954504	1.00012e+06	3.6405e+06	0.22	0.04679
720	000011	2012-02-16	3	6.95	6.75	6513579	991406	3.60879e+06	0.2	0.03061
720	000011	2012-02-17	3	6.89	6.63	5412250	982697	3.57709e+06	0.26	0.02544
720	000011	2012-02-20	3	7.06	6.81	10544476	997213	3.62993e+06	0.25	0.04956
720	000011	2012-02-21	3	6.94	6.63	6810410	1.00302e+06	3.65106e+06	0.31	0.03201
720	000011	2012-02-22	3	7.18	6.86	10699143	1.02624e+06	3.7356e+06	0.32	0.05029
720	000011	2012-02-23	3	7.17	6.96	7260027	1.02624e+06	3.7356e+06	0.21	0.03412
720	000011	2012-02-24	3	7.78	7.01	18371928	1.1293e+06	4.11075e+06	0.77	0.08635
720	000011	2012-02-27	3	8.56	8.06	43855879	1.24252e+06	4.52288e+06	0.5	0.20613
720	000011	2012-02-28	3	8.43	8.16	21404048	1.21059e+06	4.40664e+06	0.27	0.1006
720	000011	2012-02-29	3	8.27	7.95	14023119	1.16559e+06	4.24284e+06	0.32	0.06591
720	000011	2012-03-01	3	8.24	7.98	10807155	1.16269e+06	4.23227e+06	0.26	0.0508
720	000011	2012-03-02	3	8.8	7.98	28658811	1.25414e+06	4.56515e+06	0.82	0.1347
720	000011	2012-03-05	3	8.65	8.2	22336759	1.20043e+06	4.36965e+06	0.45	0.10499
720	000011	2012-03-06	3	8.43	8.12	13443847	1.20769e+06	4.39607e+06	0.31	0.06319
720	000011	2012-03-07	3	8.37	8.12	9190813	1.18882e+06	4.32738e+06	0.25	0.0432
720	000011	2012-03-08	3	8.42	8.23	8756698	1.20769e+06	4.39607e+06	0.19	0.04116
720	000011	2012-03-09	3	8.37	8.16	7658716	1.20624e+06	4.39079e+06	0.21	0.036
720	000011	2012-03-12	3	8.35	8.07	8924359	1.18446e+06	4.31153e+06	0.28	0.04195
720	000011	2012-03-13	3	8.29	8.14	7323043	1.19462e+06	4.34852e+06	0.15	0.03442
720	000011	2012-03-14	3	8.49	7.43	18493359	1.10608e+06	4.02621e+06	1.06	0.08692
720	000011	2012-03-15	3	7.57	7	14127864	1037856	3.77787e+06	0.57	0.0664
720	000011	2012-03-16	3	7.3	7.01	10741167	1.05818e+06	3.85185e+06	0.29	0.05048
720	000011	2012-03-19	3	7.31	7.12	7599805	1.06108e+06	3.86241e+06	0.19	0.03572
720	000011	2012-03-20	3	7.66	7.16	12666555	1.07124e+06	3.8994e+06	0.5	0.05953
720	000011	2012-03-21	3	7.5	7.19	7244174	1.07269e+06	3.90468e+06	0.31	0.03405
720	000011	2012-03-22	3	7.64	7.27	10685625	1.09301e+06	3.97866e+06	0.37	0.05022
720	000011	2012-03-23	3	7.46	7.1	8865444	1.04221e+06	3.79372e+06	0.36	0.04167
720	000011	2012-03-26	3	7.4	7.1	6234750	1.05673e+06	3.84656e+06	0.3	0.0293
720	000011	2012-03-27	3	7.4	7.22	4585972	1.05092e+06	3.82543e+06	0.18	0.02155
720	000011	2012-03-28	3	7.38	7.01	7096122	1.03205e+06	3.75674e+06	0.37	0.03335
720	000011	2012-03-29	3	7.11	6.4	7896385	1.01318e+06	3.68805e+06	0.71	0.03711
720	000011	2012-03-30	3	6.92	6.65	5972019	972536	3.5401e+06	0.27	0.02807
720	000011	2012-04-05	3	6.96	6.66	5178822	1.00302e+06	3.65106e+06	0.3	0.02434
720	000011	2012-04-06	3	7.18	6.86	6901847	1.02915e+06	3.74617e+06	0.32	0.03244
720	000011	2012-04-09	3	7.04	6.8	4212285	989955	3.60351e+06	0.24	0.0198
720	000011	2012-04-10	3	7	6.55	4735872	1.01318e+06	3.68805e+06	0.45	0.02226
720	000011	2012-04-11	3	7.55	6.8	11220345	1.04511e+06	3.80429e+06	0.75	0.05274
720	000011	2012-04-12	3	7.92	7.03	25357005	1.14963e+06	4.18472e+06	0.89	0.11918
720	000011	2012-04-13	3	8.71	8.5	37289875	1.2643e+06	4.60214e+06	0.21	0.17527
720	000011	2012-04-16	3	9.58	8.78	54186042	1.35574e+06	4.93501e+06	0.8	0.25468
720	000011	2012-04-17	3	9.13	8.41	42357856	1.22075e+06	4.44362e+06	0.72	0.19909
720	000011	2012-04-18	3	8.76	8.25	26830779	1.2193e+06	4.43834e+06	0.51	0.12611
720	000011	2012-04-19	3	8.35	8.06	19260276	1.19898e+06	4.36437e+06	0.29	0.09053
720	000011	2012-04-23	3	8.4	8.06	17639896	1.18591e+06	4.31681e+06	0.34	0.08291
720	000011	2012-04-24	3	8.58	7.93	25157971	1.22365e+06	4.45419e+06	0.65	0.11825
720	000011	2012-04-25	3	9.15	8.24	36979030	1.24833e+06	4.54402e+06	0.91	0.17381
720	000011	2012-04-26	3	8.85	8.1	25326314	1.18011e+06	4.29568e+06	0.75	0.11904
720	000011	2012-04-27	3	8.41	7.78	16778572	1.18446e+06	4.31153e+06	0.63	0.07886
720	000011	2012-05-02	3	8.33	8	11525283	1.19317e+06	4.34323e+06	0.33	0.05417
720	000011	2012-05-03	3	8.33	8.04	9585956	1.18882e+06	4.32738e+06	0.29	0.04506
720	000011	2012-05-04	3	8.26	7.99	11194110	1.16124e+06	4.22699e+06	0.27	0.05261
720	000011	2012-05-07	3	8.08	7.8	10553338	1.15253e+06	4.19529e+06	0.28	0.0496
720	000011	2012-05-08	3	8	7.6	14590665	1.1235e+06	4.08961e+06	0.4	0.06858
720	000011	2012-05-09	3	7.81	7.55	8610432	1.1293e+06	4.11075e+06	0.26	0.04047
720	000011	2012-05-10	3	7.82	7.6	5901550	1.12495e+06	4.0949e+06	0.22	0.02774
720	000011	2012-05-11	3	7.82	7.64	5773556	1.11043e+06	4.04206e+06	0.18	0.02714
720	000011	2012-05-14	3	7.95	7.76	11118232	1.1293e+06	4.11075e+06	0.19	0.05226
720	000011	2012-05-15	3	7.69	7.45	6482519	1.10898e+06	4.03678e+06	0.24	0.03047
720	000011	2012-05-16	3	7.81	7.58	6092878	1.11043e+06	4.04206e+06	0.23	0.02864
720	000011	2012-05-17	3	7.9	7.65	7858884	1.14382e+06	4.16359e+06	0.25	0.03694
720	000011	2012-05-18	3	7.85	7.5	8302824	1.09301e+06	3.97866e+06	0.35	0.03902
720	000011	2012-05-21	3	7.6	7.32	3965897	1.06979e+06	3.89412e+06	0.28	0.01864
720	000011	2012-05-22	3	7.54	7.42	3384642	1.09011e+06	3.96809e+06	0.12	0.01591
720	000011	2012-05-23	3	8.14	7.54	17967292	1.15979e+06	4.22171e+06	0.6	0.08445
720	000011	2012-05-24	3	8.12	7.73	9986787	1.12495e+06	4.0949e+06	0.39	0.04694
720	000011	2012-05-25	3	8.1	7.72	13209698	1.15108e+06	4.19e+06	0.38	0.06209
720	000011	2012-05-28	3	7.95	7.34	10827831	1.15398e+06	4.20057e+06	0.61	0.05089
720	000011	2012-05-29	3	8.06	7.71	11149696	1.15543e+06	4.20586e+06	0.35	0.05241
720	000011	2012-05-30	3	8.13	7.86	9030407	1.14527e+06	4.16887e+06	0.27	0.04244
720	000011	2012-05-31	3	7.86	7.72	5878344	1.12495e+06	4.0949e+06	0.14	0.02763
720	000011	2012-06-01	3	7.81	7.61	4917843	1.11334e+06	4.05263e+06	0.2	0.02311
720	000011	2012-06-04	3	7.56	7.22	7280795	1.04947e+06	3.82014e+06	0.34	0.03422
720	000011	2012-06-05	3	7.33	7.2	3432595	1.05673e+06	3.84656e+06	0.13	0.01613
720	000011	2012-06-06	3	7.4	7.23	2925521	1.06398e+06	3.87298e+06	0.17	0.01375
720	000011	2012-06-07	3	7.77	7.35	7591673	1.0814e+06	3.93639e+06	0.42	0.03568
720	000011	2012-06-08	3	7.85	7.45	9536760	1.09882e+06	3.99979e+06	0.4	0.04482
720	000011	2012-06-11	3	7.77	7.3	7023495	1.11479e+06	4.05791e+06	0.47	0.03301
720	000011	2012-06-12	3	7.8	7.5	6910370	1.11769e+06	4.06848e+06	0.3	0.03248
720	000011	2012-06-13	3	7.84	7.64	6139751	1.1235e+06	4.08961e+06	0.2	0.02886
720	000011	2012-06-14	3	7.78	7.49	5156152	1.09156e+06	3.97337e+06	0.29	0.02423
720	000011	2012-06-15	3	7.6	7.33	4746687	1.0756e+06	3.91525e+06	0.27	0.02231
720	000011	2012-06-18	3	7.52	7.41	2780973	1.0814e+06	3.93639e+06	0.11	0.01307
720	000011	2012-06-19	3	7.61	7.4	4028777	1.08866e+06	3.9628e+06	0.21	0.01894
720	000011	2012-06-20	3	7.53	7.39	3076599	1.0785e+06	3.92582e+06	0.14	0.01446
720	000011	2012-06-21	3	7.93	7.45	16961230	1130755	4.11603e+06	0.48	0.07972
720	000011	2012-06-25	3	8.56	7.67	30346113	1.18446e+06	4.31153e+06	0.89	0.14263
720	000011	2012-06-26	3	8	7.34	15510430	1.09882e+06	3.99979e+06	0.66	0.0729
720	000011	2012-06-27	3	7.78	7.4	8921818	1.09592e+06	3.98922e+06	0.38	0.04193
720	000011	2012-06-28	3	8.08	7.58	15756271	1.11043e+06	4.04206e+06	0.5	0.07406
720	000011	2012-06-29	3	7.59	7.2	11460439	1.08576e+06	3.95224e+06	0.39	0.05387
721	000012	2011-07-01	1	17.19	16.35	51094666	2.16047e+07	2.20021e+07	0.84	0.02489
721	000012	2011-07-04	1	17.84	16.91	76679547	2.29332e+07	2.33551e+07	0.93	0.03736
721	000012	2011-07-05	1	17.85	17.4	41131398	2.29203e+07	2.33419e+07	0.45	0.02004
721	000012	2011-07-06	1	18.2	17.5	35030324	2.31783e+07	2.36047e+07	0.7	0.01707
721	000012	2011-07-07	1	18.15	17.66	29873154	2.30751e+07	2.34996e+07	0.49	0.01456
721	000012	2011-07-08	1	17.88	17.15	37772859	2.23399e+07	2.27508e+07	0.73	0.0184
721	000012	2011-07-11	1	17.58	16.95	27704977	2.22754e+07	2.26852e+07	0.63	0.0135
721	000012	2011-07-12	1	17.58	16.92	28555268	2.22625e+07	2.2672e+07	0.66	0.01391
721	000012	2011-07-13	1	18.15	17.18	47962344	2.33202e+07	2.37491e+07	0.97	0.02337
721	000012	2011-07-14	1	18.17	17.84	32407291	2.3217e+07	2.36441e+07	0.33	0.01579
721	000012	2011-07-15	1	18.2	17.7	19315722	2.31783e+07	2.36047e+07	0.5	0.00941
721	000012	2011-07-18	1	18.08	17.38	26187395	2.25205e+07	2.29347e+07	0.7	0.01276
721	000012	2011-07-19	1	17.8	16.89	35301915	2.25076e+07	2.29216e+07	0.91	0.0172
721	000012	2011-07-20	1	17.7	17.02	19441845	2.22883e+07	2.26983e+07	0.68	0.00947
721	000012	2011-07-21	1	17.5	17.11	18051081	2.24302e+07	2.28428e+07	0.39	0.0088
721	000012	2011-07-22	1	17.49	17.17	15626280	2.23141e+07	2.27246e+07	0.32	0.00761
721	000012	2011-07-25	1	17.15	16.13	30508970	2.0934e+07	2.13191e+07	1.02	0.01486
721	000012	2011-07-26	1	16.46	16.04	15897137	2.07147e+07	2.10958e+07	0.42	0.00775
721	000012	2011-07-27	1	16.54	15.71	17531048	2.12435e+07	2.16343e+07	0.83	0.00854
721	000012	2011-07-28	1	16.5	16.13	11903810	2.11017e+07	2.14898e+07	0.37	0.0058
721	000012	2011-07-29	1	16.49	15.92	11294790	2.07921e+07	2.11746e+07	0.57	0.0055
721	000012	2011-08-01	1	17.1	16.16	26463083	2.17853e+07	2.2186e+07	0.94	0.01289
721	000012	2011-08-02	1	17.05	16.52	24582099	2.18885e+07	2.22911e+07	0.53	0.01198
721	000012	2011-08-03	1	17.01	16.57	13471221	2.18369e+07	2.22386e+07	0.44	0.00656
721	000012	2011-08-04	1	17.25	16.9	13766856	2.19014e+07	2.23042e+07	0.35	0.00671
721	000012	2011-08-05	1	16.95	16.1	17129582	2.16692e+07	2.20678e+07	0.85	0.00835
721	000012	2011-08-08	1	16.82	15.52	25556689	2.00569e+07	2.04258e+07	1.3	0.01245
721	000012	2011-08-09	1	15.85	14.85	22343939	2.02117e+07	2.05835e+07	1	0.01089
721	000012	2011-08-10	1	16.35	15.9	18867395	2.0547e+07	2.0925e+07	0.45	0.00919
721	000012	2011-08-11	1	16.3	15.45	15716058	2.08953e+07	2.12797e+07	0.85	0.00766
721	000012	2011-08-12	1	16.62	16.18	16804901	2.08953e+07	2.12797e+07	0.44	0.00819
721	000012	2011-08-15	1	16.68	16.23	16401639	2.15015e+07	2.1897e+07	0.45	0.00799
721	000012	2011-08-16	1	16.75	16.41	13673139	2.12435e+07	2.16343e+07	0.34	0.00666
721	000012	2011-08-17	1	16.58	16.03	14182521	2.08179e+07	2.12008e+07	0.55	0.00691
721	000012	2011-08-18	1	16.25	16	9361411	2.06631e+07	2.10432e+07	0.25	0.00456
721	000012	2011-08-19	1	15.8	15.27	16303257	2.02762e+07	2.06491e+07	0.53	0.00794
721	000012	2011-08-22	1	15.83	15.35	8381086	1.99279e+07	2.02945e+07	0.48	0.00408
721	000012	2011-08-23	1	15.7	15.44	7254528	2.02504e+07	2.06229e+07	0.26	0.00353
721	000012	2011-08-24	1	16	15.56	11048618	2.01472e+07	2.05178e+07	0.44	0.00538
721	000012	2011-08-25	1	16.2	15.53	19168603	2.08953e+07	2.12797e+07	0.67	0.00934
721	000012	2011-08-26	1	16.42	16.03	17083224	2.0805e+07	2.11877e+07	0.39	0.00832
721	000012	2011-08-29	1	16.33	15.9	19029260	2.05728e+07	2.09513e+07	0.43	0.00927
721	000012	2011-08-30	1	16.42	15.8	16301418	2.04696e+07	2.08462e+07	0.62	0.00794
721	000012	2011-08-31	1	16.04	15.6	8185105	2.03665e+07	2.07411e+07	0.44	0.00399
721	000012	2011-09-01	1	16.09	15.71	8581703	2.03922e+07	2.07674e+07	0.38	0.00418
721	000012	2011-09-02	1	15.82	15.5	6208627	2.01343e+07	2.05047e+07	0.32	0.00303
721	000012	2011-09-05	1	15.51	14.96	11361524	1.93604e+07	1.97165e+07	0.55	0.00554
721	000012	2011-09-06	1	15.09	14.86	7870940	1.93088e+07	1.9664e+07	0.23	0.00383
721	000012	2011-09-07	1	15.32	14.97	9837119	1.97215e+07	2.00843e+07	0.35	0.00479
721	000012	2011-09-08	1	15.48	15.01	11094571	1.93733e+07	1.97297e+07	0.47	0.00541
721	000012	2011-09-09	1	15.28	14.66	10415460	1.9283e+07	1.96377e+07	0.62	0.00507
721	000012	2011-09-13	1	14.74	14.47	6369720	1.88187e+07	1.91648e+07	0.27	0.0031
721	000012	2011-09-14	1	14.77	14.24	8487313	1.89992e+07	1.93487e+07	0.53	0.00414
721	000012	2011-09-15	1	15.04	14.63	8275771	1.90637e+07	1.94144e+07	0.41	0.00403
721	000012	2011-09-16	1	15.07	14.79	7476004	1.9154e+07	1.95064e+07	0.28	0.00364
721	000012	2011-09-19	1	14.8	14.41	5895897	1.86381e+07	1.89809e+07	0.39	0.00287
721	000012	2011-09-20	1	14.7	14.35	6103469	1.87284e+07	1.90729e+07	0.35	0.00297
721	000012	2011-09-21	1	15.15	14.46	14737844	1.94765e+07	1.98347e+07	0.69	0.00718
721	000012	2011-09-22	1	15.1	14.5	12200933	1.87026e+07	1.90466e+07	0.6	0.00594
721	000012	2011-09-23	1	14.59	14.05	8332500	1.86252e+07	1.89678e+07	0.54	0.00406
721	000012	2011-09-26	1	14.52	14.15	7548505	1.83543e+07	1.86919e+07	0.37	0.00368
721	000012	2011-09-27	1	14.57	14.26	7808403	1.85349e+07	1.88758e+07	0.31	0.0038
721	000012	2011-09-28	1	14.68	14.18	8205310	1.84446e+07	1.87839e+07	0.5	0.004
721	000012	2011-09-29	1	14.38	14.05	7321025	1.81479e+07	1.84818e+07	0.33	0.00357
721	000012	2011-09-30	1	14.29	14.07	5045412	1.82382e+07	1.85737e+07	0.22	0.00246
721	000012	2011-10-10	1	14.38	14.1	6134688	1.82511e+07	1.85869e+07	0.28	0.00299
721	000012	2011-10-11	1	14.71	14.03	9923346	1.83027e+07	1.86394e+07	0.68	0.00483
721	000012	2011-10-12	1	14.7	13.84	22605108	1.89347e+07	1.9283e+07	0.86	0.01101
721	000012	2011-10-13	1	14.9	14.48	17142879	1.89605e+07	1.93093e+07	0.42	0.00835
721	000012	2011-10-14	1	14.83	14.34	13063795	1.89476e+07	1.92917e+07	0.49	0.00637
721	000012	2011-10-17	1	14.93	14.52	9461769	1.88187e+07	1.91604e+07	0.41	0.00461
721	000012	2011-10-18	1	14.48	14.01	13698631	1.80834e+07	1.84118e+07	0.47	0.00667
721	000012	2011-10-19	1	14.17	13.88	9181464	1.79416e+07	1.82674e+07	0.29	0.00447
721	000012	2011-10-20	1	13.9	12.78	20320773	1.69871e+07	1.72955e+07	1.12	0.0099
721	000012	2011-10-21	1	13.12	11.85	27347256	1.52845e+07	1.5562e+07	1.27	0.01332
721	000012	2011-10-24	1	11.7	10.9	29504284	1.48073e+07	1.50761e+07	0.8	0.01438
721	000012	2011-10-25	1	12.07	11.3	29355854	1.54522e+07	1.57328e+07	0.77	0.0143
721	000012	2011-10-26	1	12.42	11.75	25542674	1.54393e+07	1.57196e+07	0.67	0.01245
721	000012	2011-10-27	1	12.23	11.87	19611579	1.54006e+07	1.56802e+07	0.36	0.00956
721	000012	2011-10-28	1	12.58	12.13	31520824	1.60197e+07	1.63106e+07	0.45	0.01536
721	000012	2011-10-31	1	12.52	12.28	17446187	1.5981e+07	1.62712e+07	0.24	0.0085
721	000012	2011-11-01	1	12.67	12.12	23827423	1.61874e+07	16481326	0.55	0.01161
721	000012	2011-11-02	1	12.64	12.1	31954893	1.6239e+07	1.65339e+07	0.54	0.01557
721	000012	2011-11-03	1	13.2	12.51	50119778	1.64712e+07	1.67702e+07	0.69	0.02442
721	000012	2011-11-04	1	13.07	12.63	41964242	1.66517e+07	1.69541e+07	0.44	0.02045
721	000012	2011-11-07	1	12.86	12.51	23406959	1.61616e+07	1.64551e+07	0.35	0.0114
721	000012	2011-11-08	1	12.66	12.3	14876186	1.58907e+07	1.61793e+07	0.36	0.00725
721	000012	2011-11-09	1	12.48	11.96	20209176	1.59294e+07	1.62187e+07	0.52	0.00985
721	000012	2011-11-10	1	12.36	12.01	18977573	1.56586e+07	1.59429e+07	0.35	0.00925
721	000012	2011-11-11	1	12.45	12.03	27116336	15710156	1.59954e+07	0.42	0.01321
721	000012	2011-11-14	1	12.49	12.23	36861654	1.611e+07	1.64025e+07	0.26	0.01796
721	000012	2011-11-15	1	12.68	12.36	35885918	1.62003e+07	1.64945e+07	0.32	0.01748
721	000012	2011-11-16	1	12.95	12.21	51879375	1.57746e+07	1.60611e+07	0.74	0.02528
721	000012	2011-11-17	1	12.3	11.91	27148376	1.54264e+07	1.57065e+07	0.39	0.01323
721	000012	2011-11-18	1	11.79	11.2	37776844	1.44848e+07	1.47478e+07	0.59	0.01841
721	000012	2011-11-21	1	11.35	11.07	17976057	1.45235e+07	1.47872e+07	0.28	0.00876
721	000012	2011-11-22	1	11.26	11.01	11893200	1.44848e+07	1.47478e+07	0.25	0.00579
721	000012	2011-11-23	1	11.3	10.98	14910106	1.42268e+07	1.44852e+07	0.32	0.00726
721	000012	2011-11-24	1	11.07	10.67	17060327	1.40979e+07	1.43539e+07	0.4	0.00831
721	000012	2011-11-25	1	10.97	10.7	11299213	1.38399e+07	1.40912e+07	0.27	0.00551
721	000012	2011-11-28	1	10.88	10.61	10289945	1.38657e+07	1.41175e+07	0.27	0.00501
721	000012	2011-11-29	1	11.25	10.84	32980890	1.43429e+07	1.46034e+07	0.41	0.01607
721	000012	2011-11-30	1	11.11	10.24	28341972	1.34401e+07	1.36841e+07	0.87	0.01381
721	000012	2011-12-01	1	10.88	10.46	34292569	1.35561e+07	1.38023e+07	0.42	0.01671
721	000012	2011-12-02	1	10.45	10.01	18653763	1.30789e+07	1.33164e+07	0.44	0.00909
721	000012	2011-12-05	1	10.08	9.6	22175621	1.24082e+07	1.26335e+07	0.48	0.0108
721	000012	2011-12-06	1	9.8	9.51	14917761	1.26017e+07	1.28305e+07	0.29	0.00727
721	000012	2011-12-07	1	9.86	9.64	13572010	1.25114e+07	1.27386e+07	0.22	0.00661
721	000012	2011-12-08	1	9.87	9.39	21547251	1.24469e+07	1.26729e+07	0.48	0.0105
721	000012	2011-12-09	1	9.69	9.37	18364422	1.21889e+07	1.24102e+07	0.32	0.00895
721	000012	2011-12-12	1	9.55	9.36	13606297	1.20728e+07	1.2292e+07	0.19	0.00663
721	000012	2011-12-13	1	9.38	9.01	22872520	1.18536e+07	1.20688e+07	0.37	0.01114
721	000012	2011-12-14	1	9.33	9.05	12964536	1.17375e+07	1.19506e+07	0.28	0.00632
721	000012	2011-12-15	1	9.1	8.72	19392034	1.12731e+07	1.14778e+07	0.38	0.00945
721	000012	2011-12-16	1	9.18	8.73	21232704	1.17375e+07	1.19506e+07	0.45	0.01035
721	000012	2011-12-19	1	9.49	8.97	43556285	1.22276e+07	1.24496e+07	0.52	0.02122
721	000012	2011-12-20	1	9.55	9.18	30796600	1.19052e+07	1.21213e+07	0.37	0.01501
721	000012	2011-12-21	1	9.38	8.82	27616873	1.13892e+07	1.1596e+07	0.56	0.01346
721	000012	2011-12-22	1	9.15	8.51	28926076	1.1802e+07	1.20163e+07	0.64	0.01409
721	000012	2011-12-23	1	9.45	9.01	40209118	1.19567e+07	1.21739e+07	0.44	0.01959
721	000012	2011-12-26	1	9.35	9.06	19398658	1.16988e+07	1.19112e+07	0.29	0.00945
721	000012	2011-12-27	1	9.09	8.75	15620930	1.13505e+07	11556627	0.34	0.00761
721	000012	2011-12-28	1	9.14	8.55	24050437	1.16988e+07	1.19112e+07	0.59	0.01172
721	000012	2011-12-29	1	9.27	8.93	23049936	1.18149e+07	1.20294e+07	0.34	0.01123
721	000012	2011-12-30	1	9.18	8.9	45528898	1.16859e+07	1.18981e+07	0.28	0.02218
721	000012	2012-01-04	2	9.13	8.61	31650440	1.11184e+07	1.13202e+07	0.52	0.01542
721	000012	2012-01-05	3	8.6	8.16	23486878	1.05766e+07	1.07687e+07	0.44	0.01144
721	000012	2012-01-06	3	8.29	7.94	19859120	1.06669e+07	1.08606e+07	0.35	0.00968
721	000012	2012-01-09	3	8.74	8.18	33861014	11221540	1.14253e+07	0.56	0.0165
721	000012	2012-01-10	3	9.57	8.63	84187331	12343694	1.25678e+07	0.94	0.04102
721	000012	2012-01-11	3	9.9	9.54	88178609	1.26017e+07	1.28305e+07	0.36	0.04296
721	000012	2012-01-12	3	10.14	9.63	66056514	1.25888e+07	1.28173e+07	0.51	0.03218
721	000012	2012-01-13	3	9.76	9.13	58344310	1.20083e+07	1.22264e+07	0.63	0.02843
721	000012	2012-01-16	3	9.4	9	32439137	1.16085e+07	1.18193e+07	0.4	0.01581
721	000012	2012-01-17	3	9.9	8.93	66705671	1.27693e+07	1.30012e+07	0.97	0.0325
721	000012	2012-01-18	3	10.2	9.69	77464198	1.25759e+07	1.28042e+07	0.51	0.03774
721	000012	2012-01-19	3	10.25	9.67	57866121	1.30531e+07	1.32901e+07	0.58	0.02819
721	000012	2012-01-20	3	10.25	9.92	45616338	1.3066e+07	1.33033e+07	0.33	0.02223
721	000012	2012-01-30	3	10.18	9.83	26649929	1.27435e+07	1.29749e+07	0.35	0.01298
721	000012	2012-01-31	3	9.94	9.68	18707074	1.27435e+07	1.29749e+07	0.26	0.00911
721	000012	2012-02-01	3	10.05	9.58	26250635	1.24082e+07	1.26335e+07	0.47	0.01279
721	000012	2012-02-02	3	10.04	9.58	36583044	1.29112e+07	1.31457e+07	0.46	0.01782
721	000012	2012-02-03	3	10.45	9.9	61649892	1.32337e+07	1.3474e+07	0.55	0.03004
721	000012	2012-02-06	3	10.67	10.22	66166725	1.36206e+07	1.3868e+07	0.45	0.03224
721	000012	2012-02-07	3	10.48	10.15	40198661	1.32595e+07	1.35002e+07	0.33	0.01959
721	000012	2012-02-08	3	10.72	10.2	47009200	1.3698e+07	1.39467e+07	0.52	0.0229
721	000012	2012-02-09	3	10.94	10.53	59424832	1.3827e+07	1.40781e+07	0.41	0.02895
721	000012	2012-02-10	3	10.88	10.51	43284677	1.36722e+07	1.39205e+07	0.37	0.02109
721	000012	2012-02-13	3	11	10.36	52323757	1.4085e+07	1.43407e+07	0.64	0.02549
721	000012	2012-02-14	3	11.1	10.75	39777156	1.40076e+07	1.42619e+07	0.35	0.01938
721	000012	2012-02-15	3	11.14	10.67	46574804	1.4214e+07	1.4472e+07	0.47	0.02269
721	000012	2012-02-16	3	11.07	10.77	34442392	1.4085e+07	1.43407e+07	0.3	0.01678
721	000012	2012-02-17	3	10.99	10.68	24839560	1.38915e+07	1.41437e+07	0.31	0.0121
721	000012	2012-02-20	3	11.2	10.78	45837799	1.40979e+07	1.43539e+07	0.42	0.02233
721	000012	2012-02-21	3	10.98	10.64	36185082	1.41108e+07	1.4367e+07	0.34	0.01763
721	000012	2012-02-22	3	11.17	10.83	38265996	1.43042e+07	1.4564e+07	0.34	0.01864
721	000012	2012-02-23	3	11.2	10.91	32917535	1.42011e+07	1.44589e+07	0.29	0.01604
721	000012	2012-02-24	3	11.4	10.85	64082583	1.46654e+07	1.49317e+07	0.55	0.03122
721	000012	2012-02-27	3	11.53	11.27	61008526	1.45364e+07	1.48004e+07	0.26	0.02973
721	000012	2012-02-28	3	11.27	11.02	41830470	1.42784e+07	1.45377e+07	0.25	0.02038
721	000012	2012-02-29	3	11.09	10.82	33110574	1.40076e+07	1.42619e+07	0.27	0.01613
721	000012	2012-03-01	3	11.03	10.78	26958958	1.40721e+07	1.43276e+07	0.25	0.01314
721	000012	2012-03-02	3	11.16	10.91	28541713	1.43687e+07	1.46296e+07	0.25	0.01391
721	000012	2012-03-05	3	11.32	11.12	36350033	1.43558e+07	1.46165e+07	0.2	0.01771
721	000012	2012-03-06	3	11.08	10.7	33969384	1.38915e+07	1.41437e+07	0.38	0.01655
721	000012	2012-03-07	3	10.81	10.57	25636639	1.36851e+07	1.39336e+07	0.24	0.01249
721	000012	2012-03-08	3	10.82	10.66	24558532	1.38141e+07	1.40649e+07	0.16	0.01197
721	000012	2012-03-09	3	11.14	10.75	37119946	1.43687e+07	1.46296e+07	0.39	0.01809
721	000012	2012-03-12	3	11.2	11.01	31875308	1.43558e+07	1.46165e+07	0.19	0.01553
721	000012	2012-03-13	3	11.44	11.08	58039687	1.47041e+07	1.49711e+07	0.36	0.02828
721	000012	2012-03-14	3	11.5	10.5	73531972	1.37367e+07	1.39861e+07	1	0.03583
721	000012	2012-03-15	3	10.7	10.16	40028606	1.31821e+07	1.34214e+07	0.54	0.0195
721	000012	2012-03-16	3	10.47	10.16	27928694	1.35045e+07	1.37498e+07	0.31	0.01361
721	000012	2012-03-19	3	10.51	10.28	22709585	1.35432e+07	1.37892e+07	0.23	0.01106
721	000012	2012-03-20	3	10.65	10.27	22646235	1.32724e+07	1.35134e+07	0.38	0.01103
721	000012	2012-03-21	3	10.5	10.22	21756321	1.34143e+07	1.36578e+07	0.28	0.0106
721	000012	2012-03-22	3	10.45	10.18	17761058	1.32595e+07	1.35002e+07	0.27	0.00865
721	000012	2012-03-23	3	10.22	9.83	27423178	1.27306e+07	1.29618e+07	0.39	0.01336
721	000012	2012-03-26	3	9.91	9.51	20199004	1.2434e+07	1.26598e+07	0.4	0.00984
721	000012	2012-03-27	3	9.82	9.61	15595337	1.24469e+07	1.26729e+07	0.21	0.0076
721	000012	2012-03-28	3	9.63	9.13	22172330	1.17891e+07	1.20031e+07	0.5	0.0108
721	000012	2012-03-29	3	9.11	8.73	20087728	1.14021e+07	1.16092e+07	0.38	0.00979
721	000012	2012-03-30	3	9.03	8.85	15195564	1.15569e+07	1.17667e+07	0.18	0.0074
721	000012	2012-04-05	3	9.48	8.9	23714934	1.20728e+07	1.2292e+07	0.58	0.01155
721	000012	2012-04-06	3	9.45	9.3	19622832	1.21115e+07	1.23314e+07	0.15	0.00956
721	000012	2012-04-09	3	9.2	8.52	34736839	1.14279e+07	1.16354e+07	0.68	0.01692
721	000012	2012-04-10	3	9.05	8.7	17817854	1.1673e+07	1.18849e+07	0.35	0.00868
721	000012	2012-04-11	3	9.17	8.85	15545006	1.17117e+07	1.19243e+07	0.32	0.00757
721	000012	2012-04-12	3	9.43	9.07	24608914	1.21115e+07	1.23314e+07	0.36	0.01199
721	000012	2012-04-13	3	9.82	9.5	31201192	1.23953e+07	1.26204e+07	0.32	0.0152
721	000012	2012-04-16	3	9.61	9.41	15155962	1.22663e+07	1.2489e+07	0.2	0.00738
721	000012	2012-04-18	3	9.78	9.3	27791045	1.25759e+07	1.28042e+07	0.48	0.01354
721	000012	2012-04-19	3	9.94	9.66	26073628	1.26662e+07	1.28961e+07	0.28	0.0127
721	000012	2012-04-20	3	9.85	9.61	21095406	1.26404e+07	1.28699e+07	0.24	0.01028
721	000012	2012-04-23	3	9.8	9.42	23940147	1.21631e+07	1.2384e+07	0.38	0.01166
721	000012	2012-04-24	3	9.55	9.03	19262327	1.19825e+07	12200121	0.52	0.00939
721	000012	2012-04-25	3	9.7	9.23	25497750	12343694	1.25678e+07	0.47	0.01242
721	000012	2012-04-26	3	9.95	9.63	30298472	1.26404e+07	1.28699e+07	0.32	0.01476
721	000012	2012-04-27	3	9.86	9.68	14741642	1.25114e+07	1.27386e+07	0.18	0.00718
721	000012	2012-05-02	3	10.04	9.76	25636986	1.28596e+07	1.30931e+07	0.28	0.01249
721	000012	2012-05-03	3	9.98	9.82	14491340	1.27177e+07	1.29487e+07	0.16	0.00706
721	000012	2012-05-04	3	9.92	9.72	17731862	1.27048e+07	1.29355e+07	0.2	0.00864
721	000012	2012-05-07	3	9.99	9.74	19302460	1.28338e+07	1.30669e+07	0.25	0.0094
721	000012	2012-05-08	3	9.95	9.72	17276124	1.27306e+07	1.29618e+07	0.23	0.00842
721	000012	2012-05-09	3	9.79	9.43	20767149	1.2176e+07	1.23971e+07	0.36	0.01012
721	000012	2012-05-10	3	9.5	9.35	13511062	1.20728e+07	1.2292e+07	0.15	0.00658
721	000012	2012-05-11	3	9.49	9.26	11715460	1.19825e+07	12200121	0.23	0.00571
721	000012	2012-05-14	3	9.43	9.18	14862844	1.18536e+07	1.20688e+07	0.25	0.00724
721	000012	2012-05-15	3	9.15	9.02	12740818	1.17891e+07	1.20031e+07	0.13	0.00621
721	000012	2012-05-16	3	9.16	8.98	12542453	1.15827e+07	1.1793e+07	0.18	0.00611
721	000012	2012-05-17	3	9.16	8.98	10362147	1.17762e+07	1.199e+07	0.18	0.00505
721	000012	2012-05-18	3	9.13	8.85	14936597	1.14666e+07	1.16748e+07	0.28	0.00728
721	000012	2012-05-21	3	9.08	8.89	12382488	1.15698e+07	1.17754e+07	0.19	0.00603
721	000012	2012-05-22	3	9.2	9	13349462	1.18407e+07	1.20511e+07	0.2	0.0065
721	000012	2012-05-23	3	9.27	9.11	12727629	1.18665e+07	1.20773e+07	0.16	0.0062
721	000012	2012-05-24	3	9.57	9.22	25902497	1.2176e+07	1.23924e+07	0.35	0.01262
721	000012	2012-05-25	3	9.35	9.05	13445455	1.17504e+07	1.19592e+07	0.3	0.00655
721	000012	2012-05-28	3	9.53	8.93	19769563	1.21631e+07	1.23792e+07	0.6	0.00963
721	000012	2012-05-29	3	10.36	9.45	62788344	1.29112e+07	1.31406e+07	0.91	0.03059
721	000012	2012-05-30	3	10.09	9.85	25495475	1.2808e+07	1.30356e+07	0.24	0.01242
721	000012	2012-05-31	3	10.02	9.81	18017686	1.27177e+07	1.29437e+07	0.21	0.00878
721	000012	2012-06-01	3	9.95	9.53	26190148	1.25114e+07	1.27337e+07	0.42	0.01276
721	000012	2012-06-04	3	9.58	9.22	17076054	1.19052e+07	1.21167e+07	0.36	0.00832
721	000012	2012-06-05	3	9.35	9.18	12287184	1.19309e+07	12142952	0.17	0.00599
721	000012	2012-06-06	3	9.33	9.15	9991405	1.18278e+07	1.20379e+07	0.18	0.00487
721	000012	2012-06-07	3	9.3	9.07	9844924	1.17246e+07	1.19329e+07	0.23	0.0048
721	000012	2012-06-08	3	9.27	9.07	9211348	1.17246e+07	1.19329e+07	0.2	0.00449
721	000012	2012-06-11	3	9.34	9.1	9630530	1.2047e+07	1.22611e+07	0.24	0.00469
721	000012	2012-06-12	3	9.32	9.17	8346043	1.18536e+07	1.20642e+07	0.15	0.00407
721	000012	2012-06-13	3	9.31	9.17	8854893	1.19954e+07	1.22086e+07	0.14	0.00431
721	000012	2012-06-14	3	9.65	9.26	33058998	1.23179e+07	1.25368e+07	0.39	0.01611
721	000012	2012-06-15	3	9.72	9.45	18600329	1.23566e+07	1.25762e+07	0.27	0.00906
721	000012	2012-06-18	3	9.74	9.61	14563420	1.24856e+07	1.27074e+07	0.13	0.0071
721	000012	2012-06-19	3	9.69	9.45	12153836	1.22147e+07	1.24318e+07	0.24	0.00592
721	000012	2012-06-20	3	9.68	9.51	9095498	1.22921e+07	1.25105e+07	0.17	0.00443
721	000012	2012-06-21	3	9.55	9.18	12235365	1.18923e+07	1.21036e+07	0.37	0.00596
721	000012	2012-06-25	3	9.22	9	12275934	1.16214e+07	1.18279e+07	0.22	0.00598
721	000012	2012-06-26	3	9.17	8.91	7921406	1.17891e+07	1.19985e+07	0.26	0.00386
721	000012	2012-06-27	3	9.17	8.98	9067022	1.15757e+07	1.17885e+07	0.19	0.00442
721	000012	2012-06-28	3	9.06	8.8	8161651	1.15555e+07	1.16047e+07	0.26	0.00394
721	000012	2012-06-29	3	9	8.79	7865975	1.17647e+07	1.18148e+07	0.21	0.0038
722	000014	2011-07-01	1	8.15	7.9	2557262	1.62978e+06	1.62978e+06	0.25	0.01268
722	000014	2011-07-04	1	8.26	8.06	2490884	1.66407e+06	1.66407e+06	0.2	0.01235
722	000014	2011-07-05	1	8.43	8.15	2601249	1.67012e+06	1.67012e+06	0.28	0.0129
722	000014	2011-07-06	1	8.3	8.16	1553331	1.66407e+06	1.66407e+06	0.14	0.0077
722	000014	2011-07-07	1	8.32	8.16	2141119	1.64793e+06	1.64793e+06	0.16	0.01062
722	000014	2011-07-08	1	8.35	8.14	2273771	1.656e+06	1.656e+06	0.21	0.01127
722	000014	2011-07-11	1	8.22	8.12	1381002	1.64995e+06	1.64995e+06	0.1	0.00685
722	000014	2011-07-12	1	8.11	7.88	2495142	1.59751e+06	1.59751e+06	0.23	0.01237
722	000014	2011-07-13	1	8.04	7.85	1409368	1.61364e+06	1.61364e+06	0.19	0.00699
722	000014	2011-07-14	1	8.06	7.93	1902531	1.61969e+06	1.61969e+06	0.13	0.00943
722	000014	2011-07-15	1	8.16	7.93	2369565	1.6439e+06	1.6439e+06	0.23	0.01175
722	000014	2011-07-18	1	8.25	8.06	2495871	1.64995e+06	1.64995e+06	0.19	0.01237
722	000014	2011-07-19	1	8.3	8.13	3405979	1.65802e+06	1.65802e+06	0.17	0.01689
722	000014	2011-07-20	1	8.28	8.1	1719994	1.64995e+06	1.64995e+06	0.18	0.00853
722	000014	2011-07-21	1	8.18	8	1697056	1.61364e+06	1.61364e+06	0.18	0.00841
722	000014	2011-07-22	1	8.12	7.97	1211494	1.61969e+06	1.61969e+06	0.15	0.00601
722	000014	2011-07-25	1	8.04	7.51	2904893	1.53094e+06	1.53094e+06	0.53	0.0144
722	000014	2011-07-26	1	7.64	7.53	1346023	1.53699e+06	1.53699e+06	0.11	0.00667
722	000014	2011-07-27	1	7.69	7.53	891121	1.54103e+06	1.54103e+06	0.16	0.00442
722	000014	2011-07-28	1	7.69	7.56	949650	1.53901e+06	1.53901e+06	0.13	0.00471
722	000014	2011-07-29	1	7.75	7.58	1107403	1.54708e+06	1.54708e+06	0.17	0.00549
722	000014	2011-08-01	1	7.79	7.63	1106569	1.55918e+06	1.55918e+06	0.16	0.00549
722	000014	2011-08-02	1	7.71	7.48	1096525	1.52893e+06	1.52893e+06	0.23	0.00544
722	000014	2011-08-03	1	7.65	7.47	875421	1.53296e+06	1.53296e+06	0.18	0.00434
722	000014	2011-08-04	1	7.72	7.6	856623	1.54304e+06	1.54304e+06	0.12	0.00425
722	000014	2011-08-05	1	7.47	7.38	1953169	1.4906e+06	1.4906e+06	0.09	0.00968
722	000014	2011-08-08	1	7.37	6.65	2736693	1.35546e+06	1.35546e+06	0.72	0.01357
722	000014	2011-08-09	1	6.79	6.28	1602418	1.34739e+06	1.34739e+06	0.51	0.00794
722	000014	2011-08-10	1	6.95	6.69	1344103	1.36756e+06	1.36756e+06	0.26	0.00666
722	000014	2011-08-11	1	6.98	6.56	1418951	1.39782e+06	1.39782e+06	0.42	0.00703
722	000014	2011-08-12	1	7.06	6.93	1810263	1.4079e+06	1.4079e+06	0.13	0.00897
722	000014	2011-08-15	1	7.18	6.98	2152422	1.43816e+06	1.43816e+06	0.2	0.01067
722	000014	2011-08-16	1	7.16	6.97	1381812	1.42606e+06	1.42606e+06	0.19	0.00685
722	000014	2011-08-17	1	7.19	6.96	2006828	1.44219e+06	1.44219e+06	0.23	0.00995
722	000014	2011-08-18	1	7.14	6.9	1004000	1.40589e+06	1.40589e+06	0.24	0.00498
722	000014	2011-08-19	1	6.85	6.65	1488785	1.36353e+06	1.36353e+06	0.2	0.00738
722	000014	2011-08-22	1	7	6.76	856972	1.37563e+06	1.37563e+06	0.24	0.00425
722	000014	2011-08-23	1	6.94	6.71	822477	1.39782e+06	1.39782e+06	0.23	0.00408
722	000014	2011-08-24	1	7	6.91	958049	1.40992e+06	1.40992e+06	0.09	0.00475
722	000014	2011-08-25	1	7.21	6.95	2247147	1.44824e+06	1.44824e+06	0.26	0.01114
722	000014	2011-08-26	1	7.2	7.09	1448493	1.43614e+06	1.43614e+06	0.11	0.00718
722	000014	2011-08-29	1	7.17	7.01	1682836	1.44421e+06	1.44421e+06	0.16	0.00834
722	000014	2011-08-30	1	7.22	7.08	1824321	1.43816e+06	1.43816e+06	0.14	0.00904
722	000014	2011-08-31	1	7.15	6.98	1181638	1.43009e+06	1.43009e+06	0.17	0.00586
722	000014	2011-09-01	1	7.12	6.99	966911	1.41799e+06	1.41799e+06	0.13	0.00479
722	000014	2011-09-02	1	7.01	6.8	1150582	1.3716e+06	1.3716e+06	0.21	0.0057
722	000014	2011-09-05	1	6.79	6.61	627904	1.34336e+06	1.34336e+06	0.18	0.00311
722	000014	2011-09-06	1	6.72	6.61	608528	1.33731e+06	1.33731e+06	0.11	0.00302
722	000014	2011-09-07	1	6.78	6.66	934955	1.36353e+06	1.36353e+06	0.12	0.00464
722	000014	2011-09-08	1	6.82	6.66	959633	1.34336e+06	1.34336e+06	0.16	0.00476
722	000014	2011-09-09	1	6.72	6.6	515633	1.33529e+06	1.33529e+06	0.12	0.00256
722	000014	2011-09-13	1	6.56	6.47	767881	1.3131e+06	1.3131e+06	0.09	0.00381
722	000014	2011-09-14	1	6.7	6.52	2060706	1.34941e+06	1.34941e+06	0.18	0.01022
722	000014	2011-09-15	1	6.82	6.65	1362723	1.36353e+06	1.36353e+06	0.17	0.00676
722	000014	2011-09-16	1	6.86	6.7	1289904	1.36554e+06	1.36554e+06	0.16	0.00639
722	000014	2011-09-19	1	6.81	6.62	1053734	1.36554e+06	1.36554e+06	0.19	0.00522
722	000014	2011-09-20	1	6.81	6.67	1051624	1.36958e+06	1.36958e+06	0.14	0.00521
722	000014	2011-09-21	1	7.05	6.76	2386519	1.41799e+06	1.41799e+06	0.29	0.01183
722	000014	2011-09-22	1	7	6.7	1261430	1.35142e+06	1.35142e+06	0.3	0.00625
722	000014	2011-09-23	1	6.84	6.58	1159497	1.3716e+06	1.3716e+06	0.26	0.00575
722	000014	2011-09-26	1	6.84	6.67	1044104	1.34941e+06	1.34941e+06	0.17	0.00518
722	000014	2011-09-27	1	6.8	6.65	522187	1.35748e+06	1.35748e+06	0.15	0.00259
722	000014	2011-09-28	1	6.8	6.51	1374407	1.33125e+06	1.33125e+06	0.29	0.00681
722	000014	2011-09-29	1	6.59	6.18	2488803	1.25057e+06	1.25057e+06	0.41	0.01234
722	000014	2011-09-30	1	6.25	6.02	1508663	1.24049e+06	1.24049e+06	0.23	0.00748
722	000014	2011-10-10	1	6.18	6.11	736039	1.23242e+06	1.23242e+06	0.07	0.00365
722	000014	2011-10-11	1	6.28	6.05	968027	1.24049e+06	1.24049e+06	0.23	0.0048
722	000014	2011-10-12	1	6.39	6.14	1291950	1.28284e+06	1.28284e+06	0.25	0.00641
722	000014	2011-10-13	1	6.42	6.34	744054	1.2889e+06	1.2889e+06	0.08	0.00369
722	000014	2011-10-14	1	6.39	6.24	923499	1.27276e+06	1.27276e+06	0.15	0.00458
722	000014	2011-10-17	1	6.35	6.24	670280	1.27074e+06	1.27074e+06	0.11	0.00332
722	000014	2011-10-18	1	6.28	6.04	992578	1.24049e+06	1.24049e+06	0.24	0.00492
722	000014	2011-10-19	1	6.19	6.07	591888	1244521	1244521	0.12	0.00293
722	000014	2011-10-20	1	6.17	5.95	701482	1.22032e+06	1.22032e+06	0.22	0.00348
722	000014	2011-10-21	1	6.12	6	481368	1.21427e+06	1.21427e+06	0.12	0.00239
722	000014	2011-10-24	1	6.1	5.89	612031	1.22838e+06	1.22838e+06	0.21	0.00303
722	000014	2011-10-25	1	6.26	6.03	1166483	1.25259e+06	1.25259e+06	0.23	0.00578
722	000014	2011-10-26	1	6.32	6.18	1545139	1.25662e+06	1.25662e+06	0.14	0.00766
722	000014	2011-10-27	1	6.34	6.2	855019	1.26873e+06	1.26873e+06	0.14	0.00424
722	000014	2011-10-28	1	6.66	6.31	2722750	1.30907e+06	1.30907e+06	0.35	0.0135
722	000014	2011-10-31	1	6.49	6.34	1510893	1.30503e+06	1.30503e+06	0.15	0.00749
722	000014	2011-11-01	1	6.49	6.34	875798	1.29293e+06	1.29293e+06	0.15	0.00434
722	000014	2011-11-02	1	6.94	6.22	5953658	1.3958e+06	1.3958e+06	0.72	0.02952
722	000014	2011-11-03	1	6.94	6.77	6516941	1.36958e+06	1.36958e+06	0.17	0.03231
722	000014	2011-11-04	1	6.82	6.67	2217929	1.36151e+06	1.36151e+06	0.15	0.011
722	000014	2011-11-07	1	6.96	6.64	2321961	1.36554e+06	1.36554e+06	0.32	0.01151
722	000014	2011-11-08	1	6.75	6.6	1343866	1.33731e+06	1.33731e+06	0.15	0.00666
722	000014	2011-11-09	1	6.71	6.51	1834747	1.34537e+06	1.34537e+06	0.2	0.0091
722	000014	2011-11-10	1	6.6	6.46	1352718	1.30503e+06	1.30503e+06	0.14	0.00671
722	000014	2011-11-11	1	6.58	6.44	993830	1.32117e+06	1.32117e+06	0.14	0.00493
722	000014	2011-11-14	1	6.66	6.54	1182687	1.33932e+06	1.33932e+06	0.12	0.00586
722	000014	2011-11-16	1	6.69	6.38	1300000	1.29696e+06	1.29696e+06	0.31	0.00645
722	000014	2011-11-17	1	6.48	6.36	1012495	1.29696e+06	1.29696e+06	0.12	0.00502
722	000014	2011-11-18	1	6.4	6.21	879619	1.25864e+06	1.25864e+06	0.19	0.00436
722	000014	2011-11-21	1	6.29	6.19	546233	1.26873e+06	1.26873e+06	0.1	0.00271
722	000014	2011-11-22	1	6.33	6.19	547570	1.26267e+06	1.26267e+06	0.14	0.00271
722	000014	2011-11-23	1	6.32	6.21	424999	1.26066e+06	1.26066e+06	0.11	0.00211
722	000014	2011-11-24	1	6.32	6.11	706406	1.26066e+06	1.26066e+06	0.21	0.0035
722	000014	2011-11-25	1	6.29	6.14	367857	1.24049e+06	1.24049e+06	0.15	0.00182
722	000014	2011-11-28	1	6.19	6.03	562713	1.23242e+06	1.23242e+06	0.16	0.00279
722	000014	2011-11-29	1	6.24	6.09	756314	1.25662e+06	1.25662e+06	0.15	0.00375
722	000014	2011-11-30	1	6.23	5.9	1375776	1.20216e+06	1.20216e+06	0.33	0.00682
722	000014	2011-12-01	1	6.24	6.05	1587971	1.23847e+06	1.23847e+06	0.19	0.00787
722	000014	2011-12-02	1	6.15	5.96	630441	1.21023e+06	1.21023e+06	0.19	0.00313
722	000014	2011-12-05	1	6	5.83	641299	1.18603e+06	1.18603e+06	0.17	0.00318
722	000014	2011-12-06	1	5.93	5.82	404182	1.19208e+06	1.19208e+06	0.11	0.002
722	000014	2011-12-07	1	5.94	5.86	359757	1.18603e+06	1.18603e+06	0.08	0.00178
722	000014	2011-12-08	1	5.9	5.73	484784	1.17796e+06	1.17796e+06	0.17	0.0024
722	000014	2011-12-09	1	5.92	5.8	404580	1.18199e+06	1.18199e+06	0.12	0.00201
722	000014	2011-12-12	1	5.86	5.68	430316	1.14972e+06	1.14972e+06	0.18	0.00213
722	000014	2011-12-13	1	5.71	5.4	645212	1.09526e+06	1.09526e+06	0.31	0.0032
722	000014	2011-12-14	1	5.45	5.28	383190	1.06904e+06	1.06904e+06	0.17	0.0019
722	000014	2011-12-15	1	5.34	5.16	887422	1.06097e+06	1.06097e+06	0.18	0.0044
722	000014	2011-12-16	1	5.41	5.18	553810	1.08316e+06	1.08316e+06	0.23	0.00275
722	000014	2011-12-19	1	5.35	5.21	399751	1.06904e+06	1.06904e+06	0.14	0.00198
722	000014	2011-12-20	1	5.44	5.26	445757	1.06702e+06	1.06702e+06	0.18	0.00221
722	000014	2011-12-21	1	5.4	5.16	463469	1.04483e+06	1.04483e+06	0.24	0.0023
722	000014	2011-12-22	1	5.16	4.75	1278959	994407	994407	0.41	0.00634
722	000014	2011-12-23	1	5.05	4.88	619746	1.00651e+06	1.00651e+06	0.17	0.00307
722	000014	2011-12-26	1	5.04	4.89	458126	998441	998441	0.15	0.00227
722	000014	2011-12-27	1	4.97	4.77	641804	968185	968185	0.2	0.00318
722	000014	2011-12-28	1	4.84	4.68	731079	962134	962134	0.16	0.00362
722	000014	2011-12-29	1	4.82	4.73	432018	962134	962134	0.09	0.00214
722	000014	2011-12-30	1	4.93	4.76	615510	988355	988355	0.17	0.00305
722	000014	2012-01-04	2	5	4.75	447930	968185	968185	0.25	0.00222
722	000014	2012-01-05	3	4.8	4.5	571553	913724	913724	0.3	0.00283
722	000014	2012-01-06	3	4.6	4.44	514339	927844	927844	0.16	0.00255
722	000014	2012-01-09	3	4.81	4.59	670312	966168	966168	0.22	0.00332
722	000014	2012-01-10	3	5.05	4.73	1401852	1.01256e+06	1.01256e+06	0.32	0.00695
722	000014	2012-01-11	3	5.04	4.94	906702	1.01256e+06	1.01256e+06	0.1	0.0045
722	000014	2012-01-12	3	5.34	4.95	1269762	1.02265e+06	1.02265e+06	0.39	0.0063
722	000014	2012-01-13	3	5.06	4.8	1116104	974236	974236	0.26	0.00553
722	000014	2012-01-16	3	4.91	4.75	602701	968185	968185	0.16	0.00299
722	000014	2012-01-17	3	5.05	4.74	934007	1.01861e+06	1.01861e+06	0.31	0.00463
722	000014	2012-01-18	3	5.14	4.94	1066253	1.00449e+06	1.00449e+06	0.2	0.00529
722	000014	2012-01-19	3	5.09	4.93	1060031	1.01659e+06	1.01659e+06	0.16	0.00526
722	000014	2012-01-20	3	5.12	4.98	917987	1.02466e+06	1.02466e+06	0.14	0.00455
722	000014	2012-01-30	3	5.1	4.97	693100	1.00449e+06	1.00449e+06	0.13	0.00344
722	000014	2012-01-31	3	5.01	4.86	819866	1.00046e+06	1.00046e+06	0.15	0.00406
722	000014	2012-02-01	3	5	4.88	679772	988355	988355	0.12	0.00337
722	000014	2012-02-02	3	5.03	4.87	1092758	1.01458e+06	1.01458e+06	0.16	0.00542
722	000014	2012-02-03	3	5.53	5.53	4335958	1.11543e+06	1.11543e+06	0	0.0215
722	000014	2012-02-06	3	5.72	5.42	7641800	1.09728e+06	1.09728e+06	0.3	0.03789
722	000014	2012-02-07	3	5.42	5.26	3154436	1.07711e+06	1.07711e+06	0.16	0.01564
722	000014	2012-02-08	3	5.46	5.29	3035868	1.09728e+06	1.09728e+06	0.17	0.01505
722	000014	2012-02-09	3	5.65	5.37	4852583	1.11341e+06	1.11341e+06	0.28	0.02406
722	000014	2012-02-10	3	5.74	5.5	4249021	1.11946e+06	1.11946e+06	0.24	0.02107
722	000014	2012-02-13	3	5.54	5.35	3001560	1.10938e+06	1.10938e+06	0.19	0.01488
722	000014	2012-02-14	3	5.78	5.38	4204940	1.14367e+06	1.14367e+06	0.4	0.02085
722	000014	2012-02-15	3	6.05	5.55	5532311	1.18603e+06	1.18603e+06	0.5	0.02743
722	000014	2012-02-16	3	6.02	5.77	5547487	1.20418e+06	1.20418e+06	0.25	0.0275
722	000014	2012-02-17	3	6.01	5.8	2275173	1.18603e+06	1.18603e+06	0.21	0.01128
722	000014	2012-02-20	3	6.13	5.91	3793618	1.20216e+06	1.20216e+06	0.22	0.01881
722	000014	2012-02-21	3	6.02	5.78	3422457	1.2062e+06	1.2062e+06	0.24	0.01697
722	000014	2012-02-22	3	6.14	5.91	3685000	1.22032e+06	1.22032e+06	0.23	0.01827
722	000014	2012-02-23	3	6.09	5.91	2340688	1.2062e+06	1.2062e+06	0.18	0.0116
722	000014	2012-02-24	3	6.42	5.88	6867009	1.25461e+06	1.25461e+06	0.54	0.03404
722	000014	2012-02-27	3	6.76	6.29	10013691	1.301e+06	1.301e+06	0.47	0.04965
722	000014	2012-02-28	3	6.57	6.34	3964225	1.30705e+06	1.30705e+06	0.23	0.01965
722	000014	2012-02-29	3	6.35	6.16	2900445	1244521	1244521	0.19	0.01438
722	000014	2012-03-01	3	6.32	6.04	2794682	1.25864e+06	1.25864e+06	0.28	0.01386
722	000014	2012-03-02	3	6.5	6.18	3606286	1.29495e+06	1.29495e+06	0.32	0.01788
722	000014	2012-03-05	3	6.45	6.25	2447011	1.26469e+06	1.26469e+06	0.2	0.01213
722	000014	2012-03-06	3	6.25	6.1	2030303	1.23645e+06	1.23645e+06	0.15	0.01007
722	000014	2012-03-07	3	6.18	5.98	2392520	1.21023e+06	1.21023e+06	0.2	0.01186
722	000014	2012-03-08	3	6.13	6.01	2752858	1.22637e+06	1.22637e+06	0.12	0.01365
722	000014	2012-03-09	3	6.15	6.04	2030901	1.24049e+06	1.24049e+06	0.11	0.01007
722	000014	2012-03-12	3	6.18	6.01	3139726	1.22637e+06	1.22637e+06	0.17	0.01557
722	000014	2012-03-13	3	6.23	6.01	3097587	1.25662e+06	1.25662e+06	0.22	0.01536
722	000014	2012-03-14	3	6.3	5.75	4330809	1.16989e+06	1.16989e+06	0.55	0.02147
722	000014	2012-03-15	3	5.8	5.48	3298971	1.11341e+06	1.11341e+06	0.32	0.01636
722	000014	2012-03-16	3	5.65	5.47	1800450	1.13963e+06	1.13963e+06	0.18	0.00893
722	000014	2012-03-19	3	5.73	5.56	1590857	1.15174e+06	1.15174e+06	0.17	0.00789
722	000014	2012-03-20	3	5.77	5.62	1379334	1.1356e+06	1.1356e+06	0.15	0.00684
722	000014	2012-03-21	3	5.72	5.48	1991811	1.13762e+06	1.13762e+06	0.24	0.00987
722	000014	2012-03-22	3	5.78	5.58	2116197	1.1598e+06	1.1598e+06	0.2	0.01049
722	000014	2012-03-23	3	5.83	5.63	2400392	1.1477e+06	1.1477e+06	0.2	0.0119
722	000014	2012-03-26	3	5.75	5.6	993444	1.14165e+06	1.14165e+06	0.15	0.00493
722	000014	2012-03-27	3	5.73	5.65	939685	1.14972e+06	1.14972e+06	0.08	0.00466
722	000014	2012-03-28	3	5.7	5.3	1941243	1.07509e+06	1.07509e+06	0.4	0.00962
722	000014	2012-03-29	3	5.35	5.14	1870535	1.04887e+06	1.04887e+06	0.21	0.00927
722	000014	2012-03-30	3	5.29	5.19	895175	1.065e+06	1.065e+06	0.1	0.00444
722	000014	2012-04-05	3	5.44	5.23	1002320	1.09123e+06	1.09123e+06	0.21	0.00497
722	000014	2012-04-06	3	5.56	5.38	1626183	1.11341e+06	1.11341e+06	0.18	0.00806
722	000014	2012-04-09	3	5.54	5.43	1278712	1.10333e+06	1.10333e+06	0.11	0.00634
722	000014	2012-04-10	3	5.55	5.23	1412492	1.11946e+06	1.11946e+06	0.32	0.007
722	000014	2012-04-11	3	6.11	5.75	4637614	1.23242e+06	1.23242e+06	0.36	0.02299
722	000014	2012-04-12	3	6.72	6.44	27275799	1.35546e+06	1.35546e+06	0.28	0.13523
722	000014	2012-04-13	3	7.39	7.39	9457550	1.4906e+06	1.4906e+06	0	0.04689
722	000014	2012-04-16	3	8.13	8.13	6100165	1.63986e+06	1.63986e+06	0	0.03024
722	000014	2012-04-17	3	8.94	8.13	53094371	1.66608e+06	1.66608e+06	0.81	0.26323
722	000014	2012-04-18	3	9.09	7.73	45389843	1.77299e+06	1.77299e+06	1.36	0.22503
722	000014	2012-04-19	3	8.5	7.91	34054835	1.656e+06	1.656e+06	0.59	0.16883
722	000014	2012-04-20	3	9	8.03	34568365	1.68827e+06	1.68827e+06	0.97	0.17138
722	000014	2012-04-23	3	8.46	7.89	25151479	1.6439e+06	1.6439e+06	0.57	0.12469
722	000014	2012-04-24	3	8.97	7.91	41058127	1.8093e+06	1.8093e+06	1.06	0.20356
722	000014	2012-04-26	3	9.87	8.56	53259443	1.77299e+06	1.77299e+06	1.31	0.26405
722	000014	2012-04-27	3	8.83	8.01	27987305	1.64793e+06	1.64793e+06	0.82	0.13875
722	000014	2012-05-02	3	8.4	7.75	19757093	1.63179e+06	1.63179e+06	0.65	0.09795
722	000014	2012-05-03	3	8.47	7.95	20308523	1.66003e+06	1.66003e+06	0.52	0.10068
722	000014	2012-05-04	3	8.23	7.97	14131309	1.63583e+06	1.63583e+06	0.26	0.07006
722	000014	2012-05-07	3	8.26	8.01	12709274	1.65398e+06	1.65398e+06	0.25	0.06301
722	000014	2012-05-08	3	8.75	7.8	21161078	1.60154e+06	1.60154e+06	0.95	0.10491
722	000014	2012-05-09	3	7.98	7.6	12981471	1.58339e+06	1.58339e+06	0.38	0.06436
722	000014	2012-05-10	3	7.85	7.55	10875419	1.53498e+06	1.53498e+06	0.3	0.05392
722	000014	2012-05-11	3	7.69	7.39	8776870	1.49867e+06	1.49867e+06	0.3	0.04351
722	000014	2012-05-14	3	7.63	7.41	6779289	1.5027e+06	1.5027e+06	0.22	0.03361
722	000014	2012-05-15	3	7.47	7.11	6627191	1.47446e+06	1.47446e+06	0.36	0.03286
722	000014	2012-05-16	3	7.63	7.36	11943558	1.48455e+06	1.48455e+06	0.27	0.05921
722	000014	2012-05-17	3	7.68	7.2	12752705	1.52287e+06	1.52287e+06	0.48	0.06322
722	000014	2012-05-18	3	7.44	6.81	14060577	1.38571e+06	1.38571e+06	0.63	0.06971
722	000014	2012-05-21	3	7.05	6.8	6589023	1.40387e+06	1.40387e+06	0.25	0.03267
722	000014	2012-05-22	3	7.14	6.9	7686369	1.44018e+06	1.44018e+06	0.24	0.03811
722	000014	2012-05-23	3	7.85	7.07	33215001	1.58339e+06	1.58339e+06	0.78	0.16467
722	000014	2012-05-24	3	7.85	7.45	17061297	1.53699e+06	1.53699e+06	0.4	0.08459
722	000014	2012-05-25	3	8.07	7.54	23302366	1.58944e+06	1.58944e+06	0.53	0.11553
722	000014	2012-05-28	3	7.84	7.09	13500061	1.55111e+06	1.55111e+06	0.75	0.06693
722	000014	2012-05-29	3	7.66	7.38	11026318	1.53498e+06	1.53498e+06	0.28	0.05467
722	000014	2012-05-30	3	7.85	7.45	9242926	1.52489e+06	1.52489e+06	0.4	0.04582
722	000014	2012-05-31	3	7.6	7.28	7445375	1.4906e+06	1.4906e+06	0.32	0.03691
722	000014	2012-06-01	3	7.46	7.28	5733480	1.48052e+06	1.48052e+06	0.18	0.02843
722	000014	2012-06-04	3	7.25	6.85	8852321	1.38168e+06	1.38168e+06	0.4	0.04389
722	000014	2012-06-05	3	7.03	6.79	6357722	1.40992e+06	1.40992e+06	0.24	0.03152
722	000014	2012-06-06	3	7.28	6.98	6519156	1.42606e+06	1.42606e+06	0.3	0.03232
722	000014	2012-06-07	3	7.72	7.06	14507955	1.48253e+06	1.48253e+06	0.66	0.07193
722	000014	2012-06-08	3	8.02	7.56	24345605	1.56725e+06	1.56725e+06	0.46	0.1207
722	000014	2012-06-11	3	8.08	7.44	20638148	1.62978e+06	1.62978e+06	0.64	0.10232
722	000014	2012-06-12	3	8.08	7.8	11739193	1.57733e+06	1.57733e+06	0.28	0.0582
722	000014	2012-06-13	3	8.04	7.67	10584680	1.59347e+06	1.59347e+06	0.37	0.05248
722	000014	2012-06-14	3	7.88	7.58	7623293	1.5491e+06	1.5491e+06	0.3	0.03779
722	000014	2012-06-15	3	7.73	7.26	9035393	1.4906e+06	1.4906e+06	0.47	0.0448
722	000014	2012-06-18	3	7.57	7.37	5166744	1.51077e+06	1.51077e+06	0.2	0.02562
722	000014	2012-06-19	3	8.1	7.4	15130132	1.60154e+06	1.60154e+06	0.7	0.07501
722	000014	2012-06-20	3	8.16	7.72	15231562	1.64188e+06	1.64188e+06	0.44	0.07551
722	000014	2012-06-21	3	8.95	7.99	19584618	1.80526e+06	1.80526e+06	0.96	0.0971
722	000014	2012-06-25	3	9.85	9.3	22027435	1.9868e+06	1.9868e+06	0.55	0.10921
722	000014	2012-06-26	3	10.5	9.18	51016300	2.0231e+06	2.0231e+06	1.32	0.25293
722	000014	2012-06-27	3	10.17	9.39	29788521	1.93032e+06	1.93032e+06	0.78	0.14768
722	000014	2012-06-28	3	10.53	9.69	52486086	2.03521e+06	2.03521e+06	0.84	0.26021
722	000014	2012-06-29	3	9.78	9.08	33538270	1.95654e+06	1.95654e+06	0.7	0.16627
723	000016	2011-07-01	1	4.43	4.37	5602276	2.6396e+06	3.51251e+06	0.06	0.00557
723	000016	2011-07-04	1	4.49	4.41	7911911	2.6876e+06	3.57637e+06	0.08	0.00787
723	000016	2011-07-05	1	4.55	4.44	12004519	2.6996e+06	3.59234e+06	0.11	0.01194
723	000016	2011-07-06	1	4.57	4.46	9250650	2.71159e+06	3.6083e+06	0.11	0.0092
723	000016	2011-07-07	1	4.52	4.44	6897405	2.6816e+06	3.56839e+06	0.08	0.00686
723	000016	2011-07-08	1	4.53	4.45	5797161	2.70559e+06	3.60032e+06	0.08	0.00576
723	000016	2011-07-11	1	4.53	4.48	5887174	2.71159e+06	3.6083e+06	0.05	0.00585
723	000016	2011-07-12	1	4.5	4.4	7354389	2.6576e+06	3.53646e+06	0.1	0.00731
723	000016	2011-07-13	1	4.48	4.41	7819647	2.6756e+06	3.5604e+06	0.07	0.00778
723	000016	2011-07-14	1	4.48	4.44	9977428	2.6816e+06	3.56839e+06	0.04	0.00992
723	000016	2011-07-15	1	4.45	4.36	18256361	2.6396e+06	3.51251e+06	0.09	0.01815
723	000016	2011-07-18	1	4.46	4.4	14929208	2.6756e+06	3.5604e+06	0.06	0.01485
723	000016	2011-07-19	1	4.48	4.38	14224093	2.6696e+06	3.55242e+06	0.1	0.01415
723	000016	2011-07-20	1	4.46	4.35	14213754	2.6336e+06	3.50452e+06	0.11	0.01413
723	000016	2011-07-21	1	4.39	4.3	8369490	2.58561e+06	3.44066e+06	0.09	0.00832
723	000016	2011-07-22	1	4.34	4.29	5806363	2.59161e+06	3.44864e+06	0.05	0.00577
723	000016	2011-07-26	1	4.18	4.09	10260261	2.48963e+06	3.31293e+06	0.09	0.0102
723	000016	2011-07-27	1	4.17	4.09	5094157	2.49563e+06	3.32092e+06	0.08	0.00507
723	000016	2011-07-28	1	4.13	4.08	5740722	2.45963e+06	3.27302e+06	0.05	0.00571
723	000016	2011-07-29	1	4.12	4.05	4276053	2.44163e+06	3.24907e+06	0.07	0.00425
723	000016	2011-08-01	1	4.11	4.05	2831367	2.44763e+06	3.25705e+06	0.06	0.00282
723	000016	2011-08-02	1	4.08	3.94	5696878	2.40564e+06	3.20117e+06	0.14	0.00567
723	000016	2011-08-03	1	4.01	3.95	5005429	2.38764e+06	3.17722e+06	0.06	0.00498
723	000016	2011-08-04	1	4.03	3.97	4118405	2.39964e+06	3.19319e+06	0.06	0.0041
723	000016	2011-08-05	1	3.93	3.86	5216398	2.33965e+06	3.11336e+06	0.07	0.00519
723	000016	2011-08-08	1	3.89	3.52	10935025	2.21367e+06	2.94572e+06	0.37	0.01087
723	000016	2011-08-09	1	3.63	3.46	8320798	2.15368e+06	2.86589e+06	0.17	0.00827
723	000016	2011-08-10	1	3.72	3.6	6374063	2.16568e+06	2.88185e+06	0.12	0.00634
723	000016	2011-08-11	1	3.66	3.5	9144373	2.18967e+06	2.91378e+06	0.16	0.00909
723	000016	2011-08-12	1	3.77	3.67	9448972	2.21967e+06	2.9537e+06	0.1	0.0094
723	000016	2011-08-15	1	3.75	3.69	7471341	2.24366e+06	2.98563e+06	0.06	0.00743
723	000016	2011-08-16	1	3.82	3.73	7379073	2.24966e+06	2.99361e+06	0.09	0.00734
723	000016	2011-08-17	1	3.76	3.7	4612862	2.22567e+06	2.96168e+06	0.06	0.00459
723	000016	2011-08-18	1	3.77	3.68	5771818	2.21367e+06	2.94572e+06	0.09	0.00574
723	000016	2011-08-19	1	3.65	3.55	5445655	2.17167e+06	2.88983e+06	0.1	0.00542
723	000016	2011-08-22	1	3.66	3.57	3168438	2.15968e+06	2.87387e+06	0.09	0.00315
723	000016	2011-08-23	1	3.68	3.6	4201458	2.20167e+06	2.92975e+06	0.08	0.00418
723	000016	2011-08-24	1	3.71	3.63	4529340	2.18367e+06	2.9058e+06	0.08	0.0045
723	000016	2011-08-25	1	3.75	3.64	6847789	2.24366e+06	2.98563e+06	0.11	0.00681
723	000016	2011-08-26	1	3.81	3.72	6008759	2.24966e+06	2.99361e+06	0.09	0.00598
723	000016	2011-08-29	1	3.75	3.7	3411161	2.22567e+06	2.96168e+06	0.05	0.00339
723	000016	2011-08-30	1	3.81	3.71	5375704	2.23766e+06	2.97765e+06	0.1	0.00535
723	000016	2011-08-31	1	3.75	3.66	3233053	2.24366e+06	2.98563e+06	0.09	0.00322
723	000016	2011-09-01	1	3.76	3.68	4274494	2.22567e+06	2.96168e+06	0.08	0.00425
723	000016	2011-09-02	1	3.73	3.63	3641469	2.18967e+06	2.91378e+06	0.1	0.00362
723	000016	2011-09-05	1	3.62	3.54	2963660	2.12368e+06	2.82597e+06	0.08	0.00295
723	000016	2011-09-06	1	3.58	3.5	2142187	2.12368e+06	2.82597e+06	0.08	0.00213
723	000016	2011-09-07	1	3.72	3.55	6682289	2.22567e+06	2.96168e+06	0.17	0.00665
723	000016	2011-09-08	1	3.76	3.66	4865085	2.19567e+06	2.92177e+06	0.1	0.00484
723	000016	2011-09-09	1	3.7	3.65	2067365	2.18967e+06	2.91378e+06	0.05	0.00206
723	000016	2011-09-13	1	3.62	3.58	1981471	2.16568e+06	2.88185e+06	0.04	0.00197
723	000016	2011-09-14	1	3.64	3.55	2468976	2.18367e+06	2.9058e+06	0.09	0.00246
723	000016	2011-09-15	1	3.8	3.63	9612347	2.23766e+06	2.97765e+06	0.17	0.00956
723	000016	2011-09-16	1	3.83	3.68	9908889	2.26766e+06	3.01756e+06	0.15	0.00985
723	000016	2011-09-19	1	3.78	3.6	6826368	2.17167e+06	2.88983e+06	0.18	0.00679
723	000016	2011-09-20	1	3.68	3.59	3623739	2.19567e+06	2.92177e+06	0.09	0.0036
723	000016	2011-09-21	1	3.75	3.64	5086757	2.24966e+06	2.99361e+06	0.11	0.00506
723	000016	2011-09-22	1	3.9	3.71	18342873	2.27366e+06	3.02555e+06	0.19	0.01824
723	000016	2011-09-23	1	3.95	3.68	18219875	2.33965e+06	3.11336e+06	0.27	0.01812
723	000016	2011-09-26	1	4.08	3.9	26789189	2.35765e+06	3.13731e+06	0.18	0.02664
723	000016	2011-09-27	1	4.01	3.91	10127801	2.36964e+06	3.15327e+06	0.1	0.01007
723	000016	2011-09-28	1	3.99	3.78	11646884	2.30965e+06	3.07344e+06	0.21	0.01158
723	000016	2011-09-29	1	3.81	3.66	7643798	2.21967e+06	2.9537e+06	0.15	0.0076
723	000016	2011-09-30	1	3.76	3.51	6081968	2.17767e+06	2.89782e+06	0.25	0.00605
723	000016	2011-10-10	1	3.67	3.6	3030363	2.16568e+06	2.88185e+06	0.07	0.00301
723	000016	2011-10-11	1	3.97	3.64	20712471	2.31565e+06	3.08143e+06	0.33	0.0206
723	000016	2011-10-12	1	4.09	3.88	22667060	2.42964e+06	3.2331e+06	0.21	0.02254
723	000016	2011-10-13	1	4.1	3.97	20517229	2.42964e+06	3.2331e+06	0.13	0.0204
723	000016	2011-10-14	1	4.2	4	22150492	2.45363e+06	3.26503e+06	0.2	0.02203
723	000016	2011-10-17	1	4.26	4.03	35430865	2.44163e+06	3.24907e+06	0.23	0.03523
723	000016	2011-10-18	1	4.05	3.89	12307383	2.33965e+06	3.11336e+06	0.16	0.01224
723	000016	2011-10-19	1	3.98	3.84	8096054	2.32765e+06	3.09739e+06	0.14	0.00805
723	000016	2011-10-20	1	3.97	3.83	10357726	2.33365e+06	3.10537e+06	0.14	0.0103
723	000016	2011-10-21	1	3.96	3.6	11857818	2.23167e+06	2.96966e+06	0.36	0.01179
723	000016	2011-10-24	1	3.87	3.64	8770704	2.31565e+06	3.08143e+06	0.23	0.00872
723	000016	2011-10-25	1	4.08	3.81	10408142	2.39364e+06	3.1852e+06	0.27	0.01035
723	000016	2011-10-26	1	4.03	3.92	9690762	2.38164e+06	3.16924e+06	0.11	0.00964
723	000016	2011-10-27	1	4.07	3.93	11221699	2.43563e+06	3.24109e+06	0.14	0.01116
723	000016	2011-10-28	1	4.1	4	12476646	2.44163e+06	3.24907e+06	0.1	0.01241
723	000016	2011-10-31	1	4.06	3.94	8938958	2.38164e+06	3.16924e+06	0.12	0.00889
723	000016	2011-11-01	1	4.04	3.92	9000346	2.38164e+06	3.16924e+06	0.12	0.00895
723	000016	2011-11-02	1	4.01	3.85	7369460	2.39964e+06	3.19319e+06	0.16	0.00733
723	000016	2011-11-03	1	4.1	3.99	14306929	2.41764e+06	3.21714e+06	0.11	0.01423
[truncated: 109,585 more rows]
