# Supplementary material for: Direct interaction in digital interactive media and stock performance: Evidence from Panorama
Source: PLoS One. 2024 May 28;19(5):e0302448. doi: 10.1371/journal.pone.0302448 (PMC11132475; doi:10.1371/journal.pone.0302448)
Supplement: S1 Data — (ZIP) [file pone.0302448.s001.zip › PLoS One Data/Plos Data.xlsx]

## Sheet: Data
Daily Stock Return Excluding Cash Dividend Reinvestment	Daily Total Market of the Stock	Annual Circulating Market Value of the Stock	Turnover Rate	Question Sentiment Score	Answer Sentiment Score	Difference in Character Count Between Question and Answer Texts	Response Time	Region	Industry	Listing Date	Debt-to-Assets Ratio	Return on Assets	Return on Equity	Earnings Per Share
-0.062415	1.05798e+07	2.46356e+06	0.0028	-1.02861	-0.218062	-22	1.12551	ZJ	C	2017-01-19	0.34804	0.073157	0.117126	0.685173
-0.062415	1.05798e+07	2.46356e+06	0.0028	1.07212	-2.30604	-6	1.12551	ZJ	C	2017-01-19	0.34804	0.073157	0.117126	0.685173
-0.030475	10944000	15936000	0.0028	3.82549	0.515464	-56	1.12551	AH	C	2015-05-28	0.316328	0.133673	0.20482	1.16443
-0.034682	3.76849e+06	3.22972e+06	0.0028	-0.739075	-1.25575	96	-316.222	HB	F	2016-10-31	0.460917	0.047369	0.07337	0.694347
-0.034682	3.76849e+06	3.22972e+06	0.0028	-0.739075	-2.33726	47	-362.719	HB	F	2016-10-31	0.460917	0.047369	0.07337	0.694347
-0.034682	3.76849e+06	3.22972e+06	0.0028	-0.739075	-1.25575	96	-362.788	HB	F	2016-10-31	0.460917	0.047369	0.07337	0.694347
-0.007421	1855380	1278922	0.0032	1.06056	1.85617	76	-362.83	JS	C	2017-10-25	0.211651	0.05696	0.073947	0.451162
-0.007421	1855380	1278922	0.0032	0.264737	-0.0131224	26	-363.155	JS	C	2017-10-25	0.211651	0.05696	0.073947	0.451162
-0.01437	1515800	963604	0.0032	-0.131108	0.789019	12	-363.628	JS	C	2017-08-07	0.347376	0.028922	0.050053	0.148821
-0.004413	2.30641e+06	3.25785e+06	0.0028	-0.666842	-0.292538	32	-325.628	JS	C	2016-12-19	0.241901	0.100522	0.138728	1.09995
0.004255	2.06727e+06	1.98546e+06	0.0028	-0.226464	0	62	-325.679	GD	C	2015-03-19	0.413053	0.038915	0.044809	0.382646
-0.015056	1.46541e+06	531231	0.0028	-0.577046	3.89279	168	-361.16	SH	C	2017-05-25	0.077982	0.076559	0.087411	0.271191
-0.007421	1855380	1278922	0.0032	-1.90949	-1.59509	84	-322.056	JS	C	2017-10-25	0.211651	0.05696	0.073947	0.451162
0.011616	1532800	777576	0.0032	0.476794	2.17613	16	-322.056	JS	C	2017-10-17	0.321354	0.04766	0.072176	0.30108
0.011616	1532800	777576	0.0032	0.2872	-4.92203	112	-322.24	JS	C	2017-10-17	0.321354	0.04766	0.072176	0.30108
0.011616	1532800	777576	0.0032	-0.390634	0.588227	134	-322.303	JS	C	2017-10-17	0.321354	0.04766	0.072176	0.30108
0.011616	1532800	777576	0.0032	1.64287	0.108926	17	1.09167	JS	C	2017-10-17	0.321354	0.04766	0.072176	0.30108
0.011616	1532800	777576	0.0032	0.965034	2.02613	27	0.773426	JS	C	2017-10-17	0.321354	0.04766	0.072176	0.30108
0.020858	3475000	830100	0.00473	-0.690098	0.0541782	14	0.32191	JS	C	2018-12-24	0.508351	0.031759	0.065785	0.634529
0.009149	4665690	707268	0.0045	1.2677	-2.05973	87	28.0227	XZ	C	2017-07-21	0.287104	0.042678	0.060927	0.131626
0.020464	3.51545e+06	1.81032e+06	0.0045	-0.825454	-1.6094	16	-322.303	ZJ	C	2017-08-18	0.349764	0.055059	0.088376	0.29888
0.02359	2.06057e+06	990897	0.0045	-0.700993	0.501918	61	-322.303	ZJ	E	2017-03-24	0.634475	0.046473	0.140639	0.473011
0.020858	3475000	830100	0.00473	-0.690098	1.50513	24	-322.304	JS	C	2018-12-24	0.508351	0.031759	0.065785	0.634529
0.098124	4.90561e+07	1.42632e+07	0.0045	-1.62218	0.832419	563	-322.308	BJ	J	2017-01-23	0.772159	0.016632	0.076396	0.517906
-0.015247	1.61055e+06	1.00514e+06	0.00417	0.350355	-0.247243	6	-332.032	GD	C	2017-09-06	0.347461	0.004293	0.008026	0.025854
-0.001375	1.46677e+06	803022	0.00417	-0.824131	-1.36707	218	16.0252	JS	C	2017-03-30	0.094701	0.081963	0.094154	0.715807
0.01171	1.84326e+06	651761	0.00473	-0.0909959	-1.51783	55	14.1484	ZJ	C	2017-01-26	0.377878	0.066093	0.093027	0.664141
0.02072	9.37039e+06	8.04189e+06	0.00473	-0.0897053	-2.15877	81	8.81962	SD	I	2016-10-11	0.19539	0.043194	0.057698	0.345132
0.010994	3825600	2.66807e+06	0.00473	-1.21607	-0.617758	30	5.76014	AH	C	2017-06-30	0.376754	0.106427	0.173317	1.47507
0.010994	3825600	2.66807e+06	0.00473	-3.32708	1.80383	87	3.30082	AH	C	2017-06-30	0.376754	0.106427	0.173317	1.47507
0.010994	3825600	2.66807e+06	0.00473	-0.387003	1.11195	90	3.28068	AH	C	2017-06-30	0.376754	0.106427	0.173317	1.47507
-0.003359	1543100	963604	0.00417	0.370989	1.37624	9	2.9536	JS	C	2017-08-07	0.347376	0.028922	0.050053	0.148821
0.013687	1858080	842708	0.00473	1.19378	-4.71928	85	2.94735	ZJ	C	2017-12-04	0.257643	0.058034	0.080655	0.484064
0.013687	1858080	842708	0.00473	-0.367474	0.119095	78	3.10971	ZJ	C	2017-12-04	0.257643	0.058034	0.080655	0.484064
0.013687	1858080	842708	0.00473	-1.38962	-0.208341	11	2.86332	ZJ	C	2017-12-04	0.257643	0.058034	0.080655	0.484064
-0.038202	2.91401e+06	2.53062e+06	0.00473	-1.86603	-0.489542	-1	3.02638	HB	F	1996-11-08	0.555446	0.023212	0.049024	0.172333
0.013687	1858080	842708	0.00473	0.533914	-1.04504	25	3.02568	ZJ	C	2017-12-04	0.257643	0.058034	0.080655	0.484064
0.046614	5.26861e+06	3571443	0.00473	0.258199	1.83993	36	3.02499	GD	C	2016-03-22	0.590057	0.022626	0.065172	0.340647
-0.038202	2.91401e+06	2.53062e+06	0.00473	0.288675	0.177124	1	2.98332	HB	F	1996-11-08	0.555446	0.023212	0.049024	0.172333
-0.013201	1584700	750040	0.00417	-0.0645857	-0.50873	163	2.98193	JS	C	2017-12-29	0.055124	0.043923	0.047074	0.21626
-0.012806	3816000	1.86409e+06	0.00417	0.935865	-0.612572	144	2.98193	ZJ	C	2016-12-20	0.35457	0.092142	0.15116	1.13834
0.008929	2712000	667734	0.00417	-0.49371	-0.528128	31	2.21316	SH	C	2017-05-31	0.210575	-0.004303	0.00944	-0.020412
-0.013115	1.08722e+07	1.24014e+07	0.00417	0.237052	0.375892	2	1.96632	FJ	I	2017-01-04	0.213719	0.244054	0.270724	14.833
0.005894	3.4287e+07	4.74124e+07	0.00417	-2.42959	-2.57916	-19	1.80197	FJ	J	2010-10-13	0.78283	0.011228	0.052662	0.286007
-0.006398	2.04566e+06	564884	0.00417	4.57809	2.14993	103	1.10159	SH	C	2017-10-16	0.214488	0.021196	0.027549	0.102455
0.010557	1.84296e+06	1.85696e+06	0.00497	1.9711	-0.837315	-94	-342.059	SD	C	2016-12-22	0.495701	0.024052	0.05552	0.290625
0.010557	1.84296e+06	1.85696e+06	0.00497	0.984981	-0.837315	-34	-353.227	SD	C	2016-12-22	0.495701	0.024052	0.05552	0.290625
0.010557	1.84296e+06	1.85696e+06	0.00497	-0.00114296	-0.38578	-39	-356.169	SD	C	2016-12-22	0.495701	0.024052	0.05552	0.290625
-0.029129	8.20203e+07	1.02499e+08	0.00417	-1.54425	-1.42873	149	-356.233	BJ	J	2011-12-16	0.903909	0.016565	0.194071	4.66735
-0.003359	1543100	963604	0.00417	-0.119678	-4.10099	7	-356.28	JS	C	2017-08-07	0.347376	0.028922	0.050053	0.148821
-0.029129	8.20203e+07	1.02499e+08	0.00417	-1.71863	-1.85223	185	-357.061	BJ	J	2011-12-16	0.903909	0.016565	0.194071	4.66735
0.000844	1859648	842708	0.00417	0.413151	9.18975	482	1.09339	ZJ	C	2017-12-04	0.257643	0.058034	0.080655	0.484064
-0.029129	8.20203e+07	1.02499e+08	0.00417	-1.38858	-1.15714	30	0.24375	BJ	J	2011-12-16	0.903909	0.016565	0.194071	4.66735
0.034004	2.69025e+06	1.75646e+06	0.00417	0.191362	-0.534037	87	0.243519	JS	C	2014-12-03	0.587165	0.019376	0.043499	0.533173
0.01304	2.82096e+06	2.53062e+06	0.00497	0.288675	-2.22176	128	0	HB	F	1996-11-08	0.555446	0.023212	0.049024	0.172333
-0.029129	8.20203e+07	1.02499e+08	0.00417	0.610426	-1.58065	-10	7.79722	BJ	J	2011-12-16	0.903909	0.016565	0.194071	4.66735
-0.028436	3933540	5487768	0.00497	-0.776656	-1.78402	40	5.99027	JS	C	2010-12-28	0.207552	0.023108	0.030472	0.093849
-0.011236	3.29137e+06	1.64302e+06	0.00497	-2.59656	0.741981	29	5.85903	JS	C	2017-02-09	0.630087	-0.041438	-0.104979	-0.449572
0.00354	3.89465e+06	3.80064e+06	0.00497	-0.781758	-1.44031	19	5.85903	ZJ	C	2015-02-17	0.592772	0.018142	0.047798	0.174034
0.00354	3.89465e+06	3.80064e+06	0.00497	-1.65579	0.505212	33	5.85833	ZJ	C	2015-02-17	0.592772	0.018142	0.047798	0.174034
-0.028436	3933540	5487768	0.00497	2.17754	-0.450899	-7	5.85625	JS	C	2010-12-28	0.207552	0.023108	0.030472	0.093849
0.00354	3.89465e+06	3.80064e+06	0.00497	-0.0746512	0.531764	118	1.78611	ZJ	C	2015-02-17	0.592772	0.018142	0.047798	0.174034
0.00354	3.89465e+06	3.80064e+06	0.00497	-2.3629	-1.12269	47	1.65407	ZJ	C	2015-02-17	0.592772	0.018142	0.047798	0.174034
0.00354	3.89465e+06	3.80064e+06	0.00497	-0.0746512	0.17432	48	1.30278	ZJ	C	2015-02-17	0.592772	0.018142	0.047798	0.174034
0.00354	3.89465e+06	3.80064e+06	0.00497	-0.948683	-0.791801	101	0.708333	ZJ	C	2015-02-17	0.592772	0.018142	0.047798	0.174034
0.00354	3.89465e+06	3.80064e+06	0.00497	-0.781758	-0.434358	199	11.5062	ZJ	C	2015-02-17	0.592772	0.018142	0.047798	0.174034
0.00354	3.89465e+06	3.80064e+06	0.00497	-0.0746512	0.531764	110	11.5027	ZJ	C	2015-02-17	0.592772	0.018142	0.047798	0.174034
-0.008317	1446739	1.48407e+06	0.00497	-0.569009	0.0338458	-33	8.8825	SH	L	2015-03-24	0.287357	-0.052124	-0.070063	-0.633676
-0.008834	21648796	2.79382e+07	0.00497	0.0414519	-0.40973	-166	-357.268	LN	C	2015-12-22	0.278226	0.131769	0.19076	1.03716
0.001914	8.59179e+06	2.20062e+06	0.00497	-0.583975	-0.554708	164	-364.071	SH	C	2017-07-28	0.290258	0.118877	0.177221	1.56439
0.001914	8.59179e+06	2.20062e+06	0.00497	1.58727	0.797724	4	-359.247	SH	C	2017-07-28	0.290258	0.118877	0.177221	1.56439
0.001914	8.59179e+06	2.20062e+06	0.00497	3.03476	0.220374	-33	-313.976	SH	C	2017-07-28	0.290258	0.118877	0.177221	1.56439
0.001511	5.70512e+06	2.67441e+06	0.00497	1.2606	-0.324394	-54	-328.832	SD	F	2017-04-12	0.61087	0.022202	0.057642	0.310524
-0.00093	2.59805e+06	3886400	0.00497	-0.476241	0.290963	48	-334.744	JS	I	2016-12-08	0.332886	0.061972	0.096562	0.418972
-0.00093	2.59805e+06	3886400	0.00497	-0.989793	-0.496028	30	-341.947	JS	I	2016-12-08	0.332886	0.061972	0.096562	0.418972
-0.00093	2.59805e+06	3886400	0.00497	-0.476241	3.83242	174	-343.728	JS	I	2016-12-08	0.332886	0.061972	0.096562	0.418972
-0.00093	2.59805e+06	3886400	0.00497	-0.493601	-1.31393	88	-343.814	JS	I	2016-12-08	0.332886	0.061972	0.096562	0.418972
-0.00093	2.59805e+06	3886400	0.00497	-1.52071	-4.88631	208	-344.914	JS	I	2016-12-08	0.332886	0.061972	0.096562	0.418972
-0.00093	2.59805e+06	3886400	0.00497	0.0199513	-0.125718	140	-352.775	JS	I	2016-12-08	0.332886	0.061972	0.096562	0.418972
-0.003745	1783530	653241	0.00497	-0.781782	2.59547	25	-352.749	ZJ	C	2017-11-13	0.615508	-0.01261	-0.032144	-0.333063
-0.037321	2829000	1.91806e+06	0.00497	-0.467599	-2.13568	37	-352.792	FJ	M	2016-06-28	0.412917	0.05315	0.099257	0.53037
-0.037321	2829000	1.91806e+06	0.00497	-0.467599	-2.13568	37	-327.991	FJ	M	2016-06-28	0.412917	0.05315	0.099257	0.53037
-0.008945	3722880	1.86608e+06	0.00497	-0.516413	-0.873394	12	-337.946	AH	D	2017-01-10	0.279709	0.06477	0.106054	0.658018
0.003127	1.49714e+06	531231	0.00497	-0.877124	-2.06876	89	-338.812	SH	C	2017-05-25	0.077982	0.076559	0.087411	0.271191
0.010557	1.84296e+06	1.85696e+06	0.00497	-0.0518521	1.87189	109	-363.987	SD	C	2016-12-22	0.495701	0.024052	0.05552	0.290625
0.010557	1.84296e+06	1.85696e+06	0.00497	-1.46765	-0.1113	93	-301.042	SD	C	2016-12-22	0.495701	0.024052	0.05552	0.290625
0.010557	1.84296e+06	1.85696e+06	0.00497	-2.37771	1.88969	164	-302.252	SD	C	2016-12-22	0.495701	0.024052	0.05552	0.290625
0.010557	1.84296e+06	1.85696e+06	0.00497	-1.4423	-1.36848	112	6.87153	SD	C	2016-12-22	0.495701	0.024052	0.05552	0.290625
-0.006098	3.18202e+06	3.53531e+06	0.00409	2.1152	2.28614	13	6.44931	ZJ	E	2011-08-16	0.793742	0.016097	0.085369	0.260043
-0.01035	3.18723e+06	946290	0.00409	-0.645497	0.233467	127	2.95417	SD	C	2017-11-06	0.183857	0.096448	0.123739	0.78541
-0.057722	4853744	1.26772e+06	0.00409	-0.5	-1.77581	20	3.24943	ZJ	C	2017-04-20	0.527351	0.054285	0.126461	0.585719
-0.007682	1.7055e+06	2.00259e+06	0.00409	-0.445079	-2.25566	54	3.24363	ZJ	C	2016-04-28	0.480238	0.040827	0.080006	0.870115
-0.004938	2.49585e+07	5.52738e+06	0.00409	-0.845503	-0.98435	10	3.24065	GD	G	2017-03-29	0.445781	0.0359	0.065972	0.166945
0.000668	1.93462e+06	520147	0.00409	2.88358	0.0527902	-27	3.21266	ZJ	C	2017-07-05	0.441636	0.049246	0.100931	0.576407
0.000564	1.09181e+07	2.46356e+06	0.00409	2.17347	-1.91621	-20	2.63218	ZJ	C	2017-01-19	0.34804	0.073157	0.117126	0.685173
-0.057441	2911104	2483712	0.00409	-0.262577	1.12594	139	2.51111	JS	C	2016-12-12	0.141795	0.086162	0.103559	0.657796
0.000668	1.93462e+06	520147	0.00409	0.417727	-0.363808	-4	1.62292	ZJ	C	2017-07-05	0.441636	0.049246	0.100931	0.576407
-0.086437	2293200	626976	0.00409	-0.379393	-2.18266	12	1.08958	ZJ	C	2017-09-04	0.066912	0.092363	0.102018	0.502693
-0.086437	2293200	626976	0.00409	-0.379393	-2.18266	12	1.08681	ZJ	C	2017-09-04	0.066912	0.092363	0.102018	0.502693
-0.002553	1.56112e+06	923509	0.00409	0.256653	-1.08275	48	10.5986	SHX	C	2017-04-21	0.100695	0.040745	0.044436	0.461245
-0.003953	4422600	5.20984e+06	0.00409	-0.683087	-0.745483	10	2.96597	BJ	B	2015-06-30	0.336399	0.046748	0.074463	0.526635
-0.003953	4422600	5.20984e+06	0.00409	-1.49028	-0.902481	-54	2.96667	BJ	B	2015-06-30	0.336399	0.046748	0.074463	0.526635
-0.010705	4691070	707268	0.00409	0.469978	2.17779	151	2.96806	XZ	C	2017-07-21	0.287104	0.042678	0.060927	0.131626
0.099462	2239684	706848	0.00409	0.390879	-2.20711	38	2.93819	FJ	C	2017-01-12	0.615966	-0.021399	-0.060754	-0.191965
-0.006098	3.18202e+06	3.53531e+06	0.00409	0.277921	1.41691	18	2.89792	ZJ	E	2011-08-16	0.793742	0.016097	0.085369	0.260043
-0.030928	1.25664e+07	9.6627e+06	0.00409	-0.609453	-2.13492	100	2.89514	HN	J	2017-01-03	0.759059	0.001723	0.005934	0.019406
-0.012759	2.71615e+06	951541	0.00409	-1.7874	2.32798	143	2.82847	CQ	C	2017-05-17	0.070122	0.044534	0.049146	0.268854
0.000668	1.93462e+06	520147	0.00409	0.682179	1.30258	60	2.97083	ZJ	C	2017-07-05	0.441636	0.049246	0.100931	0.576407
0.000668	1.93462e+06	520147	0.00409	-0.78542	8.38475	90	2.03681	ZJ	C	2017-07-05	0.441636	0.049246	0.100931	0.576407
0.000668	1.93462e+06	520147	0.00409	1.41598	1.30258	49	1.9375	ZJ	C	2017-07-05	0.441636	0.049246	0.100931	0.576407
-0.021113	3.4153e+07	4.74124e+07	0.00409	-0.539508	-3.69901	45	0.811111	FJ	J	2010-10-13	0.78283	0.011228	0.052662	0.286007
-0.003942	1.85778e+06	1.68132e+06	0.00409	-0.0807524	-2.99585	20	0.654167	GZ	C	2004-05-14	0.472143	0.010902	0.02081	0.119135
-0.005172	8655000	1.03512e+07	0.00384	-0.257988	0.0839891	26	0.847222	JS	C	2014-01-17	0.461869	0.0924	0.170086	0.611259
0.018028	1.43107e+06	704914	0.00384	2.98268	0.405961	12	0.670139	SH	C	2017-03-08	0.39248	-0.082706	-0.125785	-0.765469
0.018028	1.43107e+06	704914	0.00384	0.861357	0.405961	30	0.0680556	SH	C	2017-03-08	0.39248	-0.082706	-0.125785	-0.765469
0.018028	1.43107e+06	704914	0.00384	0.15425	0.914226	24	35.7822	SH	C	2017-03-08	0.39248	-0.082706	-0.125785	-0.765469
0.003345	1.55964e+07	4.35747e+06	0.00384	-0.455826	0.501045	29	16.225	GD	F	2017-07-31	0.500491	0.080322	0.193092	1.29099
0.008232	25916400	44840800	0.00384	-1.21236	-1.09533	12	14.0045	SH	C	2015-01-27	0.41033	0.142242	0.278518	1.16965
0.014073	2349550	1.43083e+06	0.00384	-0.782171	1.08864	183	8.2988	JS	C	2017-12-12	0.473451	0.053733	0.106131	0.568418
-0.004558	1.0067e+07	8.67335e+06	0.00384	-0.245936	0.572954	88	8.02237	BJ	C	2015-04-22	0.134986	0.121714	0.140764	0.275713
0.027273	11371768	1.24014e+07	0.00384	0.37856	1.19149	-28	-341.311	FJ	I	2017-01-04	0.213719	0.244054	0.270724	14.833
0.027273	11371768	1.24014e+07	0.00384	-0.0236277	-0.794845	49	-343.292	FJ	I	2017-01-04	0.213719	0.244054	0.270724	14.833
-0.013538	1.91297e+06	1.85696e+06	0.00384	-1.01262	-2.09449	134	-354.255	SD	C	2016-12-22	0.495701	0.024052	0.05552	0.290625
0.022039	1.59975e+06	865892	0.00384	-0.832513	-1.12765	4	-302.059	ZJ	C	2017-10-13	0.143945	0.068946	0.081709	0.365457
0.007295	1.93025e+06	752351	0.00384	1.79618	-0.765186	17	-302.142	SH	C	2017-06-15	0.192073	0.098976	0.12912	0.745207
-0.013538	1.91297e+06	1.85696e+06	0.00384	0.479242	-0.38578	-125	-331.048	SD	C	2016-12-22	0.495701	0.024052	0.05552	0.290625
0.020141	2.05275e+06	564884	0.00384	-0.7785	-1.45824	13	-351.2	SH	C	2017-10-16	0.214488	0.021196	0.027549	0.102455
0.021139	3847500	1.22985e+06	0.00384	-0.8	-0.0953863	39	-362.084	FJ	C	2017-05-12	0.546414	0.090434	0.221094	3.60056
-0.005172	8655000	1.03512e+07	0.00384	-0.257988	0.0839891	27	-343.031	JS	C	2014-01-17	0.461869	0.0924	0.170086	0.611259
-0.013538	1.91297e+06	1.85696e+06	0.00384	0.479242	-0.38578	-126	-302.199	SD	C	2016-12-22	0.495701	0.024052	0.05552	0.290625
0.018627	1.62557e+06	2.08883e+06	0.00384	4.72938	-1.01743	-139	-354.112	SH	C	2016-11-17	0.448945	0.030653	0.056714	0.208003
-0.040865	3.29389e+06	2.83963e+06	0.00384	-1.16448	1.54296	363	-361.989	JS	M	2014-12-31	0.453365	0.060004	0.10939	0.771916
-0.005622	1.69801e+07	2.75163e+07	0.00378	0.787336	-0.560622	59	-364.012	SD	C	2016-07-06	0.584978	0.062732	0.1586	1.38954
-0.005622	1.69801e+07	2.75163e+07	0.00378	-0.612372	-1.69961	23	4.28098	SD	C	2016-07-06	0.584978	0.062732	0.1586	1.38954
-0.005622	1.69801e+07	2.75163e+07	0.00378	-0.612372	-0.84537	24	4.17389	SD	C	2016-07-06	0.584978	0.062732	0.1586	1.38954
-0.007344	8.17492e+07	1.02499e+08	0.00378	0.367566	-0.613981	12	3.15059	BJ	J	2011-12-16	0.903909	0.016565	0.194071	4.66735
0.012064	9331800	1964740	0.00378	8.02909	-1.10188	-119	3.26839	JS	D	2018-07-03	0.393194	0.035616	0.056092	0.480764
-0.015296	3.44879e+07	4.74124e+07	0.00378	-0.539508	-2.80954	52	3.29348	FJ	J	2010-10-13	0.78283	0.011228	0.052662	0.286007
-0.008974	1.89455e+06	1.68132e+06	0.00378	0.146068	-0.744202	25	2.26922	GZ	C	2004-05-14	0.472143	0.010902	0.02081	0.119135
-0.025306	2039352	2.36222e+06	0.00378	-1.00084	-0.139515	182	2.22756	SH	I	2017-04-21	0.222815	0.081765	0.109024	0.576598
-0.025306	2039352	2.36222e+06	0.00378	1.53997	-1.62882	-24	2.17271	SH	I	2017-04-21	0.222815	0.081765	0.109024	0.576598
0.00464	5403840	1.94742e+06	0.00378	-0.775792	-1.26785	36	1.30424	SH	C	2017-05-09	0.241741	0.065868	0.09059	0.419724
-0.044444	2354680	706848	0.00378	0.241577	1.20711	-16	1.0569	FJ	C	2017-01-12	0.615966	-0.021399	-0.060754	-0.191965
-0.013686	3182464	984697	0.00378	0.184898	-1.95338	30	0.962674	SH	C	2018-09-12	0.10199	0.089895	0.108043	0.62428
-0.005587	1.49527e+06	531231	0.00378	-0.180813	4.28438	78	1.33213	SH	C	2017-05-25	0.077982	0.076559	0.087411	0.271191
0.012064	9331800	1964740	0.00378	2.65555	0.965287	11	1.04469	JS	D	2018-07-03	0.393194	0.035616	0.056092	0.480764
-0.025854	2532000	667734	0.00378	-5.52693	0.966962	-76	1.02788	SH	C	2017-05-31	0.210575	-0.004303	0.00944	-0.020412
-0.006263	4.35635e+07	4.5943e+07	0.00378	5.81066	5.98211	52	0.724062	BJ	B	2008-02-01	0.569261	0.031535	0.059451	0.648085
-0.044444	2354680	706848	0.00378	-1.02333	1.20711	54	0.74162	FJ	C	2017-01-12	0.615966	-0.021399	-0.060754	-0.191965
-0.013356	3.09602e+06	3.35363e+06	0.00413	-0.588201	0.101303	32	0.74162	BJ	C	2018-02-02	0.11499	0.121334	0.143769	0.87182
0.015576	1.97052e+06	947138	0.00413	-0.0434554	-0.284448	6	0.74162	LN	C	2017-10-18	0.454096	0.039948	0.066231	0.657285
0.023968	4.95718e+07	1.42632e+07	0.00413	-0.709311	-1.87883	53	-361.986	BJ	J	2017-01-23	0.772159	0.016632	0.076396	0.517906
0.011724	1.8138e+06	1.02715e+06	0.00413	3.47125	0.0873102	-40	-362.004	ZJ	C	2017-05-10	0.442224	0.058645	0.103791	0.754921
0.014296	4540800	17600000	0.00413	-3.32324	-2.68312	19	-362.006	ZJ	C	2015-02-17	0.485338	0.035229	0.082291	0.229485
-0.007829	6970000	2204345	0.00413	-0.0604109	-1.07495	66	-363.988	ZJ	C	2018-07-09	0.453807	0.01585	0.02894	0.084236
-0.007829	6970000	2204345	0.00413	1.48297	-1.07495	-4	-359.262	ZJ	C	2018-07-09	0.453807	0.01585	0.02894	0.084236
0.053004	11920000	15936000	0.00413	-0.036248	0.322525	109	-363.743	AH	C	2015-05-28	0.316328	0.133673	0.20482	1.16443
0.008609	1.1081e+07	1.82742e+07	0.00391	1.65636	0.0746658	-60	-336.101	ZJ	C	2015-03-19	0.34089	0.04095	0.06251	0.436068
-0.007385	3.56528e+06	977900	0.00391	1.46267	4.33891	36	-337.039	SH	C	2016-06-07	0.237708	0.054569	0.085382	0.277776
-0.007385	3.56528e+06	977900	0.00391	2.80549	6.49478	188	-338.039	SH	C	2016-06-07	0.237708	0.054569	0.085382	0.277776
-0.030879	5.41915e+06	3571443	0.00391	0.258199	-0.307398	48	-340.005	GD	C	2016-03-22	0.590057	0.022626	0.065172	0.340647
0.014979	1.32823e+06	1.3637e+06	0.00391	-0.260162	2.52344	-31	-357.134	SD	C	2016-04-27	0.373344	0.018519	0.014054	0.248077
0	15084849	1.57037e+07	0.00391	-0.921998	-1.44096	93	-355.966	LN	G	2010-12-06	0.390158	0.025498	0.038775	0.069404
0.031627	3966400	2.66807e+06	0.00391	-0.387003	0.0741245	64	-356.905	AH	C	2017-06-30	0.376754	0.106427	0.173317	1.47507
0.008609	1.1081e+07	1.82742e+07	0.00391	-0.543083	-0.559266	37	-356.923	ZJ	C	2015-03-19	0.34089	0.04095	0.06251	0.436068
0.031627	3966400	2.66807e+06	0.00391	4.72162	1.68605	29	-360.005	AH	C	2017-06-30	0.376754	0.106427	0.173317	1.47507
0	4.38381e+07	4.5943e+07	0.00391	2.83121	-0.809686	-58	0.0833333	BJ	B	2008-02-01	0.569261	0.031535	0.059451	0.648085
-0.025788	1785204	1.85696e+06	0.00391	0.908917	0.517289	12	0.0833333	SD	C	2016-12-22	0.495701	0.024052	0.05552	0.290625
-0.025788	1785204	1.85696e+06	0.00391	-0.532237	0.0657542	24	0.202778	SD	C	2016-12-22	0.495701	0.024052	0.05552	0.290625
-0.030879	5.41915e+06	3571443	0.00391	-3.61478	0.682116	9	0.0833333	GD	C	2016-03-22	0.590057	0.022626	0.065172	0.340647
0.100053	4185675	1.22985e+06	0.00391	1.7	-0.0953863	-10	0.0833333	FJ	C	2017-05-12	0.546414	0.090434	0.221094	3.60056
0.100053	4185675	1.22985e+06	0.00391	-0.8	-2.05239	36	0.0833333	FJ	C	2017-05-12	0.546414	0.090434	0.221094	3.60056
0.001414	8.02328e+06	7.32068e+06	0.00417	3.45807	0.917838	45	0.291667	JS	C	2011-01-18	0.479792	-0.060722	-0.106727	-0.246796
0.001414	8.02328e+06	7.32068e+06	0.00417	-0.262775	-1.55297	85	0.291667	JS	C	2011-01-18	0.479792	-0.060722	-0.106727	-0.246796
0.039683	2.2947e+06	1.53447e+06	0.00417	-1.05672	-0.774497	7	0.291667	JS	C	2016-12-15	0.217143	-0.156129	-0.173598	-0.490316
0.001414	8.02328e+06	7.32068e+06	0.00417	-0.262775	-0.317564	61	0.0833333	JS	C	2011-01-18	0.479792	-0.060722	-0.106727	-0.246796
-0.018242	1.9497e+06	986367	0.00417	2.0399	-0.728613	-64	0.17147	GD	C	2017-06-20	0.283432	0.014756	0.016172	0.02931
0.001414	8.02328e+06	7.32068e+06	0.00417	1.66064	-0.713359	-19	0.166667	JS	C	2011-01-18	0.479792	-0.060722	-0.106727	-0.246796
0.001414	8.02328e+06	7.32068e+06	0.00417	-2.56412	-1.55297	49	0.0416667	JS	C	2011-01-18	0.479792	-0.060722	-0.106727	-0.246796
0.039683	2.2947e+06	1.53447e+06	0.00417	-2.3796	-2.30202	31	0.0833333	JS	C	2016-12-15	0.217143	-0.156129	-0.173598	-0.490316
-0.0133	1.55613e+06	923509	0.00417	3.98644	-0.489871	5	0.0833333	SHX	C	2017-04-21	0.100695	0.040745	0.044436	0.461245
-0.0133	1.55613e+06	923509	0.00417	-0.489304	-1.42444	63	0.0833333	SHX	C	2017-04-21	0.100695	0.040745	0.044436	0.461245
-0.0133	1.55613e+06	923509	0.00417	-0.489304	-0.811255	194	0.134722	SHX	C	2017-04-21	0.100695	0.040745	0.044436	0.461245
-0.027949	2.07909e+06	564884	0.00417	2.14376	-1.09742	-113	0.25	SH	C	2017-10-16	0.214488	0.021196	0.027549	0.102455
-0.021277	1560320	750040	0.00417	-1.20268	-0.830832	19	0.111806	JS	C	2017-12-29	0.055124	0.043923	0.047074	0.21626
0.018463	3420000	2397780	0.00417	-0.543088	-2.03654	173	11.2873	ZJ	C	2017-08-24	0.311376	0.110589	0.169054	0.914858
0.017219	4.95074e+07	1.42632e+07	0.00417	0.952964	3.12835	223	8.06804	BJ	J	2017-01-23	0.772159	0.016632	0.076396	0.517906
-0.027949	2.07909e+06	564884	0.00417	-1.75436	-0.0149691	12	4.28785	SH	C	2017-10-16	0.214488	0.021196	0.027549	0.102455
-0.027949	2.07909e+06	564884	0.00417	1.65583	-0.0149691	-24	4.03122	SH	C	2017-10-16	0.214488	0.021196	0.027549	0.102455
0.008737	2590800	765064	0.00417	-0.599743	-0.666913	36	3.97012	AH	C	2017-03-24	0.539198	0.006658	0.01445	0.120185
0.015296	8.44394e+07	1.02499e+08	0.00417	-1.05853	-2.12381	211	3.23411	BJ	J	2011-12-16	0.903909	0.016565	0.194071	4.66735
-0.022451	2106720	1.78093e+06	0.00417	0.605863	0.241293	-29	2.98524	SD	G	2015-06-30	0.318546	0.00868	0.00248	0.049493
0.020408	1916420	1.02715e+06	0.00417	3.30203	-1.13743	-67	3.03025	ZJ	C	2017-05-10	0.442224	0.058645	0.103791	0.754921
0	3274550	3507600	0.00417	2.12979	-0.719755	-63	2.63679	CQ	C	2014-08-05	0.519741	0.045238	0.100003	0.582192
0	3274550	3507600	0.00417	-1.00025	-5.15736	71	2.20353	CQ	C	2014-08-05	0.519741	0.045238	0.100003	0.582192
0.020408	1916420	1.02715e+06	0.00417	2.12759	0.495559	16	2.07532	ZJ	C	2017-05-10	0.442224	0.058645	0.103791	0.754921
-0.022451	2106720	1.78093e+06	0.00417	-0.401553	0.241293	-111	1.88135	SD	G	2015-06-30	0.318546	0.00868	0.00248	0.049493
0.020408	1916420	1.02715e+06	0.00417	-0.808511	-0.695151	31	1.99546	ZJ	C	2017-05-10	0.442224	0.058645	0.103791	0.754921
0	3274550	3507600	0.00417	-1.42665	-2.50288	28	1.20103	CQ	C	2014-08-05	0.519741	0.045238	0.100003	0.582192
-0.022451	2106720	1.78093e+06	0.00417	5.25859	0.241293	-160	1.20697	SD	G	2015-06-30	0.318546	0.00868	0.00248	0.049493
-0.022451	2106720	1.78093e+06	0.00417	-4.64896	0.241293	-137	1.2722	SD	G	2015-06-30	0.318546	0.00868	0.00248	0.049493
0.034951	3880240	3740464	0.00481	2.03001	-2.92956	62	0.974398	XZ	C	2015-05-28	0.313365	0.105356	0.149783	0.39559
0.011605	2.71963e+06	5.2544e+06	0.00481	-0.200014	-0.812941	61	0.952743	SC	C	2012-05-07	0.476124	0.03476	0.070352	0.196511
-0.015721	1996848	1.54069e+06	0.00481	-0.601885	1.56342	-51	1.09867	JS	C	2017-06-02	0.589222	0.012545	0.029735	0.206444
-0.015721	1996848	1.54069e+06	0.00481	0.00177621	-2.53772	-68	1.09867	JS	C	2017-06-02	0.589222	0.012545	0.029735	0.206444
-0.015721	1996848	1.54069e+06	0.00481	-1.89194	-0.915057	20	1.057	JS	C	2017-06-02	0.589222	0.012545	0.029735	0.206444
-0.015721	1996848	1.54069e+06	0.00481	4.99653	0.132471	-151	1.09867	JS	C	2017-06-02	0.589222	0.012545	0.029735	0.206444
-0.015721	1996848	1.54069e+06	0.00481	0.439976	-0.915057	-17	1.09867	JS	C	2017-06-02	0.589222	0.012545	0.029735	0.206444
-0.015721	1996848	1.54069e+06	0.00481	-0.0809547	1.56342	7	1.01209	JS	C	2017-06-02	0.589222	0.012545	0.029735	0.206444
-0.015721	1996848	1.54069e+06	0.00481	-0.163686	-0.295437	20	0.993403	JS	C	2017-06-02	0.589222	0.012545	0.029735	0.206444
-0.015721	1996848	1.54069e+06	0.00481	0.439976	2.80266	22	1.2395	JS	C	2017-06-02	0.589222	0.012545	0.029735	0.206444
-0.015721	1996848	1.54069e+06	0.00481	-0.767347	-0.915057	8	1.2395	JS	C	2017-06-02	0.589222	0.012545	0.029735	0.206444
-0.004484	2685312	2483712	0.00481	0.262894	0.497956	57	1.00307	JS	C	2016-12-12	0.141795	0.086162	0.103559	0.657796
-0.002227	1.52773e+06	1.62614e+06	0.00481	-0.489565	-2.31073	66	1.00168	SH	I	1996-11-15	0.387481	-0.216992	-0.280872	-0.241179
-0.002227	1.52773e+06	1.62614e+06	0.00481	0.261192	-3.76045	177	1.00168	SH	I	1996-11-15	0.387481	-0.216992	-0.280872	-0.241179
0	3274550	3507600	0.00481	-4.92849	-1.05662	-105	1.06438	CQ	C	2014-08-05	0.519741	0.045238	0.100003	0.582192
-0.033745	5.19778e+06	3571443	0.00481	2.58199	1.83993	30	1.22591	GD	C	2016-03-22	0.590057	0.022626	0.065172	0.340647
-0.004386	2.06998e+06	564884	0.00481	11.495	0.507496	137	0.766262	SH	C	2017-10-16	0.214488	0.021196	0.027549	0.102455
-0.004386	2.06998e+06	564884	0.00481	1.55931	0.507496	296	0.764178	SH	C	2017-10-16	0.214488	0.021196	0.027549	0.102455
-0.004386	2.06998e+06	564884	0.00481	1.07138	0.507496	263	0.0591667	SH	C	2017-10-16	0.214488	0.021196	0.027549	0.102455
-0.004363	1.84121e+06	2.00259e+06	0.00417	-0.445079	-0.560467	19	1.00559	ZJ	C	2016-04-28	0.480238	0.040827	0.080006	0.870115
0.004937	2.63328e+06	801992	0.00417	-0.0687788	-0.667627	129	0.943981	FJ	C	2017-07-06	0.265787	0.019513	0.028836	0.138092
-0.004363	1.84121e+06	2.00259e+06	0.00417	-0.727377	-0.40283	120	0.167361	ZJ	C	2016-04-28	0.480238	0.040827	0.080006	0.870115
-0.004363	1.84121e+06	2.00259e+06	0.00417	-1.39505	-0.40283	126	0.949306	ZJ	C	2016-04-28	0.480238	0.040827	0.080006	0.870115
0.005168	4551300	5.20984e+06	0.00417	1.44418	-1.16422	325	0.941667	BJ	B	2015-06-30	0.336399	0.046748	0.074463	0.526635
0.005168	4551300	5.20984e+06	0.00417	-1.6185	3.05763	101	2.06389	BJ	B	2015-06-30	0.336399	0.046748	0.074463	0.526635
0.002455	2349550	1.43083e+06	0.00417	2.65893	-0.138385	-20	1.26042	JS	C	2017-12-12	0.473451	0.053733	0.106131	0.568418
0.004937	2.63328e+06	801992	0.00417	0.600549	0.616183	207	0.219097	FJ	C	2017-07-06	0.265787	0.019513	0.028836	0.138092
-0.004651	2.81708e+06	951541	0.00417	5.07898	1.16357	-27	16.6424	CQ	C	2017-05-17	0.070122	0.044534	0.049146	0.268854
-0.004363	1.84121e+06	2.00259e+06	0.00417	0.222591	-0.944857	0	3.46797	ZJ	C	2016-04-28	0.480238	0.040827	0.080006	0.870115
0.005168	4551300	5.20984e+06	0.00417	-0.811305	-0.126159	34	1.10347	BJ	B	2015-06-30	0.336399	0.046748	0.074463	0.526635
-0.004839	1.15299e+07	1.24014e+07	0.00417	-1.34936	-1.98063	39	1.07778	FJ	I	2017-01-04	0.213719	0.244054	0.270724	14.833
0.005291	8550000	1.03512e+07	0.00417	-0.257988	0.0839891	27	0.995139	JS	C	2014-01-17	0.461869	0.0924	0.170086	0.611259
-0.020765	10894650	1395702	0.00417	-0.688737	-0.0759936	13	0.550694	ZJ	R	2017-10-12	0.308101	0.089705	0.135235	0.488034
-0.024845	5.06033e+07	1.42632e+07	0.00417	-0.709311	-3.75296	32	0.240972	BJ	J	2017-01-23	0.772159	0.016632	0.076396	0.517906
-0.024845	5.06033e+07	1.42632e+07	0.00417	0.594185	-3.75296	-43	28.7799	BJ	J	2017-01-23	0.772159	0.016632	0.076396	0.517906
0.005168	4551300	5.20984e+06	0.00417	-0.811305	-0.126159	29	4.22778	BJ	B	2015-06-30	0.336399	0.046748	0.074463	0.526635
0.022167	8.47764e+06	3.86535e+06	0.00385	0.361219	-0.567891	44	4.08056	AH	C	2018-04-27	0.431083	0.105362	0.193432	1.11583
0.00305	7.81633e+06	8.13181e+06	0.00385	-0.321221	-0.348115	41	4.07917	FJ	C	2017-02-22	0.517349	0.065677	0.155831	1.62276
-0.018885	4.59372e+06	2.83531e+06	0.00385	-0.916373	0.0609345	-62	1.21806	BJ	C	2017-04-20	0.327822	0.044997	0.069506	0.416982
-0.002191	3.73478e+06	1.72883e+06	0.00385	5.09248	0.229788	-58	1.17708	ZJ	C	2017-09-11	0.221956	0.113731	0.15685	0.725119
-0.008629	4.18033e+06	1.38224e+06	0.00385	0.549384	-0.508661	-19	1.07159	ZJ	C	2017-02-14	0.265556	0.082862	0.10903	0.81546
-0.018885	4.59372e+06	2.83531e+06	0.00385	0.524781	-0.516416	-3	1.06963	BJ	C	2017-04-20	0.327822	0.044997	0.069506	0.416982
-0.024499	2.37066e+06	4.55099e+06	0.00385	-0.0331636	-0.751077	34	1.14931	BJ	L	2015-05-27	0.78445	-0.130466	-0.460996	-0.779635
-0.024499	2.37066e+06	4.55099e+06	0.00385	1.32557	-0.751077	-36	1.14861	BJ	L	2015-05-27	0.78445	-0.130466	-0.460996	-0.779635
-0.024499	2.37066e+06	4.55099e+06	0.00385	-0.0331636	-0.751077	34	1.14792	BJ	L	2015-05-27	0.78445	-0.130466	-0.460996	-0.779635
-0.024499	2.37066e+06	4.55099e+06	0.00385	-0.0331636	-0.751077	34	0.636806	BJ	L	2015-05-27	0.78445	-0.130466	-0.460996	-0.779635
-0.003077	9094680	9491670	0.00385	0.347458	-1.13977	12	0.315972	JS	C	2015-05-13	0.405044	0.093414	0.167963	1.25255
-0.015298	2.90515e+06	1.08357e+06	0.00385	-1.238	-2.10795	67	0.136574	BJ	I	2017-03-06	0.293296	0.082506	0.127064	0.270294
0.022167	8.47764e+06	3.86535e+06	0.00385	-4.45877	-4.48091	2	2.83542	AH	C	2018-04-27	0.431083	0.105362	0.193432	1.11583
-0.02356	4733370	707268	0.00385	0.985302	-0.555797	42	0.206944	XZ	C	2017-07-21	0.287104	0.042678	0.060927	0.131626
0	2044330	1.65931e+06	0.00385	-0.33848	-2.50064	74	2.22925	ZJ	C	2015-04-23	0.601958	0.01512	0.008806	0.092054
0.041667	3496000	984697	0.00385	1.19134	-2.41836	-58	1.98042	SH	C	2018-09-12	0.10199	0.089895	0.108043	0.62428
0.00305	7.81633e+06	8.13181e+06	0.00385	-1.07695	0.788785	132	1.772	FJ	C	2017-02-22	0.517349	0.065677	0.155831	1.62276
0	2044330	1.65931e+06	0.00385	2.21856	11.2294	315	1.79064	ZJ	C	2015-04-23	0.601958	0.01512	0.008806	0.092054
-0.000125	1.15285e+07	1.24014e+07	0.00385	-0.686496	-0.809891	-76	1.97925	FJ	I	2017-01-04	0.213719	0.244054	0.270724	14.833
0.041667	3496000	984697	0.00385	-0.513239	-2.41836	52	0.0833333	SH	C	2018-09-12	0.10199	0.089895	0.108043	0.62428
-0.000125	1.15285e+07	1.24014e+07	0.00385	-0.686496	-0.394569	-6	2.34832	FJ	I	2017-01-04	0.213719	0.244054	0.270724	14.833
0.00305	7.81633e+06	8.13181e+06	0.00385	-1.59855	-2.53296	411	1.16781	FJ	C	2017-02-22	0.517349	0.065677	0.155831	1.62276
-0.000845	4217376	1.0691e+06	0.00333	0.607891	-3.40643	34	1.78403	ZJ	C	2018-04-10	0.337777	0.053771	0.08657	0.873524
0.000451	3.11903e+06	2.55338e+06	0.00333	1.03841	0.304149	35	1.15347	JS	C	2016-12-21	0.177539	0.111728	0.144516	1.16266
0.000451	3.11903e+06	2.55338e+06	0.00333	2.2584	0.304149	-21	0.863194	JS	C	2016-12-21	0.177539	0.111728	0.144516	1.16266
-0.000845	4217376	1.0691e+06	0.00333	2.06311	2.57559	229	0.8625	ZJ	C	2018-04-10	0.337777	0.053771	0.08657	0.873524
-0.000845	4217376	1.0691e+06	0.00333	0.607891	-0.613372	76	0.860417	ZJ	C	2018-04-10	0.337777	0.053771	0.08657	0.873524
-0.000845	4217376	1.0691e+06	0.00333	-0.847322	2.2567	163	0.860417	ZJ	C	2018-04-10	0.337777	0.053771	0.08657	0.873524
0.000451	3.11903e+06	2.55338e+06	0.00333	0.42842	0.304149	25	0.129167	JS	C	2016-12-21	0.177539	0.111728	0.144516	1.16266
0.000451	3.11903e+06	2.55338e+06	0.00333	1.03841	-0.15318	16	3.15139	JS	C	2016-12-21	0.177539	0.111728	0.144516	1.16266
0.000451	3.11903e+06	2.55338e+06	0.00333	-1.9711	-2.5797	27	1.04097	JS	C	2016-12-21	0.177539	0.111728	0.144516	1.16266
-0.035088	2.78106e+06	1499960	0.00333	-0.6428	0.164771	44	1.09167	JS	C	2017-11-01	0.436147	0.060441	0.113473	0.389825
-0.053985	1.37394e+06	1.48407e+06	0.00333	-0.30369	0.0338458	-101	1.01319	SH	L	2015-03-24	0.287357	-0.052124	-0.070063	-0.633676
-0.002698	2.50621e+06	988024	0.00333	0.358961	-2.08411	-18	2.95	JS	C	2017-06-16	0.389551	0.098792	0.173085	0.681629
0.007423	1.1687e+07	2.46356e+06	0.00333	-0.472097	-2.72263	181	0.804861	ZJ	C	2017-01-19	0.34804	0.073157	0.117126	0.685173
0.003005	1.60244e+07	4.35747e+06	0.00333	-0.455826	0.501045	30	0.0861111	GD	F	2017-07-31	0.500491	0.080322	0.193092	1.29099
0.000451	3.11903e+06	2.55338e+06	0.00333	0.42842	1.67614	-16	3.84028	JS	C	2016-12-21	0.177539	0.111728	0.144516	1.16266
-0.002698	2.50621e+06	988024	0.00333	1.51859	-0.911509	-23	3.00278	JS	C	2017-06-16	0.389551	0.098792	0.173085	0.681629
0.002	1442880	1.36899e+06	0.00333	-1.81961	-3.03601	40	0.11875	FJ	C	2017-06-14	0.077048	0.041767	0.045894	0.121161
-0.001209	1846855	653241	0.00333	0.454455	-3.21056	6	6.71736	ZJ	C	2017-11-13	0.615508	-0.01261	-0.032144	-0.333063
0	3496000	984697	0.00333	0.883035	-0.514185	6	5.92083	SH	C	2018-09-12	0.10199	0.089895	0.108043	0.62428
-0.011364	2.49043e+06	3.25785e+06	0.00333	-0.666842	-1.17632	34	5.13125	JS	C	2016-12-19	0.241901	0.100522	0.138728	1.09995
0.004798	1955644	943840	0.00333	-3.28865	-4.02241	-26	3.925	JS	C	2018-01-05	0.620276	0.024311	0.065057	0.617899
-0.001344	2.68303e+06	1.75646e+06	0.00333	-0.475305	-0.534037	63	2.62708	JS	C	2014-12-03	0.587165	0.019376	0.043499	0.533173
0	3496000	984697	0.00333	-0.204933	-2.41836	14	19.0936	SH	C	2018-09-12	0.10199	0.089895	0.108043	0.62428
0.002575	2.88468e+06	2503904	0.0039	-0.12132	-0.816639	-40	14.1225	JS	C	2016-07-01	0.108989	0.064951	0.072291	0.421224
-0.017376	5.0074e+06	3571443	0.0039	0.258199	-1.29917	37	7.01866	GD	C	2016-03-22	0.590057	0.022626	0.065172	0.340647
-0.007944	1598400	777576	0.0039	-0.390634	0.108926	86	7.22627	JS	C	2017-10-17	0.321354	0.04766	0.072176	0.30108
-0.007944	1598400	777576	0.0039	0.04308	0.108926	60	7.14433	JS	C	2017-10-17	0.321354	0.04766	0.072176	0.30108
-0.007944	1598400	777576	0.0039	-0.634754	0.108926	67	7.14363	JS	C	2017-10-17	0.321354	0.04766	0.072176	0.30108
-0.007944	1598400	777576	0.0039	1.39875	0.108926	-10	6.85484	JS	C	2017-10-17	0.321354	0.04766	0.072176	0.30108
0.002575	2.88468e+06	2503904	0.0039	0.414214	0.0702577	12	6.85206	JS	C	2016-07-01	0.108989	0.064951	0.072291	0.421224
0	3952000	2.66807e+06	0.0039	5.55068	-0.389598	28	6.02338	AH	C	2017-06-30	0.376754	0.106427	0.173317	1.47507
-0.007944	1598400	777576	0.0039	-2.47866	3.13473	63	5.74324	JS	C	2017-10-17	0.321354	0.04766	0.072176	0.30108
0	3952000	2.66807e+06	0.0039	0.914124	-0.389598	33	5.84476	AH	C	2017-06-30	0.376754	0.106427	0.173317	1.47507
0	1.953e+06	986367	0.0039	2.47088	4.93935	62	4.29508	GD	C	2017-06-20	0.283432	0.014756	0.016172	0.02931
0	3952000	2.66807e+06	0.0039	0.461238	-0.389598	62	4.29508	AH	C	2017-06-30	0.376754	0.106427	0.173317	1.47507
-0.017376	5.0074e+06	3571443	0.0039	0.258199	-0.307398	46	4.00832	GD	C	2016-03-22	0.590057	0.022626	0.065172	0.340647
-0.017376	5.0074e+06	3571443	0.0039	1.0328	1.01421	-56	2.95356	GD	C	2016-03-22	0.590057	0.022626	0.065172	0.340647
-0.039363	2.44053e+06	3.01125e+06	0.0039	2.49934	-0.126279	-109	0.271528	GD	C	2015-12-09	0.28829	0.07295	0.107157	0.255991
0.084507	1801800	1.12195e+06	0.0039	-0.757594	-0.483298	12	0.271574	YN	C	2017-09-22	0.166936	0.02406	0.02899	0.079914
-0.000954	4.51678e+06	3.00457e+06	0.0039	-0.059049	-1.17796	221	0.840278	GD	C	2016-02-18	0.183605	0.07832	0.096313	0.48309
-0.002528	4615650	5.20984e+06	0.0039	0.252328	1.42648	199	1.68264	BJ	B	2015-06-30	0.336399	0.046748	0.074463	0.526635
-0.012451	3.39116e+06	4.38309e+06	0.0039	-1.5929	0.394051	-12	5.24956	GD	C	2015-12-09	0.449815	0.044968	0.085049	0.639786
-0.002528	4615650	5.20984e+06	0.0039	0.252328	-1.63522	173	5.23696	BJ	B	2015-06-30	0.336399	0.046748	0.074463	0.526635
0.017812	2.56e+06	1.23125e+06	0.0039	-0.0764597	-0.992859	132	5.00619	BJ	F	2017-11-16	0.618731	0.045443	0.130537	0.648379
-0.007389	2.47203e+06	3.25785e+06	0.0039	-0.840719	-0.491605	-89	4.9053	JS	C	2016-12-19	0.241901	0.100522	0.138728	1.09995
0.084507	1801800	1.12195e+06	0.0039	-1.40697	-0.790446	7	4.90262	YN	C	2017-09-22	0.166936	0.02406	0.02899	0.079914
0.011299	2055815	1.65931e+06	0.0039	3.24138	-4.23269	104	4.81928	ZJ	C	2015-04-23	0.601958	0.01512	0.008806	0.092054
0	3952000	2.66807e+06	0.0039	1.30948	1.45789	36	4.77762	AH	C	2017-06-30	0.376754	0.106427	0.173317	1.47507
0.084507	1801800	1.12195e+06	0.0039	-0.757594	-0.790446	6	4.20074	YN	C	2017-09-22	0.166936	0.02406	0.02899	0.079914
0.011299	2055815	1.65931e+06	0.0039	0.172929	-2.18626	102	3.79579	ZJ	C	2015-04-23	0.601958	0.01512	0.008806	0.092054
0.009102	24001926	2.79382e+07	0.00405	-0.154701	-0.583364	6	3.76037	LN	C	2015-12-22	0.278226	0.131769	0.19076	1.03716
0.009102	24001926	2.79382e+07	0.00405	-0.732051	1.88875	25	3.73329	LN	C	2015-12-22	0.278226	0.131769	0.19076	1.03716
0.009102	24001926	2.79382e+07	0.00405	1	1.1405	10	2.93948	LN	C	2015-12-22	0.278226	0.131769	0.19076	1.03716
0.009102	24001926	2.79382e+07	0.00405	-2.42265	-1.73261	-48	2.91782	LN	C	2015-12-22	0.278226	0.131769	0.19076	1.03716
0.044212	4384125	1.22985e+06	0.00405	0.45	1.53761	39	2.7878	FJ	C	2017-05-12	0.546414	0.090434	0.221094	3.60056
0.049028	8274332	8.13181e+06	0.00405	-1.59855	-1.89233	37	2.77877	FJ	C	2017-02-22	0.517349	0.065677	0.155831	1.62276
-0.004389	1.14149e+07	1.24014e+07	0.00405	-1.34936	-0.349433	162	0.338912	FJ	I	2017-01-04	0.213719	0.244054	0.270724	14.833
-0.099939	4.06439e+06	2.83963e+06	0.00376	1.22233	8.11828	453	0.293345	JS	M	2014-12-31	0.453365	0.060004	0.10939	0.771916
-0.099939	4.06439e+06	2.83963e+06	0.00376	1.22233	-1.70972	-6	55.1334	JS	M	2014-12-31	0.453365	0.060004	0.10939	0.771916
-0.099939	4.06439e+06	2.83963e+06	0.00376	0.0241527	2.32887	165	54.8417	JS	M	2014-12-31	0.453365	0.060004	0.10939	0.771916
-0.099939	4.06439e+06	2.83963e+06	0.00376	2.52826	-2.81727	-26	52.1169	JS	M	2014-12-31	0.453365	0.060004	0.10939	0.771916
-0.099939	4.06439e+06	2.83963e+06	0.00376	-1.16448	1.54296	378	42.02	JS	M	2014-12-31	0.453365	0.060004	0.10939	0.771916
-0.099939	4.06439e+06	2.83963e+06	0.00376	-3.32625	1.54296	294	30.979	JS	M	2014-12-31	0.453365	0.060004	0.10939	0.771916
0.004348	2402400	2739360	0.00376	-0.751623	1.01015	102	17.6514	JS	C	2015-12-10	0.424185	0.062065	0.111393	0.523076
-0.022975	2068480	492800	0.00376	-0.920768	-0.39928	8	14.0013	JS	C	2017-10-23	0.259057	-0.064026	-0.082173	-0.696403
0.003704	5935984	963630	0.00376	-0.855399	-0.604377	3	13.1089	ZJ	C	2017-09-21	0.421864	0.04266	0.075026	0.255523
-0.099939	4.06439e+06	2.83963e+06	0.00376	0.483785	-2.10268	13	7.01603	JS	M	2014-12-31	0.453365	0.060004	0.10939	0.771916
-0.033333	1.81467e+06	986367	0.00376	-0.184961	2.03099	12	7.13341	GD	C	2017-06-20	0.283432	0.014756	0.016172	0.02931
0.003176	8.56281e+07	1.02499e+08	0.00376	3.11386	4.09029	137	6.9988	BJ	J	2011-12-16	0.903909	0.016565	0.194071	4.66735
-0.072909	1570400	1.12195e+06	0.00376	-0.765348	-1.42839	54	7.26987	YN	C	2017-09-22	0.166936	0.02406	0.02899	0.079914
0.013601	2.504e+06	1.23125e+06	0.00376	-0.0764597	-0.992859	150	4.78162	BJ	F	2017-11-16	0.618731	0.045443	0.130537	0.648379
-0.019061	1922294	943840	0.00376	1.70809	3.01661	65	4.09619	JS	C	2018-01-05	0.620276	0.024311	0.065057	0.617899
-0.0125	2070432	1.78093e+06	0.00376	-0.362198	3.52779	105	3.7413	SD	G	2015-06-30	0.318546	0.00868	0.00248	0.049493
-0.009451	3239872	984697	0.00376	4.6005	-1.16366	-182	3.7413	SH	C	2018-09-12	0.10199	0.089895	0.108043	0.62428
0	2044330	1.65931e+06	0.00376	-0.849888	-2.18626	114	3.7413	ZJ	C	2015-04-23	0.601958	0.01512	0.008806	0.092054
-0.001789	3.00359e+06	3.09156e+06	0.00376	-2.01899	1.53716	197	4.02631	SH	E	2015-03-20	0.743704	0.02853	0.105352	0.512846
-0.006224	21295692	2.67448e+07	0.004	0.956796	-0.606647	20	4.02006	ZJ	C	2016-10-14	0.486088	0.099548	0.219425	2.02796
-0.006224	21295692	2.67448e+07	0.004	-0.609903	-0.606647	18	3.57465	ZJ	C	2016-10-14	0.486088	0.099548	0.219425	2.02796
-0.006224	21295692	2.67448e+07	0.004	-0.609903	-0.606647	17	3.1024	ZJ	C	2016-10-14	0.486088	0.099548	0.219425	2.02796
-0.006224	21295692	2.67448e+07	0.004	-0.609903	-0.606647	18	0.0465278	ZJ	C	2016-10-14	0.486088	0.099548	0.219425	2.02796
-0.055723	1.67208e+06	1.15688e+06	0.004	0.0606339	0.114658	90	7.04903	AH	C	2018-01-24	0.401982	0.053166	0.097162	0.508948
-0.055723	1.67208e+06	1.15688e+06	0.004	-1.87965	-1.35206	46	6.56458	AH	C	2018-01-24	0.401982	0.053166	0.097162	0.508948
-0.018541	3303040	1.15439e+06	0.004	1.06969	-0.838116	30	5.99741	SD	C	2017-11-13	0.5804	0.03748	0.094234	0.525092
0.015228	1.82482e+08	1.75565e+08	0.004	1.70695	-0.768479	28	4.54722	BJ	J	2010-08-18	0.918441	0.00791	0.105748	0.713307
-0.018541	3303040	1.15439e+06	0.004	-0.563307	-2.28348	65	2.86215	SD	C	2017-11-13	0.5804	0.03748	0.094234	0.525092
-0.054264	1.86992e+06	1.53447e+06	0.004	-1.05672	-0.339538	12	2.73676	JS	C	2016-12-15	0.217143	-0.156129	-0.173598	-0.490316
-0.033431	1.40222e+07	2.05805e+06	0.004	0.728579	-1.40671	8	2.961	ZJ	C	2017-04-18	0.490831	0.059155	0.136132	0.967936
-0.033431	1.40222e+07	2.05805e+06	0.004	-1.49526	-4.1666	51	3.08506	ZJ	C	2017-04-18	0.490831	0.059155	0.136132	0.967936
-0.033431	1.40222e+07	2.05805e+06	0.004	-0.434916	-4.1666	1	0.25	ZJ	C	2017-04-18	0.490831	0.059155	0.136132	0.967936
-0.054264	1.86992e+06	1.53447e+06	0.004	-0.172892	0.965339	1	0.0125	JS	C	2016-12-15	0.217143	-0.156129	-0.173598	-0.490316
-0.006224	21295692	2.67448e+07	0.004	2.52349	-3.21277	141	-344.309	ZJ	C	2016-10-14	0.486088	0.099548	0.219425	2.02796
-0.033431	1.40222e+07	2.05805e+06	0.004	-1.54683	-3.98589	3	-344.309	ZJ	C	2017-04-18	0.490831	0.059155	0.136132	0.967936
-0.01626	2.89806e+07	9.02767e+06	0.004	-0.35371	0.453804	15	3.82292	HN	J	2018-09-26	0.930509	0.008735	0.14185	1.53689
-0.01626	2.89806e+07	9.02767e+06	0.004	7.12568	2.40046	-13	3.82014	HN	J	2018-09-26	0.930509	0.008735	0.14185	1.53689
0.032072	4583250	1.22985e+06	0.004	-0.8	-1.07389	55	2.90016	FJ	C	2017-05-12	0.546414	0.090434	0.221094	3.60056
0.075695	2.41214e+06	2.17212e+06	0.004	-4.79806	0.867968	169	2.51319	ZJ	C	2016-04-21	0.433848	0.064558	0.116791	0.568413
0.075695	2.41214e+06	2.17212e+06	0.004	-0.543554	0.867968	210	2.50833	ZJ	C	2016-04-21	0.433848	0.064558	0.116791	0.568413
-0.003748	1.1444e+07	2.46356e+06	0.004	-0.472097	-1.91621	22	0.372917	ZJ	C	2017-01-19	0.34804	0.073157	0.117126	0.685173
0.009009	9.29266e+06	8.67335e+06	0.004	1.59998	-0.647473	5	0.36875	BJ	C	2015-04-22	0.134986	0.121714	0.140764	0.275713
0.04766	7785960	8243200	0.004	1.20096	1.37052	117	3.77292	SH	C	2015-05-15	0.416578	-0.015523	0.011484	-0.041009
-0.058104	2.59565e+06	1499960	0.004	0.934059	1.72074	4	3.02431	JS	C	2017-11-01	0.436147	0.060441	0.113473	0.389825
-0.012442	2.9223e+06	1.83409e+06	0.00313	-2.9551	-5.85497	57	3.17778	BJ	I	2017-08-02	0.721498	0.032035	0.126737	0.842455
-0.012442	2.9223e+06	1.83409e+06	0.00313	-1.13616	3.9952	91	2.70694	BJ	I	2017-08-02	0.721498	0.032035	0.126737	0.842455
-0.014956	1.44726e+06	923509	0.00313	0.256653	-0.399373	104	2.74306	SHX	C	2017-04-21	0.100695	0.040745	0.044436	0.461245
0.010204	3.28648e+06	1.81032e+06	0.00313	-0.862634	8.67629	123	2.74295	ZJ	C	2017-08-18	0.349764	0.055059	0.088376	0.29888
0	2.91723e+06	5.2544e+06	0.00313	2.90451	0.140522	-5	1.97778	SC	C	2012-05-07	0.476124	0.03476	0.070352	0.196511
-0.022248	1828316	1.53447e+06	0.00313	0.0466296	-0.339538	5	2.16597	JS	C	2016-12-15	0.217143	-0.156129	-0.173598	-0.490316
-0.029894	2961664	984697	0.00313	0.184898	-1.4884	-25	12.691	SH	C	2018-09-12	0.10199	0.089895	0.108043	0.62428
-0.037424	1238720	2699200	0.00313	0.228412	-1.64865	-25	5.04167	AH	F	2016-08-22	0.661961	0.008331	0.024977	0.136413
-0.014956	1.44726e+06	923509	0.00313	0.256653	-1.42444	53	2.93403	SHX	C	2017-04-21	0.100695	0.040745	0.044436	0.461245
-0.014956	1.44726e+06	923509	0.00313	-2.83877	-1.42444	36	0.104167	SHX	C	2017-04-21	0.100695	0.040745	0.044436	0.461245
-0.008692	1.44517e+06	575311	0.00313	-0.104265	-0.825671	60	6.4056	ZJ	C	2017-03-07	0.317655	0.062684	0.09092	0.611583
0.001555	4.68136e+06	4.73224e+06	0.00313	-0.764642	-1.18257	119	0.115972	JS	C	2016-09-19	0.472127	0.015025	0.032922	0.119379
-0.004974	7.79353e+06	3.553e+06	0.00395	0.481535	0	23	60.0189	SH	I	2017-01-13	0.518398	0.072328	0.17201	0.918804
0.002502	3.30765e+06	2.83963e+06	0.00395	-2.98392	-2.24532	68	56.9672	JS	M	2014-12-31	0.453365	0.060004	0.10939	0.771916
-0.020472	2.86248e+06	1.83409e+06	0.00395	1.34001	-0.771764	-55	49.0546	BJ	I	2017-08-02	0.721498	0.032035	0.126737	0.842455
0.002502	3.30765e+06	2.83963e+06	0.00395	-4.97452	-3.35287	57	-344.309	JS	M	2014-12-31	0.453365	0.060004	0.10939	0.771916
-0.020472	2.86248e+06	1.83409e+06	0.00395	0.283816	-0.771764	112	5.00428	BJ	I	2017-08-02	0.721498	0.032035	0.126737	0.842455
0.027845	1.15352e+07	8.04189e+06	0.00395	-0.152676	2.68266	73	5.00359	SD	I	2016-10-11	0.19539	0.043194	0.057698	0.345132
-0.032727	1668352	842708	0.00395	-0.488237	0.179704	26	5.0015	ZJ	C	2017-12-04	0.257643	0.058034	0.080655	0.484064
-0.024545	2483712	2483712	0.00395	-0.10849	1.75391	74	4.06595	JS	C	2016-12-12	0.141795	0.086162	0.103559	0.657796
-0.032727	1668352	842708	0.00395	0.292388	1.73189	71	3.06047	ZJ	C	2017-12-04	0.257643	0.058034	0.080655	0.484064
-0.020472	2.86248e+06	1.83409e+06	0.00395	1.30483	-5.55874	110	3.06046	BJ	I	2017-08-02	0.721498	0.032035	0.126737	0.842455
0.027845	1.15352e+07	8.04189e+06	0.00395	1.46122	-1.10202	14	2.91896	SD	I	2016-10-11	0.19539	0.043194	0.057698	0.345132
-0.020472	2.86248e+06	1.83409e+06	0.00395	-3.28371	-1.43949	-15	3.06725	BJ	I	2017-08-02	0.721498	0.032035	0.126737	0.842455
-0.020472	2.86248e+06	1.83409e+06	0.00395	0.248644	-1.53236	-40	2.84558	BJ	I	2017-08-02	0.721498	0.032035	0.126737	0.842455
-0.048177	1.97825e+06	4.55099e+06	0.00395	2.80086	2.39689	40	2.84558	BJ	L	2015-05-27	0.78445	-0.130466	-0.460996	-0.779635
0.002502	3.30765e+06	2.83963e+06	0.00395	-1.33565	-3.35287	88	2.70343	JS	M	2014-12-31	0.453365	0.060004	0.10939	0.771916
-0.020472	2.86248e+06	1.83409e+06	0.00395	-3.6475	2.56687	107	2.72806	BJ	I	2017-08-02	0.721498	0.032035	0.126737	0.842455
-0.012021	4438125	1.22985e+06	0.00395	-0.175	-0.503635	27	3.19931	FJ	C	2017-05-12	0.546414	0.090434	0.221094	3.60056
0.039634	1636800	1368810	0.00336	0.396602	-0.207353	-7	3.19514	SC	A	2017-12-18	0.383485	0.027858	0.046937	0.165281
0.072686	1850640	891937	0.00336	1.81039	-2.0878	-2	49.0539	SH	G	2017-12-29	0.371243	-0.098193	-0.148332	-0.817144
0.035714	4111562	3909022	0.00336	-1.14325	-0.571264	21	45.9895	JS	C	2012-04-23	0.447609	0.023167	0.043285	0.056751
0.035714	4111562	3909022	0.00336	-0.240576	-0.077024	24	43.2851	JS	C	2012-04-23	0.447609	0.023167	0.043285	0.056751
0.039634	1636800	1368810	0.00336	0.183988	-0.292454	37	43.2844	SC	A	2017-12-18	0.383485	0.027858	0.046937	0.165281
0.035714	4111562	3909022	0.00336	-0.240576	-0.077024	90	41.9459	JS	C	2012-04-23	0.447609	0.023167	0.043285	0.056751
0.035714	4111562	3909022	0.00336	-0.240576	-0.077024	20	39.2599	JS	C	2012-04-23	0.447609	0.023167	0.043285	0.056751
0.035714	4111562	3909022	0.00336	-0.240576	-0.571264	41	39.0922	JS	C	2012-04-23	0.447609	0.023167	0.043285	0.056751
0.035714	4111562	3909022	0.00336	0.501044	-0.571264	57	39.031	JS	C	2012-04-23	0.447609	0.023167	0.043285	0.056751
0.035714	4111562	3909022	0.00336	-0.240576	-0.571264	86	32.2142	JS	C	2012-04-23	0.447609	0.023167	0.043285	0.056751
0.035714	4111562	3909022	0.00336	0.501044	0.890535	15	19.8755	JS	C	2012-04-23	0.447609	0.023167	0.043285	0.056751
0.035714	4111562	3909022	0.00336	-0.240576	-0.571264	23	19.2675	JS	C	2012-04-23	0.447609	0.023167	0.043285	0.056751
0.040393	1906000	2756000	0.00336	1.42772	-2.09115	76	19.0246	SD	C	2016-04-06	0.127715	0.079582	0.09387	0.420482
0.021186	1687000	547300	0.00336	-4.7897	-3.16073	-71	14.1414	ZJ	C	2017-05-02	0.362656	0.037824	0.062676	0.410039
0.021186	1687000	547300	0.00336	1.50183	-1.06319	-11	11.7308	ZJ	C	2017-05-02	0.362656	0.037824	0.062676	0.410039
0.021186	1687000	547300	0.00336	1.65773	-0.31574	-33	11.085	ZJ	C	2017-05-02	0.362656	0.037824	0.062676	0.410039
0.021186	1687000	547300	0.00336	6.21219	-0.31574	-121	2.21994	ZJ	C	2017-05-02	0.362656	0.037824	0.062676	0.410039
0.02507	1.47023e+06	923509	0.00336	0.256653	-0.741062	67	0.879167	SHX	C	2017-04-21	0.100695	0.040745	0.044436	0.461245
0.02507	1.47023e+06	923509	0.00336	2.8117	-0.399373	27	0.2125	SHX	C	2017-04-21	0.100695	0.040745	0.044436	0.461245
0.02507	1.47023e+06	923509	0.00336	-1.66404	-1.08275	83	0.176389	SHX	C	2017-04-21	0.100695	0.040745	0.044436	0.461245
0.02507	1.47023e+06	923509	0.00336	-2.95037	-0.992252	60	4.83448	SHX	C	2017-04-21	0.100695	0.040745	0.044436	0.461245
0.02507	1.47023e+06	923509	0.00336	-0.918081	-0.0576838	80	3.90069	SHX	C	2017-04-21	0.100695	0.040745	0.044436	0.461245
0.02507	1.47023e+06	923509	0.00336	-3.26755	0.284005	62	3.88958	SHX	C	2017-04-21	0.100695	0.040745	0.044436	0.461245
0.02507	1.47023e+06	923509	0.00336	-1.66404	-0.992252	119	2.48681	SHX	C	2017-04-21	0.100695	0.040745	0.044436	0.461245
0.02507	1.47023e+06	923509	0.00336	0.573833	1.30907	105	0.321528	SHX	C	2017-04-21	0.100695	0.040745	0.044436	0.461245
0.02507	1.47023e+06	923509	0.00336	-0.172124	-0.741062	65	0.169444	SHX	C	2017-04-21	0.100695	0.040745	0.044436	0.461245
0.02507	1.47023e+06	923509	0.00336	-1.77564	-1.67563	53	5.08125	SHX	C	2017-04-21	0.100695	0.040745	0.044436	0.461245
0.02507	1.47023e+06	923509	0.00336	-1.66404	-0.992252	172	2.96736	SHX	C	2017-04-21	0.100695	0.040745	0.044436	0.461245
0.02507	1.47023e+06	923509	0.00336	-2.52159	-2.7007	28	2.02708	SHX	C	2017-04-21	0.100695	0.040745	0.044436	0.461245
0	3630050	3507600	0.00336	-4.92849	-2.60169	11	2.09653	CQ	C	2014-08-05	0.519741	0.045238	0.100003	0.582192
0	3630050	3507600	0.00336	-1.42665	-4.38482	40	0.25	CQ	C	2014-08-05	0.519741	0.045238	0.100003	0.582192
0.017668	1.1739e+07	8.04189e+06	0.00336	-0.152676	-0.694984	36	0.25059	SD	I	2016-10-11	0.19539	0.043194	0.057698	0.345132
0.072686	1850640	891937	0.00336	0.193811	-3.12511	168	6.01013	SH	G	2017-12-29	0.371243	-0.098193	-0.148332	-0.817144
0.016575	4.03322e+07	3.87978e+07	0.00399	-0.200461	-0.785892	7	6.02041	BJ	C	2007-04-30	0.651722	0.007328	0.015895	0.087418
0.031618	8.02968e+06	9.32815e+06	0.00399	-0.616581	3.44434	162	1.21413	HN	C	2015-12-24	0.111809	0.161711	0.224306	4.12957
0.024034	6.21505e+06	3.83104e+06	0.00399	0.629375	-0.421927	117	1.21413	SD	C	2017-01-20	0.248168	0.128544	0.226316	0.828588
0.016575	4.03322e+07	3.87978e+07	0.00399	0.954239	2.91159	15	1.2558	BJ	C	2007-04-30	0.651722	0.007328	0.015895	0.087418
0.016575	4.03322e+07	3.87978e+07	0.00399	1.53159	0.46396	-68	1.06441	BJ	C	2007-04-30	0.651722	0.007328	0.015895	0.087418
0.016575	4.03322e+07	3.87978e+07	0.00399	0.702434	1.08889	-26	0.751285	BJ	C	2007-04-30	0.651722	0.007328	0.015895	0.087418
0.016575	4.03322e+07	3.87978e+07	0.00399	-0.777811	-1.61913	13	0.940104	BJ	C	2007-04-30	0.651722	0.007328	0.015895	0.087418
0.016575	4.03322e+07	3.87978e+07	0.00399	3.01183	2.44289	221	0.769711	BJ	C	2007-04-30	0.651722	0.007328	0.015895	0.087418
0.016575	4.03322e+07	3.87978e+07	0.00399	5.32124	1.92212	-38	0.898438	BJ	C	2007-04-30	0.651722	0.007328	0.015895	0.087418
0.016575	4.03322e+07	3.87978e+07	0.00399	0.125083	-1.15043	21	0.807269	BJ	C	2007-04-30	0.651722	0.007328	0.015895	0.087418
0.016575	4.03322e+07	3.87978e+07	0.00399	-1.60697	-0.525506	78	0.926262	BJ	C	2007-04-30	0.651722	0.007328	0.015895	0.087418
0.028683	8047800	921600	0.00399	-0.0578832	0.871329	29	0.178681	JS	C	2018-05-09	0.509323	0.061401	0.12235	0.819804
0.048132	9016620	1964740	0.00399	1.8879	-0.254889	41	10.9006	JS	D	2018-07-03	0.393194	0.035616	0.056092	0.480764
0.03836	2.12439e+06	4.55099e+06	0.00399	-1.3919	0.0707147	40	8.1208	BJ	L	2015-05-27	0.78445	-0.130466	-0.460996	-0.779635
0.009415	1.80121e+07	2.75163e+07	0.00399	-0.612372	-1.67034	178	8.14186	SD	C	2016-07-06	0.584978	0.062732	0.1586	1.38954
0.009415	1.80121e+07	2.75163e+07	0.00399	-0.612372	-1.67034	178	7.29669	SD	C	2016-07-06	0.584978	0.062732	0.1586	1.38954
0.053691	7850000	2204345	0.00399	1.48297	-1.39941	-45	5.21938	ZJ	C	2018-07-09	0.453807	0.01585	0.02894	0.084236
0.007805	9.52313e+06	8.67335e+06	0.00399	-0.499673	-0.291125	-76	4.75583	BJ	C	2015-04-22	0.134986	0.121714	0.140764	0.275713
0.02439	8190000	1.03512e+07	0.00399	-5.18723	-6.95687	33	4.71486	JS	C	2014-01-17	0.461869	0.0924	0.170086	0.611259
0.02439	8190000	1.03512e+07	0.00399	1.90819	1.10953	24	4.13434	JS	C	2014-01-17	0.461869	0.0924	0.170086	0.611259
0.048132	9016620	1964740	0.00399	-0.415053	2.01351	159	4.11566	JS	D	2018-07-03	0.393194	0.035616	0.056092	0.480764
0.025909	1681465	653241	0.00399	-0.0180195	4.72633	29	3.92069	ZJ	C	2017-11-13	0.615508	-0.01261	-0.032144	-0.333063
0.025909	1681465	653241	0.00399	-2.54554	0.34086	65	1.28586	ZJ	C	2017-11-13	0.615508	-0.01261	-0.032144	-0.333063
0.03836	2.12439e+06	4.55099e+06	0.00399	-1.3919	0.0707147	46	1.23317	BJ	L	2015-05-27	0.78445	-0.130466	-0.460996	-0.779635
0.009415	1.80121e+07	2.75163e+07	0.00399	0.9623	-1.67034	84	1.23317	SD	C	2016-07-06	0.584978	0.062732	0.1586	1.38954
0.028683	8047800	921600	0.00399	-1.40307	-0.540837	17	1.0587	JS	C	2018-05-09	0.509323	0.061401	0.12235	0.819804
0.02439	8190000	1.03512e+07	0.00399	-0.257988	0.0839891	27	1.12508	JS	C	2014-01-17	0.461869	0.0924	0.170086	0.611259
0.025909	1681465	653241	0.00399	-5.54554	2.59547	12	0.994977	ZJ	C	2017-11-13	0.615508	-0.01261	-0.032144	-0.333063
0.009384	25170000	32946000	0.00399	-0.83531	-0.870388	20	0.916505	AH	C	2015-06-29	0.262024	0.181049	0.26105	2.86701
0.02439	8190000	1.03512e+07	0.00399	0.648196	-0.394305	-48	0.858171	JS	C	2014-01-17	0.461869	0.0924	0.170086	0.611259
0.02439	8190000	1.03512e+07	0.00399	-4.28105	-0.872598	76	0.837338	JS	C	2014-01-17	0.461869	0.0924	0.170086	0.611259
-0.001847	3632160	1.86608e+06	0.005	0.262781	-0.400442	16	54.0186	AH	D	2017-01-10	0.279709	0.06477	0.106054	0.658018
0.043068	1768000	1.62123e+06	0.005	-0.551087	-2.15116	11	42.1889	HN	R	2017-08-11	0.187269	0.028923	0.035796	0.148839
0.010166	3899824	1.0691e+06	0.005	0.893346	-2.44974	-9	33.2519	ZJ	C	2018-04-10	0.337777	0.053771	0.08657	0.873524
0.100156	2.59456e+06	2.00259e+06	0.005	-0.445079	-2.18008	9	20.9791	ZJ	C	2016-04-28	0.480238	0.040827	0.080006	0.870115
0.005869	1.90202e+06	3.10938e+06	0.005	-0.446748	3.31623	59	20.9791	JS	C	2015-03-19	0.394971	0.109304	0.182959	0.595643
0.04914	8249640	8243200	0.005	0.666639	-0.236803	58	6.20966	SH	C	2015-05-15	0.416578	-0.015523	0.011484	-0.041009
0.022329	2.06782e+06	2.7567e+06	0.005	0.971403	-4.10623	15	1.05192	ZJ	C	2014-07-02	0.063099	0.004944	0.005291	0.024357
0.022329	2.06782e+06	2.7567e+06	0.005	0.0328127	0.71287	138	1.06314	ZJ	C	2014-07-02	0.063099	0.004944	0.005291	0.024357
0.00713	1771840	842708	0.005	1.07301	0.955795	21	0.187442	ZJ	C	2017-12-04	0.257643	0.058034	0.080655	0.484064
0.00713	1771840	842708	0.005	-1.26886	0.179704	-15	0.241968	ZJ	C	2017-12-04	0.257643	0.058034	0.080655	0.484064
0.008696	12064000	15936000	0.005	-2.87921	-0.167667	-114	57.0809	AH	C	2015-05-28	0.316328	0.133673	0.20482	1.16443
0.025536	1.7572e+06	1.85696e+06	0.005	4.29696	-0.38578	-109	14.9795	SD	C	2016-12-22	0.495701	0.024052	0.05552	0.290625
0.008475	7096089	15682953	0.005	1.5493	1.46921	31	0.749306	SH	J	2011-01-28	0.284047	0.002907	0.004099	0.002999
-0.011919	24870000	32946000	0.005	2.54858	1.17408	-48	1.15212	AH	C	2015-06-29	0.262024	0.181049	0.26105	2.86701
-0.068032	2598960	765064	0.005	-2.59336	-6.65982	38	0.261111	AH	C	2017-03-24	0.539198	0.006658	0.01445	0.120185
0.015284	1.5857e+06	1.62614e+06	0.00645	-0.489565	0.710473	18	0.215972	SH	I	1996-11-15	0.387481	-0.216992	-0.280872	-0.241179
0.015284	1.5857e+06	1.62614e+06	0.00645	-0.489565	0.710473	19	6.01662	SH	I	1996-11-15	0.387481	-0.216992	-0.280872	-0.241179
0.015284	1.5857e+06	1.62614e+06	0.00645	2.51346	-0.0143885	-3	4.01557	SH	I	1996-11-15	0.387481	-0.216992	-0.280872	-0.241179
0.039226	2.67169e+06	3.35363e+06	0.00645	-2.19377	-0.660084	41	3.73264	BJ	C	2018-02-02	0.11499	0.121334	0.143769	0.87182
0.039226	2.67169e+06	3.35363e+06	0.00645	-0.588201	-1.04078	1	3.66943	BJ	C	2018-02-02	0.11499	0.121334	0.143769	0.87182
0.015284	1.5857e+06	1.62614e+06	0.00645	0.261192	-0.136146	-36	3.14861	SH	I	1996-11-15	0.387481	-0.216992	-0.280872	-0.241179
0.015284	1.5857e+06	1.62614e+06	0.00645	1.01195	-0.136146	-34	0.900903	SH	I	1996-11-15	0.387481	-0.216992	-0.280872	-0.241179
-0.007762	3.63742e+06	1.81032e+06	0.00645	4.34046	2.25721	-19	0.900903	ZJ	C	2017-08-18	0.349764	0.055059	0.088376	0.29888
-0.007762	3.63742e+06	1.81032e+06	0.00645	1.20139	-0.480099	-99	0.900903	ZJ	C	2017-08-18	0.349764	0.055059	0.088376	0.29888
0.020809	1.93342e+06	1.53447e+06	0.00645	0.378786	3.57509	22	0.877083	JS	C	2016-12-15	0.217143	-0.156129	-0.173598	-0.490316
0.011878	7.91355e+06	8.13181e+06	0.00645	-0.582024	0.220335	56	0.273009	FJ	C	2017-02-22	0.517349	0.065677	0.155831	1.62276
0.026126	8542500	1.03512e+07	0.00645	-0.257988	0.0839891	28	0.2725	JS	C	2014-01-17	0.461869	0.0924	0.170086	0.611259
0.014455	1725420	653241	0.00645	-0.309307	2.0807	148	0.0916667	ZJ	C	2017-11-13	0.615508	-0.01261	-0.032144	-0.333063
0.038477	2722720	1.45367e+06	0.00645	4.43875	-1.53791	-76	0.125	JS	C	2017-05-05	0.398029	0.028822	0.073899	0.385898
0.013333	2.76775e+06	1.97308e+06	0.00585	0.172133	0.479393	23	2.07222	SH	C	2017-05-24	0.464179	0.067649	0.129097	0.584659
0.000919	8.94055e+06	2.20062e+06	0.00585	-3.09111	-0.455842	33	0.914201	SH	C	2017-07-28	0.290258	0.118877	0.177221	1.56439
-0.000698	1.71804e+07	4.35747e+06	0.00585	-0.455826	0.501045	29	5.07333	GD	F	2017-07-31	0.500491	0.080322	0.193092	1.29099
0.002761	1.3562e+06	1.48407e+06	0.00585	-1.40605	0.0338458	15	0.597222	SH	L	2015-03-24	0.287357	-0.052124	-0.070063	-0.633676
-0.000698	1.71804e+07	4.35747e+06	0.00585	-0.455826	0.501045	30	7.96736	GD	F	2017-07-31	0.500491	0.080322	0.193092	1.29099
-0.000698	1.71804e+07	4.35747e+06	0.00585	-0.455826	0.501045	41	6.02639	GD	F	2017-07-31	0.500491	0.080322	0.193092	1.29099
0.086788	3.48669e+06	1.64302e+06	0.00585	0.422701	1.56338	25	0.834028	JS	C	2017-02-09	0.630087	-0.041438	-0.104979	-0.449572
0.068581	3767008	2.55338e+06	0.00585	-0.751115	0.304149	37	0.791667	JS	C	2016-12-21	0.177539	0.111728	0.144516	1.16266
0.026365	1598812	1.00514e+06	0.00556	-8.88725	-3.39752	-110	0.311736	GD	C	2017-09-06	0.347461	0.004293	0.008026	0.025854
-0.007767	4088000	2.66807e+06	0.00556	1.30948	-0.85332	53	0.308588	AH	C	2017-06-30	0.376754	0.106427	0.173317	1.47507
0.033951	1.92603e+06	865892	0.00556	0.700461	0.337546	-2	0.296678	ZJ	C	2017-10-13	0.143945	0.068946	0.081709	0.365457
-0.007767	4088000	2.66807e+06	0.00556	-1.21607	4.21802	185	0.288229	AH	C	2017-06-30	0.376754	0.106427	0.173317	1.47507
-0.008229	5.32897e+06	2.72436e+06	0.00556	2.65769	-1.04813	-63	0.280382	SH	G	2018-07-13	0.425562	0.076355	0.145937	1.28655
-0.000674	3.4123e+06	3.6895e+06	0.00556	-1.0009	-2.14234	-63	0.246551	ZJ	C	2015-01-20	0.146626	0.082289	0.094783	0.801349
-0.01695	1.44987e+07	2.05805e+06	0.00556	-0.182724	0.357472	136	0.247836	ZJ	C	2017-04-18	0.490831	0.059155	0.136132	0.967936
-0.014604	7.93371e+06	7.97084e+06	0.00556	-0.884466	-1.06204	33	0.237558	ZJ	C	2016-12-27	0.254034	0.113766	0.157941	1.15436
-0.002441	2501040	765064	0.00556	-3.92497	-0.220736	31	0.227674	AH	C	2017-03-24	0.539198	0.006658	0.01445	0.120185
-0.0396	4469175	1.22985e+06	0.00556	-0.8	-0.503635	35	0.218171	FJ	C	2017-05-12	0.546414	0.090434	0.221094	3.60056
0.033951	1.92603e+06	865892	0.00556	-0.832513	-1.72636	3	0.226701	ZJ	C	2017-10-13	0.143945	0.068946	0.081709	0.365457
-0.012531	2157544	706848	0.00556	0.390879	-0.207107	-4	0.2075	FJ	C	2017-01-12	0.615966	-0.021399	-0.060754	-0.191965
-0.012987	3.56263e+07	4.74124e+07	0.00556	4.10006	2.0825	121	0.210266	FJ	J	2010-10-13	0.78283	0.011228	0.052662	0.286007
-0.026172	5.75652e+07	1.42632e+07	0.00556	2.45177	8.20053	221	0.205081	BJ	J	2017-01-23	0.772159	0.016632	0.076396	0.517906
-0.020309	1.77295e+06	1.85696e+06	0.00556	-0.987266	-2.27155	6	0.177755	SD	C	2016-12-22	0.495701	0.024052	0.05552	0.290625
-0.003481	1795360	842708	0.00556	0.413151	0.955795	36	0.155613	ZJ	C	2017-12-04	0.257643	0.058034	0.080655	0.484064
0.034268	6640000	2.83706e+06	0.00729	0.378052	-0.851541	-4	4.99681	ZJ	C	2017-06-15	0.156347	0.079919	0.097679	0.622319
0.051282	1.87621e+06	1.54069e+06	0.00729	0.688168	-6.83057	38	4.95167	JS	C	2017-06-02	0.589222	0.012545	0.029735	0.206444
0.036241	3122400	7.13568e+06	0.00729	-1.77444	0.0846871	22	4.91	ZJ	C	2016-03-09	0.704805	0.05249	0.180548	1.08947
0.014865	8831760	10736880	0.00729	2.88646	3.10654	51	4.865	BJ	P	2016-02-05	0.517402	0.057086	0.139122	0.433049
0.02149	3.50333e+06	4.04724e+06	0.00729	0.893661	1.88562	31	4.78501	BJ	C	2015-04-22	0.748306	0.012655	0.057636	0.199842
0.02149	3.50333e+06	4.04724e+06	0.00729	-1.65113	-0.942809	-121	4.78501	BJ	C	2015-04-22	0.748306	0.012655	0.057636	0.199842
0.02149	3.50333e+06	4.04724e+06	0.00729	0.0453989	-0.942809	-16	4.78501	BJ	C	2015-04-22	0.748306	0.012655	0.057636	0.199842
0.036241	3122400	7.13568e+06	0.00729	-0.653911	0.556523	24	4.785	ZJ	C	2016-03-09	0.704805	0.05249	0.180548	1.08947
0.036241	3122400	7.13568e+06	0.00729	-1.64774	0.0846871	-15	4.785	ZJ	C	2016-03-09	0.704805	0.05249	0.180548	1.08947
0.014865	8831760	10736880	0.00729	-1.20755	1.70372	9	4.74334	BJ	P	2016-02-05	0.517402	0.057086	0.139122	0.433049
0.034268	6640000	2.83706e+06	0.00729	-1.68016	-0.851541	-91	2.29025	ZJ	C	2017-06-15	0.156347	0.079919	0.097679	0.622319
0.032743	28437200	44840800	0.00729	-0.492051	1.22846	34	2.16613	SH	C	2015-01-27	0.41033	0.142242	0.278518	1.16965
0.046084	9.73587e+06	5.46718e+06	0.00729	10.6384	6.24409	-1	1.97736	ZJ	C	2017-11-15	0.305202	0.122969	0.210893	1.82029
0.034268	6640000	2.83706e+06	0.00729	-1.23185	-0.851541	-64	1.97736	ZJ	C	2017-06-15	0.156347	0.079919	0.097679	0.622319
0.02293	4.68477e+06	5.20984e+06	0.00729	2.50781	-0.318072	115	1.97736	BJ	B	2015-06-30	0.336399	0.046748	0.074463	0.526635
0.02149	3.50333e+06	4.04724e+06	0.00729	0.712066	0	8	2.28782	BJ	C	2015-04-22	0.748306	0.012655	0.057636	0.199842
0.014865	8831760	10736880	0.00729	1.57997	-0.764731	-15	1.17216	BJ	P	2016-02-05	0.517402	0.057086	0.139122	0.433049
0.02877	2074000	2756000	0.00729	1.57917	2.11849	67	0.170023	SD	C	2016-04-06	0.127715	0.079582	0.09387	0.420482
0.02877	2074000	2756000	0.00729	-1.15169	3.2374	76	0.152512	SD	C	2016-04-06	0.127715	0.079582	0.09387	0.420482
0.051069	26550000	32946000	0.00729	1.0308	3.30748	32	0.0791667	AH	C	2015-06-29	0.262024	0.181049	0.26105	2.86701
0.02293	4.68477e+06	5.20984e+06	0.00729	-0.811305	2.04581	108	0.0705093	BJ	B	2015-06-30	0.336399	0.046748	0.074463	0.526635
0.023828	2.5075e+07	2.79382e+07	0.00729	0.42265	-0.40973	0	0.0162153	LN	C	2015-12-22	0.278226	0.131769	0.19076	1.03716
0.036241	3122400	7.13568e+06	0.00729	-1.77444	4.60173	125	0.0190278	ZJ	C	2016-03-09	0.704805	0.05249	0.180548	1.08947
0.034572	2.24911e+06	1.57039e+06	0.00729	2.81796	-0.660373	-80	0.0129051	ZJ	C	2017-02-10	0.51416	0.093944	0.21687	3.3269
0.036854	4115688	1.0691e+06	0.00729	0.607891	-2.0099	16	0.0116435	ZJ	C	2018-04-10	0.337777	0.053771	0.08657	0.873524
0.027157	2.62947e+06	3.25785e+06	0.00729	-4.517	0.945619	70	0.0227083	JS	C	2016-12-19	0.241901	0.100522	0.138728	1.09995
0.100191	3.02006e+06	3.35363e+06	0.00729	-2.19377	-1.42147	-3	0.0240972	BJ	C	2018-02-02	0.11499	0.121334	0.143769	0.87182
0.022504	4569750	1.22985e+06	0.00729	-0.175	-0.503635	57	0.0576042	FJ	C	2017-05-12	0.546414	0.090434	0.221094	3.60056
0.050283	1.60863e+07	2.01528e+07	0.00729	-1.2163	3.28718	77	0.0109259	SH	C	2017-05-04	0.544789	0.040356	0.07819	0.816612
0.050283	1.60863e+07	2.01528e+07	0.00729	0.0546816	0.0101526	62	0.00627315	SH	C	2017-05-04	0.544789	0.040356	0.07819	0.816612
0.050283	1.60863e+07	2.01528e+07	0.00729	-1.91513	0.0101526	61	0.00994213	SH	C	2017-05-04	0.544789	0.040356	0.07819	0.816612
0.022504	4569750	1.22985e+06	0.00729	-2.05	-0.0953863	-5	0.011794	FJ	C	2017-05-12	0.546414	0.090434	0.221094	3.60056
0.006515	2.24145e+06	1.07064e+06	0.00791	-0.999395	0.0583131	52	0.0578704	CQ	E	2017-03-27	0.580312	0.017762	0.044509	0.253954
0.006515	2.24145e+06	1.07064e+06	0.00791	-0.999395	0.0583131	40	0.0282523	CQ	E	2017-03-27	0.580312	0.017762	0.044509	0.253954
0.006515	2.24145e+06	1.07064e+06	0.00791	-0.999395	0.0583131	78	0.0474769	CQ	E	2017-03-27	0.580312	0.017762	0.044509	0.253954
0.002472	2.92954e+07	1.71801e+07	0.00791	2.20842	-1.0675	170	0.00550926	SC	J	2018-01-31	0.936191	0.00995	0.166318	1.53803
0.018634	24600000	29970000	0.00791	-0.518554	0.251825	134	0.0232986	JS	J	2011-12-12	0.779125	0.010176	0.050451	0.326415
0.1	2.9975e+07	5.52738e+06	0.00791	-0.845503	-0.98435	10	0.00550926	GD	G	2017-03-29	0.445781	0.0359	0.065972	0.166945
0.1	2.9975e+07	5.52738e+06	0.00791	-0.673091	-0.98435	1	0.00438657	GD	G	2017-03-29	0.445781	0.0359	0.065972	0.166945
0.018634	24600000	29970000	0.00791	3.07332	8.21245	111	0.0304398	JS	J	2011-12-12	0.779125	0.010176	0.050451	0.326415
0.014344	2.72153e+07	2.66074e+07	0.00791	3.34057	7.12122	144	0.0119329	JS	J	2018-06-13	0.68926	0.019833	0.065464	0.216788
-0.013303	3166272	984697	0.00791	0.103373	2.31246	132	0.00738426	SH	C	2018-09-12	0.10199	0.089895	0.108043	0.62428
-0.020492	3776200	3507600	0.00791	-2.51531	-2.83974	4	1.17216	CQ	C	2014-08-05	0.519741	0.045238	0.100003	0.582192
-0.020492	3776200	3507600	0.00791	-1.42665	-0.818573	70	1.17216	CQ	C	2014-08-05	0.519741	0.045238	0.100003	0.582192
0.012426	1.96085e+06	684948	0.00791	1.16772	-0.0991465	-40	1.17216	SH	C	2017-10-20	0.453383	0.00226	0.004386	0.02697
0.008741	1.96484e+08	1.96855e+08	0.00791	0.0017573	2.84481	181	1.17216	BJ	J	2007-04-27	0.921113	0.007258	0.100663	1.00121
-0.002924	3.83672e+06	4.38309e+06	0.00791	0.666837	-0.686073	9	1.17216	GD	C	2015-12-09	0.449815	0.044968	0.085049	0.639786
0.1	2.9975e+07	5.52738e+06	0.00791	-0.393506	-0.98435	5	0.74081	GD	G	2017-03-29	0.445781	0.0359	0.065972	0.166945
-0.020492	3776200	3507600	0.00791	9.23339	7.3649	-28	0.345463	CQ	C	2014-08-05	0.519741	0.045238	0.100003	0.582192
0.008741	1.96484e+08	1.96855e+08	0.00791	-0.0719059	0.99407	184	0.345463	BJ	J	2007-04-27	0.921113	0.007258	0.100663	1.00121
-0.014647	8702400	10736880	0.00791	-1.22448	-0.0498108	-51	0.366736	BJ	P	2016-02-05	0.517402	0.057086	0.139122	0.433049
-0.014647	8702400	10736880	0.00791	-0.09254	-0.0498108	81	0.190579	BJ	P	2016-02-05	0.517402	0.057086	0.139122	0.433049
0.001311	4.47196e+06	3.93545e+06	0.00677	0.325064	-1.76562	381	0.0833333	ZJ	C	2015-06-29	0.25846	0.027646	0.037421	0.222955
0.059172	2747650	956664	0.00677	-1.0064	-2.33118	17	0.0833333	ZJ	C	2017-09-15	0.34527	0.024508	0.038003	0.128958
0.059172	2747650	956664	0.00677	-0.521517	-0.272327	-2	0.0833333	ZJ	C	2017-09-15	0.34527	0.024508	0.038003	0.128958
0.018815	2.23607e+06	990897	0.00677	-0.700993	-1.25828	138	0.0416667	ZJ	E	2017-03-24	0.634475	0.046473	0.140639	0.473011
0.003331	1.92753e+06	651761	0.00677	-1.00071	-1.51783	44	4.99125	ZJ	C	2017-01-26	0.377878	0.066093	0.093027	0.664141
0.003331	1.92753e+06	651761	0.00677	0.749172	-1.51783	50	2.02236	ZJ	C	2017-01-26	0.377878	0.066093	0.093027	0.664141
-0.003499	2392320	2.12736e+06	0.00677	-1.44338	-0.7	-48	1.88278	JS	C	2017-04-10	0.414976	0.024392	0.044253	0.301515
-0.003499	2392320	2.12736e+06	0.00677	2.49902	1.3	-22	1.86819	JS	C	2017-04-10	0.414976	0.024392	0.044253	0.301515
-0.002385	2560200	765064	0.00677	-1.70815	-0.666913	15	1.77856	AH	C	2017-03-24	0.539198	0.006658	0.01445	0.120185
-0.003499	2392320	2.12736e+06	0.00677	0.0495288	-0.7	4	0.985185	JS	C	2017-04-10	0.414976	0.024392	0.044253	0.301515
-0.003499	2392320	2.12736e+06	0.00677	-1.10517	0.1	12	0.994456	JS	C	2017-04-10	0.414976	0.024392	0.044253	0.301515
0.015306	1872192	842708	0.00677	0.533914	-2.26979	22	0.961111	ZJ	C	2017-12-04	0.257643	0.058034	0.080655	0.484064
-0.002385	2560200	765064	0.00677	-0.599743	-3.28107	96	0.0152894	AH	C	2017-03-24	0.539198	0.006658	0.01445	0.120185
-0.010395	5.57677e+06	14882332	0.00677	1.21633	3.54356	87	0.00805556	FJ	C	2016-06-03	0.676413	0.074707	0.265432	2.27483
0.002066	30036923	5.52738e+06	0.00677	5.93445	1.47312	17	0.00501157	GD	G	2017-03-29	0.445781	0.0359	0.065972	0.166945
0.000423	2.3874e+06	1.6678e+06	0.00677	-1.31054	2.40022	22	0.0101273	SC	C	2017-06-21	0.442559	0.076005	0.148836	0.920125
-0.020694	2.5744e+06	1.23125e+06	0.00677	1.37507	5.00362	186	0.00736111	BJ	F	2017-11-16	0.618731	0.045443	0.130537	0.648379
0.025957	2.48754e+06	712885	0.00677	1.35104	0.729939	5	0.00603009	ZJ	K	2018-02-01	0.544467	0.07469	0.167455	0.896799
-0.011054	8.30502e+06	7.97084e+06	0.00677	-0.871296	-1.84883	-4	0.00362269	ZJ	C	2016-12-27	0.254034	0.113766	0.157941	1.15436
-0.016892	8555400	10736880	0.00677	1.946	-2.18106	-38	0.00399306	BJ	P	2016-02-05	0.517402	0.057086	0.139122	0.433049
0.004184	3179520	984697	0.00677	0.493204	0.135291	30	0.00305556	SH	C	2018-09-12	0.10199	0.089895	0.108043	0.62428
-0.020694	2.5744e+06	1.23125e+06	0.00677	0.156166	-2.55062	148	0.0107523	BJ	F	2017-11-16	0.618731	0.045443	0.130537	0.648379
0.011096	2.20407e+06	2.3094e+06	0.00677	1.48525	1.36781	102	0.00329861	JS	G	2015-06-11	0.328322	0.052819	0.081516	0.255977
0.011096	2.20407e+06	2.3094e+06	0.00677	0.00815211	-0.00852662	81	7.79653	JS	G	2015-06-11	0.328322	0.052819	0.081516	0.255977
0.023454	3.79063e+06	5.99335e+06	0.00796	-0.312578	-0.815469	53	5.82986	ZJ	C	2012-07-17	0.567978	0.061957	0.154006	1.05456
0.023454	3.79063e+06	5.99335e+06	0.00796	0.408532	0.254746	81	4.15069	ZJ	C	2012-07-17	0.567978	0.061957	0.154006	1.05456
0.023454	3.79063e+06	5.99335e+06	0.00796	-0.312578	-1.68994	53	3.8342	ZJ	C	2012-07-17	0.567978	0.061957	0.154006	1.05456
-0.013986	1.82398e+06	865892	0.00796	-0.832513	-1.12765	-22	1.01319	ZJ	C	2017-10-13	0.143945	0.068946	0.081709	0.365457
0.023454	3.79063e+06	5.99335e+06	0.00796	1.12964	-1.20377	35	41.2435	ZJ	C	2012-07-17	0.567978	0.061957	0.154006	1.05456
-0.017406	4.99854e+06	3571443	0.00796	0.258199	-0.473444	53	41.2435	GD	C	2016-03-22	0.590057	0.022626	0.065172	0.340647
-0.004444	8400000	1.03512e+07	0.00796	0.825099	-1.93261	53	35.684	JS	C	2014-01-17	0.461869	0.0924	0.170086	0.611259
-0.001838	4.39056e+06	1.38224e+06	0.00796	3.91788	-0.0495198	-61	34.0415	ZJ	C	2017-02-14	0.265556	0.082862	0.10903	0.81546
-0.001838	4.39056e+06	1.38224e+06	0.00796	-1.67952	0.409622	-11	12.9142	ZJ	C	2017-02-14	0.265556	0.082862	0.10903	0.81546
0.009186	1.09465e+07	8.04189e+06	0.00796	-0.0897053	-0.166608	32	12.9142	SD	I	2016-10-11	0.19539	0.043194	0.057698	0.345132
-0.010061	4383450	1.22985e+06	0.00796	0.45	0.312862	46	9.16928	FJ	C	2017-05-12	0.546414	0.090434	0.221094	3.60056
-0.013986	1.82398e+06	865892	0.00796	-0.016016	1.47178	179	6.11959	ZJ	C	2017-10-13	0.143945	0.068946	0.081709	0.365457
-0.020576	2.15872e+06	2.3094e+06	0.00796	-2.33396	1.60467	195	4.98803	JS	G	2015-06-11	0.328322	0.052819	0.081516	0.255977
-0.004444	8400000	1.03512e+07	0.00796	-0.257988	0.0839891	27	4.24653	JS	C	2014-01-17	0.461869	0.0924	0.170086	0.611259
-0.001838	4.39056e+06	1.38224e+06	0.00796	-0.112584	0.578453	-26	4.24097	ZJ	C	2017-02-14	0.265556	0.082862	0.10903	0.81546
-0.010061	4383450	1.22985e+06	0.00796	0.45	-0.0953863	2	3.25139	FJ	C	2017-05-12	0.546414	0.090434	0.221094	3.60056
-0.010061	4383450	1.22985e+06	0.00796	-3.3	-3.03089	8	0.627338	FJ	C	2017-05-12	0.546414	0.090434	0.221094	3.60056
-0.02072	2155200	667734	0.00796	-1.06606	-2.85126	22	0.757639	SH	C	2017-05-31	0.210575	-0.004303	0.00944	-0.020412
-0.020576	2.15872e+06	2.3094e+06	0.00796	-0.730397	-2.42832	-3	0.0833333	JS	G	2015-06-11	0.328322	0.052819	0.081516	0.255977
0.018362	2.23429e+06	1.44074e+06	0.008	-1.95029	0.796194	157	1.93194	BJ	N	2017-03-14	0.646344	0.050655	0.1302	1.02427
0.018362	2.23429e+06	1.44074e+06	0.008	-0.60865	-0.385564	7	1.04722	BJ	N	2017-03-14	0.646344	0.050655	0.1302	1.02427
0.054811	3.5989e+06	1.64302e+06	0.008	-0.802044	0.262483	65	1.0125	JS	C	2017-02-09	0.630087	-0.041438	-0.104979	-0.449572
0.018362	2.23429e+06	1.44074e+06	0.008	3.08409	0.796194	32	0.734722	BJ	N	2017-03-14	0.646344	0.050655	0.1302	1.02427
0.018854	1311427	1.3637e+06	0.008	0.634271	5.79373	142	0.119444	SD	C	2016-04-27	0.373344	0.018519	0.014054	0.248077
0.015453	3.17542e+06	1.83409e+06	0.008	-1.66426	2.65975	130	0.0388889	BJ	I	2017-08-02	0.721498	0.032035	0.126737	0.842455
0.020202	3054240	2483712	0.008	0.416981	0.959089	-8	0.0340278	JS	C	2016-12-12	0.141795	0.086162	0.103559	0.657796
0.005096	2.5248e+06	1.23125e+06	0.008	9.06528	3.01201	198	0.747917	BJ	F	2017-11-16	0.618731	0.045443	0.130537	0.648379
-0.011612	8508360	10736880	0.008	-0.09254	-2.90949	49	0.813194	BJ	P	2016-02-05	0.517402	0.057086	0.139122	0.433049
-0.011612	8508360	10736880	0.008	-0.09254	-1.47965	-9	8.17094	BJ	P	2016-02-05	0.517402	0.057086	0.139122	0.433049
0.054811	3.5989e+06	1.64302e+06	0.008	2.25982	5.25968	78	8.31851	JS	C	2017-02-09	0.630087	-0.041438	-0.104979	-0.449572
0.013245	12240000	15936000	0.008	0.600008	-0.776483	84	8.2898	AH	C	2015-05-28	0.316328	0.133673	0.20482	1.16443
0.027826	2.01251e+08	1.96855e+08	0.008	4.22769	1.64028	88	8.28882	BJ	J	2007-04-27	0.921113	0.007258	0.100663	1.00121
0.003239	2527560	765064	0.008	-0.376538	1.1178	18	8.26545	AH	C	2017-03-24	0.539198	0.006658	0.01445	0.120185
0.054811	3.5989e+06	1.64302e+06	0.008	-0.189672	3.20618	38	6.97646	JS	C	2017-02-09	0.630087	-0.041438	-0.104979	-0.449572
0.006682	2169600	667734	0.008	3.62635	7.69487	190	7.32993	SH	C	2017-05-31	0.210575	-0.004303	0.00944	-0.020412
0.045257	3402348	903966	0.01374	-0.759367	-0.263997	0	2.26616	GD	C	2017-09-12	0.626297	0.012744	0.041548	0.152662
0.045257	3402348	903966	0.01374	5.51635	-3.13243	-47	3.24306	GD	C	2017-09-12	0.626297	0.012744	0.041548	0.152662
0.034438	2.05739e+06	520147	0.01374	-0.316073	-0.363808	-24	3.16597	ZJ	C	2017-07-05	0.441636	0.049246	0.100931	0.576407
0.034438	2.05739e+06	520147	0.01374	-0.78542	-3.76014	47	2.31734	ZJ	C	2017-07-05	0.441636	0.049246	0.100931	0.576407
0.034438	2.05739e+06	520147	0.01374	-0.0516206	-0.363808	19	2.09977	ZJ	C	2017-07-05	0.441636	0.049246	0.100931	0.576407
0.034438	2.05739e+06	520147	0.01374	0.682179	-0.363808	4	2.09977	ZJ	C	2017-07-05	0.441636	0.049246	0.100931	0.576407
0.034438	2.05739e+06	520147	0.01374	-0.78542	-3.76014	49	1.26484	ZJ	C	2017-07-05	0.441636	0.049246	0.100931	0.576407
0.032676	1.56221e+07	2.61835e+07	0.01374	-0.556567	1.20275	0	1.02426	JS	C	2011-02-01	0.428908	0.092297	0.170724	2.85901
0.045257	3402348	903966	0.01374	0.809562	-0.263997	-2	1.15139	GD	C	2017-09-12	0.626297	0.012744	0.041548	0.152662
0.033333	2083200	1368810	0.01374	-0.284869	-1.23017	48	0.722639	SC	A	2017-12-18	0.383485	0.027858	0.046937	0.165281
0.055283	2.49957e+06	2.37445e+06	0.01374	-1.7677	-2.89277	6	0.722639	ZJ	C	2015-06-30	0.769924	-0.258262	-0.726942	-1.83905
0.045257	3402348	903966	0.01374	0.809562	-2.16584	-16	1.00603	GD	C	2017-09-12	0.626297	0.012744	0.041548	0.152662
0.033333	2083200	1368810	0.01374	-0.541114	-1.23017	55	0.125	SC	A	2017-12-18	0.383485	0.027858	0.046937	0.165281
0.024471	7.43539e+06	5.31853e+06	0.01374	-0.93923	0	54	0.0416667	BJ	E	2016-12-16	0.560736	0.044994	0.108339	0.441384
0.039855	3.30197e+06	1.83409e+06	0.01374	-0.0799716	4.57005	133	0.34559	BJ	I	2017-08-02	0.721498	0.032035	0.126737	0.842455
0.088118	4.23507e+06	2.55338e+06	0.01374	1.03841	-0.15318	-20	2.06718	JS	C	2016-12-21	0.177539	0.111728	0.144516	1.16266
0.033333	2083200	1368810	0.01374	0.396602	-1.23017	-15	1.98407	SC	A	2017-12-18	0.383485	0.027858	0.046937	0.165281
0.088118	4.23507e+06	2.55338e+06	0.01374	0.468873	0.304149	-55	1.98407	JS	C	2016-12-21	0.177539	0.111728	0.144516	1.16266
0.032676	1.56221e+07	2.61835e+07	0.01374	0.359948	0.519623	13	1.83528	JS	C	2011-02-01	0.428908	0.092297	0.170724	2.85901
0.040302	1942752	842708	0.01374	-0.367474	1.73189	-2	1.83313	ZJ	C	2017-12-04	0.257643	0.058034	0.080655	0.484064
0.04097	5.24214e+06	2.83531e+06	0.01374	-2.31712	-1.09377	-66	1.19288	BJ	C	2017-04-20	0.327822	0.044997	0.069506	0.416982
0.04097	5.24214e+06	2.83531e+06	0.01374	1.24536	0.638285	-25	1.24249	BJ	C	2017-04-20	0.327822	0.044997	0.069506	0.416982
0.04097	5.24214e+06	2.83531e+06	0.01374	1.24536	0.0609345	0	1.07727	BJ	C	2017-04-20	0.327822	0.044997	0.069506	0.416982
0.100196	7.21983e+07	1.42632e+07	0.01374	1.50706	-2.299	-23	0.894861	BJ	J	2017-01-23	0.772159	0.016632	0.076396	0.517906
0.045257	3402348	903966	0.01374	0.0250979	0.959921	62	0.882361	GD	C	2017-09-12	0.626297	0.012744	0.041548	0.152662
0.045257	3402348	903966	0.01374	-0.759367	-0.263997	-3	0.8775	GD	C	2017-09-12	0.626297	0.012744	0.041548	0.152662
0.045257	3402348	903966	0.01374	0.0250979	-0.00667389	25	0.0777778	GD	C	2017-09-12	0.626297	0.012744	0.041548	0.152662
0.04097	5.24214e+06	2.83531e+06	0.01374	0.524781	1.79299	14	0.0794444	BJ	C	2017-04-20	0.327822	0.044997	0.069506	0.416982
0.053418	1.15105e+07	1.24014e+07	0.01374	0.237052	0.776169	143	8.29748	FJ	I	2017-01-04	0.213719	0.244054	0.270724	14.833
0.046997	1.16703e+07	1.82742e+07	0.01374	0.141985	11.7922	169	2.70718	ZJ	C	2015-03-19	0.34089	0.04095	0.06251	0.436068
0.055283	2.49957e+06	2.37445e+06	0.01374	0.739252	-0.0408911	132	2.03397	ZJ	C	2015-06-30	0.769924	-0.258262	-0.726942	-1.83905
0.036871	2.3806e+06	990897	0.01374	0.67676	0.501918	-1	1.95957	ZJ	E	2017-03-24	0.634475	0.046473	0.140639	0.473011
0.048514	4595400	1.22985e+06	0.01374	-0.175	0.235093	98	1.04884	FJ	C	2017-05-12	0.546414	0.090434	0.221094	3.60056
0.098466	6.57923e+06	14882332	0.01374	-0.600699	-6.19022	199	1.03542	FJ	C	2016-06-03	0.676413	0.074707	0.265432	2.27483
0.046997	1.16703e+07	1.82742e+07	0.01374	0.214105	-1.38543	64	0.248611	ZJ	C	2015-03-19	0.34089	0.04095	0.06251	0.436068
0.046997	1.16703e+07	1.82742e+07	0.01374	0.214105	-0.30979	108	0.246528	ZJ	C	2015-03-19	0.34089	0.04095	0.06251	0.436068
0.046997	1.16703e+07	1.82742e+07	0.01374	3.24286	0.266894	-39	0.25625	ZJ	C	2015-03-19	0.34089	0.04095	0.06251	0.436068
0.04097	5.24214e+06	2.83531e+06	0.01374	-0.195796	-0.516416	16	0.00625	BJ	C	2017-04-20	0.327822	0.044997	0.069506	0.416982
0.046997	1.16703e+07	1.82742e+07	0.01374	0.214105	-0.367038	-8	0.00416667	ZJ	C	2015-03-19	0.34089	0.04095	0.06251	0.436068
0.046997	1.16703e+07	1.82742e+07	0.01374	0.971292	2.61039	59	0.00416667	ZJ	C	2015-03-19	0.34089	0.04095	0.06251	0.436068
0.048991	3.55293e+06	3.53531e+06	0.01374	-0.466697	1.43056	107	0.104861	ZJ	E	2011-08-16	0.793742	0.016097	0.085369	0.260043
0.048991	3.55293e+06	3.53531e+06	0.01374	0.277921	1.43056	89	0.166667	ZJ	E	2011-08-16	0.793742	0.016097	0.085369	0.260043
-0.008859	2386786	2.23478e+06	0.01506	-1.62712	1.17514	-21	0.0790856	GD	C	2015-07-01	0.175813	0.048537	0.059377	0.165396
-0.011129	2.04851e+06	986367	0.01506	0.556659	2.03099	19	0.103472	GD	C	2017-06-20	0.283432	0.014756	0.016172	0.02931
-0.011129	2.04851e+06	986367	0.01506	3.52314	-0.133547	80	37.1731	GD	C	2017-06-20	0.283432	0.014756	0.016172	0.02931
0.001975	2030348	943840	0.01506	0.222675	0.371717	68	36.1738	JS	C	2018-01-05	0.620276	0.024311	0.065057	0.617899
-0.005933	1.32819e+06	713258	0.01506	-0.853914	-2.65436	43	32.7664	JS	C	2017-06-27	0.418821	0.034816	0.060243	0.318889
-0.011129	2.04851e+06	986367	0.01506	-0.184961	-0.26868	17	15.1732	GD	C	2017-06-20	0.283432	0.014756	0.016172	0.02931
-0.011129	2.04851e+06	986367	0.01506	0.246023	-1.20218	109	13.2526	GD	C	2017-06-20	0.283432	0.014756	0.016172	0.02931
-0.004071	3.16527e+06	1.69021e+06	0.01506	2.60648	-0.120309	-16	13.067	SD	C	2017-04-06	0.22051	0.072361	0.093882	0.997042
-0.004181	3.28817e+06	1.83409e+06	0.01506	-0.0799716	0.229827	29	12.0182	BJ	I	2017-08-02	0.721498	0.032035	0.126737	0.842455
-0.004181	3.28817e+06	1.83409e+06	0.01506	-0.244279	0.656563	54	12.0161	BJ	I	2017-08-02	0.721498	0.032035	0.126737	0.842455
0.005932	5.25533e+06	3571443	0.01506	0.258199	-0.473444	56	9.21722	GD	C	2016-03-22	0.590057	0.022626	0.065172	0.340647
-0.002426	1.53541e+06	1.48407e+06	0.01506	-0.58955	-0.891974	22	8.89259	SH	L	2015-03-24	0.287357	-0.052124	-0.070063	-0.633676
-0.005414	2623440	765064	0.01506	-4.36757	0.225441	10	7.00413	AH	C	2017-03-24	0.539198	0.006658	0.01445	0.120185
-0.017301	1.04727e+07	8.67335e+06	0.01506	-2.59933	-1.7701	53	2.01456	BJ	C	2015-04-22	0.134986	0.121714	0.140764	0.275713
0.017857	7.34875e+07	1.42632e+07	0.01506	-1.19971	1.22252	-8	2.22231	BJ	J	2017-01-23	0.772159	0.016632	0.076396	0.517906
-0.019277	2.34828e+06	2.10186e+06	0.01506	-0.797279	-2.13059	-10	1.92249	SH	C	2014-06-30	0.321603	0.038818	0.066549	0.41315
-0.024072	29190000	29970000	0.01506	-0.296378	-0.777879	-35	1.3186	JS	J	2011-12-12	0.779125	0.010176	0.050451	0.326415
-0.024072	29190000	29970000	0.01506	-0.188374	-2.19157	70	6.13403	JS	J	2011-12-12	0.779125	0.010176	0.050451	0.326415
-0.024072	29190000	29970000	0.01506	-0.296378	-0.777879	-35	4.98472	JS	J	2011-12-12	0.779125	0.010176	0.050451	0.326415
-0.099718	1.0845e+07	7.32068e+06	0.01506	-0.136797	-0.713359	-17	0.984028	JS	C	2011-01-18	0.479792	-0.060722	-0.106727	-0.246796
-0.038615	4.835e+07	4.74124e+07	0.01506	-0.539508	-3.47664	26	3.8625	FJ	J	2010-10-13	0.78283	0.011228	0.052662	0.286007
0.012048	5104008	3909022	0.01506	1.08161	-3.01108	-7	1.85347	JS	C	2012-04-23	0.447609	0.023167	0.043285	0.056751
-0.008897	2245824	1.78093e+06	0.01506	8.83439	4.46679	-81	1.18889	SD	G	2015-06-30	0.318546	0.00868	0.00248	0.049493
-0.008897	2245824	1.78093e+06	0.01506	0.566509	1.45034	15	1.1875	SD	G	2015-06-30	0.318546	0.00868	0.00248	0.049493
-0.017301	1.04727e+07	8.67335e+06	0.01506	-0.372804	3.42374	59	0.969583	BJ	C	2015-04-22	0.134986	0.121714	0.140764	0.275713
-0.005578	1859520	653241	0.01506	-0.309307	-1.9855	47	0.780463	ZJ	C	2017-11-13	0.615508	-0.01261	-0.032144	-0.333063
0.036683	1.02948e+07	1.04452e+07	0.01227	-0.855953	-2.14146	29	0.0340278	SC	R	2016-08-08	0.404877	0.07339	0.128795	0.911516
0.036683	1.02948e+07	1.04452e+07	0.01227	-0.192117	-0.872084	-4	19.8882	SC	R	2016-08-08	0.404877	0.07339	0.128795	0.911516
-0.01657	3.04364e+06	946290	0.01227	-0.645497	-0.428735	28	5.18287	SD	C	2017-11-06	0.183857	0.096448	0.123739	0.78541
-0.01657	3.04364e+06	946290	0.01227	-0.645497	-1.09884	160	1.94823	SD	C	2017-11-06	0.183857	0.096448	0.123739	0.78541
-0.01657	3.04364e+06	946290	0.01227	0.129099	-0.767736	253	1.39002	SD	C	2017-11-06	0.183857	0.096448	0.123739	0.78541
-0.004762	1.06485e+07	1.08183e+07	0.01227	0.750513	-0.227371	331	0.734722	HLJ	C	2015-04-24	0.417856	0.045001	0.080011	0.477936
0.025952	1.58551e+07	9.6627e+06	0.01227	3.40667	1.6122	28	0.998299	HN	J	2017-01-03	0.759059	0.001723	0.005934	0.019406
-0.010778	2.47506e+06	1.88063e+06	0.01227	1.73851	3.37707	210	0.701389	FJ	C	2017-01-17	0.486572	0.027827	0.054185	0.222724
0.018745	2.57937e+06	712885	0.01227	-2.73885	-0.611702	14	0.802303	ZJ	K	2018-02-01	0.544467	0.07469	0.167455	0.896799
0.018745	2.57937e+06	712885	0.01227	0.261149	0.473919	13	0.29375	ZJ	K	2018-02-01	0.544467	0.07469	0.167455	0.896799
-0.01243	9.45343e+06	2.20062e+06	0.01227	-0.583975	0.797724	8	5.02187	SH	C	2017-07-28	0.290258	0.118877	0.177221	1.56439
-0.013514	3.80814e+06	1.81032e+06	0.01227	-1.19619	-1.5786	98	5.02168	ZJ	C	2017-08-18	0.349764	0.055059	0.088376	0.29888
-0.004762	1.06485e+07	1.08183e+07	0.01227	-0.857161	-1.92536	34	1.50556	HLJ	C	2015-04-24	0.417856	0.045001	0.080011	0.477936
-0.021847	4.09343e+06	1.64302e+06	0.01227	1.64745	0.741981	31	1.45417	JS	C	2017-02-09	0.630087	-0.041438	-0.104979	-0.449572
-0.021847	4.09343e+06	1.64302e+06	0.01227	5.32168	5.60159	243	0.804167	JS	C	2017-02-09	0.630087	-0.041438	-0.104979	-0.449572
-0.014752	2.56313e+06	1.6678e+06	0.01227	0.161555	-1.76656	87	0.938194	SC	C	2017-06-21	0.442559	0.076005	0.148836	0.920125
-0.020334	2.75828e+06	3.25785e+06	0.01227	1.69068	-1.61821	-39	0.149306	JS	C	2016-12-19	0.241901	0.100522	0.138728	1.09995
-0.045381	1.84304e+06	2.08883e+06	0.01227	-1.68489	-1.80944	37	9.8028	SH	C	2016-11-17	0.448945	0.030653	0.056714	0.208003
-0.003448	4525740	3784500	0.01227	-0.226464	0	62	0.321528	ZJ	C	2016-11-07	0.414891	0.034945	0.060815	0.14697
-0.021847	4.09343e+06	1.64302e+06	0.01227	-0.802044	-5.2163	174	0.119444	JS	C	2017-02-09	0.630087	-0.041438	-0.104979	-0.449572
-0.034483	2630320	2.36222e+06	0.01227	3.11512	-1.40973	-15	8.85764	SH	I	2017-04-21	0.222815	0.081765	0.109024	0.576598
-0.020215	6.32362e+06	14882332	0.01227	2.12484	-1.79189	98	62.0582	FJ	C	2016-06-03	0.676413	0.074707	0.265432	2.27483
-0.018879	3.39415e+06	1499960	0.01227	-0.6428	-1.07201	38	51.1242	JS	C	2017-11-01	0.436147	0.060441	0.113473	0.389825
-0.009634	4.70413e+07	4.5943e+07	0.00897	1.60919	-1.70129	-112	20.7596	BJ	B	2008-02-01	0.569261	0.031535	0.059451	0.648085
-0.009634	4.70413e+07	4.5943e+07	0.00897	-2.74348	-2.6367	2	17.0684	BJ	B	2008-02-01	0.569261	0.031535	0.059451	0.648085
-0.004438	3.49963e+06	5.2544e+06	0.00897	-0.476109	-0.311232	43	16.0092	SC	C	2012-05-07	0.476124	0.03476	0.070352	0.196511
-0.004438	3.49963e+06	5.2544e+06	0.00897	-0.476109	-2.66991	47	16.0996	SC	C	2012-05-07	0.476124	0.03476	0.070352	0.196511
0.026684	1631340	750040	0.00897	0.866369	-0.50873	-2	13.776	JS	C	2017-12-29	0.055124	0.043923	0.047074	0.21626
0.021231	2.97892e+07	5.52738e+06	0.00897	0.230902	-0.98435	-71	13.8392	GD	G	2017-03-29	0.445781	0.0359	0.065972	0.166945
0.038786	2.48913e+06	1.57039e+06	0.00897	-3.88539	-2.75799	15	0.74375	ZJ	C	2017-02-10	0.51416	0.093944	0.21687	3.3269
-0.095406	3.51874e+07	2.66074e+07	0.00897	-0.763342	3.23784	160	0.172917	JS	J	2018-06-13	0.68926	0.019833	0.065464	0.216788
0.027203	1.01889e+07	5.46718e+06	0.00897	-0.448035	-0.583849	38	9.32238	ZJ	C	2017-11-15	0.305202	0.122969	0.210893	1.82029
-0.009634	4.70413e+07	4.5943e+07	0.00897	-1.49626	-2.6367	-2	3.0694	BJ	B	2008-02-01	0.569261	0.031535	0.059451	0.648085
0.013285	1.56621e+06	531231	0.00897	-0.877124	-1.53209	8	0.99912	SH	C	2017-05-25	0.077982	0.076559	0.087411	0.271191
0.013285	1.56621e+06	531231	0.00897	2.60443	-0.719809	34	0.860498	SH	C	2017-05-25	0.077982	0.076559	0.087411	0.271191
0.013285	1.56621e+06	531231	0.00897	-0.877124	-2.88103	23	0.900417	SH	C	2017-05-25	0.077982	0.076559	0.087411	0.271191
0.013285	1.56621e+06	531231	0.00897	1.11565	-0.719809	31	0.33559	SH	C	2017-05-25	0.077982	0.076559	0.087411	0.271191
-0.01983	8.33659e+06	2.15574e+06	0.00897	0.752817	-2.03685	15	13.198	BJ	N	2017-02-17	0.861379	-0.060665	-0.54795	-1.80441
0.009728	4.74989e+07	4.5943e+07	0.00892	-2.08207	-1.70129	18	10.2937	BJ	B	2008-02-01	0.569261	0.031535	0.059451	0.648085
0.010952	10872000	1395702	0.00892	2.13969	0.70065	20	10.3257	ZJ	R	2017-10-12	0.308101	0.089705	0.135235	0.488034
0.002922	1.71394e+06	923509	0.00892	3.87484	-1.33394	10	9.99067	SHX	C	2017-04-21	0.100695	0.040745	0.044436	0.461245
-0.007294	1.74204e+07	4.35747e+06	0.00892	-0.455826	0.501045	30	10.1029	GD	F	2017-07-31	0.500491	0.080322	0.193092	1.29099
0.00317	3.31783e+06	3.57991e+06	0.00892	0.364993	2.43825	64	8.40196	BJ	F	2012-05-03	0.398614	0.032631	0.055239	0.336165
0.001126	4.00099e+06	4.38309e+06	0.00892	0.666837	-0.686073	17	8.40196	GD	C	2015-12-09	0.449815	0.044968	0.085049	0.639786
-0.006237	2.96034e+07	5.52738e+06	0.00892	-0.607851	10.2831	109	8.36029	GD	G	2017-03-29	0.445781	0.0359	0.065972	0.166945
0.012821	2.85757e+06	3.01125e+06	0.00892	-2.65967	-1.71306	24	8.36029	GD	C	2015-12-09	0.28829	0.07295	0.107157	0.255991
-0.007294	1.74204e+07	4.35747e+06	0.00892	-0.455826	0.501045	18	8.36029	GD	F	2017-07-31	0.500491	0.080322	0.193092	1.29099
-0.002721	3.16096e+06	1.69021e+06	0.00892	0.569906	2.00135	98	8.36029	SD	C	2017-04-06	0.22051	0.072361	0.093882	0.997042
0.001126	4.00099e+06	4.38309e+06	0.00892	-0.0741221	0.189783	68	8.2809	GD	C	2015-12-09	0.449815	0.044968	0.085049	0.639786
0.001126	4.00099e+06	4.38309e+06	0.00892	-0.0741221	0.831978	54	7.99355	GD	C	2015-12-09	0.449815	0.044968	0.085049	0.639786
-0.008349	3.21658e+06	1.08357e+06	0.00892	-1.238	-2.7148	117	6.01898	BJ	I	2017-03-06	0.293296	0.082506	0.127064	0.270294
0.003344	23796375	2.05442e+07	0.00892	-1.67316	-0.578933	57	6.01759	SH	G	2007-12-12	0.832466	0.012064	0.082519	0.150164
0.013294	2.80531e+06	3.25785e+06	0.00892	1.1013	-0.491605	-24	5.71256	JS	C	2016-12-19	0.241901	0.100522	0.138728	1.09995
0.024564	5.56359e+07	5.76458e+07	0.00892	-2.01772	0.16471	-124	3.38766	ZJ	C	2010-01-21	0.548611	0.071832	0.164021	1.84577
-0.004117	5.53176e+06	2.72436e+06	0.00892	-0.303094	-0.506762	32	2.90697	SH	G	2018-07-13	0.425562	0.076355	0.145937	1.28655
-0.006237	2.96034e+07	5.52738e+06	0.00892	-0.845503	-0.98435	18	2.86044	GD	G	2017-03-29	0.445781	0.0359	0.065972	0.166945
-0.007294	1.74204e+07	4.35747e+06	0.00892	-0.455826	0.501045	30	3.09505	GD	F	2017-07-31	0.500491	0.080322	0.193092	1.29099
0	8790000	1.03512e+07	0.00892	-0.257988	0.0839891	27	3.09296	JS	C	2014-01-17	0.461869	0.0924	0.170086	0.611259
-0.02268	3.93967e+06	1.64302e+06	0.00892	-0.802044	-2.20172	8	1.86795	JS	C	2017-02-09	0.630087	-0.041438	-0.104979	-0.449572
-0.02268	3.93967e+06	1.64302e+06	0.00892	-1.39312	-1.79102	0	1.02234	JS	C	2017-02-09	0.630087	-0.041438	-0.104979	-0.449572
-0.02268	3.93967e+06	1.64302e+06	0.00892	0.422701	-2.20172	-1	1.04358	JS	C	2017-02-09	0.630087	-0.041438	-0.104979	-0.449572
0.018549	4399528	2.55338e+06	0.00892	0.468873	-1.20771	-52	1.2314	JS	C	2016-12-21	0.177539	0.111728	0.144516	1.16266
-0.029452	1.23652e+07	1.24014e+07	0.00892	0.237052	-0.734664	213	1.21596	FJ	I	2017-01-04	0.213719	0.244054	0.270724	14.833
0.100239	1.04484e+07	7.32068e+06	0.0135	-1.16149	-1.38902	14	0.746447	JS	C	2011-01-18	0.479792	-0.060722	-0.106727	-0.246796
0.003752	1540800	1.36899e+06	0.0135	-4.36776	-0.089606	-85	0.828762	FJ	C	2017-06-14	0.077048	0.041767	0.045894	0.121161
0.057629	6489070	1.26772e+06	0.0135	-0.5	-0.888742	28	0.0791667	ZJ	C	2017-04-20	0.527351	0.054285	0.126461	0.585719
-0.001152	5.05815e+06	5.20984e+06	0.0135	0.380545	4.8371	150	0.235081	BJ	B	2015-06-30	0.336399	0.046748	0.074463	0.526635
-0.001152	5.05815e+06	5.20984e+06	0.0135	0.252328	-0.823982	20	62.7814	BJ	B	2015-06-30	0.336399	0.046748	0.074463	0.526635
-0.001152	5.05815e+06	5.20984e+06	0.0135	2.10421	1.42648	56	44.9085	BJ	B	2015-06-30	0.336399	0.046748	0.074463	0.526635
-0.004468	4.93365e+06	3.86573e+06	0.0135	-2.10525	-1.44954	-136	12.6938	JS	C	2015-12-31	0.419216	0.036826	0.068082	0.335433
-0.004468	4.93365e+06	3.86573e+06	0.0135	1.17815	-1.10985	25	10.073	JS	C	2015-12-31	0.419216	0.036826	0.068082	0.335433
0.100239	1.04484e+07	7.32068e+06	0.0135	-0.136797	-1.38902	26	10.032	JS	C	2011-01-18	0.479792	-0.060722	-0.106727	-0.246796
0.025781	1.2024e+07	1.43231e+07	0.0135	-0.873773	-2.45967	81	9.0506	GD	Q	2017-09-08	0.470886	0.094476	0.192498	0.906919
-0.001152	5.05815e+06	5.20984e+06	0.0135	-0.811305	-1.5218	74	8.86123	BJ	B	2015-06-30	0.336399	0.046748	0.074463	0.526635
0.002492	1.6099e+06	575311	0.0135	3.78839	-4.2446	-47	7.98316	ZJ	C	2017-03-07	0.317655	0.062684	0.09092	0.611583
0.002492	1.6099e+06	575311	0.0135	4.16322	-1.47301	-88	1.33775	ZJ	C	2017-03-07	0.317655	0.062684	0.09092	0.611583
0.011824	3.07185e+06	946290	0.0135	-0.645497	-1.09884	160	1.33775	SD	C	2017-11-06	0.183857	0.096448	0.123739	0.78541
0.001634	29424000	26880000	0.0135	-0.638756	-0.161539	80	1.33775	CQ	D	2010-03-29	0.301283	0.076727	0.113701	0.347077
0.008914	1952160	842708	0.0135	-0.609	-0.208341	15	1.33775	ZJ	C	2017-12-04	0.257643	0.058034	0.080655	0.484064
0.008914	1952160	842708	0.0135	-2.17025	-3.04588	2	1.34053	ZJ	C	2017-12-04	0.257643	0.058034	0.080655	0.484064
0.010828	1.45163e+06	819057	0.0135	2.69814	-1.77912	-101	1.33984	JS	C	2017-05-17	0.549907	0.032857	0.072399	0.556121
0.000747	4.77893e+06	804034	0.0135	-1.79002	-1.7383	16	1.33984	JS	C	2019-01-17	0.132948	0.106021	0.155363	1.41047
0.006281	25569600	40479600	0.01114	-0.551597	0.00647351	26	1.33914	HN	C	2016-09-01	0.381101	0.184854	0.345184	1.87357
0.031746	3.56937e+07	2.05742e+06	0.01114	-0.470089	-0.297707	55	1.33914	JS	J	2019-01-03	0.931704	0.007039	0.108827	0.38709
0.031746	3.56937e+07	2.05742e+06	0.01114	-0.470089	-0.297707	60	1.33914	JS	J	2019-01-03	0.931704	0.007039	0.108827	0.38709
0.031746	3.56937e+07	2.05742e+06	0.01114	-1.00802	-1.25157	34	1.34192	JS	J	2019-01-03	0.931704	0.007039	0.108827	0.38709
0.099783	1.1491e+07	7.32068e+06	0.01114	-0.514731	-1.66889	13	1.33914	JS	C	2011-01-18	0.479792	-0.060722	-0.106727	-0.246796
0.031746	3.56937e+07	2.05742e+06	0.01114	0.660095	4.97971	57	1.33914	JS	J	2019-01-03	0.931704	0.007039	0.108827	0.38709
0.031746	3.56937e+07	2.05742e+06	0.01114	0.363969	4.51937	133	1.33914	JS	J	2019-01-03	0.931704	0.007039	0.108827	0.38709
0.006281	25569600	40479600	0.01114	0.948403	0.863616	27	1.34192	HN	C	2016-09-01	0.381101	0.184854	0.345184	1.87357
0.031746	3.56937e+07	2.05742e+06	0.01114	0.363969	0.162642	22	1.34192	JS	J	2019-01-03	0.931704	0.007039	0.108827	0.38709
0.031746	3.56937e+07	2.05742e+06	0.01114	-1.84208	-1.28474	68	1.34053	JS	J	2019-01-03	0.931704	0.007039	0.108827	0.38709
0.031746	3.56937e+07	2.05742e+06	0.01114	1.19803	0.376231	28	1.33775	JS	J	2019-01-03	0.931704	0.007039	0.108827	0.38709
0.031746	3.56937e+07	2.05742e+06	0.01114	0.660095	-0.857561	94	1.34053	JS	J	2019-01-03	0.931704	0.007039	0.108827	0.38709
0.099783	1.1491e+07	7.32068e+06	0.01114	-0.262775	1.5935	13	0.831979	JS	C	2011-01-18	0.479792	-0.060722	-0.106727	-0.246796
0.006281	25569600	40479600	0.01114	3.1984	-0.513638	-29	0.0833333	HN	C	2016-09-01	0.381101	0.184854	0.345184	1.87357
0.019674	2112012	1278922	0.01114	-0.531085	-0.0131224	30	0.356887	JS	C	2017-10-25	0.211651	0.05696	0.073947	0.451162
0.099483	2.13042e+07	2.01528e+07	0.01114	-0.644155	-0.299075	28	0	SH	C	2017-05-04	0.544789	0.040356	0.07819	0.816612
0.099483	2.13042e+07	2.01528e+07	0.01114	-0.644155	-0.299075	29	9.3926	SH	C	2017-05-04	0.544789	0.040356	0.07819	0.816612
0.099483	2.13042e+07	2.01528e+07	0.01114	-0.644155	-0.299075	30	9.28782	SH	C	2017-05-04	0.544789	0.040356	0.07819	0.816612
0.019197	1.031e+07	8.49955e+06	0.01114	0.151317	0.572447	79	2.90984	JS	C	2011-08-08	0.409444	0.040271	0.068112	0.400223
0.099483	2.13042e+07	2.01528e+07	0.01114	0.880213	-0.299075	-71	1.8889	SH	C	2017-05-04	0.544789	0.040356	0.07819	0.816612
0.020415	2319200	504000	0.01114	-0.786796	-0.84553	-79	0.877894	ZJ	C	2018-02-08	0.40502	0.032653	0.055595	0.421353
0.03384	3.44464e+06	1.83409e+06	0.01114	0.283816	-1.01276	-1	9.08395	BJ	I	2017-08-02	0.721498	0.032035	0.126737	0.842455
0.099315	6159348	5487768	0.01114	-2.50871	-1.24875	88	0.729618	JS	C	2010-12-28	0.207552	0.023108	0.030472	0.093849
0.025801	2324448	1.78093e+06	0.01114	4.29053	1.18029	-159	0.857604	SD	G	2015-06-30	0.318546	0.00868	0.00248	0.049493
0.025801	2324448	1.78093e+06	0.01114	2.65086	0.241293	-184	0.472222	SD	G	2015-06-30	0.318546	0.00868	0.00248	0.049493
0.099483	2.13042e+07	2.01528e+07	0.01114	0.880213	-0.299075	-75	3.82222	SH	C	2017-05-04	0.544789	0.040356	0.07819	0.816612
0.100293	1953900	1.12195e+06	0.01114	0.533401	-0.152499	-14	0.792361	YN	C	2017-09-22	0.166936	0.02406	0.02899	0.079914
0.019197	1.031e+07	8.49955e+06	0.01114	0.619899	-0.0159825	91	0.80294	JS	C	2011-08-08	0.409444	0.040271	0.068112	0.400223
0.004107	3.02847e+07	5.52738e+06	0.01114	-4.99734	5.309	-17	0.802245	GD	G	2017-03-29	0.445781	0.0359	0.065972	0.166945
0.100293	1953900	1.12195e+06	0.01114	0.533401	0.154649	26	0.425694	YN	C	2017-09-22	0.166936	0.02406	0.02899	0.079914
0.100293	1953900	1.12195e+06	0.01114	-1.40697	-0.790446	45	0.281944	YN	C	2017-09-22	0.166936	0.02406	0.02899	0.079914
-0.010336	1.58651e+07	2.61835e+07	0.01114	-0.556567	-0.846637	-1	0.277778	JS	C	2011-02-01	0.428908	0.092297	0.170724	2.85901
0.074409	3.57405e+06	3.35363e+06	0.01114	-0.588201	-1.87276	-2	2.89653	BJ	C	2018-02-02	0.11499	0.121334	0.143769	0.87182
0.074409	3.57405e+06	3.35363e+06	0.01114	6.93062	4.59903	-27	1.78194	BJ	C	2018-02-02	0.11499	0.121334	0.143769	0.87182
0.074409	3.57405e+06	3.35363e+06	0.01114	-0.0869458	-1.49207	76	1.77917	BJ	C	2018-02-02	0.11499	0.121334	0.143769	0.87182
0.074409	3.57405e+06	3.35363e+06	0.01114	0.711952	-1.87276	-19	1.77639	BJ	C	2018-02-02	0.11499	0.121334	0.143769	0.87182
0.074409	3.57405e+06	3.35363e+06	0.01114	7.43187	2.76616	-40	1.77153	BJ	C	2018-02-02	0.11499	0.121334	0.143769	0.87182
0.035745	2.68474e+06	988024	0.01453	0.358961	-0.00883757	7	0.986053	JS	C	2017-06-16	0.389551	0.098792	0.173085	0.681629
0.035745	2.68474e+06	988024	0.01453	0.358961	-1.63278	13	0.186111	JS	C	2017-06-16	0.389551	0.098792	0.173085	0.681629
-0.001078	2845890	956664	0.01453	-0.521517	-2.33118	13	0.183333	ZJ	C	2017-09-15	0.34527	0.024508	0.038003	0.128958
-0.001078	2845890	956664	0.01453	-0.521517	-2.33118	31	1.07292	ZJ	C	2017-09-15	0.34527	0.024508	0.038003	0.128958
-0.001078	2845890	956664	0.01453	-1.0064	0.218326	4	1.0375	ZJ	C	2017-09-15	0.34527	0.024508	0.038003	0.128958
-0.001078	2845890	956664	0.01453	-1.75821	-1.25363	1	0.19772	ZJ	C	2017-09-15	0.34527	0.024508	0.038003	0.128958
0.034934	1.83339e+07	1.57037e+07	0.01453	-0.921998	-1.44096	91	0.202083	LN	G	2010-12-06	0.390158	0.025498	0.038775	0.069404
-0.00332	8825880	10736880	0.01453	-0.09254	-2.923	76	0.00766204	BJ	P	2016-02-05	0.517402	0.057086	0.139122	0.433049
-0.012877	1.0342e+07	5.46718e+06	0.01453	-0.975363	2.12775	84	0.00252315	ZJ	C	2017-11-15	0.305202	0.122969	0.210893	1.82029
-0.012877	1.0342e+07	5.46718e+06	0.01453	0.404768	0.552075	6	0.00459491	ZJ	C	2017-11-15	0.305202	0.122969	0.210893	1.82029
-0.00332	8825880	10736880	0.01453	3.80999	-1.11544	-22	0.0270486	BJ	P	2016-02-05	0.517402	0.057086	0.139122	0.433049
-0.00332	8825880	10736880	0.01453	-0.475498	-2.19457	-5	0.00424769	BJ	P	2016-02-05	0.517402	0.057086	0.139122	0.433049
0.021917	3500416	984697	0.01453	-0.594764	0.548529	177	0.00429398	SH	C	2018-09-12	0.10199	0.089895	0.108043	0.62428
0.024888	2142404	943840	0.01453	-0.922028	2.13498	34	0.00263889	JS	C	2018-01-05	0.620276	0.024311	0.065057	0.617899
0.044063	2.6887e+06	2.10186e+06	0.01453	0.587571	-0.63864	-8	0.00399306	SH	C	2014-06-30	0.321603	0.038818	0.066549	0.41315
0.044063	2.6887e+06	2.10186e+06	0.01453	1.33001	3.57641	64	0.00351852	SH	C	2014-06-30	0.321603	0.038818	0.066549	0.41315
0.022808	2.93413e+06	3.25785e+06	0.01453	0.719669	-0.734428	-3	9.14236	JS	C	2016-12-19	0.241901	0.100522	0.138728	1.09995
-0.008747	4863040	6446440	0.01453	-0.955569	-1.80684	271	2.91319	GS	C	2016-03-10	0.200428	0.085139	0.119209	0.693504
0.100068	3.25289e+06	1.6678e+06	0.01453	-0.894264	-1.42608	20	2.90903	SC	C	2017-06-21	0.442559	0.076005	0.148836	0.920125
0.01301	2354688	1.78093e+06	0.01453	2.05796	-1.26693	-168	1.93472	SD	G	2015-06-30	0.318546	0.00868	0.00248	0.049493
0.021917	3500416	984697	0.01453	-3.77714	-3.25982	219	1.78264	SH	C	2018-09-12	0.10199	0.089895	0.108043	0.62428
0.017382	2388000	667734	0.01453	-0.380107	0.512693	111	1.77847	SH	C	2017-05-31	0.210575	-0.004303	0.00944	-0.020412
-0.017756	6.9227e+06	14882332	0.01453	-1.69219	-7.29211	185	1.775	FJ	C	2016-06-03	0.676413	0.074707	0.265432	2.27483
0.01301	2354688	1.78093e+06	0.01453	0.230703	0.241293	-104	1.76111	SD	G	2015-06-30	0.318546	0.00868	0.00248	0.049493
0.021429	7.52847e+06	4.8517e+06	0.01484	-1.75962	8.3774	283	1.95833	SH	I	2017-02-08	0.705063	0.029512	0.105053	0.524069
0.021429	7.52847e+06	4.8517e+06	0.01484	0.551418	0.710645	28	1.55764	SH	I	2017-02-08	0.705063	0.029512	0.105053	0.524069
0.099927	5.34151e+06	804034	0.01484	-1.79002	-2.13777	32	1.55764	JS	C	2019-01-17	0.132948	0.106021	0.155363	1.41047
0.099927	5.34151e+06	804034	0.01484	-0.87309	-0.721204	22	1.54583	JS	C	2019-01-17	0.132948	0.106021	0.155363	1.41047
0.099927	5.34151e+06	804034	0.01484	-0.208879	-1.55699	50	1.44931	JS	C	2019-01-17	0.132948	0.106021	0.155363	1.41047
0.027619	4.42352e+06	1.72883e+06	0.01484	-2.9212	-5.1966	42	0.995266	ZJ	C	2017-09-11	0.221956	0.113731	0.15685	0.725119
0.099927	5.34151e+06	804034	0.01484	1.78375	-0.358588	35	0.879861	JS	C	2019-01-17	0.132948	0.106021	0.155363	1.41047
0.018248	1562400	1392384	0.01484	0	-0.182574	30	1.03472	ZJ	C	2014-11-11	0.328755	0.07716	0.117503	0.406695
0.018248	1562400	1392384	0.01484	2	-0.182574	27	0.251111	ZJ	C	2014-11-11	0.328755	0.07716	0.117503	0.406695
0.06135	1.8502e+07	9.6627e+06	0.01484	-0.510797	-1.49052	65	0.224282	HN	J	2017-01-03	0.759059	0.001723	0.005934	0.019406
0.021429	7.52847e+06	4.8517e+06	0.01484	-1.06877	-2.85028	76	0.127778	SH	I	2017-02-08	0.705063	0.029512	0.105053	0.524069
0.099927	5.34151e+06	804034	0.01484	-0.208879	-0.140428	61	2.19861	JS	C	2019-01-17	0.132948	0.106021	0.155363	1.41047
0.047317	4083750	1.86409e+06	0.01484	0.163537	0.354052	53	2.14931	ZJ	C	2016-12-20	0.35457	0.092142	0.15116	1.13834
0.023451	4888000	2.66807e+06	0.01484	-0.801534	-1.89114	42	2.18264	AH	C	2017-06-30	0.376754	0.106427	0.173317	1.47507
0.023451	4888000	2.66807e+06	0.01484	-0.387003	-0.271817	59	2.18264	AH	C	2017-06-30	0.376754	0.106427	0.173317	1.47507
0.023451	4888000	2.66807e+06	0.01484	-7.52993	-1.56001	267	2.14931	AH	C	2017-06-30	0.376754	0.106427	0.173317	1.47507
0.023451	4888000	2.66807e+06	0.01484	-1.21607	0.184504	64	6.77847	AH	C	2017-06-30	0.376754	0.106427	0.173317	1.47507
0.023451	4888000	2.66807e+06	0.01484	-0.387003	1.22233	113	6.78125	AH	C	2017-06-30	0.376754	0.106427	0.173317	1.47507
0.023451	4888000	2.66807e+06	0.01484	-0.387003	3.53354	133	2.83889	AH	C	2017-06-30	0.376754	0.106427	0.173317	1.47507
0.047317	4083750	1.86409e+06	0.01484	-2.06653	-0.925439	35	1.15625	ZJ	C	2016-12-20	0.35457	0.092142	0.15116	1.13834
0.099927	5.34151e+06	804034	0.01484	-2.45423	2.87401	75	11.0622	JS	C	2019-01-17	0.132948	0.106021	0.155363	1.41047
0.022099	4.38672e+06	1.81032e+06	0.01484	3.63616	4.51581	54	10.3231	ZJ	C	2017-08-18	0.349764	0.055059	0.088376	0.29888
0.022099	4.38672e+06	1.81032e+06	0.01484	0.0891762	-0.727769	93	7.31481	ZJ	C	2017-08-18	0.349764	0.055059	0.088376	0.29888
0.099927	5.34151e+06	804034	0.01484	0.202616	1.45744	71	5.04454	JS	C	2019-01-17	0.132948	0.106021	0.155363	1.41047
0.023451	4888000	2.66807e+06	0.01484	-0.367826	0.420066	-14	4.30755	AH	C	2017-06-30	0.376754	0.106427	0.173317	1.47507
0.099927	5.34151e+06	804034	0.01484	-0.208879	0.0777319	32	3.94756	JS	C	2019-01-17	0.132948	0.106021	0.155363	1.41047
0.099927	5.34151e+06	804034	0.01484	-0.208879	-1.12067	18	3.67838	JS	C	2019-01-17	0.132948	0.106021	0.155363	1.41047
0.021429	7.52847e+06	4.8517e+06	0.01484	-0.139431	-1.62554	44	3.32772	SH	I	2017-02-08	0.705063	0.029512	0.105053	0.524069
0.021429	7.52847e+06	4.8517e+06	0.01484	-0.83028	-0.0303132	55	2.18264	SH	I	2017-02-08	0.705063	0.029512	0.105053	0.524069
0.099927	5.34151e+06	804034	0.01484	0.202616	-0.539896	9	2.18264	JS	C	2019-01-17	0.132948	0.106021	0.155363	1.41047
0.022775	3.94707e+06	3886400	0.01484	-1.52071	0.252321	207	1.06181	JS	I	2016-12-08	0.332886	0.061972	0.096562	0.418972
0.079399	2902178	2.10186e+06	0.01484	-1.4897	-0.63864	11	0.155556	SH	C	2014-06-30	0.321603	0.038818	0.066549	0.41315
0.021429	7.52847e+06	4.8517e+06	0.01484	-0.83028	0.340166	79	2.75139	SH	I	2017-02-08	0.705063	0.029512	0.105053	0.524069
0.032584	5.36152e+06	5.20984e+06	0.01484	-3.89293	-1.36481	10	0.738194	BJ	B	2015-06-30	0.336399	0.046748	0.074463	0.526635
-0.008516	13040000	15936000	0.01484	-0.503347	-0.776483	94	0.738194	AH	C	2015-05-28	0.316328	0.133673	0.20482	1.16443
0.03154	3.64084e+06	3.35363e+06	0.01484	-1.69252	-3.15604	27	36.8147	BJ	C	2018-02-02	0.11499	0.121334	0.143769	0.87182
0.099927	5.34151e+06	804034	0.01484	2.44797	-0.358588	22	21.2674	JS	C	2019-01-17	0.132948	0.106021	0.155363	1.41047
-0.002096	11138400	14808456	0.01484	0.60233	0.997283	-40	16.0317	SD	F	2016-12-13	0.638976	0.052669	0.162274	0.736277
-0.063452	3321000	1213200	0.01475	1.12815	1.63919	78	4.17039	FJ	D	2017-02-20	0.532271	0.032027	0.080504	0.282476
-0.003521	7371584	3.83104e+06	0.01475	-0.408374	-0.452936	37	3.28203	SD	C	2017-01-20	0.248168	0.128544	0.226316	0.828588
-0.077162	9088200	921600	0.01475	1.29538	0.871329	20	3.11973	JS	C	2018-05-09	0.509323	0.061401	0.12235	0.819804
-0.071073	5.5032e+06	2.83531e+06	0.01475	-1.59654	-1.09377	-21	3.11973	BJ	C	2017-04-20	0.327822	0.044997	0.069506	0.416982
-0.039847	2778062	2.36222e+06	0.01475	0.542646	0.232225	-8	3.0364	SH	I	2017-04-21	0.222815	0.081765	0.109024	0.576598
-0.071073	5.5032e+06	2.83531e+06	0.01475	0.524781	1.54634	67	2.26226	BJ	C	2017-04-20	0.327822	0.044997	0.069506	0.416982
-0.071073	5.5032e+06	2.83531e+06	0.01475	0.524781	1.54634	8	2.01837	BJ	C	2017-04-20	0.327822	0.044997	0.069506	0.416982
-0.071073	5.5032e+06	2.83531e+06	0.01475	-2.31712	1.54634	59	1.66659	BJ	C	2017-04-20	0.327822	0.044997	0.069506	0.416982
-0.050489	10989780	1395702	0.01475	0.0183695	-1.13318	-7	1.23273	ZJ	R	2017-10-12	0.308101	0.089705	0.135235	0.488034
-0.024046	1.70526e+06	575311	0.01475	0.645413	-1.00791	13	0.958634	ZJ	C	2017-03-07	0.317655	0.062684	0.09092	0.611583
-0.099688	3.97233e+07	2.66074e+07	0.01475	0.117485	0.503213	6	0.671829	JS	J	2018-06-13	0.68926	0.019833	0.065464	0.216788
0.013859	4.31221e+06	1.08713e+06	0.01475	-0.817645	0.564764	106	0.0833333	GD	C	2017-03-13	0.099647	0.026147	0.028282	0.222433
-0.032031	5.33124e+07	5.76458e+07	0.01475	-3.55374	0.16471	-66	0.333333	ZJ	C	2010-01-21	0.548611	0.071832	0.164021	1.84577
-0.036862	1.21517e+07	1.24014e+07	0.01475	3.55139	0.00570683	-67	21.9485	FJ	I	2017-01-04	0.213719	0.244054	0.270724	14.833
-0.036862	1.21517e+07	1.24014e+07	0.01475	-2.91344	1.57672	-51	18.0319	FJ	I	2017-01-04	0.213719	0.244054	0.270724	14.833
-0.071073	5.5032e+06	2.83531e+06	0.01475	2.68651	2.70104	-19	11.2704	BJ	C	2017-04-20	0.327822	0.044997	0.069506	0.416982
0.034749	1.04773e+07	1.13178e+07	0.01079	-0.601595	-0.32742	49	11.1039	HN	B	2014-12-09	0.409977	0.021071	0.027704	0.093078
0.032352	3.07312e+06	801992	0.01079	2.00233	-1.3567	-117	11.0904	FJ	C	2017-07-06	0.265787	0.019513	0.028836	0.138092
0.027096	6300224	4434304	0.01079	0.896365	-1.18048	30	11.0513	HN	E	2016-05-17	0.832769	-0.227777	-0.80425	-1.42242
0.046882	9223000	2763787	0.01079	-0.422608	-0.420765	11	11.0506	BJ	I	2017-09-21	0.343671	0.076818	0.136804	0.366209
0.04711	4718680	1.0691e+06	0.01079	1.3355	-0.294475	82	9.72432	ZJ	C	2018-04-10	0.337777	0.053771	0.08657	0.873524
0.04755	1.57084e+07	1.82742e+07	0.01079	0.971292	-0.367038	-7	9.7138	ZJ	C	2015-03-19	0.34089	0.04095	0.06251	0.436068
0.032352	3.07312e+06	801992	0.01079	-3.36808	-2.31484	44	2.98784	FJ	C	2017-07-06	0.265787	0.019513	0.028836	0.138092
0.046882	9223000	2763787	0.01079	-0.0173252	-0.811331	-45	3.10788	BJ	I	2017-09-21	0.343671	0.076818	0.136804	0.366209
0.032352	3.07312e+06	801992	0.01079	1.28566	-0.398562	-32	3.32771	FJ	C	2017-07-06	0.265787	0.019513	0.028836	0.138092
0.029921	3.4279e+06	3.57991e+06	0.01079	5.5757	-0.0561857	-48	3.08056	BJ	F	2012-05-03	0.398614	0.032631	0.055239	0.336165
0.06469	4.44429e+06	4.38309e+06	0.01079	-0.815081	-0.481805	13	3.13334	GD	C	2015-12-09	0.449815	0.044968	0.085049	0.639786
0.04755	1.57084e+07	1.82742e+07	0.01079	-0.543083	-1.38543	41	2.93872	ZJ	C	2015-03-19	0.34089	0.04095	0.06251	0.436068
0.08209	1.37906e+07	8.04189e+06	0.01079	7.17281	1.34021	-2	3.04322	SD	I	2016-10-11	0.19539	0.043194	0.057698	0.345132
0.040778	4435850	3507600	0.01079	1.08644	0.865731	-1	0.4125	CQ	C	2014-08-05	0.519741	0.045238	0.100003	0.582192
0.028205	4.86357e+06	1.38224e+06	0.01079	2.83695	-0.0495198	-17	0.166667	ZJ	C	2017-02-14	0.265556	0.082862	0.10903	0.81546
0.032352	3.07312e+06	801992	0.01079	1.30144	-1.03103	-51	0.212824	FJ	C	2017-07-06	0.265787	0.019513	0.028836	0.138092
0.040778	4435850	3507600	0.01079	-0.573846	2.31199	64	0.125	CQ	C	2014-08-05	0.519741	0.045238	0.100003	0.582192
0.058932	8625000	2204345	0.01079	0.33365	4.71291	344	11.0753	ZJ	C	2018-07-09	0.453807	0.01585	0.02894	0.084236
0.058932	8625000	2204345	0.01079	-0.438041	3.65362	168	10.2974	ZJ	C	2018-07-09	0.453807	0.01585	0.02894	0.084236
-0.086707	6.10111e+06	1.74066e+06	0.01079	-0.780941	-2.13619	40	10.2974	XJ	G	2017-01-05	0.175478	0.00834	0.010459	0.043112
0.025402	9082500	1.03512e+07	0.01079	-0.257988	0.0839891	28	6.83706	JS	C	2014-01-17	0.461869	0.0924	0.170086	0.611259
0.027096	6300224	4434304	0.01079	-1.26388	-5.34471	410	5.29325	HN	E	2016-05-17	0.832769	-0.227777	-0.80425	-1.42242
0.100358	1.08396e+07	8.49955e+06	0.01079	-0.0201962	4.03655	286	5.04565	JS	C	2011-08-08	0.409444	0.040271	0.068112	0.400223
0.027096	6300224	4434304	0.01079	0.999458	5.80012	260	3.82473	HN	E	2016-05-17	0.832769	-0.227777	-0.80425	-1.42242
0.004598	1.03183e+07	9.49188e+06	0.01289	0.645224	-0.0473528	4	3.82334	HN	B	2006-11-23	0.699607	0.02449	0.084589	0.562787
0.003561	2.51973e+07	2.79382e+07	0.01289	-1.1547	-0.40973	-69	1.00019	LN	C	2015-12-22	0.278226	0.131769	0.19076	1.03716
-0.013979	4.54194e+06	2.83636e+06	0.01289	1.18699	-1.44404	141	1.01339	JS	E	2015-02-26	0.706155	0.010303	0.033086	0.074356
0.008227	4.34197e+06	2.92207e+06	0.01289	-0.134407	-1.72899	12	1.012	ZJ	C	2014-12-31	0.222161	0.046842	0.060767	0.28217
-0.005085	4.0169e+07	9.02767e+06	0.01289	0.121343	-1.63454	-8	1.01131	HN	J	2018-09-26	0.930509	0.008735	0.14185	1.53689
-0.008803	4.67939e+06	1.64302e+06	0.01289	1.03507	-0.0794197	12	1.19627	JS	C	2017-02-09	0.630087	-0.041438	-0.104979	-0.449572
0.016949	2069760	842708	0.01289	-1.92872	-2.26979	1	0.9711	ZJ	C	2017-12-04	0.257643	0.058034	0.080655	0.484064
-0.005085	4.0169e+07	9.02767e+06	0.01289	0.121343	-1.63454	6	1.1092	HN	J	2018-09-26	0.930509	0.008735	0.14185	1.53689
-0.013979	4.54194e+06	2.83636e+06	0.01289	0.0192462	-0.409584	-1	0.802743	JS	E	2015-02-26	0.706155	0.010303	0.033086	0.074356
0.01308	3.24314e+06	1.69021e+06	0.01289	-0.0580798	-0.48633	42	0.760324	SD	C	2017-04-06	0.22051	0.072361	0.093882	0.997042
-0.001992	3.10278e+07	5.52738e+06	0.01289	-2.07101	-2.96143	-108	0.631609	GD	G	2017-03-29	0.445781	0.0359	0.065972	0.166945
0.016949	2069760	842708	0.01289	0.171625	-0.208341	-5	0.155556	ZJ	C	2017-12-04	0.257643	0.058034	0.080655	0.484064
-0.001992	3.10278e+07	5.52738e+06	0.01289	0.920551	-2.12256	-117	5.49444	GD	G	2017-03-29	0.445781	0.0359	0.065972	0.166945
-0.001992	3.10278e+07	5.52738e+06	0.01289	-0.673091	-0.98435	0	4.63819	GD	G	2017-03-29	0.445781	0.0359	0.065972	0.166945
-0.001992	3.10278e+07	5.52738e+06	0.01289	-4.43817	-2.72123	16	4.125	GD	G	2017-03-29	0.445781	0.0359	0.065972	0.166945
0.016919	4510900	3507600	0.01289	-1.00025	-1.49229	40	3.68403	CQ	C	2014-08-05	0.519741	0.045238	0.100003	0.582192
0.004598	1.03183e+07	9.49188e+06	0.01289	-0.556056	-5.21964	186	3.18288	HN	B	2006-11-23	0.699607	0.02449	0.084589	0.562787
0.016919	4510900	3507600	0.01289	-0.573846	-1.82916	24	3.18315	CQ	C	2014-08-05	0.519741	0.045238	0.100003	0.582192
0.016919	4510900	3507600	0.01289	1.3223	1.53945	-25	3.18155	CQ	C	2014-08-05	0.519741	0.045238	0.100003	0.582192
0.019768	3493056	984697	0.01289	-0.513239	-2.41836	43	3.17786	SH	C	2018-09-12	0.10199	0.089895	0.108043	0.62428
-0.009695	3.61203e+06	3.35363e+06	0.01289	-1.08946	-0.660084	24	3.16682	BJ	C	2018-02-02	0.11499	0.121334	0.143769	0.87182
-0.009695	3.61203e+06	3.35363e+06	0.01289	-0.791812	1.34169	176	3.15281	BJ	C	2018-02-02	0.11499	0.121334	0.143769	0.87182
-0.009695	3.61203e+06	3.35363e+06	0.01289	0.915564	3.52754	103	3.08472	BJ	C	2018-02-02	0.11499	0.121334	0.143769	0.87182
-0.057776	3379040	2.19752e+06	0.01166	-0.83498	-2.56531	61	2.66528	ZJ	I	2017-08-10	0.412907	0.02374	0.055868	0.183237
-0.039801	10552275	2.53837e+06	0.01166	-0.584284	-0.295053	21	2.08916	BJ	R	2017-08-21	0.41605	0.05615	0.109884	0.407092
-0.057776	3379040	2.19752e+06	0.01166	-0.83498	-2.56531	62	1.74306	ZJ	I	2017-08-10	0.412907	0.02374	0.055868	0.183237
-0.024008	5958568	2.2595e+06	0.01166	1.07249	-1.15982	79	1.22844	JS	N	2017-09-01	0.497126	0.062999	0.130534	1.18019
-0.039801	10552275	2.53837e+06	0.01166	-1.16498	-3.50849	45	0.840972	BJ	R	2017-08-21	0.41605	0.05615	0.109884	0.407092
-0.057776	3379040	2.19752e+06	0.01166	-0.83498	-2.98287	61	0.840972	ZJ	I	2017-08-10	0.412907	0.02374	0.055868	0.183237
-0.024008	5958568	2.2595e+06	0.01166	0.501446	-1.90517	102	0.836111	JS	N	2017-09-01	0.497126	0.062999	0.130534	1.18019
-0.037806	3.51395e+06	3.03477e+06	0.01166	-0.458685	-0.877213	81	0.840278	ZJ	C	2016-12-30	0.167215	0.081363	0.098499	0.359739
0.010359	3.16221e+06	564884	0.01166	-0.681976	-1.45824	-11	3.17046	SH	C	2017-10-16	0.214488	0.021196	0.027549	0.102455
0.010359	3.16221e+06	564884	0.01166	-0.681976	-1.45824	-10	11.2364	SH	C	2017-10-16	0.214488	0.021196	0.027549	0.102455
-0.024008	5958568	2.2595e+06	0.01166	-1.29945	-1.78502	2	10.0105	JS	N	2017-09-01	0.497126	0.062999	0.130534	1.18019
0.010359	3.16221e+06	564884	0.01166	-0.681976	-1.45824	-11	6.88403	SH	C	2017-10-16	0.214488	0.021196	0.027549	0.102455
0.03801	2.88872e+06	2.10186e+06	0.01166	6.17698	0.592506	-16	0.740972	SH	C	2014-06-30	0.321603	0.038818	0.066549	0.41315
0.03801	2.88872e+06	2.10186e+06	0.01166	-0.747268	0.450599	44	6.74167	SH	C	2014-06-30	0.321603	0.038818	0.066549	0.41315
0.010359	3.16221e+06	564884	0.01166	-1.26643	-1.45824	-11	2.63125	SH	C	2017-10-16	0.214488	0.021196	0.027549	0.102455
0.02214	2216000	1.09363e+06	0.01166	-0.712494	1.30383	70	1.67014	ZJ	C	2017-05-09	0.271919	0.063631	0.090742	0.352416
0.03801	2.88872e+06	2.10186e+06	0.01166	-0.797279	0.450599	-10	1.67361	SH	C	2014-06-30	0.321603	0.038818	0.066549	0.41315
-0.083333	6437574	5487768	0.01166	-1.03161	-1.24875	76	0.774306	JS	C	2010-12-28	0.207552	0.023108	0.030472	0.093849
-0.005179	1.53818e+07	2.61835e+07	0.01166	1.27646	1.20275	3	0.854167	JS	C	2011-02-01	0.428908	0.092297	0.170724	2.85901
0.012107	5.75507e+07	5.76458e+07	0.01166	-1.20034	-0.595106	25	4.9928	ZJ	C	2010-01-21	0.548611	0.071832	0.164021	1.84577
-0.049059	8335000	2204345	0.01166	2.25466	1.12954	448	1.74653	ZJ	C	2018-07-09	0.453807	0.01585	0.02894	0.084236
-0.023715	2371200	667734	0.01166	0.764596	-1.27567	-21	1.17431	SH	C	2017-05-31	0.210575	-0.004303	0.00944	-0.020412
-0.023715	2371200	667734	0.01166	3.62635	-0.755263	-26	1.14653	SH	C	2017-05-31	0.210575	-0.004303	0.00944	-0.020412
0.031892	9.01052e+06	7.97084e+06	0.01166	-0.312727	-1.84883	10	0.236806	ZJ	C	2016-12-27	0.254034	0.113766	0.157941	1.15436
0.086457	3928242	3.35004e+06	0.01166	1.50895	-1.08409	-33	0.1875	JS	C	2015-03-20	0.48425	0.055296	0.119529	0.625201
-0.049059	8335000	2204345	0.01166	0.317219	1.92157	143	5.06042	ZJ	C	2018-07-09	0.453807	0.01585	0.02894	0.084236
-0.022127	2.80122e+06	3.25785e+06	0.01166	-1.22235	4.12636	22	13.0698	JS	C	2016-12-19	0.241901	0.100522	0.138728	1.09995
0.086457	3928242	3.35004e+06	0.01166	0.829581	3.64295	203	5.14125	JS	C	2015-03-20	0.48425	0.055296	0.119529	0.625201
0.086457	3928242	3.35004e+06	0.01166	-0.910445	-1.40233	50	4.15984	JS	C	2015-03-20	0.48425	0.055296	0.119529	0.625201
-0.06639	4392360	3.53531e+06	0.00953	0.277921	-1.56399	50	3.72633	ZJ	E	2011-08-16	0.793742	0.016097	0.085369	0.260043
-0.06639	4392360	3.53531e+06	0.00953	0.277921	-0.722054	-15	1.06767	ZJ	E	2011-08-16	0.793742	0.016097	0.085369	0.260043
-0.016548	2080000	1619800	0.00953	-0.292893	-0.71131	21	1.02856	SH	C	2016-08-12	0.243397	0.039984	0.053329	0.162798
-0.06639	4392360	3.53531e+06	0.00953	-0.466697	-0.722054	-2	1.02856	ZJ	E	2011-08-16	0.793742	0.016097	0.085369	0.260043
-0.025189	2065032	943840	0.00953	-0.42689	3.60436	71	1.05244	JS	C	2018-01-05	0.620276	0.024311	0.065057	0.617899
-0.025189	2065032	943840	0.00953	-0.349676	1.1386	154	12.1848	JS	C	2018-01-05	0.620276	0.024311	0.065057	0.617899
-0.035222	4.8871e+06	3.86573e+06	0.00953	-0.654876	-1.10985	23	7.99477	JS	C	2015-12-31	0.419216	0.036826	0.068082	0.335433
-0.06639	4392360	3.53531e+06	0.00953	-2.05301	0.629557	115	7.27443	ZJ	E	2011-08-16	0.793742	0.016097	0.085369	0.260043
-0.06639	4392360	3.53531e+06	0.00953	4.00101	4.8529	89	0.648611	ZJ	E	2011-08-16	0.793742	0.016097	0.085369	0.260043
-0.016408	2296224	1.78093e+06	0.00953	-0.846229	1.64979	42	10.9444	SD	G	2015-06-30	0.318546	0.00868	0.00248	0.049493
-0.06639	4392360	3.53531e+06	0.00953	-0.466697	-0.280614	91	3.74583	ZJ	E	2011-08-16	0.793742	0.016097	0.085369	0.260043
-0.021501	1.34369e+07	2.46356e+06	0.00953	1.07212	0.17176	13	3.6211	ZJ	C	2017-01-19	0.34804	0.073157	0.117126	0.685173
-0.021501	1.34369e+07	2.46356e+06	0.00953	-0.472097	-1.91621	16	1.11128	ZJ	C	2017-01-19	0.34804	0.073157	0.117126	0.685173
-0.016408	2296224	1.78093e+06	0.00953	3.99408	0.141569	-149	1.20764	SD	G	2015-06-30	0.318546	0.00868	0.00248	0.049493
-0.029412	1.04865e+07	8.49955e+06	0.00953	-0.0201962	-0.870929	115	0.871528	JS	C	2011-08-08	0.409444	0.040271	0.068112	0.400223
-0.025189	2065032	943840	0.00953	-0.844814	0.729978	80	1.09792	JS	C	2018-01-05	0.620276	0.024311	0.065057	0.617899
-0.006022	28851200	44840800	0.00953	1.64143	-1.09533	19	0.632639	SH	C	2015-01-27	0.41033	0.142242	0.278518	1.16965
-0.06639	4392360	3.53531e+06	0.00953	1.76716	2.27249	42	0.243056	ZJ	E	2011-08-16	0.793742	0.016097	0.085369	0.260043
-0.06639	4392360	3.53531e+06	0.00953	0.277921	-1.56399	56	7.02847	ZJ	E	2011-08-16	0.793742	0.016097	0.085369	0.260043
-0.06639	4392360	3.53531e+06	0.00953	1.76716	2.27249	54	1.11736	ZJ	E	2011-08-16	0.793742	0.016097	0.085369	0.260043
-0.008685	1.61315e+06	803022	0.00953	-0.381914	-3.52421	64	21.2849	JS	C	2017-03-30	0.094701	0.081963	0.094154	0.715807
-0.027112	1567440	1.4226e+06	0.00953	0.666447	0.292893	-30	21.0584	SD	C	2017-06-13	0.469572	0.0041	0.009127	0.029884
-0.03621	3.38671e+06	3.03477e+06	0.00953	1.46325	-1.26355	17	14.0997	ZJ	C	2016-12-30	0.167215	0.081363	0.098499	0.359739
-0.03621	3.38671e+06	3.03477e+06	0.00953	0.331884	0.0848526	38	12.7298	ZJ	C	2016-12-30	0.167215	0.081363	0.098499	0.359739
-0.03621	3.38671e+06	3.03477e+06	0.00953	-1.69903	-1.83928	32	12.2613	ZJ	C	2016-12-30	0.167215	0.081363	0.098499	0.359739
-0.054733	8.82369e+06	4.28386e+06	0.00953	-0.385434	2.39282	39	12.0275	FJ	I	2017-05-22	0.148907	0.096355	0.117545	1.06759
-0.005333	2.77664e+06	948700	0.00877	0.0384589	-0.556933	7	11.9863	AH	C	2017-03-21	0.111575	0.057415	0.068862	0.407231
-0.005333	2.77664e+06	948700	0.00877	-0.681623	-1.63706	29	10.0925	AH	C	2017-03-21	0.111575	0.057415	0.068862	0.407231
0.0469	1.89297e+06	865892	0.00877	-0.832513	-0.150851	35	10.174	ZJ	C	2017-10-13	0.143945	0.068946	0.081709	0.365457
0.022727	2.68293e+06	2.10186e+06	0.00877	-0.0548434	0.85331	-9	9.72034	SH	C	2014-06-30	0.321603	0.038818	0.066549	0.41315
0.008135	2094300	760770	0.00877	1.02762	-0.903886	-105	6.79174	ZJ	C	2017-11-27	0.29855	0.080087	0.110916	0.735387
-0.005039	3884522	3.35004e+06	0.00877	0.150215	-0.296247	41	6.1035	JS	C	2015-03-20	0.48425	0.055296	0.119529	0.625201
-0.000541	4.15851e+06	4.38309e+06	0.00877	-0.815081	-0.481805	-17	5.00704	GD	C	2015-12-09	0.449815	0.044968	0.085049	0.639786
0.022727	2.68293e+06	2.10186e+06	0.00877	-0.747268	-1.44406	91	4.90286	SH	C	2014-06-30	0.321603	0.038818	0.066549	0.41315
0.008483	6.89751e+07	1.42632e+07	0.00877	-0.709311	1.48096	108	4.24646	BJ	J	2017-01-23	0.772159	0.016632	0.076396	0.517906
0.035714	13688000	15936000	0.00877	-0.715432	-1.99412	118	3.90766	AH	C	2015-05-28	0.316328	0.133673	0.20482	1.16443
0.011911	1.34348e+07	1.24014e+07	0.00877	2.62784	1.19149	-41	3.16742	FJ	I	2017-01-04	0.213719	0.244054	0.270724	14.833
0.008483	6.89751e+07	1.42632e+07	0.00877	-0.155219	-0.5866	64	2.97439	BJ	J	2017-01-23	0.772159	0.016632	0.076396	0.517906
0.011911	1.34348e+07	1.24014e+07	0.00877	-0.947176	-0.394569	24	2.97161	FJ	I	2017-01-04	0.213719	0.244054	0.270724	14.833
0.012542	3345440	2.19752e+06	0.01011	-0.122616	0.0423701	29	2.66734	ZJ	I	2017-08-10	0.412907	0.02374	0.055868	0.183237
0.038062	9.17942e+07	4.83667e+07	0.01011	-0.696923	-0.794174	30	0.125	BJ	E	2011-10-18	0.762095	0.013036	0.074761	0.692948
0.015267	3.66358e+06	3.28345e+06	0.01011	-0.828248	-1.96236	18	0.125	LN	R	2007-12-21	0.380023	0.040722	0.066662	0.272609
0.038062	9.17942e+07	4.83667e+07	0.01011	-0.358719	-1.59417	80	0.125	BJ	E	2011-10-18	0.762095	0.013036	0.074761	0.692948
0.025896	2.2348e+07	1.61426e+07	0.01011	-1.97065	-3.03485	47	7.30905	HN	C	2012-07-06	0.639315	0.006596	0.016323	0.031562
0.010169	2.6599e+06	1.0722e+06	0.01011	2.57505	2.75213	1	6.85649	ZJ	C	2017-10-25	0.199507	0.100921	0.13137	0.823983
0.013537	2.06641e+07	2.75163e+07	0.01011	0.787336	-0.560622	34	6.21962	SD	C	2016-07-06	0.584978	0.062732	0.1586	1.38954
0.004942	5.40144e+06	3571443	0.01011	0.516398	0.682116	-19	6.16681	GD	C	2016-03-22	0.590057	0.022626	0.065172	0.340647
0.004942	5.40144e+06	3571443	0.01011	-1.80739	-1.46521	-8	5.2672	GD	C	2016-03-22	0.590057	0.022626	0.065172	0.340647
0.004942	5.40144e+06	3571443	0.01011	1.0328	0.682116	16	5.07899	GD	C	2016-03-22	0.590057	0.022626	0.065172	0.340647
0.013537	2.06641e+07	2.75163e+07	0.01011	-1.13726	-1.67034	159	4.87352	SD	C	2016-07-06	0.584978	0.062732	0.1586	1.38954
0.036456	10602440	9491670	0.01011	-0.058611	-2.35995	-36	4.75824	JS	C	2015-05-13	0.405044	0.093414	0.167963	1.25255
0.036456	10602440	9491670	0.01011	6.04309	4.66171	134	4.01921	JS	C	2015-05-13	0.405044	0.093414	0.167963	1.25255
0.014444	1.85595e+06	976162	0.01011	0.774597	0.160179	-13	2.98119	ZJ	E	2017-06-19	0.574083	0.015285	0.036989	0.155099
0.022797	10258800	1964740	0.01011	-0.00635501	0.592101	24	2.82763	JS	D	2018-07-03	0.393194	0.035616	0.056092	0.480764
0.022255	7.9185e+06	6573849	0.01011	-2.3094	0.809068	157	7.1928	FJ	C	2011-05-30	0.264246	0.061123	0.085102	0.617697
0.022797	10258800	1964740	0.01011	-0.415053	-1.30311	57	5.23775	JS	D	2018-07-03	0.393194	0.035616	0.056092	0.480764
0.022797	10258800	1964740	0.01011	-0.415053	0.965287	32	5.23775	JS	D	2018-07-03	0.393194	0.035616	0.056092	0.480764
0.022797	10258800	1964740	0.01011	-0.415053	0.965287	31	4.88465	JS	D	2018-07-03	0.393194	0.035616	0.056092	0.480764
0.034027	2.1718e+06	651761	0.01011	0.749172	-2.54153	115	4.01612	ZJ	C	2017-01-26	0.377878	0.066093	0.093027	0.664141
-0.007291	3982500	1.86409e+06	0.01011	-0.521873	1.58485	103	4.01612	ZJ	C	2016-12-20	0.35457	0.092142	0.15116	1.13834
0.046976	2481920	492800	0.01011	-0.579222	0.161012	9	4.01612	JS	C	2017-10-23	0.259057	-0.064026	-0.082173	-0.696403
0.036735	3698240	1.15439e+06	0.01011	2.70268	0.191931	43	1.27764	SD	C	2017-11-13	0.5804	0.03748	0.094234	0.525092
0.038062	9.17942e+07	4.83667e+07	0.01011	-1.85162	-0.794174	50	1.27764	BJ	E	2011-10-18	0.762095	0.013036	0.074761	0.692948
0.009314	4.77968e+06	3608820	0.01011	1.80739	-0.889492	0	1.27764	ZJ	C	2012-04-26	0.155496	0.004642	0.005812	0.051915
0.023418	8085000	2204345	0.01011	1.10534	4.73676	114	0.924132	ZJ	C	2018-07-09	0.453807	0.01585	0.02894	0.084236
0.06429	14568000	15936000	0.01011	-1.26711	0.515464	53	0.97706	AH	C	2015-05-28	0.316328	0.133673	0.20482	1.16443
0.034232	2.90346e+06	3.25785e+06	0.01011	-0.25134	-2.30292	28	4.00903	JS	C	2016-12-19	0.241901	0.100522	0.138728	1.09995
0.009911	4.23473e+06	1.64302e+06	0.01011	-0.802044	3.34169	204	0.736111	JS	C	2017-02-09	0.630087	-0.041438	-0.104979	-0.449572
-0.045773	1.48644e+07	1.82742e+07	0.01011	-1.8291	3.03161	345	0.323113	ZJ	C	2015-03-19	0.34089	0.04095	0.06251	0.436068
0.00915	3.14321e+06	2.58296e+06	0.00911	-0.836863	-0.911595	155	0.346875	ZJ	C	2015-03-03	0.301599	0.018892	0.027428	0.080916
-0.010652	9.48679e+06	3.86535e+06	0.00911	0.677275	-0.0835197	-8	11.5854	AH	C	2018-04-27	0.431083	0.105362	0.193432	1.11583
0.00915	3.14321e+06	2.58296e+06	0.00911	1.99156	-1.14791	-55	11.0215	ZJ	C	2015-03-03	0.301599	0.018892	0.027428	0.080916
-0.001359	3.95635e+06	3.09156e+06	0.00911	0.160605	-0.784016	12	0.952083	SH	E	2015-03-20	0.743704	0.02853	0.105352	0.512846
-0.001359	3.95635e+06	3.09156e+06	0.00911	-0.613991	-1.25112	10	3.69514	SH	E	2015-03-20	0.743704	0.02853	0.105352	0.512846
0.000581	2.06761e+07	2.75163e+07	0.00911	2.53697	11.1433	356	1.51736	SD	C	2016-07-06	0.584978	0.062732	0.1586	1.38954
0.036333	11480040	14808456	0.00911	-0.112404	-0.262969	5	11.983	SD	F	2016-12-13	0.638976	0.052669	0.162274	0.736277
0.036333	11480040	14808456	0.00911	-0.737948	-0.262969	-14	8.28088	SD	F	2016-12-13	0.638976	0.052669	0.162274	0.736277
0.036333	11480040	14808456	0.00911	-0.737948	-0.262969	5	8.28088	SD	F	2016-12-13	0.638976	0.052669	0.162274	0.736277
0.036333	11480040	14808456	0.00911	1.13868	0.816381	9	6.0184	SD	F	2016-12-13	0.638976	0.052669	0.162274	0.736277
0.036333	11480040	14808456	0.00911	-0.737948	-0.262969	16	5.77775	SD	F	2016-12-13	0.638976	0.052669	0.162274	0.736277
0.008761	3140176	1.53963e+06	0.00911	1.14163	2.94023	258	5.69715	SH	C	2017-09-28	0.570478	0.035903	0.085269	0.586151
-0.002028	3.04704e+07	5.52738e+06	0.00911	-0.155854	-2.04249	-122	5.67714	GD	G	2017-03-29	0.445781	0.0359	0.065972	0.166945
-0.002028	3.04704e+07	5.52738e+06	0.00911	2.2113	-2.04249	-96	5.02846	GD	G	2017-03-29	0.445781	0.0359	0.065972	0.166945
-0.002028	3.04704e+07	5.52738e+06	0.00911	-2.24343	-0.065413	-179	4.79356	GD	G	2017-03-29	0.445781	0.0359	0.065972	0.166945
-0.002028	3.04704e+07	5.52738e+06	0.00911	-0.673091	2.23193	98	1.01395	GD	G	2017-03-29	0.445781	0.0359	0.065972	0.166945
-0.010819	2.17937e+08	1.96855e+08	0.00911	-2.43601	1.8755	215	0.290972	BJ	J	2007-04-27	0.921113	0.007258	0.100663	1.00121
-0.011204	5242050	1.22985e+06	0.00911	-0.8	-3.68538	36	0.25	FJ	C	2017-05-12	0.546414	0.090434	0.221094	3.60056
-0.002028	3.04704e+07	5.52738e+06	0.00911	0.296142	-2.04249	-118	0.320139	GD	G	2017-03-29	0.445781	0.0359	0.065972	0.166945
0.029304	1.91648e+06	1.62614e+06	0.00911	-4.05072	-2.36877	100	17.9819	SH	I	1996-11-15	0.387481	-0.216992	-0.280872	-0.241179
0.023554	2147559	1278922	0.00911	-0.531085	1.38885	0	11.937	JS	C	2017-10-25	0.211651	0.05696	0.073947	0.451162
0.034101	2445408	1.78093e+06	0.00911	3.65827	-0.228207	-171	11.2013	SD	G	2015-06-30	0.318546	0.00868	0.00248	0.049493
0	2202184	2.33285e+06	0.00911	-3.3257	-1.29083	63	10.8419	JS	C	2016-11-25	0.315702	0.083749	0.122228	0.565436
0.008761	3140176	1.53963e+06	0.00911	-0.941128	3.16695	319	6.99528	SH	C	2017-09-28	0.570478	0.035903	0.085269	0.586151
0.057261	8.1608e+06	14882332	0.00911	0.307814	1.8526	207	6.99528	FJ	C	2016-06-03	0.676413	0.074707	0.265432	2.27483
0.005634	2.91981e+06	3.25785e+06	0.00911	1.1013	-0.933495	4	6.99528	JS	C	2016-12-19	0.241901	0.100522	0.138728	1.09995
0.005634	2.91981e+06	3.25785e+06	0.00911	0.511918	0.834063	56	5.83885	JS	C	2016-12-19	0.241901	0.100522	0.138728	1.09995
0.00915	3.14321e+06	2.58296e+06	0.00911	-1.1547	0.133615	63	5.725	ZJ	C	2015-03-03	0.301599	0.018892	0.027428	0.080916
0.011197	9.59301e+06	3.86535e+06	0.00947	-1.79479	-1.13233	1	4.01233	AH	C	2018-04-27	0.431083	0.105362	0.193432	1.11583
0.011197	9.59301e+06	3.86535e+06	0.00947	-0.462803	-1.13233	-54	3.10465	AH	C	2018-04-27	0.431083	0.105362	0.193432	1.11583
0.011197	9.59301e+06	3.86535e+06	0.00947	-0.462803	-1.13233	9	2.98611	AH	C	2018-04-27	0.431083	0.105362	0.193432	1.11583
0.011197	9.59301e+06	3.86535e+06	0.00947	-0.970769	-0.607924	-89	3.04792	AH	C	2018-04-27	0.431083	0.105362	0.193432	1.11583
0.011197	9.59301e+06	3.86535e+06	0.00947	-0.970769	0.440885	13	2.70903	AH	C	2018-04-27	0.431083	0.105362	0.193432	1.11583
0.011197	9.59301e+06	3.86535e+06	0.00947	0.361219	2.0141	15	1.9	AH	C	2018-04-27	0.431083	0.105362	0.193432	1.11583
0.011197	9.59301e+06	3.86535e+06	0.00947	1.18524	-0.607924	24	1.8875	AH	C	2018-04-27	0.431083	0.105362	0.193432	1.11583
0.011197	9.59301e+06	3.86535e+06	0.00947	-0.462803	-1.13233	-11	1.04306	AH	C	2018-04-27	0.431083	0.105362	0.193432	1.11583
0.011197	9.59301e+06	3.86535e+06	0.00947	0.361219	-1.13233	8	1.02986	AH	C	2018-04-27	0.431083	0.105362	0.193432	1.11583
0	4538772	3.53531e+06	0.00947	0.277921	0.989117	35	0.285417	ZJ	E	2011-08-16	0.793742	0.016097	0.085369	0.260043
0.01591	3.74113e+06	1499960	0.00947	0.145629	4.55347	204	0.0972222	JS	C	2017-11-01	0.436147	0.060441	0.113473	0.389825
0.080547	3.72466e+06	3.35363e+06	0.00947	-1.08946	1.24338	39	25.0708	BJ	C	2018-02-02	0.11499	0.121334	0.143769	0.87182
0.080547	3.72466e+06	3.35363e+06	0.00947	3.32003	-0.27939	-50	20.0833	BJ	C	2018-02-02	0.11499	0.121334	0.143769	0.87182
0.080547	3.72466e+06	3.35363e+06	0.00947	1.41682	-0.730681	26	12.7257	BJ	C	2018-02-02	0.11499	0.121334	0.143769	0.87182
0.01591	3.74113e+06	1499960	0.00947	-0.6428	7.34623	273	1.10002	JS	C	2017-11-01	0.436147	0.060441	0.113473	0.389825
0.01591	3.74113e+06	1499960	0.00947	-0.6428	-1.00221	7	1.01427	JS	C	2017-11-01	0.436147	0.060441	0.113473	0.389825
0.036836	10095960	10736880	0.00947	-2.91393	-4.02915	68	0.0722222	BJ	P	2016-02-05	0.517402	0.057086	0.139122	0.433049
-0.00384	2.02922e+06	2.08883e+06	0.00947	-2.48668	-1.34217	117	0.0499884	SH	C	2016-11-17	0.448945	0.030653	0.056714	0.208003
-0.006598	3546048	984697	0.00947	0.184898	-0.469934	160	0.843056	SH	C	2018-09-12	0.10199	0.089895	0.108043	0.62428
-0.007813	4.23333e+06	4.225e+06	0.00947	-0.443028	-1.41786	83	0.974306	SH	C	2015-06-11	0.465601	0.023094	0.058488	0.1839
-0.032258	1.97175e+06	2.57341e+06	0.00947	-0.554863	2.60368	160	0.963194	ZJ	C	2016-04-12	0.27727	0.059182	0.082521	0.283089
0.013867	4155586	3.35004e+06	0.00947	0.829581	-1.87192	-28	12.6278	JS	C	2015-03-20	0.48425	0.055296	0.119529	0.625201
0.01325	2324800	1.09363e+06	0.00947	-1.08538	-0.236962	39	5.85556	ZJ	C	2017-05-09	0.271919	0.063631	0.090742	0.352416
0.021637	6.29374e+06	5.76057e+06	0.01089	-3.17039	-0.582998	49	5.84444	SH	F	2015-05-27	0.610711	0.056583	0.117596	0.881918
0.021637	6.29374e+06	5.76057e+06	0.01089	-1.4374	-1.54933	15	4.325	SH	F	2015-05-27	0.610711	0.056583	0.117596	0.881918
0.021637	6.29374e+06	5.76057e+06	0.01089	-0.411528	-1.22722	154	4.27222	SH	F	2015-05-27	0.610711	0.056583	0.117596	0.881918
0.021637	6.29374e+06	5.76057e+06	0.01089	0.683917	1.69459	49	4.27083	SH	F	2015-05-27	0.610711	0.056583	0.117596	0.881918
0.021637	6.29374e+06	5.76057e+06	0.01089	0.683917	1.37041	74	2.62292	SH	F	2015-05-27	0.610711	0.056583	0.117596	0.881918
-0.000347	4.04672e+06	2.55338e+06	0.01089	-0.181574	-0.15318	17	2.17962	JS	C	2016-12-21	0.177539	0.111728	0.144516	1.16266
-0.026361	2.95671e+06	673319	0.01089	0.0550075	-2.80153	26	0.848611	ZJ	E	2017-02-08	0.420434	0.04296	0.07513	0.330229
0.03713	1.59673e+07	2.61835e+07	0.01089	-0.556567	0.519623	-2	0.568056	JS	C	2011-02-01	0.428908	0.092297	0.170724	2.85901
-0.021958	4276000	2397780	0.01089	0.00745675	-2.29961	107	0.297222	ZJ	C	2017-08-24	0.311376	0.110589	0.169054	0.914858
0.009286	2710134	1.43083e+06	0.01089	-0.23088	4.86386	145	0.0887616	JS	C	2017-12-12	0.473451	0.053733	0.106131	0.568418
0.009286	2710134	1.43083e+06	0.01089	0.320411	-0.831917	101	0.0872222	JS	C	2017-12-12	0.473451	0.053733	0.106131	0.568418
-0.013233	2262870	1278922	0.01089	6.63132	-0.0131224	-99	0.0861806	JS	C	2017-10-25	0.211651	0.05696	0.073947	0.451162
0.03713	1.59673e+07	2.61835e+07	0.01089	-0.556567	0.519623	2	2.93125	JS	C	2011-02-01	0.428908	0.092297	0.170724	2.85901
-0.009942	1.70905e+06	803022	0.01089	-0.381914	0.021409	-5	0.233333	JS	C	2017-03-30	0.094701	0.081963	0.094154	0.715807
-0.000347	4.04672e+06	2.55338e+06	0.01089	-0.181574	0.304149	26	26.091	JS	C	2016-12-21	0.177539	0.111728	0.144516	1.16266
0.015634	2195700	760770	0.01089	-1.21516	-2.27572	-13	24.8931	ZJ	C	2017-11-27	0.29855	0.080087	0.110916	0.735387
0.002	3.10278e+07	5.52738e+06	0.01089	-0.221094	-0.98435	-61	18.9021	GD	G	2017-03-29	0.445781	0.0359	0.065972	0.166945
0.015564	4.33862e+06	1.64302e+06	0.01089	1.05637	2.38478	-6	2.86458	JS	C	2017-02-09	0.630087	-0.041438	-0.104979	-0.449572
0.03713	1.59673e+07	2.61835e+07	0.01089	-0.556567	0.519623	-7	21.3318	JS	C	2011-02-01	0.428908	0.092297	0.170724	2.85901
-0.00976	8494360	8243200	0.00983	0.0283542	0.393018	3	14.1276	SH	C	2015-05-15	0.416578	-0.015523	0.011484	-0.041009
0.010576	8.34314e+06	7.95857e+06	0.00983	4.79068	2.25953	-9	14.0932	CQ	M	2012-06-11	0.221993	0.07731	0.101958	0.482962
0.006201	11420130	1395702	0.00983	-3.40974	-2.19037	-52	13.9997	ZJ	R	2017-10-12	0.308101	0.089705	0.135235	0.488034
0.006201	11420130	1395702	0.00983	-1.85229	3.13836	-36	11.9617	ZJ	R	2017-10-12	0.308101	0.089705	0.135235	0.488034
-0.014223	22929549	19366689	0.00983	-0.17503	0.073552	23	0.961806	JS	R	2011-11-30	0.389006	0.059349	0.098637	0.555546
-0.014223	22929549	19366689	0.00983	-0.17503	-1.78757	26	0.955556	JS	R	2011-11-30	0.389006	0.059349	0.098637	0.555546
-0.014223	22929549	19366689	0.00983	-0.755509	-1.30882	16	0.0944444	JS	R	2011-11-30	0.389006	0.059349	0.098637	0.555546
-0.014223	22929549	19366689	0.00983	0.985929	-1.30882	-3	0.275	JS	R	2011-11-30	0.389006	0.059349	0.098637	0.555546
-0.014223	22929549	19366689	0.00983	0.40545	-0.387239	17	0.268056	JS	R	2011-11-30	0.389006	0.059349	0.098637	0.555546
-0.014223	22929549	19366689	0.00983	-0.17503	-2.00899	56	15.2758	JS	R	2011-11-30	0.389006	0.059349	0.098637	0.555546
-0.014223	22929549	19366689	0.00983	0.40545	-0.848031	3	13.9927	JS	R	2011-11-30	0.389006	0.059349	0.098637	0.555546
0.001134	14128000	15936000	0.00983	0.0483307	-0.167667	-21	10.0267	AH	C	2015-05-28	0.316328	0.133673	0.20482	1.16443
0.03928	2622169	990897	0.00983	-0.700993	-0.5542	41	10.2766	ZJ	E	2017-03-24	0.634475	0.046473	0.140639	0.473011
-0.012739	4065960	3.35004e+06	0.00983	0.829581	0.491591	83	10.3399	JS	C	2015-03-20	0.48425	0.055296	0.119529	0.625201
-0.00976	8494360	8243200	0.00983	-1.24822	1.84926	114	9.98216	SH	C	2015-05-15	0.416578	-0.015523	0.011484	-0.041009
-0.012739	4065960	3.35004e+06	0.00983	-0.529151	1.67335	42	9.26169	JS	C	2015-03-20	0.48425	0.055296	0.119529	0.625201
-0.015883	8.62871e+06	9.32815e+06	0.01003	0.112877	1.05206	142	5.74566	HN	C	2015-12-24	0.111809	0.161711	0.224306	4.12957
-0.015883	8.62871e+06	9.32815e+06	0.01003	1.57179	-1.26996	152	3.07622	HN	C	2015-12-24	0.111809	0.161711	0.224306	4.12957
-0.015883	8.62871e+06	9.32815e+06	0.01003	-3.13487	-2.56223	85	8.35013	HN	C	2015-12-24	0.111809	0.161711	0.224306	4.12957
-0.015883	8.62871e+06	9.32815e+06	0.01003	-0.616581	0.175756	106	7.80571	HN	C	2015-12-24	0.111809	0.161711	0.224306	4.12957
-0.035201	4166000	830100	0.01003	0.143235	-2.73751	70	6.98995	JS	C	2018-12-24	0.508351	0.031759	0.065785	0.634529
-0.035201	4166000	830100	0.01003	3.47657	2.23061	-9	5.90492	JS	C	2018-12-24	0.508351	0.031759	0.065785	0.634529
-0.035201	4166000	830100	0.01003	2.64324	-2.08551	-55	4.13038	JS	C	2018-12-24	0.508351	0.031759	0.065785	0.634529
-0.035201	4166000	830100	0.01003	-0.690098	-2.08551	21	4.15593	JS	C	2018-12-24	0.508351	0.031759	0.065785	0.634529
-0.035201	4166000	830100	0.01003	4.01541	1.50513	-48	3.71108	JS	C	2018-12-24	0.508351	0.031759	0.065785	0.634529
-0.035201	4166000	830100	0.01003	0.143235	1.50513	17	1.34682	JS	C	2018-12-24	0.508351	0.031759	0.065785	0.634529
-0.035201	4166000	830100	0.01003	-0.984593	0.779654	16	1.34265	JS	C	2018-12-24	0.508351	0.031759	0.065785	0.634529
-0.035201	4166000	830100	0.01003	-1.81793	0.779654	8	1.17321	JS	C	2018-12-24	0.508351	0.031759	0.065785	0.634529
0.001744	3.11095e+06	1.75646e+06	0.01003	0.191362	-0.0789026	-4	1.14647	JS	C	2014-12-03	0.587165	0.019376	0.043499	0.533173
-0.033241	9.04099e+06	8.39336e+06	0.01003	3.82904	-2.61007	-64	1.1566	AH	B	2007-12-19	0.75581	0.026961	0.101046	0.291168
-0.033241	9.04099e+06	8.39336e+06	0.01003	2.34251	-4.14579	168	1.13605	AH	B	2007-12-19	0.75581	0.026961	0.101046	0.291168
-0.004689	9.62114e+06	7.32068e+06	0.01003	-0.136797	0.242174	7	0.184722	JS	C	2011-01-18	0.479792	-0.060722	-0.106727	-0.246796
-0.019681	2706000	1.91806e+06	0.01003	2.25794	0.206616	3	68.7988	FJ	M	2016-06-28	0.412917	0.05315	0.099257	0.53037
-0.01457	3.0153e+06	564884	0.01003	-0.7785	1.06748	99	3.07622	SH	C	2017-10-16	0.214488	0.021196	0.027549	0.102455
-0.012882	9195000	1.03512e+07	0.01003	-0.257988	0.0839891	27	3.07622	JS	C	2014-01-17	0.461869	0.0924	0.170086	0.611259
0.000601	3.83121e+06	1.83409e+06	0.01003	-1.66426	-1.10563	107	3.05166	BJ	I	2017-08-02	0.721498	0.032035	0.126737	0.842455
0.021701	3.78019e+06	1499960	0.01003	-2.26316	-0.683021	40	2.93694	JS	C	2017-11-01	0.436147	0.060441	0.113473	0.389825
-0.019681	2706000	1.91806e+06	0.01003	-1.10483	-0.213917	9	1.79265	FJ	M	2016-06-28	0.412917	0.05315	0.099257	0.53037
-0.01323	5.22151e+06	5.20984e+06	0.01003	3.97504	-1.17289	-67	2.09105	BJ	B	2015-06-30	0.336399	0.046748	0.074463	0.526635
0.100059	3.59455e+06	2.10186e+06	0.01003	1.33001	0.85331	-14	1.28803	SH	C	2014-06-30	0.321603	0.038818	0.066549	0.41315
-0.029532	3482752	984697	0.01003	0.184898	-1.95338	20	1.28734	SH	C	2018-09-12	0.10199	0.089895	0.108043	0.62428
0.007156	1.91989e+06	1.62614e+06	0.01003	4.76574	0.287163	-100	68.7981	SH	I	1996-11-15	0.387481	-0.216992	-0.280872	-0.241179
-0.019681	2706000	1.91806e+06	0.01003	0.939327	-2.20804	84	68.7974	FJ	M	2016-06-28	0.412917	0.05315	0.099257	0.53037
-0.029532	3482752	984697	0.01003	-0.513239	-2.09362	45	54.9819	SH	C	2018-09-12	0.10199	0.089895	0.108043	0.62428
0.021701	3.78019e+06	1499960	0.01003	2.51092	-3.68519	37	50.1478	JS	C	2017-11-01	0.436147	0.060441	0.113473	0.389825
-0.001705	1.05608e+07	4.28386e+06	0.01003	0.838116	2.39282	20	26.9827	FJ	I	2017-05-22	0.148907	0.096355	0.117545	1.06759
-0.042802	3329856	3.03477e+06	0.01003	-0.458685	-1.07415	22	25.8882	ZJ	C	2016-12-30	0.167215	0.081363	0.098499	0.359739
-0.042802	3329856	3.03477e+06	0.01003	1.91302	0.471186	26	25.1318	ZJ	C	2016-12-30	0.167215	0.081363	0.098499	0.359739
-0.035201	4166000	830100	0.01003	3.47657	0.0909171	-141	21.9275	JS	C	2018-12-24	0.508351	0.031759	0.065785	0.634529
-0.035201	4166000	830100	0.01003	0.143235	5.13251	51	19.2368	JS	C	2018-12-24	0.508351	0.031759	0.065785	0.634529
-0.014097	2864640	492800	0.01003	0.0366594	-0.384238	-10	15.1566	JS	C	2017-10-23	0.259057	-0.064026	-0.082173	-0.696403
-0.01669	2.89119e+06	3.25785e+06	0.01003	-1.04847	-0.491605	7	12.8364	JS	C	2016-12-19	0.241901	0.100522	0.138728	1.09995
-0.03584	3.38742e+06	750436	0.0093	-0.0861804	-0.198419	44	12.2402	ZJ	C	2017-01-17	0.244973	0.128589	0.184785	1.40495
-0.039126	4003000	830100	0.0093	0.976569	0.779654	14	12.2368	JS	C	2018-12-24	0.508351	0.031759	0.065785	0.634529
-0.039126	4003000	830100	0.0093	0.143235	-0.671298	48	12.2291	JS	C	2018-12-24	0.508351	0.031759	0.065785	0.634529
-0.039126	4003000	830100	0.0093	0.143235	-0.671298	-19	12.1444	JS	C	2018-12-24	0.508351	0.031759	0.065785	0.634529
-0.039126	4003000	830100	0.0093	1.8099	3.68156	45	8.22902	JS	C	2018-12-24	0.508351	0.031759	0.065785	0.634529
0.015672	2436800	504000	0.0093	2.39065	-0.217544	-37	7.64524	ZJ	C	2018-02-08	0.40502	0.032653	0.055595	0.421353
0.010003	4.44352e+06	804034	0.0093	-0.87309	0.0777319	42	1.22994	JS	C	2019-01-17	0.132948	0.106021	0.155363	1.41047
0.010003	4.44352e+06	804034	0.0093	0.455333	-0.321736	9	0.975046	JS	C	2019-01-17	0.132948	0.106021	0.155363	1.41047
0.010003	4.44352e+06	804034	0.0093	-0.208879	2.07507	55	0.953252	JS	C	2019-01-17	0.132948	0.106021	0.155363	1.41047
0.010003	4.44352e+06	804034	0.0093	-2.45423	0.876667	70	0.966574	JS	C	2019-01-17	0.132948	0.106021	0.155363	1.41047
0.010003	4.44352e+06	804034	0.0093	-4.03537	0.876667	12	1.00821	JS	C	2019-01-17	0.132948	0.106021	0.155363	1.41047
0.010003	4.44352e+06	804034	0.0093	0.455333	2.07507	67	1.00751	JS	C	2019-01-17	0.132948	0.106021	0.155363	1.41047
0.010003	4.44352e+06	804034	0.0093	-0.87309	-0.321736	27	0.838796	JS	C	2019-01-17	0.132948	0.106021	0.155363	1.41047
-0.001837	6549340	1.26772e+06	0.0093	-0.5	0.779536	38	0.208333	ZJ	C	2017-04-20	0.527351	0.054285	0.126461	0.585719
-0.034247	9.95692e+06	8.49955e+06	0.0093	-0.660292	-1.44828	27	0.208333	JS	C	2011-08-08	0.409444	0.040271	0.068112	0.400223
-0.067067	27960000	29970000	0.0093	3.07332	0.267109	-131	0.138646	JS	J	2011-12-12	0.779125	0.010176	0.050451	0.326415
-0.034247	9.95692e+06	8.49955e+06	0.0093	-0.0201962	2.88185	51	0.0416667	JS	C	2011-08-08	0.409444	0.040271	0.068112	0.400223
0.015672	2436800	504000	0.0093	-0.151307	-0.531537	42	0	ZJ	C	2018-02-08	0.40502	0.032653	0.055595	0.421353
-0.029644	2455000	2135000	0.0093	-1.58057	-1.86312	61	9.88787	BJ	E	2015-12-31	0.41449	0.013581	0.016715	0.046715
-0.036651	2.27788e+06	1.12201e+06	0.0093	-9.01293	-4.04204	-35	9.32473	ZJ	C	2017-02-09	0.1048	0.148669	0.177191	1.69265
-0.03584	3.38742e+06	750436	0.0093	-0.640881	-1.14123	27	8.86137	ZJ	C	2017-01-17	0.244973	0.128589	0.184785	1.40495
-0.03584	3.38742e+06	750436	0.0093	-0.0861804	0.099119	19	7.78824	ZJ	C	2017-01-17	0.244973	0.128589	0.184785	1.40495
-0.036651	2.27788e+06	1.12201e+06	0.0093	-0.556215	-0.764867	29	7.19476	ZJ	C	2017-02-09	0.1048	0.148669	0.177191	1.69265
-0.036651	2.27788e+06	1.12201e+06	0.0093	0.738463	-1.95265	30	7.19406	ZJ	C	2017-02-09	0.1048	0.148669	0.177191	1.69265
-0.036651	2.27788e+06	1.12201e+06	0.0093	-2.66044	0.719858	77	4.88933	ZJ	C	2017-02-09	0.1048	0.148669	0.177191	1.69265
-0.036651	2.27788e+06	1.12201e+06	0.0093	-0.63732	0.125968	58	3.78812	ZJ	C	2017-02-09	0.1048	0.148669	0.177191	1.69265
-0.036651	2.27788e+06	1.12201e+06	0.0093	-0.556215	0.422913	40	3.81877	ZJ	C	2017-02-09	0.1048	0.148669	0.177191	1.69265
-0.036651	2.27788e+06	1.12201e+06	0.0093	0.091124	-1.35876	20	0.959861	ZJ	C	2017-02-09	0.1048	0.148669	0.177191	1.69265
-0.036651	2.27788e+06	1.12201e+06	0.0093	-1.56778	0.419321	62	1.09932	ZJ	C	2017-02-09	0.1048	0.148669	0.177191	1.69265
-0.036651	2.27788e+06	1.12201e+06	0.0093	0.091124	-1.35876	64	0.298461	ZJ	C	2017-02-09	0.1048	0.148669	0.177191	1.69265
-0.036651	2.27788e+06	1.12201e+06	0.0093	0.091124	-1.6557	11	-1.96046	ZJ	C	2017-02-09	0.1048	0.148669	0.177191	1.69265
-0.036651	2.27788e+06	1.12201e+06	0.0093	0.091124	-1.95265	18	-2.94888	ZJ	C	2017-02-09	0.1048	0.148669	0.177191	1.69265
-0.045184	5.86415e+06	2.72436e+06	0.0093	1.98959	-0.0636268	33	-5.72407	SH	G	2018-07-13	0.425562	0.076355	0.145937	1.28655
-0.001837	6549340	1.26772e+06	0.0093	-0.5	0.779536	22	-5.72407	ZJ	C	2017-04-20	0.527351	0.054285	0.126461	0.585719
-0.061168	2409624	626976	0.0093	3.26164	1.42011	134	-9.7326	ZJ	C	2017-09-04	0.066912	0.092363	0.102018	0.502693
-0.061168	2409624	626976	0.0093	-0.379393	0.709316	190	-12.6676	ZJ	C	2017-09-04	0.066912	0.092363	0.102018	0.502693
-0.061168	2409624	626976	0.0093	-0.379393	-0.744805	53	-14.676	ZJ	C	2017-09-04	0.066912	0.092363	0.102018	0.502693
-0.061168	2409624	626976	0.0093	3.26164	-0.203576	68	-78.8963	ZJ	C	2017-09-04	0.066912	0.092363	0.102018	0.502693
-0.061168	2409624	626976	0.0093	-0.379393	-1.1002	60	-78.897	ZJ	C	2017-09-04	0.066912	0.092363	0.102018	0.502693
-0.061168	2409624	626976	0.0093	-0.379393	-1.55665	24	-78.897	ZJ	C	2017-09-04	0.066912	0.092363	0.102018	0.502693
-0.001837	6549340	1.26772e+06	0.0093	-1.5	-3.00055	14	-85.6612	ZJ	C	2017-04-20	0.527351	0.054285	0.126461	0.585719
-0.050352	3.04065e+06	3.119e+06	0.0093	5.01315	0.474898	-5	-112.769	GD	C	2016-11-24	0.192391	0.072978	0.093535	0.350641
-0.028887	1.05372e+07	8.67335e+06	0.0093	-0.880279	0.572954	-77	-182.654	BJ	C	2015-04-22	0.134986	0.121714	0.140764	0.275713
-0.023729	8.9115e+06	7.97084e+06	0.0093	0.804412	3.02032	89	-182.654	ZJ	C	2016-12-27	0.254034	0.113766	0.157941	1.15436
-0.028666	1.7909e+06	976162	0.0093	0.483602	0.780352	43	-183.955	ZJ	E	2017-06-19	0.574083	0.015285	0.036989	0.155099
-0.00084	2.45638e+06	1.44074e+06	0.00743	-0.473193	1.97795	120	11.6885	BJ	N	2017-03-14	0.646344	0.050655	0.1302	1.02427
-0.00084	2.45638e+06	1.44074e+06	0.00743	1.607	2.37187	181	5.02523	BJ	N	2017-03-14	0.646344	0.050655	0.1302	1.02427
0	2.1647e+06	2.00259e+06	0.00743	-0.727377	-3.25766	49	4.25676	ZJ	C	2016-04-28	0.480238	0.040827	0.080006	0.870115
0	2.1647e+06	2.00259e+06	0.00743	-0.059707	5.54653	219	4.25257	ZJ	C	2016-04-28	0.480238	0.040827	0.080006	0.870115
-0.010817	2526610	956664	0.00743	-0.521517	-0.272327	23	4.25513	ZJ	C	2017-09-15	0.34527	0.024508	0.038003	0.128958
-0.054894	21435000	1819500	0.00743	-2.03132	-0.315609	-73	4.2223	ZJ	C	2019-02-15	0.519511	0.076365	0.175332	0.367817
0.001211	5555200	1202656	0.00743	-1.30899	-2.03421	73	4.22525	BJ	G	2018-02-06	0.192595	0.144321	0.199425	2.20622
-0.021625	3942708	2.55338e+06	0.00743	-0.791568	0.304149	16	2.97431	JS	C	2016-12-21	0.177539	0.111728	0.144516	1.16266
0.019768	5587560	5419485	0.00946	0.0775969	-2.303	43	0.256944	SH	R	2016-08-17	0.295889	0.035361	0.057069	0.340439
0.02176	2.92273e+06	4.55099e+06	0.00946	-0.431127	-1.10977	47	8.00069	BJ	L	2015-05-27	0.78445	-0.130466	-0.460996	-0.779635
0.032864	3.63604e+06	3.28345e+06	0.00946	-0.0944484	-0.923816	92	6.83611	LN	R	2007-12-21	0.380023	0.040722	0.066662	0.272609
0.028522	3.03252e+06	564884	0.00946	-0.0975241	-1.17709	-23	6.0561	SH	C	2017-10-16	0.214488	0.021196	0.027549	0.102455
0.018232	2.47907e+06	3.10938e+06	0.0118	-0.711747	-0.649561	110	4.68623	JS	C	2015-03-19	0.394971	0.109304	0.182959	0.595643
0.024248	6865740	1.12825e+06	0.0118	0.384486	0.676499	57	4.12708	JS	C	2018-12-28	0.381901	0.067081	0.114042	1.05053
0.024248	6865740	1.12825e+06	0.0118	-0.221606	0.311211	22	0.821528	JS	C	2018-12-28	0.381901	0.067081	0.114042	1.05053
0.024248	6865740	1.12825e+06	0.0118	-2.91488	4.20833	13	0.827083	JS	C	2018-12-28	0.381901	0.067081	0.114042	1.05053
0.013986	3215520	2483712	0.0118	0.942451	-2.39628	-29	0.982639	JS	C	2016-12-12	0.141795	0.086162	0.103559	0.657796
0.024248	6865740	1.12825e+06	0.0118	-1.43379	0.169095	42	0.839583	JS	C	2018-12-28	0.381901	0.067081	0.114042	1.05053
0.032397	4.66566e+06	3.53531e+06	0.0118	-0.466697	0.133532	64	0.0400231	ZJ	E	2011-08-16	0.793742	0.016097	0.085369	0.260043
0.024248	6865740	1.12825e+06	0.0118	-2.91488	1.75236	-36	0.0444444	JS	C	2018-12-28	0.381901	0.067081	0.114042	1.05053
0.002153	3.40829e+07	2.05742e+06	0.01147	-0.173962	-0.824392	72	5.80207	JS	J	2019-01-03	0.931704	0.007039	0.108827	0.38709
0.002153	3.40829e+07	2.05742e+06	0.01147	2.86614	-0.791224	34	5.70955	JS	J	2019-01-03	0.931704	0.007039	0.108827	0.38709
0.034132	3.97387e+06	1.83409e+06	0.01147	-0.0799716	-0.104037	-2	3.00412	BJ	I	2017-08-02	0.721498	0.032035	0.126737	0.842455
0.002153	3.40829e+07	2.05742e+06	0.01147	-1.00802	-0.824392	87	0.335637	JS	J	2019-01-03	0.931704	0.007039	0.108827	0.38709
0.012346	1991616	2609856	0.0108	0.224745	0.579534	72	0.0243056	JS	C	2016-03-31	0.1924	0.016355	0.020399	0.065059
0.004484	5.85926e+07	3.87978e+07	0.0108	-1.02962	-4.53545	35	0.0243056	BJ	C	2007-04-30	0.651722	0.007328	0.015895	0.087418
-0.009381	5.38939e+06	2.2161e+06	0.0108	-0.677449	-2.22916	60	0.0208333	SD	C	2017-07-18	0.603967	0.011453	0.034335	0.263622
-0.009381	5.38939e+06	2.2161e+06	0.0108	0.722506	1.81614	92	0.00555556	SD	C	2017-07-18	0.603967	0.011453	0.034335	0.263622
0.011494	4.83226e+07	4.5943e+07	0.0108	-0.249039	-1.70129	-17	12.9746	BJ	B	2008-02-01	0.569261	0.031535	0.059451	0.648085
0.012057	3995600	2.23879e+06	0.0108	0.623412	-0.0589696	21	12.5493	JS	C	2017-01-05	0.58873	0.034253	0.097917	0.865929
0.011494	4.83226e+07	4.5943e+07	0.0108	2.80601	4.11128	73	12.5354	BJ	B	2008-02-01	0.569261	0.031535	0.059451	0.648085
-0.009381	5.38939e+06	2.2161e+06	0.0108	-1.71592	-0.0509198	149	9.96736	SD	C	2017-07-18	0.603967	0.011453	0.034335	0.263622
0.012057	3995600	2.23879e+06	0.0108	-4.46834	-0.782252	13	7.7811	JS	C	2017-01-05	0.58873	0.034253	0.097917	0.865929
-0.007442	3.06737e+06	801992	0.01172	-0.0687788	0.578446	187	7.78567	FJ	C	2017-07-06	0.265787	0.019513	0.028836	0.138092
0.003454	6.42104e+06	977900	0.01172	-0.487951	2.25154	54	1.85933	SH	C	2016-06-07	0.237708	0.054569	0.085382	0.277776
0.003454	6.42104e+06	977900	0.01172	0.364852	-1.20457	7	7.00184	SH	C	2016-06-07	0.237708	0.054569	0.085382	0.277776
0.003454	6.42104e+06	977900	0.01172	-0.487951	-0.820554	30	2.77491	SH	C	2016-06-07	0.237708	0.054569	0.085382	0.277776
0.003454	6.42104e+06	977900	0.01172	0.364852	1.86753	81	1.07917	SH	C	2016-06-07	0.237708	0.054569	0.085382	0.277776
-0.011601	5.65823e+06	3571443	0.01172	1.0328	-1.46521	19	0.552778	GD	C	2016-03-22	0.590057	0.022626	0.065172	0.340647
0.008403	4368042	5.2544e+06	0.01172	-0.200014	0.140522	44	12.8903	SC	C	2012-05-07	0.476124	0.03476	0.070352	0.196511
-0.018124	5.39094e+06	3.93545e+06	0.01266	1.47889	-0.327588	-29	8.93333	ZJ	C	2015-06-29	0.25846	0.027646	0.037421	0.222955
-0.018124	5.39094e+06	3.93545e+06	0.01266	3.23549	0.56098	-1	7.82569	ZJ	C	2015-06-29	0.25846	0.027646	0.037421	0.222955
-0.01843	1869400	963604	0.01266	0.370989	0.201799	-3	1.89931	JS	C	2017-08-07	0.347376	0.028922	0.050053	0.148821
-0.013611	3281385	1.44723e+06	0.01266	0.158171	-0.954203	195	0.172917	XJ	D	2018-01-03	0.306667	0.053063	0.08047	0.615079
-0.041031	1.86045e+07	4.35747e+06	0.01266	-0.455826	0.501045	31	9.87834	GD	F	2017-07-31	0.500491	0.080322	0.193092	1.29099
-0.013611	3281385	1.44723e+06	0.01266	-2.89585	2.18102	129	9.878	XJ	D	2018-01-03	0.306667	0.053063	0.08047	0.615079
-0.018124	5.39094e+06	3.93545e+06	0.01266	1.05267	-0.127267	80	0.667361	ZJ	C	2015-06-29	0.25846	0.027646	0.037421	0.222955
-0.041031	1.86045e+07	4.35747e+06	0.01266	-0.455826	0.501045	30	0.0791667	GD	F	2017-07-31	0.500491	0.080322	0.193092	1.29099
-0.018124	5.39094e+06	3.93545e+06	0.01266	0.325064	0.216856	79	14.9817	ZJ	C	2015-06-29	0.25846	0.027646	0.037421	0.222955
-0.007732	4.4134e+06	3.04431e+06	0.00935	3.15955	0.897486	-89	10.7619	GX	C	2011-09-29	0.293253	0.041941	0.062633	0.145503
-0.018672	3847200	7.13568e+06	0.00935	-0.400521	-0.690697	-26	8.15755	ZJ	C	2016-03-09	0.704805	0.05249	0.180548	1.08947
-0.007732	4.4134e+06	3.04431e+06	0.00935	-0.0610591	-0.107325	73	7.91102	GX	C	2011-09-29	0.293253	0.041941	0.062633	0.145503
-0.007732	4.4134e+06	3.04431e+06	0.00935	-0.705182	-0.812176	21	0.0416667	GX	C	2011-09-29	0.293253	0.041941	0.062633	0.145503
-0.007732	4.4134e+06	3.04431e+06	0.00935	-0.705182	0.245101	43	0.0409722	GX	C	2011-09-29	0.293253	0.041941	0.062633	0.145503
0	2706802	2.23478e+06	0.00935	0.898113	0.44484	-77	0.0233449	GD	C	2015-07-01	0.175813	0.048537	0.059377	0.165396
-0.007732	4.4134e+06	3.04431e+06	0.00935	-0.705182	-1.62196	48	0.00306713	GX	C	2011-09-29	0.293253	0.041941	0.062633	0.145503
-0.007732	4.4134e+06	3.04431e+06	0.00935	1.22719	-2.02685	160	0.0142824	GX	C	2011-09-29	0.293253	0.041941	0.062633	0.145503
-0.026367	4.16621e+06	2.83963e+06	0.00912	0.483785	-1.70972	2	0.00422454	JS	M	2014-12-31	0.453365	0.060004	0.10939	0.771916
-0.008753	3261600	3007200	0.00912	-3.9315	-0.876704	-6	0.011713	XJ	F	2016-05-06	0.637841	0.007288	0.020426	0.082657
-0.026367	4.16621e+06	2.83963e+06	0.00912	0.312616	-1.70972	24	5.12292	JS	M	2014-12-31	0.453365	0.060004	0.10939	0.771916
-0.026367	4.16621e+06	2.83963e+06	0.00912	3.43798	-1.06645	-13	0.891667	JS	M	2014-12-31	0.453365	0.060004	0.10939	0.771916
0.005109	2.80027e+06	2.17799e+06	0.00757	-0.371716	0.167748	8	0.250359	JS	C	2016-12-09	0.111259	0.053647	0.062954	0.31563
0.005109	2.80027e+06	2.17799e+06	0.00757	-1.24943	-0.6886	2	0.081331	JS	C	2016-12-09	0.111259	0.053647	0.062954	0.31563
0.005109	2.80027e+06	2.17799e+06	0.00757	0.839344	2.16775	42	0.042963	JS	C	2016-12-09	0.111259	0.053647	0.062954	0.31563
-0.013807	4.31402e+06	3.00457e+06	0.00757	-0.059049	1.94099	58	0.042662	GD	C	2016-02-18	0.183605	0.07832	0.096313	0.48309
-0.013807	4.31402e+06	3.00457e+06	0.00757	-0.059049	0.685827	66	0.0422917	GD	C	2016-02-18	0.183605	0.07832	0.096313	0.48309
0.005109	2.80027e+06	2.17799e+06	0.00757	2.65593	2.66775	-3	0.0420255	JS	C	2016-12-09	0.111259	0.053647	0.062954	0.31563
0.005109	2.80027e+06	2.17799e+06	0.00757	-0.643895	-0.6886	-63	0.0571991	JS	C	2016-12-09	0.111259	0.053647	0.062954	0.31563
-0.026137	5794560	3790080	0.00892	-0.953526	0.306257	61	0.00478009	JS	C	2014-09-09	0.301818	-0.059885	-0.066799	-0.448753
-0.026137	5794560	3790080	0.00892	0.00330458	-0.295757	73	0.00615741	JS	C	2014-09-09	0.301818	-0.059885	-0.066799	-0.448753
-0.026137	5794560	3790080	0.00892	0.411128	-0.53636	20	0.00395833	JS	C	2014-09-09	0.301818	-0.059885	-0.066799	-0.448753
-0.026137	5794560	3790080	0.00892	-0.322177	0.185955	3	0.0021412	JS	C	2014-09-09	0.301818	-0.059885	-0.066799	-0.448753
-0.026137	5794560	3790080	0.00892	-0.220221	-0.476209	43	0.00402778	JS	C	2014-09-09	0.301818	-0.059885	-0.066799	-0.448753
-0.026137	5794560	3790080	0.00892	0.411128	0.246106	31	0.00266204	JS	C	2014-09-09	0.301818	-0.059885	-0.066799	-0.448753
-0.026137	5794560	3790080	0.00892	-0.200607	-2.04139	-28	0.00407407	JS	C	2014-09-09	0.301818	-0.059885	-0.066799	-0.448753
-0.005708	3.12702e+06	2.03714e+06	0.00892	0.751263	0.159098	-4	0.00646991	SH	C	2014-07-18	0.485459	-0.043983	-0.080375	-0.394483
0.007246	1.90238e+08	1.75565e+08	0.00892	-0.575709	-1.13253	27	0.00314815	BJ	J	2010-08-18	0.918441	0.00791	0.105748	0.713307
0.02603	3.1211e+06	2.6724e+06	0.00912	-2.77746	-1.07143	27	21.2798	LN	C	2015-04-24	0.329745	0.057659	0.090006	0.369239
-0.016774	3810000	830100	0.00912	1.8099	2.23061	-9	13.0535	JS	C	2018-12-24	0.508351	0.031759	0.065785	0.634529
0.02603	3.1211e+06	2.6724e+06	0.00912	0	-0.234928	11	7.03958	LN	C	2015-04-24	0.329745	0.057659	0.090006	0.369239
0.002242	2860800	799843	0.00931	0.382399	1.17281	151	6.1	JS	C	2017-06-22	0.269673	0.108606	0.157024	0.798274
0.000718	1.10391e+07	1.04452e+07	0.00847	-0.855953	-2.67486	56	5.32292	SC	R	2016-08-08	0.404877	0.07339	0.128795	0.911516
0.034742	11240400	921600	0.00847	-2.0797	-2.35175	38	1.29249	JS	C	2018-05-09	0.509323	0.061401	0.12235	0.819804
0.000718	1.10391e+07	1.04452e+07	0.00847	0.716073	3.91179	-31	0.605822	SC	R	2016-08-08	0.404877	0.07339	0.128795	0.911516
0.010657	5.80788e+06	2.2161e+06	0.00847	-1.35444	0.88261	51	70.2738	SD	C	2017-07-18	0.603967	0.011453	0.034335	0.263622
0.010657	5.80788e+06	2.2161e+06	0.00847	-1.53518	-0.362097	336	51.0874	SD	C	2017-07-18	0.603967	0.011453	0.034335	0.263622
0.010657	5.80788e+06	2.2161e+06	0.00847	0.903247	-1.6068	-22	40.2344	SD	C	2017-07-18	0.603967	0.011453	0.034335	0.263622
0.000718	1.10391e+07	1.04452e+07	0.00847	0.471719	-3.20826	13	20.946	SC	R	2016-08-08	0.404877	0.07339	0.128795	0.911516
0.010657	5.80788e+06	2.2161e+06	0.00847	1.15137	3.99438	122	14.9457	SD	C	2017-07-18	0.603967	0.011453	0.034335	0.263622
0.010657	5.80788e+06	2.2161e+06	0.00847	0.903247	5.23909	168	13.0288	SD	C	2017-07-18	0.603967	0.011453	0.034335	0.263622
0.034742	11240400	921600	0.00847	-1.40307	0.223515	49	8.20315	JS	C	2018-05-09	0.509323	0.061401	0.12235	0.819804
0.034742	11240400	921600	0.00847	-0.726436	0.655391	25	7.85927	JS	C	2018-05-09	0.509323	0.061401	0.12235	0.819804
0.000718	1.10391e+07	1.04452e+07	0.00847	0.925814	7.59169	44	6.03015	SC	R	2016-08-08	0.404877	0.07339	0.128795	0.911516
0.000718	1.10391e+07	1.04452e+07	0.00847	-0.855953	1.33586	79	6.02946	SC	R	2016-08-08	0.404877	0.07339	0.128795	0.911516
0.000718	1.10391e+07	1.04452e+07	0.00847	2.46323	1.70385	28	6.20942	SC	R	2016-08-08	0.404877	0.07339	0.128795	0.911516
0.000718	1.10391e+07	1.04452e+07	0.00847	-0.192117	0.599876	27	5.08069	SC	R	2016-08-08	0.404877	0.07339	0.128795	0.911516
0.000718	1.10391e+07	1.04452e+07	0.00847	1.79939	-0.0989298	47	4.62847	SC	R	2016-08-08	0.404877	0.07339	0.128795	0.911516
0.000718	1.10391e+07	1.04452e+07	0.00847	0.471719	-2.14146	75	4.06597	SC	R	2016-08-08	0.404877	0.07339	0.128795	0.911516
0.000718	1.10391e+07	1.04452e+07	0.00847	-0.855953	-2.84027	119	2.99375	SC	R	2016-08-08	0.404877	0.07339	0.128795	0.911516
0.000718	1.10391e+07	1.04452e+07	0.00847	-2.39337	-0.872084	-5	8.14921	SC	R	2016-08-08	0.404877	0.07339	0.128795	0.911516
0.000718	1.10391e+07	1.04452e+07	0.00847	-0.855953	-0.504094	50	8.13532	SC	R	2016-08-08	0.404877	0.07339	0.128795	0.911516
0.01566	5.93773e+07	3.87978e+07	0.00823	-1.02962	1.5055	273	8.13324	BJ	C	2007-04-30	0.651722	0.007328	0.015895	0.087418
0.01566	5.93773e+07	3.87978e+07	0.00823	0.376889	7.4423	167	4.25204	BJ	C	2007-04-30	0.651722	0.007328	0.015895	0.087418
-0.016867	6702624	963630	0.0091	0.854864	4.89352	128	4.01315	ZJ	C	2017-09-21	0.421864	0.04266	0.075026	0.255523
-0.021505	2484300	2347800	0.00837	0.687233	-0.0688131	18	4.25551	ZJ	C	2015-05-18	0.321942	0.066187	0.101782	0.381486
-0.021505	2484300	2347800	0.00837	-6.75942	-2.63955	-27	4.13051	ZJ	C	2015-05-18	0.321942	0.066187	0.101782	0.381486
-0.051948	5.21586e+06	2.2161e+06	0.00837	0.541766	0.260257	50	3.82123	SD	C	2017-07-18	0.603967	0.011453	0.034335	0.263622
-0.021505	2484300	2347800	0.00837	0.687233	-1.8074	15	2.07122	ZJ	C	2015-05-18	0.321942	0.066187	0.101782	0.381486
-0.051948	5.21586e+06	2.2161e+06	0.00837	4.19941	8.03968	194	2.07122	SD	C	2017-07-18	0.603967	0.011453	0.034335	0.263622
-0.020414	2.00102e+07	2.61835e+07	0.00837	-0.556567	-0.163507	13	0.944144	JS	C	2011-02-01	0.428908	0.092297	0.170724	2.85901
-0.009346	2756000	815486	0.00728	-0.505662	-1.49571	77	0.724954	ZJ	C	2017-03-13	0.271605	0.035671	0.049398	0.510926
-0.009346	2756000	815486	0.00728	-0.505662	-1.49571	77	0.265278	ZJ	C	2017-03-13	0.271605	0.035671	0.049398	0.510926
0.006044	3662000	830100	0.00728	-0.690098	-2.08551	-2	0.265278	JS	C	2018-12-24	0.508351	0.031759	0.065785	0.634529
0.006044	3662000	830100	0.00728	0.143235	0.0909171	32	0.263889	JS	C	2018-12-24	0.508351	0.031759	0.065785	0.634529
0.006044	3662000	830100	0.00728	0.143235	-0.634559	24	10.9039	JS	C	2018-12-24	0.508351	0.031759	0.065785	0.634529
0.006044	3662000	830100	0.00728	0.143235	-0.634559	21	10.9039	JS	C	2018-12-24	0.508351	0.031759	0.065785	0.634529
-0.009346	2756000	815486	0.00728	1.28319	-0.074807	-8	10.9039	ZJ	C	2017-03-13	0.271605	0.035671	0.049398	0.510926
-0.025123	3570000	830100	0.00845	0.143235	0.0541782	17	10.9752	JS	C	2018-12-24	0.508351	0.031759	0.065785	0.634529
-0.025123	3570000	830100	0.00845	-0.690098	-0.671298	7	9.11873	JS	C	2018-12-24	0.508351	0.031759	0.065785	0.634529
-0.025123	3570000	830100	0.00845	0.143235	1.50513	13	1.98817	JS	C	2018-12-24	0.508351	0.031759	0.065785	0.634529
-0.036458	5.04216e+06	977900	0.00743	0.364852	-1.63798	23	1.96803	SH	C	2016-06-07	0.237708	0.054569	0.085382	0.277776
-0.015334	2.97632e+06	1.97308e+06	0.00743	-1.54919	-1.40856	105	2.01427	SH	C	2017-05-24	0.464179	0.067649	0.129097	0.584659
0.002423	4.57515e+06	2.72094e+06	0.00743	0.856699	-0.914917	11	2.1233	SH	L	2017-09-13	0.131022	0.059553	0.071184	0.316375
-0.034752	3.2211e+06	1.15439e+06	0.00743	2.70268	2.25752	98	1.76734	SD	C	2017-11-13	0.5804	0.03748	0.094234	0.525092
-0.006006	5.90922e+07	4.99873e+07	0.00743	-1.85042	-1.62776	23	2.10058	BJ	E	2009-09-21	0.74503	0.016525	0.072567	0.365613
-0.099855	11335950	2.53837e+06	0.00743	0.57711	3.16532	112	1.02361	BJ	R	2017-08-21	0.41605	0.05615	0.109884	0.407092
0.005613	2.75646e+06	946290	0.00563	0.129099	-0.888936	63	0.98147	SD	C	2017-11-06	0.183857	0.096448	0.123739	0.78541
0.005613	2.75646e+06	946290	0.00563	8.64966	4.09338	147	1.01528	SD	C	2017-11-06	0.183857	0.096448	0.123739	0.78541
0.015656	2.10932e+06	609008	0.00821	0.780399	-0.798402	-22	1.20035	ZJ	C	2017-03-28	0.673187	-0.12755	-0.286295	-1.21736
-0.087146	1.49737e+07	2.05805e+06	0.00821	0.677003	1.98657	-67	0.974317	ZJ	C	2017-04-18	0.490831	0.059155	0.136132	0.967936
0.015656	2.10932e+06	609008	0.00821	1.7804	1.06454	-6	0.290972	ZJ	C	2017-03-28	0.673187	-0.12755	-0.286295	-1.21736
-0.099777	9.57412e+06	1.04452e+07	0.00821	1.13555	0.599876	18	0.244444	SC	R	2016-08-08	0.404877	0.07339	0.128795	0.911516
-0.087146	1.49737e+07	2.05805e+06	0.00821	4.62029	4.02272	9	0.166667	ZJ	C	2017-04-18	0.490831	0.059155	0.136132	0.967936
-0.100209	2.33277e+06	4.55099e+06	0.00821	4.32444	3.18388	115	0.25625	BJ	L	2015-05-27	0.78445	-0.130466	-0.460996	-0.779635
-0.087146	1.49737e+07	2.05805e+06	0.00821	1.8405	2.8463	40	0.136111	ZJ	C	2017-04-18	0.490831	0.059155	0.136132	0.967936
-0.099659	8355585	2087880	0.00821	-0.897592	-0.276233	40	0.166667	BJ	R	2017-01-18	0.290871	0.082257	0.124303	0.584276
0.015656	2.10932e+06	609008	0.00821	-0.433555	1.06454	-23	0.0416667	ZJ	C	2017-03-28	0.673187	-0.12755	-0.286295	-1.21736
-0.090217	7.04057e+06	4.7611e+06	0.00821	0.395129	-0.362162	-17	21.2601	SD	C	2017-09-29	0.173476	0.093028	0.117934	1.13552
0.00335	4.11447e+06	3.80064e+06	0.00637	-0.0746512	-1.12269	41	16.2804	ZJ	C	2015-02-17	0.592772	0.018142	0.047798	0.174034
0.002586	1.13241e+07	9.32815e+06	0.00637	1.57179	-1.18677	32	16.0318	HN	C	2015-12-24	0.111809	0.161711	0.224306	4.12957
0.00335	4.11447e+06	3.80064e+06	0.00637	-0.781758	-1.12269	24	13.9609	ZJ	C	2015-02-17	0.592772	0.018142	0.047798	0.174034
0.028977	2.47279e+06	2503904	0.00637	-0.414214	0.0702577	25	13.9477	JS	C	2016-07-01	0.108989	0.064951	0.072291	0.421224
-0.051643	4091308	3909022	0.00637	-1.14325	-1.05504	23	11.9797	JS	C	2012-04-23	0.447609	0.023167	0.043285	0.056751
0.00335	4.11447e+06	3.80064e+06	0.00637	5.5822	-0.791801	-45	9.03495	ZJ	C	2015-02-17	0.592772	0.018142	0.047798	0.174034
0.00335	4.11447e+06	3.80064e+06	0.00637	-0.781758	-0.791801	17	8.96481	ZJ	C	2015-02-17	0.592772	0.018142	0.047798	0.174034
0	5220600	4897200	0.00592	1.33301	5.73616	603	6.77038	BJ	M	2014-12-11	0.601414	0.00911	0.022887	0.072309
0	5220600	4897200	0.00592	-0.903056	-4.92673	251	6.21766	BJ	M	2014-12-11	0.601414	0.00911	0.022887	0.072309
0	5220600	4897200	0.00592	-1.43834	-3.48823	44	6.06446	BJ	M	2014-12-11	0.601414	0.00911	0.022887	0.072309
0	5220600	4897200	0.00592	-0.0967032	-5.9889	361	2.30476	BJ	M	2014-12-11	0.601414	0.00911	0.022887	0.072309
0	5220600	4897200	0.00592	-0.543917	1.54761	399	1.95429	BJ	M	2014-12-11	0.601414	0.00911	0.022887	0.072309
0	5220600	4897200	0.00592	0.35051	4.36447	684	1.19616	BJ	M	2014-12-11	0.601414	0.00911	0.022887	0.072309
-0.015282	2.29037e+07	2.01528e+07	0.00506	0.0546816	2.39062	39	1.19616	SH	C	2017-05-04	0.544789	0.040356	0.07819	0.816612
-0.015282	2.29037e+07	2.01528e+07	0.00506	-0.51746	-1.33469	81	1.27824	SH	C	2017-05-04	0.544789	0.040356	0.07819	0.816612
-0.015282	2.29037e+07	2.01528e+07	0.00506	-1.2163	-1.33469	85	1.27824	SH	C	2017-05-04	0.544789	0.040356	0.07819	0.816612
-0.015282	2.29037e+07	2.01528e+07	0.00506	0.0546816	-0.368602	79	15.2859	SH	C	2017-05-04	0.544789	0.040356	0.07819	0.816612
-0.015282	2.29037e+07	2.01528e+07	0.00506	-0.644155	-1.26517	26	7.15022	SH	C	2017-05-04	0.544789	0.040356	0.07819	0.816612
-0.015282	2.29037e+07	2.01528e+07	0.00506	0.181376	-1.33469	22	6.10152	SH	C	2017-05-04	0.544789	0.040356	0.07819	0.816612
-0.015282	2.29037e+07	2.01528e+07	0.00506	-0.644155	-3.64563	52	6.0322	SH	C	2017-05-04	0.544789	0.040356	0.07819	0.816612
0.046107	2.95263e+06	1.00438e+06	0.00713	-0.961674	-2.60292	84	8.755	GD	N	2017-04-13	0.71099	0.032582	0.139926	0.551217
0.040702	5.30035e+06	1.99979e+06	0.00713	-0.284168	-3.54121	19	7.24459	JS	C	2018-06-12	0.226529	0.164752	0.234226	2.5869
-0.001668	5.29151e+06	1.99979e+06	0.00529	0.607591	6.81063	144	2.24647	JS	C	2018-06-12	0.226529	0.164752	0.234226	2.5869
-0.001668	5.29151e+06	1.99979e+06	0.00529	4.3965	0.0988505	31	2.08814	JS	C	2018-06-12	0.226529	0.164752	0.234226	2.5869
-0.001668	5.29151e+06	1.99979e+06	0.00529	1.23908	1.51757	78	1.068	JS	C	2018-06-12	0.226529	0.164752	0.234226	2.5869
-0.001668	5.29151e+06	1.99979e+06	0.00529	-0.0238938	4.04696	143	1.00073	JS	C	2018-06-12	0.226529	0.164752	0.234226	2.5869
-0.004433	9.56774e+06	2.56515e+06	0.00516	0.0845555	14.996	580	1.02633	JS	C	2018-02-27	0.547361	0.041926	0.100176	0.489628
-0.006463	2.43061e+06	801992	0.00516	-2.71453	-1.0499	-39	0.965116	FJ	C	2017-07-06	0.265787	0.019513	0.028836	0.138092
0.023221	3.04959e+06	1.08357e+06	0.00628	-1.238	-2.10795	34	0.336806	BJ	I	2017-03-06	0.293296	0.082506	0.127064	0.270294
0.023221	3.04959e+06	1.08357e+06	0.00628	0.574651	0.438919	49	0.335417	BJ	I	2017-03-06	0.293296	0.082506	0.127064	0.270294
0.023221	3.04959e+06	1.08357e+06	0.00628	4.80418	-2.20989	33	0.332639	BJ	I	2017-03-06	0.293296	0.082506	0.127064	0.270294
0.023221	3.04959e+06	1.08357e+06	0.00628	0.574651	1.95365	60	8.40417	BJ	I	2017-03-06	0.293296	0.082506	0.127064	0.270294
0.023221	3.04959e+06	1.08357e+06	0.00628	1.17887	-0.0261756	26	0.76875	BJ	I	2017-03-06	0.293296	0.082506	0.127064	0.270294
-0.040943	3.61988e+06	4.5471e+06	0.00678	-0.433067	0.289319	75	7.68184	TJ	B	2016-11-22	0.260186	0.010982	0.01463	0.148003
-0.021548	1.46044e+07	2.05805e+06	0.00539	-0.38334	4.02272	113	0.824306	ZJ	C	2017-04-18	0.490831	0.059155	0.136132	0.967936
0.00636	3.27654e+06	3.6895e+06	0.00551	-0.208073	-0.959121	30	17.9893	ZJ	C	2015-01-20	0.146626	0.082289	0.094783	0.801349
0.00636	3.27654e+06	3.6895e+06	0.00551	-1.2882	-1.44217	38	12.2261	ZJ	C	2015-01-20	0.146626	0.082289	0.094783	0.801349
-0.008178	3.0668e+07	1.71801e+07	0.00517	2.20842	4.83072	101	7.21602	SC	J	2018-01-31	0.936191	0.00995	0.166318	1.53803
-0.009434	1.05634e+07	1.08978e+07	0.00517	0.527683	-0.816607	-45	7.23843	SHX	C	2010-04-28	0.659716	0.032493	0.093596	0.399984
-0.009434	1.05634e+07	1.08978e+07	0.00517	0.0302674	5.75697	147	7.03009	SHX	C	2010-04-28	0.659716	0.032493	0.093596	0.399984
-0.010252	2.88725e+06	1.83409e+06	0.00505	5.03667	-1.01276	-76	4.81317	BJ	I	2017-08-02	0.721498	0.032035	0.126737	0.842455
-0.009868	9.86573e+06	7.20596e+06	0.00505	-0.889757	-0.857321	111	4.00668	JS	J	2016-11-29	0.907707	0.007265	0.087295	0.507484
-0.009868	9.86573e+06	7.20596e+06	0.00505	0.234146	2.40866	90	2.20988	JS	J	2016-11-29	0.907707	0.007265	0.087295	0.507484
0.013386	4.15148e+06	6.0827e+06	0.00503	1.85853	-2.52098	102	1.53194	HN	C	2015-05-18	0.129847	0.057333	0.066338	0.339806
0.013386	4.15148e+06	6.0827e+06	0.00503	-1.09031	1.22209	45	1.1	HN	C	2015-05-18	0.129847	0.057333	0.066338	0.339806
0.023358	13933777	15682953	0.00503	0.51174	1.08682	43	1.21561	SH	J	2011-01-28	0.284047	0.002907	0.004099	0.002999
0.013386	4.15148e+06	6.0827e+06	0.00503	-1.68008	-2.07043	51	1.04385	HN	C	2015-05-18	0.129847	0.057333	0.066338	0.339806
0.013386	4.15148e+06	6.0827e+06	0.00503	-0.0980325	-0.673838	93	0.524306	HN	C	2015-05-18	0.129847	0.057333	0.066338	0.339806
0.023358	13933777	15682953	0.00503	0.443046	-0.0569122	173	10.5229	SH	J	2011-01-28	0.284047	0.002907	0.004099	0.002999
0.023358	13933777	15682953	0.00503	1.75538	-1.129	19	10.5222	SH	J	2011-01-28	0.284047	0.002907	0.004099	0.002999
0.013386	4.15148e+06	6.0827e+06	0.00503	0.491735	0.647665	157	7.17917	HN	C	2015-05-18	0.129847	0.057333	0.066338	0.339806
0.011502	4.67964e+06	4.24608e+06	0.00503	1.65452	0.795792	31	5.87847	FJ	C	2014-09-26	0.101219	0.088518	0.100261	0.762436
0.023358	13933777	15682953	0.00503	1.16791	-1.129	56	3.13366	SH	J	2011-01-28	0.284047	0.002907	0.004099	0.002999
0.023358	13933777	15682953	0.00503	0.51174	0.704422	17	2.76528	SH	J	2011-01-28	0.284047	0.002907	0.004099	0.002999
0.023358	13933777	15682953	0.00503	-0.144427	1.69796	50	1.63125	SH	J	2011-01-28	0.284047	0.002907	0.004099	0.002999
0.023358	13933777	15682953	0.00503	1.75538	-0.0569122	112	1.14375	SH	J	2011-01-28	0.284047	0.002907	0.004099	0.002999
0.023358	13933777	15682953	0.00503	-0.419202	-0.0603695	-14	0.96875	SH	J	2011-01-28	0.284047	0.002907	0.004099	0.002999
0.001538	1.49041e+07	1.43231e+07	0.00503	5.87377	-1.42675	-61	1.08611	GD	Q	2017-09-08	0.470886	0.094476	0.192498	0.906919
0.011502	4.67964e+06	4.24608e+06	0.00503	-0.717189	0.175618	19	0.571019	FJ	C	2014-09-26	0.101219	0.088518	0.100261	0.762436
0.023358	13933777	15682953	0.00503	0.443046	0.933168	-5	0.145833	SH	J	2011-01-28	0.284047	0.002907	0.004099	0.002999
0.023358	13933777	15682953	0.00503	-0.937982	2.6164	104	0.0402778	SH	J	2011-01-28	0.284047	0.002907	0.004099	0.002999
0.063884	3.63442e+06	2.37445e+06	0.00503	0.0631289	-1.59499	-6	0.0371875	ZJ	C	2015-06-30	0.769924	-0.258262	-0.726942	-1.83905
0.023358	13933777	15682953	0.00503	-1.59415	-0.442765	-11	0.0277431	SH	J	2011-01-28	0.284047	0.002907	0.004099	0.002999
-0.018445	2287150	956664	0.00552	0.230293	3.16225	49	0.207639	ZJ	C	2017-09-15	0.34527	0.024508	0.038003	0.128958
-0.021845	1.74879e+07	1.61426e+07	0.00518	0.0985943	4.85109	302	18.6576	HN	C	2012-07-06	0.639315	0.006596	0.016323	0.031562
-0.009288	8.87404e+06	1.02606e+07	0.00482	-0.0619495	-2.72511	49	18.6375	ZJ	C	2011-06-15	0.40609	0.076909	0.1337	0.754969
-0.009288	8.87404e+06	1.02606e+07	0.00482	-0.721861	2.92371	172	1.03403	ZJ	C	2011-06-15	0.40609	0.076909	0.1337	0.754969
-0.009288	8.87404e+06	1.02606e+07	0.00482	-1.3222	-0.887989	12	1.03264	ZJ	C	2011-06-15	0.40609	0.076909	0.1337	0.754969
-0.009288	8.87404e+06	1.02606e+07	0.00482	0.657535	-1.32251	14	0.347917	ZJ	C	2011-06-15	0.40609	0.076909	0.1337	0.754969
-0.009288	8.87404e+06	1.02606e+07	0.00482	-1.3222	-0.887989	0	0.254861	ZJ	C	2011-06-15	0.40609	0.076909	0.1337	0.754969
-0.009288	8.87404e+06	1.02606e+07	0.00482	0.597963	-0.887989	-24	0.542361	ZJ	C	2011-06-15	0.40609	0.076909	0.1337	0.754969
-0.009288	8.87404e+06	1.02606e+07	0.00482	-1.98211	-0.887989	27	13.2508	ZJ	C	2011-06-15	0.40609	0.076909	0.1337	0.754969
-0.025408	1.87048e+06	1.27204e+06	0.00529	2.25422	1.28526	28	13.2508	AH	C	2017-09-07	0.236137	0.076594	0.103436	0.532699
-0.007317	9.60994e+06	9.49188e+06	0.00529	-0.556056	-0.620952	20	8.26822	HN	B	2006-11-23	0.699607	0.02449	0.084589	0.562787
-0.007317	9.60994e+06	9.49188e+06	0.00529	-0.556056	-1.06623	-6	8.22441	HN	B	2006-11-23	0.699607	0.02449	0.084589	0.562787
-0.007317	9.60994e+06	9.49188e+06	0.00529	2.54681	-0.132897	0	7.88144	HN	B	2006-11-23	0.699607	0.02449	0.084589	0.562787
-0.025408	1.87048e+06	1.27204e+06	0.00529	0.339363	-0.12186	2	6.00309	AH	C	2017-09-07	0.236137	0.076594	0.103436	0.532699
0.013412	1.44019e+07	2.05805e+06	0.00412	-2.65875	-0.637334	-47	3.20514	ZJ	C	2017-04-18	0.490831	0.059155	0.136132	0.967936
0.013412	1.44019e+07	2.05805e+06	0.00412	3.20461	1.80586	0	3.25894	ZJ	C	2017-04-18	0.490831	0.059155	0.136132	0.967936
0.057512	3719296	2.19752e+06	0.00412	4.86393	1.29506	-30	3.25894	ZJ	I	2017-08-10	0.412907	0.02374	0.055868	0.183237
0.005435	2.58991e+06	2590820	0.00528	-0.226464	-2.13359	42	2.86637	SH	I	2015-05-28	0.516216	0.048201	0.105125	0.273193
0.006446	1.47831e+07	2.05805e+06	0.00557	-0.38334	0.946135	16	3.09227	ZJ	C	2017-04-18	0.490831	0.059155	0.136132	0.967936
-0.001049	3.17333e+07	1.34508e+07	0.00701	-0.846278	-1.47726	46	3.07132	ZJ	J	2017-06-26	0.779603	0.014355	0.067852	0.290266
-0.001049	3.17333e+07	1.34508e+07	0.00701	2.11131	4.28098	-32	3.0616	ZJ	J	2017-06-26	0.779603	0.014355	0.067852	0.290266
-0.001049	3.17333e+07	1.34508e+07	0.00701	-3.73106	3.81972	-18	2.81428	ZJ	J	2017-06-26	0.779603	0.014355	0.067852	0.290266
-0.001049	3.17333e+07	1.34508e+07	0.00701	-1.00048	-0.534452	-20	2.19896	ZJ	J	2017-06-26	0.779603	0.014355	0.067852	0.290266
-0.001049	3.17333e+07	1.34508e+07	0.00701	-1.00048	-0.534452	-6	0.986111	ZJ	J	2017-06-26	0.779603	0.014355	0.067852	0.290266
0.005435	3729600	1.86608e+06	0.00701	-4.42793	-0.00825251	112	1.30832	AH	D	2017-01-10	0.279709	0.06477	0.106054	0.658018
-0.001049	3.17333e+07	1.34508e+07	0.00701	-0.846278	1.412	44	1.04598	ZJ	J	2017-06-26	0.779603	0.014355	0.067852	0.290266
-0.001049	3.17333e+07	1.34508e+07	0.00701	-0.193081	-0.514175	53	1.03348	ZJ	J	2017-06-26	0.779603	0.014355	0.067852	0.290266
-0.001049	3.17333e+07	1.34508e+07	0.00701	-0.846278	0.950733	73	0.9814	ZJ	J	2017-06-26	0.779603	0.014355	0.067852	0.290266
-0.011321	2137920	1.54069e+06	0.00522	-0.163686	-1.10677	-69	0.970012	JS	C	2017-06-02	0.589222	0.012545	0.029735	0.206444
-0.011321	2137920	1.54069e+06	0.00522	1.6473	-1.10677	-75	3.88917	JS	C	2017-06-02	0.589222	0.012545	0.029735	0.206444
-0.011321	2137920	1.54069e+06	0.00522	-0.163686	-0.915057	17	3.22142	JS	C	2017-06-02	0.589222	0.012545	0.029735	0.206444
-0.011321	2137920	1.54069e+06	0.00522	2.25096	-2.53772	-17	3.16256	JS	C	2017-06-02	0.589222	0.012545	0.029735	0.206444
-0.011321	2137920	1.54069e+06	0.00522	0.439976	-0.295437	18	2.82426	JS	C	2017-06-02	0.589222	0.012545	0.029735	0.206444
-0.011321	2137920	1.54069e+06	0.00522	-0.163686	-0.295437	15	0.137708	JS	C	2017-06-02	0.589222	0.012545	0.029735	0.206444
0.02063	3713000	3507600	0.0047	-1.66251	-1.82916	-7	0.329792	CQ	C	2014-08-05	0.519741	0.045238	0.100003	0.582192
0.02063	3713000	3507600	0.0047	1.3223	1.53945	-34	0	CQ	C	2014-08-05	0.519741	0.045238	0.100003	0.582192
0.020608	2184000	2347800	0.00641	2.04872	-0.975247	19	0	ZJ	C	2015-05-18	0.321942	0.066187	0.101782	0.381486
0.007267	1.12212e+09	9.44006e+08	0.00641	-0.224683	-1.16216	14	0	BJ	B	2007-11-05	0.471468	0.024517	0.037371	0.366133
0.020608	2184000	2347800	0.00641	3.41022	-0.975247	-12	17.2756	ZJ	C	2015-05-18	0.321942	0.066187	0.101782	0.381486
0.007267	1.12212e+09	9.44006e+08	0.00641	-0.347708	-1.16216	-59	3.0712	BJ	B	2007-11-05	0.471468	0.024517	0.037371	0.366133
0.024833	6.91285e+06	3.86535e+06	0.00641	-0.462803	-0.607924	8	3.08676	AH	C	2018-04-27	0.431083	0.105362	0.193432	1.11583
0.024833	6.91285e+06	3.86535e+06	0.00641	-0.462803	-0.607924	14	0.333333	AH	C	2018-04-27	0.431083	0.105362	0.193432	1.11583
0.024833	6.91285e+06	3.86535e+06	0.00641	1.18524	-0.0835197	2	0.0416667	AH	C	2018-04-27	0.431083	0.105362	0.193432	1.11583
0.006839	2.19543e+07	2.61835e+07	0.00641	-0.556567	0.519623	2	5.69931	JS	C	2011-02-01	0.428908	0.092297	0.170724	2.85901
-0.009694	3.65352e+06	2.83963e+06	0.00479	-1.16448	-3.1389	21	4.97429	JS	M	2014-12-31	0.453365	0.060004	0.10939	0.771916
0.044919	3.23048e+06	1.81439e+06	0.00383	2.15152	-0.266406	-21	4.67292	JS	C	2017-03-17	0.639763	0.037482	0.110552	0.791943
-0.005797	1.11079e+09	9.44006e+08	0.00383	0.456322	-0.983488	214	4.67292	BJ	B	2007-11-05	0.471468	0.024517	0.037371	0.366133
-0.005797	1.11079e+09	9.44006e+08	0.00383	0.333297	0.320985	217	4.67153	BJ	B	2007-11-05	0.471468	0.024517	0.037371	0.366133
-0.005797	1.11079e+09	9.44006e+08	0.00383	1.13733	5.24879	180	0.280475	BJ	B	2007-11-05	0.471468	0.024517	0.037371	0.366133
0.006192	5.59325e+06	2.67441e+06	0.00383	-0.507544	-3.0812	-14	0.227338	SD	F	2017-04-12	0.61087	0.022202	0.057642	0.310524
0.006192	5.59325e+06	2.67441e+06	0.00383	1.2606	-1.7028	-98	0.226644	SD	F	2017-04-12	0.61087	0.022202	0.057642	0.310524
0.006192	5.59325e+06	2.67441e+06	0.00383	3.83134	0.884547	-117	0.225949	SD	F	2017-04-12	0.61087	0.022202	0.057642	0.310524
0.014809	2.33971e+07	2.69552e+07	0.00354	-1.2085	-1.2388	-8	0.207639	SH	G	2015-05-27	0.6094	0.03054	0.089078	0.51473
0.00308	1.98536e+06	609008	0.00346	0.566445	1.06454	-47	69.7637	ZJ	C	2017-03-28	0.673187	-0.12755	-0.286295	-1.21736
0.00308	1.98536e+06	609008	0.00346	-1.61262	-0.0155878	-85	51.7491	ZJ	C	2017-03-28	0.673187	-0.12755	-0.286295	-1.21736
-0.009766	7.75661e+07	4.83667e+07	0.00397	-0.358719	0.0368967	206	47.7633	BJ	E	2011-10-18	0.762095	0.013036	0.074761	0.692948
-0.009766	7.75661e+07	4.83667e+07	0.00397	0.93607	2.42136	181	27.9844	BJ	E	2011-10-18	0.762095	0.013036	0.074761	0.692948
-0.034343	1.3663e+07	3.52012e+06	0.00413	2.1644	-0.513773	-63	21.8994	HB	C	2018-07-20	0.350886	0.056932	0.094394	1.03481
-0.034343	1.3663e+07	3.52012e+06	0.00413	1.56366	0.870656	29	16.0098	HB	C	2018-07-20	0.350886	0.056932	0.094394	1.03481
-0.034343	1.3663e+07	3.52012e+06	0.00413	0.641702	0.870656	38	13.9205	HB	C	2018-07-20	0.350886	0.056932	0.094394	1.03481
-0.034343	1.3663e+07	3.52012e+06	0.00413	-0.280253	-0.0590788	12	10.0009	HB	C	2018-07-20	0.350886	0.056932	0.094394	1.03481
-0.034343	1.3663e+07	3.52012e+06	0.00413	-0.280253	0.415962	85	9.994	HB	C	2018-07-20	0.350886	0.056932	0.094394	1.03481
-0.034343	1.3663e+07	3.52012e+06	0.00413	0.641702	1.3457	16	7.98273	HB	C	2018-07-20	0.350886	0.056932	0.094394	1.03481
-0.034343	1.3663e+07	3.52012e+06	0.00413	1.56366	1.3457	16	6.63264	HB	C	2018-07-20	0.350886	0.056932	0.094394	1.03481
-0.034343	1.3663e+07	3.52012e+06	0.00413	1.24245	-0.53412	39	5.93891	HB	C	2018-07-20	0.350886	0.056932	0.094394	1.03481
-0.034343	1.3663e+07	3.52012e+06	0.00413	2.1644	-0.53412	3	2.28247	HB	C	2018-07-20	0.350886	0.056932	0.094394	1.03481
-0.034343	1.3663e+07	3.52012e+06	0.00413	-2.16583	3.7209	31	1.23843	HB	C	2018-07-20	0.350886	0.056932	0.094394	1.03481
0.005984	3053234	903966	0.00374	-0.759367	0.702598	23	0.910035	GD	C	2017-09-12	0.626297	0.012744	0.041548	0.152662
0.005984	3053234	903966	0.00374	-0.759367	0.702598	24	1.08233	GD	C	2017-09-12	0.626297	0.012744	0.041548	0.152662
0.005984	3053234	903966	0.00374	-0.759367	0.702598	26	0.79581	GD	C	2017-09-12	0.626297	0.012744	0.041548	0.152662
0.005984	3053234	903966	0.00374	0.0250979	-0.263997	-27	0.996713	GD	C	2017-09-12	0.626297	0.012744	0.041548	0.152662
0.005984	3053234	903966	0.00374	-0.759367	-0.263997	-28	0.898773	GD	C	2017-09-12	0.626297	0.012744	0.041548	0.152662
0.005984	3053234	903966	0.00374	-0.759367	2.40981	106	0.863935	GD	C	2017-09-12	0.626297	0.012744	0.041548	0.152662
0.005984	3053234	903966	0.00374	0.809562	0.702598	15	0.131944	GD	C	2017-09-12	0.626297	0.012744	0.041548	0.152662
0.005984	3053234	903966	0.00374	-0.759367	1.1859	136	5.54444	GD	C	2017-09-12	0.626297	0.012744	0.041548	0.152662
0.005984	3053234	903966	0.00374	-0.759367	-0.263997	-9	4.94444	GD	C	2017-09-12	0.626297	0.012744	0.041548	0.152662
0.005984	3053234	903966	0.00374	0.809562	0.702598	43	3.75903	GD	C	2017-09-12	0.626297	0.012744	0.041548	0.152662
0.005984	3053234	903966	0.00374	-1.91519	-3.81036	174	3.75278	GD	C	2017-09-12	0.626297	0.012744	0.041548	0.152662
0.005984	3053234	903966	0.00374	2.37849	-0.263997	-50	3.74931	GD	C	2017-09-12	0.626297	0.012744	0.041548	0.152662
0.001138	1760000	2546000	0.00323	4.20811	0.757816	-143	0.990718	SH	C	2015-05-18	0.24952	0.034955	0.047372	0.148761
0.001138	1760000	2546000	0.00323	-1.00725	-1.57976	61	1.03542	SH	C	2015-05-18	0.24952	0.034955	0.047372	0.148761
0.001138	1760000	2546000	0.00323	-0.594594	0.757816	11	0.695139	SH	C	2015-05-18	0.24952	0.034955	0.047372	0.148761
-0.028842	4060800	3783600	0.00437	-1.87825	-0.515496	37	0.735417	JS	C	2016-12-14	0.111068	0.142927	0.162984	2.26639
-0.028842	4060800	3783600	0.00437	2.28397	1.86771	131	0.106944	JS	C	2016-12-14	0.111068	0.142927	0.162984	2.26639
-0.000695	1.73051e+07	2.67448e+07	0.00349	-0.609903	-0.606647	-1	0.252778	ZJ	C	2016-10-14	0.486088	0.099548	0.219425	2.02796
0.014534	3211000	830100	0.00316	0.976569	0.0541782	13	2.26944	JS	C	2018-12-24	0.508351	0.031759	0.065785	0.634529
0.014534	3211000	830100	0.00316	0.976569	0.0541782	-15	1.37083	JS	C	2018-12-24	0.508351	0.031759	0.065785	0.634529
0.014534	3211000	830100	0.00316	0.976569	2.23061	4	1.09028	JS	C	2018-12-24	0.508351	0.031759	0.065785	0.634529
0.014534	3211000	830100	0.00316	0.143235	0.779654	21	4.20833	JS	C	2018-12-24	0.508351	0.031759	0.065785	0.634529
0.014534	3211000	830100	0.00316	-0.690098	-0.671298	2	4.11177	JS	C	2018-12-24	0.508351	0.031759	0.065785	0.634529
0.014534	3211000	830100	0.00316	0.143235	0.816393	31	2.78556	JS	C	2018-12-24	0.508351	0.031759	0.065785	0.634529
0.014534	3211000	830100	0.00316	-2.11242	-2.01203	35	0.767361	JS	C	2018-12-24	0.508351	0.031759	0.065785	0.634529
0.029478	4805136	1.12825e+06	0.0037	2.20276	3.70092	7	0.309028	JS	C	2018-12-28	0.381901	0.067081	0.114042	1.05053
0.029478	4805136	1.12825e+06	0.0037	1.28224	-0.196193	-20	0.1375	JS	C	2018-12-28	0.381901	0.067081	0.114042	1.05053
0.029478	4805136	1.12825e+06	0.0037	0.0700611	-0.845712	-6	10.8785	JS	C	2018-12-28	0.381901	0.067081	0.114042	1.05053
0.029478	4805136	1.12825e+06	0.0037	0.0700611	2.40188	30	6.75486	JS	C	2018-12-28	0.381901	0.067081	0.114042	1.05053
0.029478	4805136	1.12825e+06	0.0037	-0.53603	-0.196193	6	3.37847	JS	C	2018-12-28	0.381901	0.067081	0.114042	1.05053
0.029478	4805136	1.12825e+06	0.0037	0.0700611	-0.196193	-11	3.37847	JS	C	2018-12-28	0.381901	0.067081	0.114042	1.05053
0.029478	4805136	1.12825e+06	0.0037	0.115577	-1.63735	-98	0.360417	JS	C	2018-12-28	0.381901	0.067081	0.114042	1.05053
0.029478	4805136	1.12825e+06	0.0037	0.407244	-1.63735	-103	0.249306	JS	C	2018-12-28	0.381901	0.067081	0.114042	1.05053
0.029478	4805136	1.12825e+06	0.0037	-0.221606	-0.196193	-25	9.96736	JS	C	2018-12-28	0.381901	0.067081	0.114042	1.05053
0.029478	4805136	1.12825e+06	0.0037	-0.221606	-0.196193	-25	0.704861	JS	C	2018-12-28	0.381901	0.067081	0.114042	1.05053
0.029478	4805136	1.12825e+06	0.0037	-0.827697	-1.63735	5	5.02361	JS	C	2018-12-28	0.381901	0.067081	0.114042	1.05053
0.029478	4805136	1.12825e+06	0.0037	-0.827697	-0.196193	-12	20.2277	JS	C	2018-12-28	0.381901	0.067081	0.114042	1.05053
0.029478	4805136	1.12825e+06	0.0037	0.990577	-0.196193	-95	0.907153	JS	C	2018-12-28	0.381901	0.067081	0.114042	1.05053
0.029478	4805136	1.12825e+06	0.0037	2.51719	-1.63735	-58	0.38125	JS	C	2018-12-28	0.381901	0.067081	0.114042	1.05053
0.029478	4805136	1.12825e+06	0.0037	1.28224	-0.196193	-55	0.195139	JS	C	2018-12-28	0.381901	0.067081	0.114042	1.05053
0.029478	4805136	1.12825e+06	0.0037	2.20276	-0.196193	-71	1.48472	JS	C	2018-12-28	0.381901	0.067081	0.114042	1.05053
0.029478	4805136	1.12825e+06	0.0037	1.28224	1.10285	19	1.48333	JS	C	2018-12-28	0.381901	0.067081	0.114042	1.05053
0.029478	4805136	1.12825e+06	0.0037	0.990577	3.0514	-9	1.08958	JS	C	2018-12-28	0.381901	0.067081	0.114042	1.05053
0.005507	4831596	1.12825e+06	0.00364	-0.53603	-0.196193	-18	0.739583	JS	C	2018-12-28	0.381901	0.067081	0.114042	1.05053
0.005507	4831596	1.12825e+06	0.00364	1.88834	-0.196193	-27	0.738194	JS	C	2018-12-28	0.381901	0.067081	0.114042	1.05053
0.005507	4831596	1.12825e+06	0.00364	1.03609	-1.63735	-112	0.738889	JS	C	2018-12-28	0.381901	0.067081	0.114042	1.05053
0.005507	4831596	1.12825e+06	0.00364	1.88834	-0.196193	-41	0.829861	JS	C	2018-12-28	0.381901	0.067081	0.114042	1.05053
0.005507	4831596	1.12825e+06	0.00364	-0.198848	-1.63735	-55	23.1472	JS	C	2018-12-28	0.381901	0.067081	0.114042	1.05053
0.005507	4831596	1.12825e+06	0.00364	-0.221606	-0.196193	-25	10.1932	JS	C	2018-12-28	0.381901	0.067081	0.114042	1.05053
0.005507	4831596	1.12825e+06	0.00364	-0.53603	-0.196193	14	2.70144	JS	C	2018-12-28	0.381901	0.067081	0.114042	1.05053
0.00448	1.11831e+07	1.13e+07	0.0048	0.370464	-0.577312	28	2.10331	GD	C	2014-07-01	0.188372	0.117995	0.129062	0.519374
-0.012834	4884516	1.12825e+06	0.0048	-1.43379	2.90929	56	1.16	JS	C	2018-12-28	0.381901	0.067081	0.114042	1.05053
-0.012834	4884516	1.12825e+06	0.0048	-0.53603	2.90929	30	1.04176	JS	C	2018-12-28	0.381901	0.067081	0.114042	1.05053
0.015562	4.77279e+06	977900	0.0053	-1.94854	-0.269237	47	1.19937	SH	C	2016-06-07	0.237708	0.054569	0.085382	0.277776
-0.006448	2.32498e+07	1.53821e+07	0.0046	0.740755	0.646385	28	1.0822	JS	C	2017-07-19	0.408459	0.119376	0.224575	0.843791
-0.013423	2634240	988024	0.00491	-1.69901	0.893833	26	1.12868	JS	C	2017-06-16	0.389551	0.098792	0.173085	0.681629
-0.013423	2634240	988024	0.00491	-1.79294	-1.18144	-97	0.798669	JS	C	2017-06-16	0.389551	0.098792	0.173085	0.681629
-0.013423	2634240	988024	0.00491	0.358961	-1.18144	13	0.362743	JS	C	2017-06-16	0.389551	0.098792	0.173085	0.681629
-0.013423	2634240	988024	0.00491	-0.0902061	3.24338	79	0.0743056	JS	C	2017-06-16	0.389551	0.098792	0.173085	0.681629
0.008621	3369600	4227840	0.00779	-0.728125	-1.85557	66	0.0930556	GS	R	2015-12-10	0.151742	0.030456	0.038319	0.108586
0.008621	3369600	4227840	0.00779	-1.36311	-4.55891	74	66.3342	GS	R	2015-12-10	0.151742	0.030456	0.038319	0.108586
-0.004587	1701280	842708	0.00602	1.07301	0.955795	48	66.287	ZJ	C	2017-12-04	0.257643	0.058034	0.080655	0.484064
-0.009692	2.49598e+07	1.53821e+07	0.00405	-0.607645	-0.44906	-18	60.3548	JS	C	2017-07-19	0.408459	0.119376	0.224575	0.843791
-0.008902	1.75186e+06	1.87774e+06	0.00285	0.87976	0.488092	-124	57.0616	HN	C	2016-11-30	0.549659	0.051555	0.119983	0.887237
-0.008902	1.75186e+06	1.87774e+06	0.00285	-0.141377	0.379045	-16	45.3597	HN	C	2016-11-30	0.549659	0.051555	0.119983	0.887237
-0.008902	1.75186e+06	1.87774e+06	0.00285	1.6464	-0.111816	-203	43.3176	HN	C	2016-11-30	0.549659	0.051555	0.119983	0.887237
0.004274	18506250	18716250	0.00503	-0.244435	7.23022	474	25.2377	SH	E	2016-06-06	0.840543	0.011424	0.094128	0.541644
0.004274	18506250	18716250	0.00503	-0.244435	-1.38097	36	18.3626	SH	E	2016-06-06	0.840543	0.011424	0.094128	0.541644
0.020753	2.6338e+07	1.22542e+07	0.00394	2.85956	-0.844249	-118	18.321	HN	C	2017-03-17	0.164267	0.14479	0.211072	1.29954
0.020753	2.6338e+07	1.22542e+07	0.00394	4.03019	-0.844249	-172	18.112	HN	C	2017-03-17	0.164267	0.14479	0.211072	1.29954
0.020753	2.6338e+07	1.22542e+07	0.00394	-2.31709	-0.456426	5	16.9925	HN	C	2017-03-17	0.164267	0.14479	0.211072	1.29954
0.020753	2.6338e+07	1.22542e+07	0.00394	0.691836	-0.456426	12	16.1163	HN	C	2017-03-17	0.164267	0.14479	0.211072	1.29954
-0.001555	2.27607e+06	2.20162e+06	0.00362	0.411936	1.71341	54	11.322	GS	C	2011-06-22	0.477481	-0.01345	-0.020416	-0.127775
-0.018265	4.00641e+06	4.24608e+06	0.00437	2.44509	-0.444555	-40	11.1136	FJ	C	2014-09-26	0.101219	0.088518	0.100261	0.762436
0.043584	3.09662e+07	1.53821e+07	0.00748	0.740755	-1.04342	91	10.1287	JS	C	2017-07-19	0.408459	0.119376	0.224575	0.843791
0.043584	3.09662e+07	1.53821e+07	0.00748	0.740755	-1.04342	34	9.91616	JS	C	2017-07-19	0.408459	0.119376	0.224575	0.843791
0.08596	2.00536e+06	1.18185e+06	0.00523	1.58938	0.940519	14	9.91338	SH	C	2017-01-20	0.099717	0.08627	0.096577	0.766987
0.08596	2.00536e+06	1.18185e+06	0.00523	0.0465934	-1.26809	35	3.86303	SH	C	2017-01-20	0.099717	0.08627	0.096577	0.766987
0.08596	2.00536e+06	1.18185e+06	0.00523	-0.670005	0.144697	124	2.96784	SH	C	2017-01-20	0.099717	0.08627	0.096577	0.766987
0.08596	2.00536e+06	1.18185e+06	0.00523	-0.670005	0.144697	125	3.0358	SH	C	2017-01-20	0.099717	0.08627	0.096577	0.766987
0.002933	3207618	2.0522e+06	0.00704	-0.836873	0.160794	16	2.07492	JS	M	2017-08-17	0.316879	0.126086	0.229105	2.66438
0.002618	4.08538e+06	1.35711e+06	0.00704	-0.289159	-0.529481	56	2.36376	SH	C	2017-11-20	0.192318	0.111531	0.141104	1.18325
0.004046	8667630	866763	0.00704	-0.143644	-1.04317	77	2.36307	AH	E	2019-10-21	0.769067	0.022033	0.11456	0.218092
-0.01426	7.06668e+06	706669	0.00631	-1.06125	-1.11472	46	2.22801	SH	C	2019-02-22	0.236862	0.081859	0.122648	0.282648
-0.012253	5419485	5419485	0.00631	0.813317	-0.0981421	33	1.02902	SH	R	2016-08-17	0.295889	0.035361	0.057069	0.340439
0.022286	6.64606e+06	3.50345e+06	0.00746	1.82554	-0.386843	-131	0.819988	SH	I	2016-10-10	0.477337	0.0522	0.158791	1.23466
-0.000507	1.15246e+07	9.32815e+06	0.00746	-1.94232	6.80904	313	0.674664	HN	C	2015-12-24	0.111809	0.161711	0.224306	4.12957
0.010753	3790080	3790080	0.00746	1.46991	2.2925	219	0.312674	JS	C	2014-09-09	0.301818	-0.059885	-0.066799	-0.448753
0.0036	1.8088e+06	905392	0.00746	0.701272	0.359496	36	0.230984	HB	C	2017-04-14	0.52823	0.038565	0.083289	0.569131
0.030849	3.06907e+06	2.06514e+06	0.00751	-1.06662	-0.342917	15	0.0756944	ZJ	C	2017-03-15	0.215546	0.133601	0.185397	1.09793
-0.001444	4.29525e+06	4.24608e+06	0.00751	-0.717189	0.175618	11	0.146262	FJ	C	2014-09-26	0.101219	0.088518	0.100261	0.762436
-0.008655	4445280	1.12825e+06	0.00595	0.0700611	0.453326	22	0.0976157	JS	C	2018-12-28	0.381901	0.067081	0.114042	1.05053
0.004512	7.90415e+06	4.69981e+06	0.00516	2.37205	0.659449	-103	0.00902778	ZJ	C	2018-09-21	0.186696	0.130494	0.169263	1.59772
0.004512	7.90415e+06	4.69981e+06	0.00516	4.28939	-0.460396	-116	0.00208333	ZJ	C	2018-09-21	0.186696	0.130494	0.169263	1.59772
0.004512	7.90415e+06	4.69981e+06	0.00516	6.66816	1.78047	-34	0.00208333	ZJ	C	2018-09-21	0.186696	0.130494	0.169263	1.59772
0.004512	7.90415e+06	4.69981e+06	0.00516	1.31593	1.59305	-50	3.12138	ZJ	C	2018-09-21	0.186696	0.130494	0.169263	1.59772
0.021519	3.39924e+06	1.08357e+06	0.00516	-1.238	-0.85442	21	2.09141	BJ	I	2017-03-06	0.293296	0.082506	0.127064	0.270294
0.042351	2894400	1368810	0.00516	-0.541114	-0.548559	52	1.2633	SC	A	2017-12-18	0.383485	0.027858	0.046937	0.165281
0.042351	2894400	1368810	0.00516	-0.284869	-0.548559	55	1.25773	SC	A	2017-12-18	0.383485	0.027858	0.046937	0.165281
0.014533	13011362	3253570	0.00508	-0.737865	-0.233813	27	1.12431	SH	C	2019-07-16	0.415164	0.050478	0.124895	1.65958
0.00803	4.28619e+06	1.81439e+06	0.00569	-0.537484	-0.266406	10	0.586806	JS	C	2017-03-17	0.639763	0.037482	0.110552	0.791943
0.001912	1.19483e+08	9.58077e+07	0.00569	0.508905	2.11137	-22	0.00275463	BJ	C	2009-12-16	0.527283	0.00249	0.005884	0.019948
0.004582	2.12055e+06	1.07064e+06	0.00569	-0.999395	-3.03024	109	0.00623843	CQ	E	2017-03-27	0.580312	0.017762	0.044509	0.253954
0.00803	4.28619e+06	1.81439e+06	0.00569	-0.537484	-0.266406	11	0.00868056	JS	C	2017-03-17	0.639763	0.037482	0.110552	0.791943
0.00803	4.28619e+06	1.81439e+06	0.00569	-0.537484	-0.266406	14	0.00375	JS	C	2017-03-17	0.639763	0.037482	0.110552	0.791943
0.00803	4.28619e+06	1.81439e+06	0.00569	-0.537484	-0.266406	13	0.00900463	JS	C	2017-03-17	0.639763	0.037482	0.110552	0.791943
0.00803	4.28619e+06	1.81439e+06	0.00569	-0.537484	-0.266406	11	0.00885417	JS	C	2017-03-17	0.639763	0.037482	0.110552	0.791943
-0.004693	4.23976e+06	1.05994e+06	0.00489	1.88214	-3.62799	47	0.010463	SH	C	2019-03-26	0.265176	0.079815	0.131102	0.89007
0.100244	7.38113e+06	6.85868e+06	0.00476	-1.13901	-1.39013	57	0.028125	LN	C	2012-08-24	0.348964	-0.068604	-0.099543	-0.417796
-0.006108	1.87774e+06	1.87774e+06	0.009	-0.653524	1.66057	29	15.3944	HN	C	2016-11-30	0.549659	0.051555	0.119983	0.887237
0.011544	16413408	16413408	0.00979	-1.44263	1.73762	79	15.1503	SH	C	2016-04-18	0.28808	0.185027	0.262197	1.56915
0.008742	2064300	1.42399e+06	0.00893	0.0174608	0.324907	55	13.2529	ZJ	C	2018-05-17	0.439853	0.049718	0.091884	0.531745
0.010157	7.92306e+06	3.25713e+06	0.00698	-0.144726	-0.648769	27	0.00626157	AH	C	2018-08-06	0.362876	0.027738	0.044447	0.139954
0.010157	7.92306e+06	3.25713e+06	0.00698	-0.794245	-0.115655	6	12.9649	AH	C	2018-08-06	0.362876	0.027738	0.044447	0.139954
0.010157	7.92306e+06	3.25713e+06	0.00698	-0.794245	0.417459	-16	12.1029	AH	C	2018-08-06	0.362876	0.027738	0.044447	0.139954
0.010157	7.92306e+06	3.25713e+06	0.00698	-0.794245	0.417459	-17	11.2951	AH	C	2018-08-06	0.362876	0.027738	0.044447	0.139954
0.010157	7.92306e+06	3.25713e+06	0.00698	0.462191	0.417459	-94	11.2951	AH	C	2018-08-06	0.362876	0.027738	0.044447	0.139954
0.010157	7.92306e+06	3.25713e+06	0.00698	-0.836847	0.417459	-37	11.2951	AH	C	2018-08-06	0.362876	0.027738	0.044447	0.139954
0.010157	7.92306e+06	3.25713e+06	0.00698	-0.794245	0.417459	1	11.2951	AH	C	2018-08-06	0.362876	0.027738	0.044447	0.139954
0.002609	4.63693e+06	4.63693e+06	0.0056	-1.7309	0.0175192	-22	10.8811	LN	D	2015-04-24	0.451651	-0.072808	-0.124657	-0.298653
0.002609	4.63693e+06	4.63693e+06	0.0056	-0.922295	0.0175192	-22	5.18627	LN	D	2015-04-24	0.451651	-0.072808	-0.124657	-0.298653
0.002609	4.63693e+06	4.63693e+06	0.0056	-1.7309	0.0175192	-21	3.98019	LN	D	2015-04-24	0.451651	-0.072808	-0.124657	-0.298653
0.002609	4.63693e+06	4.63693e+06	0.0056	0.626844	0.0175192	22	3.73825	LN	D	2015-04-24	0.451651	-0.072808	-0.124657	-0.298653
0.002609	4.63693e+06	4.63693e+06	0.0056	0.626844	0.0175192	8	1.0272	LN	D	2015-04-24	0.451651	-0.072808	-0.124657	-0.298653
0.002609	4.63693e+06	4.63693e+06	0.0056	1.36738	0.0175192	13	1.29316	LN	D	2015-04-24	0.451651	-0.072808	-0.124657	-0.298653
0.002609	4.63693e+06	4.63693e+06	0.0056	-0.181763	-0.457546	56	1.16461	LN	D	2015-04-24	0.451651	-0.072808	-0.124657	-0.298653
0.002609	4.63693e+06	4.63693e+06	0.0056	-0.317915	-0.932611	24	0.77522	LN	D	2015-04-24	0.451651	-0.072808	-0.124657	-0.298653
0.00778	1684000	547300	0.00437	-0.619494	-0.464454	-9	1.0081	ZJ	C	2017-05-02	0.362656	0.037824	0.062676	0.410039
0.006428	8663880	2087880	0.00573	-0.897592	-1.37168	37	0.319606	BJ	R	2017-01-18	0.290871	0.082257	0.124303	0.584276
0.006428	8663880	2087880	0.00573	4.08275	0.285719	5	0.2625	BJ	R	2017-01-18	0.290871	0.082257	0.124303	0.584276
0.006428	8663880	2087880	0.00573	-0.897592	3.06702	99	0.0604167	BJ	R	2017-01-18	0.290871	0.082257	0.124303	0.584276
-0.008065	1.17801e+09	1.08506e+09	0.00506	-0.74791	-0.159604	38	18.9248	BJ	J	2010-07-15	0.921226	0.008559	0.117225	0.608384
0.013487	1746320	1746320	0.00918	0.484531	0.798943	-42	11.8935	HN	J	2001-08-28	0.230431	-0.123522	-0.148584	-0.559815
0.013487	1746320	1746320	0.00918	2.1153	-0.048174	-85	8.11311	HN	J	2001-08-28	0.230431	-0.123522	-0.148584	-0.559815
-0.007366	7007000	7007000	0.00695	1.07614	-1.90854	-2	7.33508	JS	S	1996-11-20	0.205872	0.023848	0.015893	0.112696
-0.007366	7007000	7007000	0.00695	-0.954865	0.510359	73	6.72009	JS	S	1996-11-20	0.205872	0.023848	0.015893	0.112696
0.006519	6224960	6224960	0.00695	-0.784848	-0.555747	-31	6.37778	XJ	D	2016-09-12	0.33356	0.09143	0.176231	3.48521
-0.007366	7007000	7007000	0.00695	1.07614	-1.42476	4	3.9244	JS	S	1996-11-20	0.205872	0.023848	0.015893	0.112696
0.013487	1746320	1746320	0.00527	-4.51794	1.2225	-164	3.81632	HN	J	2001-08-28	0.230431	-0.123522	-0.148584	-0.559815
0.013487	1746320	1746320	0.00527	-2.61174	-0.048174	-23	3.77465	HN	J	2001-08-28	0.230431	-0.123522	-0.148584	-0.559815
0.013487	1746320	1746320	0.00527	-0.0829535	-0.306904	24	1.30678	HN	J	2001-08-28	0.230431	-0.123522	-0.148584	-0.559815
0.013487	1746320	1746320	0.00527	-0.0829535	-0.306904	8	1.30539	HN	J	2001-08-28	0.230431	-0.123522	-0.148584	-0.559815
0.013487	1746320	1746320	0.00527	-2.777	-0.048174	-41	1.00424	HN	J	2001-08-28	0.230431	-0.123522	-0.148584	-0.559815
0.006641	2.18466e+06	1.85696e+06	0.00379	-1.01262	-0.38578	59	1.09212	SD	C	2016-12-22	0.495701	0.024052	0.05552	0.290625
0.001767	7258400	1.65611e+06	0.00359	0.954218	-1.27233	51	0.802211	GD	C	2019-07-22	0.019829	0.086068	0.132815	1.69032
0.001767	7258400	1.65611e+06	0.00359	-1.58541	-1.27233	12	0.666539	GD	C	2019-07-22	0.019829	0.086068	0.132815	1.69032
0.001767	7258400	1.65611e+06	0.00359	-0.660928	0.0186677	32	14.0981	GD	C	2019-07-22	0.019829	0.086068	0.132815	1.69032
0.001767	7258400	1.65611e+06	0.00359	-0.660928	-0.359297	-42	8.10442	GD	C	2019-07-22	0.019829	0.086068	0.132815	1.69032
0.004913	9.19262e+06	3.86535e+06	0.00331	-1.47874	-0.0835197	8	0.259051	AH	C	2018-04-27	0.431083	0.105362	0.193432	1.11583
0.004913	9.19262e+06	3.86535e+06	0.00331	0.361219	-0.607924	3	8.62174	AH	C	2018-04-27	0.431083	0.105362	0.193432	1.11583
0.001624	1.03973e+08	5.89471e+07	0.00506	1.71348	-1.88064	-26	1.25139	HB	C	1996-08-28	0.671098	0.021178	0.101159	1.22713
0.001624	1.03973e+08	5.89471e+07	0.00506	-0.594232	-4.44961	283	0.170833	HB	C	1996-08-28	0.671098	0.021178	0.101159	1.22713
0.001624	1.03973e+08	5.89471e+07	0.00506	-0.594232	-4.44961	271	0.16875	HB	C	1996-08-28	0.671098	0.021178	0.101159	1.22713
0.010508	1.33712e+08	1.33712e+08	0.00506	0	0	-5	18.7257	SH	G	2006-10-26	0.361439	0.069813	0.115	0.428324
0.001624	1.03973e+08	5.89471e+07	0.007	0.153103	0.514634	498	12.9264	HB	C	1996-08-28	0.671098	0.021178	0.101159	1.22713
0.001624	1.03973e+08	5.89471e+07	0.007	-2.12176	-3.17465	-13	5.46597	HB	C	1996-08-28	0.671098	0.021178	0.101159	1.22713
0.001624	1.03973e+08	5.89471e+07	0.0062	-0.627086	2.07126	421	4.02569	HB	C	1996-08-28	0.671098	0.021178	0.101159	1.22713
0.009288	1.13288e+07	1.13288e+07	0.00664	0	0	-33	0.0275116	GX	C	2000-11-30	0.183487	0.095096	0.120935	0.214407
0.003797	6819800	3.73702e+06	0.00853	0	0	-31	0.00622685	JS	C	2018-04-18	0.712568	0.022708	0.085062	0.708924
-0.00274	4.53896e+06	4.53896e+06	0.00681	-0.775604	0.645904	166	0.00549769	FJ	C	2015-01-26	0.416766	0.065412	0.112397	0.714423
-0.00274	4.53896e+06	4.53896e+06	0.00681	-1.57178	2.78431	213	0.00479167	FJ	C	2015-01-26	0.416766	0.065412	0.112397	0.714423
-0.00274	4.53896e+06	4.53896e+06	0.00681	3.42882	4.69854	13	0.00207176	FJ	C	2015-01-26	0.416766	0.065412	0.112397	0.714423
-0.00274	4.53896e+06	4.53896e+06	0.00681	2.5628	4.6353	119	0.0047338	FJ	C	2015-01-26	0.416766	0.065412	0.112397	0.714423
-0.00274	4.53896e+06	4.53896e+06	0.00681	0.160269	2.9108	58	0.00421296	FJ	C	2015-01-26	0.416766	0.065412	0.112397	0.714423
-0.00274	4.53896e+06	4.53896e+06	0.00681	1.62693	0.645904	156	0.00512731	FJ	C	2015-01-26	0.416766	0.065412	0.112397	0.714423
-0.00274	4.53896e+06	4.53896e+06	0.00681	1.96217	1.5714	275	0.00648148	FJ	C	2015-01-26	0.416766	0.065412	0.112397	0.714423
-0.00274	4.53896e+06	4.53896e+06	0.00681	-1.30639	2.39921	99	0.00675926	FJ	C	2015-01-26	0.416766	0.065412	0.112397	0.714423
-0.00274	4.53896e+06	4.53896e+06	0.00681	-0.775604	0.645904	166	0.00728009	FJ	C	2015-01-26	0.416766	0.065412	0.112397	0.714423
-0.00274	4.53896e+06	4.53896e+06	0.00681	-1.57178	2.78431	213	0.00393519	FJ	C	2015-01-26	0.416766	0.065412	0.112397	0.714423
-0.00274	4.53896e+06	4.53896e+06	0.00681	3.42882	4.69854	13	10.7748	FJ	C	2015-01-26	0.416766	0.065412	0.112397	0.714423
-0.00274	4.53896e+06	4.53896e+06	0.00681	2.5628	4.6353	119	2.80097	FJ	C	2015-01-26	0.416766	0.065412	0.112397	0.714423
-0.00274	4.53896e+06	4.53896e+06	0.00681	0.160269	2.9108	58	2.67083	FJ	C	2015-01-26	0.416766	0.065412	0.112397	0.714423
-0.00274	4.53896e+06	4.53896e+06	0.00681	1.62693	0.645904	156	2.47536	FJ	C	2015-01-26	0.416766	0.065412	0.112397	0.714423
-0.00274	4.53896e+06	4.53896e+06	0.00681	1.96217	1.5714	275	2.47006	FJ	C	2015-01-26	0.416766	0.065412	0.112397	0.714423
-0.00274	4.53896e+06	4.53896e+06	0.00681	-1.30639	2.39921	99	2.46407	FJ	C	2015-01-26	0.416766	0.065412	0.112397	0.714423
-0.001894	3.18954e+06	1.18038e+06	0.00729	0.23511	-1.0261	15	2.51389	JS	C	2017-04-10	0.299053	0.075021	0.097812	0.537887
-0.001894	3.18954e+06	1.18038e+06	0.00729	0.23511	0.264899	6	1.55	JS	C	2017-04-10	0.299053	0.075021	0.097812	0.537887
-0.001894	3.18954e+06	1.18038e+06	0.00729	-1.43861	-2.31709	21	1.79097	JS	C	2017-04-10	0.299053	0.075021	0.097812	0.537887
-0.001894	3.18954e+06	1.18038e+06	0.00729	0.23511	-1.0261	15	1.85833	JS	C	2017-04-10	0.299053	0.075021	0.097812	0.537887
-0.001894	3.18954e+06	1.18038e+06	0.00729	0.23511	0.264899	6	1.71944	JS	C	2017-04-10	0.299053	0.075021	0.097812	0.537887
-0.001894	3.18954e+06	1.18038e+06	0.00729	-1.43861	-2.31709	21	1.72014	JS	C	2017-04-10	0.299053	0.075021	0.097812	0.537887
0.015564	1.36143e+07	1.36143e+07	0.00587	0.908248	0.353553	95	1.72917	BJ	C	1997-05-22	0.230588	0.09457	0.128342	1.02226
0.015564	1.36143e+07	1.36143e+07	0.00587	0.0917517	-1.41421	-41	1.71042	BJ	C	1997-05-22	0.230588	0.09457	0.128342	1.02226
0.015564	1.36143e+07	1.36143e+07	0.00587	-1.09175	0.353553	30	1.70833	BJ	C	1997-05-22	0.230588	0.09457	0.128342	1.02226
0.015564	1.36143e+07	1.36143e+07	0.00587	0.0917517	0.707107	108	1.70625	BJ	C	1997-05-22	0.230588	0.09457	0.128342	1.02226
-0.001894	3.18954e+06	1.18038e+06	0.00587	-0.449543	0.264899	18	1.70347	JS	C	2017-04-10	0.299053	0.075021	0.097812	0.537887
-0.001894	3.18954e+06	1.18038e+06	0.00587	-1.74303	0.763516	-1	1.70972	JS	C	2017-04-10	0.299053	0.075021	0.097812	0.537887
-0.001894	3.18954e+06	1.18038e+06	0.00587	1.68023	0.763516	-60	1.70694	JS	C	2017-04-10	0.299053	0.075021	0.097812	0.537887
-0.001894	3.18954e+06	1.18038e+06	0.00587	0.919763	1.26213	48	1.00208	JS	C	2017-04-10	0.299053	0.075021	0.097812	0.537887
-0.001894	3.18954e+06	1.18038e+06	0.00587	5.02768	1.26213	-10	0.803472	JS	C	2017-04-10	0.299053	0.075021	0.097812	0.537887
-0.001894	3.18954e+06	1.18038e+06	0.00587	-1.51558	0.763516	-146	0.104167	JS	C	2017-04-10	0.299053	0.075021	0.097812	0.537887
-0.001894	3.18954e+06	1.18038e+06	0.00587	-0.373725	0.763516	-33	6.82431	JS	C	2017-04-10	0.299053	0.075021	0.097812	0.537887
-0.001894	3.18954e+06	1.18038e+06	0.00587	4.8749	0.763516	-137	6.18264	JS	C	2017-04-10	0.299053	0.075021	0.097812	0.537887
-0.001894	3.18954e+06	1.18038e+06	0.00587	0.23511	1.26213	43	4.79104	JS	C	2017-04-10	0.299053	0.075021	0.097812	0.537887
-0.001894	3.18954e+06	1.18038e+06	0.00587	0.919763	0.763516	12	4.57222	JS	C	2017-04-10	0.299053	0.075021	0.097812	0.537887
-0.001894	3.18954e+06	1.18038e+06	0.00587	0.919763	1.26213	37	3.1875	JS	C	2017-04-10	0.299053	0.075021	0.097812	0.537887
-0.001894	3.18954e+06	1.18038e+06	0.00587	-1.74303	0.763516	28	1.91597	JS	C	2017-04-10	0.299053	0.075021	0.097812	0.537887
-0.001894	3.18954e+06	1.18038e+06	0.00587	0.00651043	0.763516	-60	1.75139	JS	C	2017-04-10	0.299053	0.075021	0.097812	0.537887
-0.001894	3.18954e+06	1.18038e+06	0.00587	1.60442	1.26213	19	0.2	JS	C	2017-04-10	0.299053	0.075021	0.097812	0.537887
-0.001894	3.18954e+06	1.18038e+06	0.00587	1.68023	0.763516	-39	3.49375	JS	C	2017-04-10	0.299053	0.075021	0.097812	0.537887
-0.001894	3.18954e+06	1.18038e+06	0.00587	-1.43861	0.763516	32	21.2921	JS	C	2017-04-10	0.299053	0.075021	0.097812	0.537887
-0.001894	3.18954e+06	1.18038e+06	0.00587	-0.753961	-0.527478	-29	19.0164	JS	C	2017-04-10	0.299053	0.075021	0.097812	0.537887
-0.001894	3.18954e+06	1.18038e+06	0.00587	0.615345	0.763516	-40	14.6719	JS	C	2017-04-10	0.299053	0.075021	0.097812	0.537887
-0.001894	3.18954e+06	1.18038e+06	0.00587	3.65838	0.763516	-27	13.083	JS	C	2017-04-10	0.299053	0.075021	0.097812	0.537887
-0.001894	3.18954e+06	1.18038e+06	0.00587	0.23511	0.763516	28	13.0809	JS	C	2017-04-10	0.299053	0.075021	0.097812	0.537887
0.015564	1.36143e+07	1.36143e+07	0.00587	0.908248	0.353553	95	13.076	BJ	C	1997-05-22	0.230588	0.09457	0.128342	1.02226
0.015564	1.36143e+07	1.36143e+07	0.00587	0.0917517	-1.41421	-41	12.0228	BJ	C	1997-05-22	0.230588	0.09457	0.128342	1.02226
0.015564	1.36143e+07	1.36143e+07	0.00587	-1.09175	0.353553	30	9.00501	BJ	C	1997-05-22	0.230588	0.09457	0.128342	1.02226
0.015564	1.36143e+07	1.36143e+07	0.00587	0.0917517	0.707107	108	7.9859	BJ	C	1997-05-22	0.230588	0.09457	0.128342	1.02226
-0.001894	3.18954e+06	1.18038e+06	0.00587	0.23511	-0.527478	19	6.18755	JS	C	2017-04-10	0.299053	0.075021	0.097812	0.537887
0.001624	1.03973e+08	5.89471e+07	0.00628	-0.627086	5.74784	346	5.96896	HB	C	1996-08-28	0.671098	0.021178	0.101159	1.22713
0.004205	21444240	21444240	0.00857	0.757367	0.784178	57	2.07594	HN	R	2010-10-28	0.337249	0.064539	0.09399	0.78359
0.008636	1.38445e+06	1.38445e+06	0.00711	-0.331396	-0.853299	65	2.03943	JX	G	2002-07-16	0.754745	-0.035823	-0.184881	-0.927644
0.008636	1.38445e+06	1.38445e+06	0.00711	-3.92529	-1.79278	-61	2.3862	JX	G	2002-07-16	0.754745	-0.035823	-0.184881	-0.927644
0.008636	1.38445e+06	1.38445e+06	0.00711	-0.715956	-2.89879	148	2.01707	JX	G	2002-07-16	0.754745	-0.035823	-0.184881	-0.927644
0.008636	1.38445e+06	1.38445e+06	0.00711	-0.331396	-1.62625	35	1.82711	JX	G	2002-07-16	0.754745	-0.035823	-0.184881	-0.927644
0.035433	1.35097e+07	1.12005e+07	0.00584	1.53998	-0.793609	-62	1.96589	BJ	C	2004-09-09	0.077275	0.091771	0.104617	0.466733
0.035433	1.35097e+07	1.12005e+07	0.00584	0.260578	-0.793609	-12	1.2395	BJ	C	2004-09-09	0.077275	0.091771	0.104617	0.466733
0.035433	1.35097e+07	1.12005e+07	0.00584	0.562315	-0.793609	-52	1.04662	BJ	C	2004-09-09	0.077275	0.091771	0.104617	0.466733
0.035433	1.35097e+07	1.12005e+07	0.00584	-1.32056	-1.73295	20	0.837141	BJ	C	2004-09-09	0.077275	0.091771	0.104617	0.466733
0.035433	1.35097e+07	1.12005e+07	0.00584	-0.640656	-0.793609	-135	1.00925	BJ	C	2004-09-09	0.077275	0.091771	0.104617	0.466733
0.035433	1.35097e+07	1.12005e+07	0.00584	-2.82527	2.06891	130	0.799479	BJ	C	2004-09-09	0.077275	0.091771	0.104617	0.466733
0.035433	1.35097e+07	1.12005e+07	0.00584	2.14345	0.145728	-80	0.635405	BJ	C	2004-09-09	0.077275	0.091771	0.104617	0.466733
0.035433	1.35097e+07	1.12005e+07	0.00584	-0.266469	-0.793609	-47	2.17691	BJ	C	2004-09-09	0.077275	0.091771	0.104617	0.466733
0.035433	1.35097e+07	1.12005e+07	0.00584	0.787624	3.99209	7	0.873576	BJ	C	2004-09-09	0.077275	0.091771	0.104617	0.466733
0.035433	1.35097e+07	1.12005e+07	0.00584	-0.415348	2.06891	-112	0.991667	BJ	C	2004-09-09	0.077275	0.091771	0.104617	0.466733
0.035433	1.35097e+07	1.12005e+07	0.00584	-0.0411602	-0.793609	1	1.03819	BJ	C	2004-09-09	0.077275	0.091771	0.104617	0.466733
0.035433	1.35097e+07	1.12005e+07	0.00584	-1.32056	-0.793609	-45	0.906944	BJ	C	2004-09-09	0.077275	0.091771	0.104617	0.466733
0.035433	1.35097e+07	1.12005e+07	0.00584	2.59407	5.27421	-47	1.0625	BJ	C	2004-09-09	0.077275	0.091771	0.104617	0.466733
0.035433	1.35097e+07	1.12005e+07	0.00584	-0.0411602	-0.793609	-34	0.953472	BJ	C	2004-09-09	0.077275	0.091771	0.104617	0.466733
0.035433	1.35097e+07	1.12005e+07	0.00584	-0.568206	10.879	300	0.836806	BJ	C	2004-09-09	0.077275	0.091771	0.104617	0.466733
0.035433	1.35097e+07	1.12005e+07	0.00584	-1.77118	-1.43467	-58	0.818056	BJ	C	2004-09-09	0.077275	0.091771	0.104617	0.466733
0.035433	1.35097e+07	1.12005e+07	0.00584	0.562315	-1.43467	-66	0.795833	BJ	C	2004-09-09	0.077275	0.091771	0.104617	0.466733
0.035433	1.35097e+07	1.12005e+07	0.00584	-1.99649	-0.793609	-68	0.794444	BJ	C	2004-09-09	0.077275	0.091771	0.104617	0.466733
0.035433	1.35097e+07	1.12005e+07	0.00584	1.53998	-1.43467	-54	0.791667	BJ	C	2004-09-09	0.077275	0.091771	0.104617	0.466733
0.035433	1.35097e+07	1.12005e+07	0.00584	0.787624	-1.43467	-44	0.6625	BJ	C	2004-09-09	0.077275	0.091771	0.104617	0.466733
0.035433	1.35097e+07	1.12005e+07	0.00584	1.61641	-1.43467	-56	0.566644	BJ	C	2004-09-09	0.077275	0.091771	0.104617	0.466733
0.035433	1.35097e+07	1.12005e+07	0.00584	-0.793515	-0.152548	13	0.55875	BJ	C	2004-09-09	0.077275	0.091771	0.104617	0.466733
0.035433	1.35097e+07	1.12005e+07	0.00584	-0.190039	-0.793609	-73	1.82778	BJ	C	2004-09-09	0.077275	0.091771	0.104617	0.466733
0.035433	1.35097e+07	1.12005e+07	0.00584	-0.793515	-1.73295	20	0.908333	BJ	C	2004-09-09	0.077275	0.091771	0.104617	0.466733
0.035433	1.35097e+07	1.12005e+07	0.00584	-0.793515	-0.793609	-21	0.836111	BJ	C	2004-09-09	0.077275	0.091771	0.104617	0.466733
0.035433	1.35097e+07	1.12005e+07	0.00584	-0.568206	-0.793609	-9	0.671528	BJ	C	2004-09-09	0.077275	0.091771	0.104617	0.466733
0.035433	1.35097e+07	1.12005e+07	0.00584	1.01293	-0.793609	-10	0.152778	BJ	C	2004-09-09	0.077275	0.091771	0.104617	0.466733
0.035433	1.35097e+07	1.12005e+07	0.00584	0.111698	-1.73295	-94	1.93472	BJ	C	2004-09-09	0.077275	0.091771	0.104617	0.466733
0.035433	1.35097e+07	1.12005e+07	0.00584	-1.69475	-0.793609	-83	4.25764	BJ	C	2004-09-09	0.077275	0.091771	0.104617	0.466733
0.035433	1.35097e+07	1.12005e+07	0.00584	2.52162	-0.793609	-176	63.0422	BJ	C	2004-09-09	0.077275	0.091771	0.104617	0.466733
0.001624	1.03973e+08	5.89471e+07	0.00578	-2.12176	3.13441	292	25.0955	HB	C	1996-08-28	0.671098	0.021178	0.101159	1.22713
0.001624	1.03973e+08	5.89471e+07	0.00578	0.153103	3.39067	278	21.349	HB	C	1996-08-28	0.671098	0.021178	0.101159	1.22713
0.001624	1.03973e+08	5.89471e+07	0.00578	6.39462	-2.1242	2	19.9748	HB	C	1996-08-28	0.671098	0.021178	0.101159	1.22713
0.00659	1.01124e+07	1.01124e+07	0.00587	-0.803643	-0.912935	57	18.4201	GZ	B	2001-05-31	0.465083	0.076099	0.156825	0.659098
0.018583	3.67031e+06	3.67031e+06	0.00658	-0.226464	-0.654701	52	17.9622	HN	C	2004-03-12	0.310216	0.092362	0.139919	0.84132
0.018583	3.67031e+06	3.67031e+06	0.00658	0.127536	0.0773503	22	10.0861	HN	C	2004-03-12	0.310216	0.092362	0.139919	0.84132
0.018583	3.67031e+06	3.67031e+06	0.00658	-0.226464	0.57735	6	7.0794	HN	C	2004-03-12	0.310216	0.092362	0.139919	0.84132
-0.004773	4197820	4197820	0.00532	-0.00784018	0.48407	54	7.07731	GD	M	1997-06-11	0.747129	0.001904	0.011408	0.007161
-0.004773	4197820	4197820	0.00532	0.616855	-0.786812	-66	7.06204	GD	M	1997-06-11	0.747129	0.001904	0.011408	0.007161
0.013333	2.44346e+06	2.40595e+06	0.00505	-1.88833	0.191782	-3	7.16892	JS	L	2015-06-29	0.597153	0.014867	0.032615	0.142767
0.013333	2.44346e+06	2.40595e+06	0.00505	0.857053	0.191782	6	7.05549	JS	L	2015-06-29	0.597153	0.014867	0.032615	0.142767
0.001624	1.03973e+08	5.89471e+07	0.00498	-0.627086	1.80864	416	7.05549	HB	C	1996-08-28	0.671098	0.021178	0.101159	1.22713
0.007194	4.99873e+07	4.99873e+07	0.00498	0.661438	-1.13763	13	7.19248	BJ	E	2009-09-21	0.74503	0.016525	0.072567	0.365613
0.007194	4.99873e+07	4.99873e+07	0.00498	-1.85042	-1.13763	-19	6.99579	BJ	E	2009-09-21	0.74503	0.016525	0.072567	0.365613
0.007194	4.99873e+07	4.99873e+07	0.00498	0.661438	3.51509	157	0.0888889	BJ	E	2009-09-21	0.74503	0.016525	0.072567	0.365613
0.013333	2.44346e+06	2.40595e+06	0.00498	-1.25732	0.191782	-20	0.0305556	JS	L	2015-06-29	0.597153	0.014867	0.032615	0.142767
0.013333	2.44346e+06	2.40595e+06	0.00498	-0.26841	0.191782	4	0	JS	L	2015-06-29	0.597153	0.014867	0.032615	0.142767
0.013333	2.44346e+06	2.40595e+06	0.00498	-0.26841	0.191782	-10	0.0118056	JS	L	2015-06-29	0.597153	0.014867	0.032615	0.142767
0.013333	2.44346e+06	2.40595e+06	0.00498	0.294322	-2.05914	2	11.4525	JS	L	2015-06-29	0.597153	0.014867	0.032615	0.142767
0.013333	2.44346e+06	2.40595e+06	0.00498	-0.26841	2.08294	41	4.98356	JS	L	2015-06-29	0.597153	0.014867	0.032615	0.142767
0.009735	2.81239e+07	2.81239e+07	0.00498	-0.69466	0.902016	33	0.228472	HLJ	C	2000-12-18	0.678132	0.022343	0.074023	0.998018
0	1.33638e+07	1.33638e+07	0.0061	1.1547	0.581139	297	2.17153	SH	C	1994-02-24	0.60014	0.050546	0.097345	1.68962
0	1.33638e+07	1.33638e+07	0.0061	-0.57735	0.683772	100	0.24375	SH	C	1994-02-24	0.60014	0.050546	0.097345	1.68962
0	1.33638e+07	1.33638e+07	0.0061	-0.57735	-1.26491	87	2.11042	SH	C	1994-02-24	0.60014	0.050546	0.097345	1.68962
0.012212	1.13097e+07	4.89997e+06	0.00652	0.211438	-0.511549	-15	0.601389	SX	C	1996-08-08	0.471991	0.022221	0.048784	0.298456
-0.007167	10530632	2.83552e+06	0.00652	0.481535	0	20	0.136806	HN	C	2017-11-21	0.089644	0.156572	0.177095	0.772467
-0.016266	1863940	1.36622e+06	0.00652	0.592022	-0.56411	97	16.1087	HN	C	2011-09-27	0.938324	-0.012755	-0.812326	-1.108
-0.016266	1863940	1.36622e+06	0.00652	-0.320848	1.26371	49	14.1082	HN	C	2011-09-27	0.938324	-0.012755	-0.812326	-1.108
-0.016266	1863940	1.36622e+06	0.00652	1.12677	0.0389653	-18	13.8774	HN	C	2011-09-27	0.938324	-0.012755	-0.812326	-1.108
-0.016266	1863940	1.36622e+06	0.00652	-0.698972	-0.777531	-9	13.8774	HN	C	2011-09-27	0.938324	-0.012755	-0.812326	-1.108
-0.016266	1863940	1.36622e+06	0.00652	-0.698972	0.0389653	35	13.8767	HN	C	2011-09-27	0.938324	-0.012755	-0.812326	-1.108
0.021084	1.89269e+07	5.26189e+06	0.00631	-2.51338	0.106246	-1	13.8767	XJ	B	2000-12-25	0.744335	0.00869	0.033922	0.144925
0.001025	2.0036e+07	2.0036e+07	0.00712	-0.650859	-0.310584	83	13.0506	GD	G	1998-04-20	0.138555	0.04319	0.050102	0.295303
0.001025	2.0036e+07	2.0036e+07	0.00712	-0.464593	1.37836	1	9.02949	GD	G	1998-04-20	0.138555	0.04319	0.050102	0.295303
0.001025	2.0036e+07	2.0036e+07	0.00712	6.62497	-0.403465	-76	8.03618	GD	G	1998-04-20	0.138555	0.04319	0.050102	0.295303
0.001025	2.0036e+07	2.0036e+07	0.00712	-0.0458647	0.394565	40	8.00531	GD	G	1998-04-20	0.138555	0.04319	0.050102	0.295303
0.001025	2.0036e+07	2.0036e+07	0.00712	-0.0458647	-1.10861	34	7.02591	GD	G	1998-04-20	0.138555	0.04319	0.050102	0.295303
0.001025	2.0036e+07	2.0036e+07	0.00712	0.0162239	1.68449	496	6.16427	GD	G	1998-04-20	0.138555	0.04319	0.050102	0.295303
0.001025	2.0036e+07	2.0036e+07	0.00712	0.621218	0.487446	68	6.11661	GD	G	1998-04-20	0.138555	0.04319	0.050102	0.295303
0.00431	9632220	2.86103e+06	0.00712	0.292893	1.82396	181	6.04716	JS	C	2017-05-15	0.223402	0.075963	0.102812	0.444138
0.00431	9632220	2.86103e+06	0.00712	-0.292893	-1.82396	87	3.12763	JS	C	2017-05-15	0.223402	0.075963	0.102812	0.444138
0.001025	2.0036e+07	2.0036e+07	0.00712	-0.0458647	1.99062	113	6.98372	GD	G	1998-04-20	0.138555	0.04319	0.050102	0.295303
0.001025	2.0036e+07	2.0036e+07	0.00712	2.62247	1.28548	128	5.80014	GD	G	1998-04-20	0.138555	0.04319	0.050102	0.295303
0.007042	1.56536e+07	1.56536e+07	0.00686	0.241577	-0.298858	-32	5.80014	SD	C	2004-06-29	0.565833	0.013025	0.028306	0.082736
-0.010204	1.38928e+07	1.05679e+07	0.00686	-0.226464	0.124503	8	5.79736	ZJ	J	1997-12-01	0.444931	0.04446	0.078147	0.608121
0.010914	4.32375e+06	1.32075e+06	0.00763	2.2494	-0.61531	2	5.17135	SH	R	2017-10-20	0.553535	0.07009	0.170683	0.898644
0.010914	4.32375e+06	1.32075e+06	0.00763	-0.18456	-0.951606	17	4.90911	SH	R	2017-10-20	0.553535	0.07009	0.170683	0.898644
0.010914	4.32375e+06	1.32075e+06	0.00763	0.660484	1.42426	23	4.93376	SH	R	2017-10-20	0.553535	0.07009	0.170683	0.898644
0.010914	4.32375e+06	1.32075e+06	0.00763	2.9612	0.393579	56	4.98347	SH	R	2017-10-20	0.553535	0.07009	0.170683	0.898644
0.010914	4.32375e+06	1.32075e+06	0.00763	0.991093	-0.235428	19	4.27244	SH	R	2017-10-20	0.553535	0.07009	0.170683	0.898644
0.010914	4.32375e+06	1.32075e+06	0.00763	-0.349865	-0.235428	-4	3.74936	SH	R	2017-10-20	0.553535	0.07009	0.170683	0.898644
0.010914	4.32375e+06	1.32075e+06	0.00763	0.991093	1.42426	13	3.99536	SH	R	2017-10-20	0.553535	0.07009	0.170683	0.898644
0.010914	4.32375e+06	1.32075e+06	0.00763	-1.77348	1.42426	-39	2.73832	SH	R	2017-10-20	0.553535	0.07009	0.170683	0.898644
0.010914	4.32375e+06	1.32075e+06	0.00763	0.031331	1.42426	-61	2.61183	SH	R	2017-10-20	0.553535	0.07009	0.170683	0.898644
0.010914	4.32375e+06	1.32075e+06	0.00763	-2.40263	1.42426	19	0.00277778	SH	R	2017-10-20	0.553535	0.07009	0.170683	0.898644
0.010914	4.32375e+06	1.32075e+06	0.00763	0.577832	1.42426	-37	0.0206134	SH	R	2017-10-20	0.553535	0.07009	0.170683	0.898644
0.010929	1.02606e+07	1.02606e+07	0.00763	-0.0619495	1.28463	43	12.1081	ZJ	C	2011-06-15	0.40609	0.076909	0.1337	0.754969
0.010914	4.32375e+06	1.32075e+06	0.00763	2.87855	-0.279014	-57	5.97753	SH	R	2017-10-20	0.553535	0.07009	0.170683	0.898644
0.010929	1.02606e+07	1.02606e+07	0.00763	-1.98211	1.28463	4	5.0067	ZJ	C	2011-06-15	0.40609	0.076909	0.1337	0.754969
0.010929	1.02606e+07	1.02606e+07	0.00763	-0.0619495	1.28463	18	4.96581	ZJ	C	2011-06-15	0.40609	0.076909	0.1337	0.754969
0.010929	1.02606e+07	1.02606e+07	0.00763	0.597963	1.28463	25	4.68963	ZJ	C	2011-06-15	0.40609	0.076909	0.1337	0.754969
0.010914	4.32375e+06	1.32075e+06	0.00763	1.7029	-2.9258	36	2.99753	SH	R	2017-10-20	0.553535	0.07009	0.170683	0.898644
-0.015317	1.68803e+07	1.68803e+07	0.00763	-2.25565	-0.164272	-28	2.96477	SH	K	1994-02-04	0.622118	0.030114	0.099045	1.02406
0.010914	4.32375e+06	1.32075e+06	0.00763	-0.267212	-1.55882	70	0.227778	SH	R	2017-10-20	0.553535	0.07009	0.170683	0.898644
0.006438	1688400	2.14767e+06	0.0028	-0.0142412	1.56894	97	3.37947	HLJ	C	2015-05-27	0.132087	0.027726	0.033442	0.050406
0.006438	1688400	2.14767e+06	0.0028	0.645984	-0.0763588	16	1.24509	HLJ	C	2015-05-27	0.132087	0.027726	0.033442	0.050406
0.006438	1688400	2.14767e+06	0.0028	-0.0142412	-0.734478	42	1.21319	HLJ	C	2015-05-27	0.132087	0.027726	0.033442	0.050406
-0.022801	1.35765e+07	2.3459e+07	0.0028	-0.982309	-1.12082	34	0.0597222	JS	J	2016-09-30	0.903163	0.010277	0.11997	0.693083
-0.022801	1.35765e+07	2.3459e+07	0.0028	-1.77288	-1.74099	31	1.84097	JS	J	2016-09-30	0.903163	0.010277	0.11997	0.693083
-0.022801	1.35765e+07	2.3459e+07	0.0028	-0.982309	-1.12082	34	2.20486	JS	J	2016-09-30	0.903163	0.010277	0.11997	0.693083
0.006303	1.62337e+06	4.24973e+06	0.0028	0.0257223	-0.196787	121	4.77014	GD	D	1994-07-01	0.359328	0.007981	0.012511	0.042625
0.012821	4.39562e+06	4.14777e+06	0.0032	1.29906	-1.98272	46	3.89662	AH	R	2002-09-05	0.320405	0.032947	0.050689	0.444404
0.005236	1.20256e+07	1.29025e+07	0.0032	-0.911139	-2.49158	125	3.72995	GS	C	2000-12-20	0.700337	0.031414	0.11075	0.198547
0.011571	1.38609e+07	1.50976e+07	0.0032	-0.578023	-1.62673	3	3.05997	SH	C	1992-08-14	0.514522	0.106529	0.213152	3.4988
0.011571	1.38609e+07	1.50976e+07	0.0032	-0.578023	-1.62673	3	3.05806	SH	C	1992-08-14	0.514522	0.106529	0.213152	3.4988
0.012821	4.39562e+06	4.14777e+06	0.0032	-2.58327	-2.56609	-19	2.79653	AH	R	2002-09-05	0.320405	0.032947	0.050689	0.444404
0.012821	4.39562e+06	4.14777e+06	0.0032	-1.33552	2.07087	-82	9.04653	AH	R	2002-09-05	0.320405	0.032947	0.050689	0.444404
0.012821	4.39562e+06	4.14777e+06	0.0032	-1.61269	5.01765	132	6.91667	AH	R	2002-09-05	0.320405	0.032947	0.050689	0.444404
-0.000652	14733408	3.28752e+07	0.0032	-0.452074	0.0286577	-29	6.91696	ZJ	Q	1996-10-30	0.259472	0.190906	0.298694	1.58361
0.000371	3500706	3137266	0.0032	0.154476	-0.37283	69	6.23904	YN	A	2000-08-25	0.897133	0.009684	0.091476	0.026046
0.012821	4.39562e+06	4.14777e+06	0.0032	0.0513041	-1.41434	12	5.96181	AH	R	2002-09-05	0.320405	0.032947	0.050689	0.444404
0.012821	4.39562e+06	4.14777e+06	0.0032	1.29906	-1.41434	24	5.70703	AH	R	2002-09-05	0.320405	0.032947	0.050689	0.444404
-0.001045	1.74177e+07	2.77004e+07	0.0032	-4.01045	0.606129	10	5.48611	ZJ	C	2011-05-18	0.523087	0.072406	0.164463	1.56732
0.035068	1830000	1.57496e+06	0.0032	-0.847456	-3.32341	44	4.99735	JS	C	2016-10-18	0.184893	0.006468	0.007792	0.025642
-0.01506	2.7749e+07	3.58688e+07	0.0032	0.232002	0.293102	128	3.93611	LN	G	2000-06-08	0.403414	0.075844	0.136736	0.591216
-0.00339	5.08058e+06	5.20134e+06	0.0032	-1.89108	-1.49422	91	3.79028	HB	G	2004-03-10	0.510289	0.047332	0.099813	0.374412
0.010574	2.05022e+06	1.21763e+06	0.0032	1.51397	-2.87639	34	3.00208	JS	C	2015-12-31	0.349473	0.028862	0.045461	0.219399
0.010574	2.05022e+06	1.21763e+06	0.0032	-0.804788	-1.1252	2	2.90903	JS	C	2015-12-31	0.349473	0.028862	0.045461	0.219399
-0.02194	3.35973e+06	4.15881e+06	0.0032	1.58912	-2.11912	10	2.76736	ZJ	I	2009-12-18	0.20334	0.083229	0.105579	0.784907
0.007813	2125920	2564700	0.0032	0.0530074	-0.765872	-15	2.76528	GD	C	2008-02-01	0.190143	0.005103	0.004359	0.011458
0.007813	2125920	2564700	0.0032	-0.685104	-0.773692	52	2.65903	GD	C	2008-02-01	0.190143	0.005103	0.004359	0.011458
-0.007442	6.35527e+06	6.65308e+06	0.0045	-5.29283	1.25516	-40	1.73333	FJ	G	1996-05-31	0.131179	0.117896	0.141299	1.80366
0.014831	1.45812e+06	1.4916e+06	0.0045	-0.654156	-3.4653	100	0.869444	SH	C	1993-11-08	0.343957	0.013435	0.017737	0.048382
0.041409	2696000	786915	0.0045	0.442906	0.246819	9	0.771528	SC	C	2018-01-16	0.256143	0.013814	0.018637	0.132355
0.027701	4155200	1.50679e+06	0.0045	-0.597136	-1.13514	33	0.300694	GD	C	2017-03-17	0.267984	0.079969	0.113158	0.875854
-0.02623	1782000	1.57496e+06	0.0045	-0.847456	-1.01401	16	0.0618056	JS	C	2016-10-18	0.184893	0.006468	0.007792	0.025642
-0.02623	1782000	1.57496e+06	0.0045	-0.847456	-0.670447	23	27.7958	JS	C	2016-10-18	0.184893	0.006468	0.007792	0.025642
-0.02623	1782000	1.57496e+06	0.0045	-0.847456	-0.670447	23	11.8264	JS	C	2016-10-18	0.184893	0.006468	0.007792	0.025642
-0.02623	1782000	1.57496e+06	0.0045	-0.847456	-1.01401	15	11.8257	JS	C	2016-10-18	0.184893	0.006468	0.007792	0.025642
0.035029	1.54765e+06	1.20486e+06	0.0045	-0.896288	-1.80495	24	7.29514	SC	C	2016-08-23	0.399178	0.010042	0.013675	0.075879
0.031773	3.90563e+06	2.84489e+06	0.0045	0.383535	-1.52149	-150	7.28889	GD	I	2014-01-21	0.474143	-0.530419	-0.714297	-1.12979
0.016207	1.03927e+07	2.24483e+07	0.0045	-0.346965	0.233178	0	7.28194	GD	M	2009-10-30	0.276449	0.109144	0.162465	0.291984
0.031773	3.90563e+06	2.84489e+06	0.0045	1.84132	-3.96175	-86	7.27431	GD	I	2014-01-21	0.474143	-0.530419	-0.714297	-1.12979
0.008	1.68436e+06	1.65272e+06	0.0045	-0.632859	-2.7255	71	7.26528	GD	C	2014-01-29	0.510254	0.031617	0.065805	0.203646
-0.026549	2.2234e+06	1.91046e+06	0.0045	0.523804	-0.340218	22	7.26458	JS	C	2012-03-29	0.136319	0.05399	0.063076	0.326813
0.04741	1.36825e+07	1.7041e+07	0.0045	-0.735325	-1.39908	30	3.27071	GD	I	2008-02-01	0.19866	0.036289	0.046892	0.348137
0.026531	2.03623e+06	1.72836e+06	0.0045	2.37687	-1.84369	98	3.26153	HN	N	1996-08-29	0.399074	0.004257	0.006949	0.028059
0.007083	2.08544e+06	942643	0.00473	-1.57364	2.48126	161	2.55764	GD	E	2016-12-13	0.496977	0.020865	0.037883	0.204219
0.035795	1.04672e+07	1.43231e+07	0.00473	-0.126227	1.73546	78	1.06042	GD	Q	2017-09-08	0.470886	0.094476	0.192498	0.906919
0.035795	1.04672e+07	1.43231e+07	0.00473	1.20711	-1.80471	30	4.17361	GD	Q	2017-09-08	0.470886	0.094476	0.192498	0.906919
0.035795	1.04672e+07	1.43231e+07	0.00473	-0.792893	1.73546	82	2.87292	GD	Q	2017-09-08	0.470886	0.094476	0.192498	0.906919
0.010532	3.12137e+07	3.30576e+07	0.00473	0.37916	-0.41061	25	2.73264	GS	C	2002-08-30	0.141194	0.1057	0.145785	0.71837
0.010532	3.12137e+07	3.30576e+07	0.00473	1.14847	0.376502	-12	2.75833	GS	C	2002-08-30	0.141194	0.1057	0.145785	0.71837
0.010532	3.12137e+07	3.30576e+07	0.00473	-7.9754	-1.19772	-33	50.2655	GS	C	2002-08-30	0.141194	0.1057	0.145785	0.71837
0.043033	2.98608e+06	2.90981e+06	0.00473	-0.503351	-0.243564	52	33.0076	BJ	P	1996-07-26	0.126561	-0.031728	-0.039867	-0.120401
0.099206	3.85177e+06	3.26517e+06	0.00473	-0.746512	-3.43239	61	29.1982	JS	C	1999-11-18	0.648236	0.024402	0.023787	0.308832
0.099206	3.85177e+06	3.26517e+06	0.00473	-0.746512	-3.43239	56	12.102	JS	C	1999-11-18	0.648236	0.024402	0.023787	0.308832
0.010532	3.12137e+07	3.30576e+07	0.00473	0.37916	0.541361	37	12.0846	GS	C	2002-08-30	0.141194	0.1057	0.145785	0.71837
0.017483	2.03112e+06	2.72561e+06	0.00473	-0.668245	-0.323241	17	8.33475	SC	C	1993-10-08	0.746743	0.080993	0.413645	0.112342
0.029167	2.44965e+06	2.7757e+06	0.00473	2.48452	2.95342	42	7.0378	JS	C	2011-05-06	0.443016	0.014402	0.026255	0.065425
0.029167	2.44965e+06	2.7757e+06	0.00473	-0.742968	-0.957939	93	6.82947	JS	C	2011-05-06	0.443016	0.014402	0.026255	0.065425
0.100985	3.70015e+06	3.55115e+06	0.00473	0.928762	-0.747414	70	6.82947	GX	D	2001-02-28	0.839426	0.011929	0.077426	0.230512
0.016667	5.61041e+06	5.45712e+06	0.00473	-0.395517	-1.07377	19	6.82877	XJ	C	2002-08-16	0.787129	0.005701	0.027131	0.072503
0.031426	1596288	1.20486e+06	0.00473	0.424163	1.91721	192	6.82877	SC	C	2016-08-23	0.399178	0.010042	0.013675	0.075879
0.031426	1596288	1.20486e+06	0.00473	-1.19305	-1.7093	47	6.38904	SC	C	2016-08-23	0.399178	0.010042	0.013675	0.075879
0.005566	2.18375e+07	6.31046e+06	0.00473	-3.40301	0.884737	-23	6.00823	JS	C	2000-05-29	0.563384	0.046006	0.108646	0.400134
0.031426	1596288	1.20486e+06	0.00473	3.06506	-0.741472	-27	5.84156	SC	C	2016-08-23	0.399178	0.010042	0.013675	0.075879
0.006585	1614240	920202	0.00473	-1.32665	1.89838	59	5.80267	ZJ	C	2016-10-21	0.107342	0.047414	0.062845	0.367348
-0.005935	2680000	786915	0.00473	0.442906	0.246819	22	5.04586	SC	C	2018-01-16	0.256143	0.013814	0.018637	0.132355
0.002102	11495198	2.36942e+06	0.00473	-0.450546	-0.673642	28	4.90325	FJ	C	2017-09-22	0.216775	0.213825	0.294454	1.19002
0.001094	2196000	1096710	0.00473	5.02057	-0.891059	-12	4.81516	GD	C	2017-03-21	0.533172	0.013739	0.045675	0.150345
0.001094	2196000	1096710	0.00473	3.70256	-0.891059	3	3.85925	GD	C	2017-03-21	0.533172	0.013739	0.045675	0.150345
0.018868	1924560	2.45166e+06	0.00473	2.35929	-0.148461	-48	1.36773	HB	N	2010-12-29	0.51065	0.007117	0.013477	0.017821
0.022222	3.25322e+06	1.20874e+06	0.00473	1.07874	0.503551	25	1.05875	GD	C	2017-06-22	0.300211	0.031165	0.045351	0.134848
0.039179	1303380	1.34041e+06	0.00473	-0.609146	-1.41539	24	0.880671	ZJ	C	2010-04-21	0.351107	0.041391	0.04887	0.20823
0.008744	1.82036e+06	3.22773e+06	0.00473	-1.89672	0.796347	-63	1.06301	SH	C	2006-08-02	0.143896	-0.068249	-0.07637	-0.097437
0.008744	1.82036e+06	3.22773e+06	0.00473	-1.35705	0.271538	15	0.921528	SH	C	2006-08-02	0.143896	-0.068249	-0.07637	-0.097437
0.008744	1.82036e+06	3.22773e+06	0.00473	-1.97338	-1.20365	5	1.04653	SH	C	2006-08-02	0.143896	-0.068249	-0.07637	-0.097437
-0.002558	1.15295e+06	854492	0.00473	0.554018	-2.40916	85	1.0125	ZJ	L	2007-11-22	0.886106	4.70727	0	1.74486
0.001541	4.05046e+06	2.51024e+06	0.00473	1.28446	-0.215244	-103	0.134722	HN	M	1992-12-08	0.573452	0.068085	4.60738	0.058636
0.001541	4.05046e+06	2.51024e+06	0.00473	-1.86181	-2.32061	-106	0.122917	HN	M	1992-12-08	0.573452	0.068085	4.60738	0.058636
-0.055928	3.49321e+06	3.55115e+06	0.00417	-0.336149	0.614816	126	7.06784	GX	D	2001-02-28	0.839426	0.011929	0.077426	0.230512
-0.002901	2.84346e+07	3.62396e+07	0.00417	-0.356672	-1.74891	62	4.28313	BJ	J	2015-02-26	0.737839	0.015752	0.061137	0.44288
-0.012579	4.1348e+06	4.02739e+06	0.00417	2.27562	0.221467	22	3.29843	BJ	F	1996-07-16	0.341999	0.070921	0.096238	0.751398
-0.010183	4.76692e+07	5.69873e+07	0.00417	-0.518412	0.24546	12	1.29091	SH	G	1997-11-05	0.751191	0.01231	0.05215	0.212644
-0.018141	5.42544e+06	5.57224e+06	0.00417	0.854741	-1.95004	34	1.07737	JS	C	1997-09-29	0.490873	0.012883	0.007858	0.064396
0.052878	2.46912e+06	915056	0.00417	0.710057	-1.36291	8	0.25	JS	C	2017-02-28	0.211358	0.061348	0.075701	0.644468
-0.004498	7585536	7334208	0.00417	0.0872522	0.643951	-60	0.16875	SX	B	1998-12-17	0.574953	0.02071	0.064035	0.463357
-0.004151	4650691	3.0183e+06	0.00417	-0.84596	-1.44082	-3	20.9188	ZJ	C	2017-04-17	0.245719	0.009034	0.01627	0.037977
-0.004298	2.25304e+06	2.93317e+06	0.00417	-0.169129	-1.10298	-58	17.9934	SC	D	1997-06-27	0.284596	0.030595	0.043492	0.239027
-0.004298	2.25304e+06	2.93317e+06	0.00417	-0.570497	-1.3802	24	10.9014	SC	D	1997-06-27	0.284596	0.030595	0.043492	0.239027
-0.004298	2.25304e+06	2.93317e+06	0.00417	-0.270041	-2.97494	88	8.06292	SC	D	1997-06-27	0.284596	0.030595	0.043492	0.239027
-0.018175	1828080	639657	0.00417	0.909328	1.79979	15	3.95407	GD	C	2017-11-06	0.075689	0.085699	0.094981	0.410666
-0.007541	3.55679e+06	2.36461e+06	0.00417	-0.0614591	-2.08487	36	3.08677	GD	C	2016-09-28	0.229438	0.110348	0.153084	0.898617
-0.007541	3.55679e+06	2.36461e+06	0.00417	-0.0614591	-2.08487	38	0.908657	GD	C	2016-09-28	0.229438	0.110348	0.153084	0.898617
-0.004151	4650691	3.0183e+06	0.00417	-0.9011	-1.94587	31	0.861088	ZJ	C	2017-04-17	0.245719	0.009034	0.01627	0.037977
-0.012195	1.78725e+06	2.47348e+06	0.00417	0.813565	1.66744	31	0.615336	HN	C	2012-08-01	0.139129	0.081869	0.101953	0.108083
0.100616	1.81655e+06	4.24973e+06	0.00417	0.641604	-1.38737	113	0.0416667	GD	D	1994-07-01	0.359328	0.007981	0.012511	0.042625
0.000956	8.33094e+06	1.52124e+07	0.00497	0.46526	-2.85678	5	22.0184	SH	I	1993-04-07	0.260521	0.0231	0.031513	0.198069
0	4.47655e+06	4.14777e+06	0.00497	0.67518	-1.98272	-1	21.0379	AH	R	2002-09-05	0.320405	0.032947	0.050689	0.444404
0	4.47655e+06	4.14777e+06	0.00497	0.0513041	-0.845951	-20	1.10064	AH	R	2002-09-05	0.320405	0.032947	0.050689	0.444404
0	4.47655e+06	4.14777e+06	0.00497	1.92293	3.2376	30	0.289583	AH	R	2002-09-05	0.320405	0.032947	0.050689	0.444404
0.008403	1.75846e+06	1.56176e+06	0.00497	0.172601	-0.110597	94	0.15	JS	C	1996-03-08	0.275677	-0.06763	-0.090503	-0.356185
-0.012862	2.94404e+06	5.12713e+06	0.00497	-0.243823	0.679988	-2	0.05	FJ	C	1994-01-28	0.613779	-0.29422	-2.02086	-0.632492
0.003268	8425308	8425308	0.00497	2.24666	-1.41001	4	0.0173611	FJ	G	2001-02-09	0.316655	0.062933	0.088971	0.393791
0.032235	5.31078e+06	6.86942e+06	0.00497	-3.43057	-1.0865	262	67.0053	GD	C	2016-12-06	0.423994	0.122635	0.247769	0.952087
0.010101	1.85967e+06	1.46382e+06	0.00497	-0.0697278	-2.50786	93	64.1181	GD	C	2016-02-02	0.568444	0.028574	0.075068	0.294126
0.099889	1.89251e+06	1.65272e+06	0.00497	-0.430474	-0.200626	-8	54.0851	GD	C	2014-01-29	0.510254	0.031617	0.065805	0.203646
0.000934	1254240	1.34041e+06	0.00497	-3.13664	-1.41539	-7	18.1455	ZJ	C	2010-04-21	0.351107	0.041391	0.04887	0.20823
-0.006154	3.23176e+06	2.7354e+06	0.00497	-0.538571	-1.09154	117	12.0862	BJ	C	2010-02-03	0.417682	0.029229	0.045289	0.200471
0.001238	12936000	9.96127e+06	0.00497	0.0488222	0.718441	24	11.1602	SD	C	2011-06-28	0.270127	0.127033	0.185663	1.07847
-0.013089	1.11452e+06	854492	0.00497	-0.283689	0.06917	45	11.1665	ZJ	L	2007-11-22	0.886106	4.70727	0	1.74486
-0.013089	1.11452e+06	854492	0.00497	-1.50173	2.25721	60	8.08413	ZJ	L	2007-11-22	0.886106	4.70727	0	1.74486
-0.011474	1849120	1.61456e+06	0.00497	-0.933639	0.866246	33	7.69019	JS	C	2011-04-28	0.327915	0.023698	0.03872	0.189698
-0.009105	1.87344e+06	3.22773e+06	0.00497	-0.740729	-1.72846	34	6.80597	SH	C	2006-08-02	0.143896	-0.068249	-0.07637	-0.097437
-0.009105	1.87344e+06	3.22773e+06	0.00497	0.568578	-0.728462	-47	5.96616	SH	C	2006-08-02	0.143896	-0.068249	-0.07637	-0.097437
-0.022222	3.17103e+06	3.73721e+06	0.00497	-0.84379	0.234752	16	6.27369	JS	C	1993-09-08	0.278996	0.019104	0.023634	0.016994
-0.018657	1.78266e+06	4.24973e+06	0.00497	1.25749	-2.05116	212	5.19274	GD	D	1994-07-01	0.359328	0.007981	0.012511	0.042625
0.051282	3.2643e+06	2.84114e+06	0.00409	-0.404222	-0.0585434	-9	4.85854	SD	K	1994-01-03	0.690268	0.01558	0.049972	0.074644
-0.002755	8.06767e+06	7.83298e+06	0.00409	1.49377	-0.367894	-47	3.7587	SH	K	1996-06-06	0.822982	0.009978	0.042216	0.384269
0.003984	2.29423e+07	2.64473e+07	0.00409	1.87786	-1.1498	2	1.32212	SH	D	1993-04-16	0.44271	0.041593	0.082312	0.575316
-0.002755	8.06767e+06	7.83298e+06	0.00409	2.67466	2.70374	179	1.26538	SH	K	1996-06-06	0.822982	0.009978	0.042216	0.384269
-0.009607	3.68338e+06	3.15108e+06	0.00409	-0.637859	-0.884048	43	1.00959	ZJ	I	2016-10-18	0.338983	0.043395	0.070761	0.352571
-0.009607	3.68338e+06	3.15108e+06	0.00409	-1.08845	-0.080211	16	0.737986	ZJ	I	2016-10-18	0.338983	0.043395	0.070761	0.352571
0.10089	6.60189e+06	5.4137e+06	0.00409	-0.979996	-3.75794	28	0.25	LN	G	1999-06-09	0.62873	0.009913	0.026699	0.085908
-0.020182	1782720	639657	0.00409	-0.640572	0.743408	15	0.0833333	GD	C	2017-11-06	0.075689	0.085699	0.094981	0.410666
-0.003029	2949120	640320	0.00409	0.137858	-1.16353	37	0	ZJ	E	2017-05-05	0.58018	0.06832	0.174189	0.52114
-0.003029	2949120	640320	0.00409	-0.686305	-1.23148	-38	12.0822	ZJ	E	2017-05-05	0.58018	0.06832	0.174189	0.52114
-0.003029	2949120	640320	0.00409	-0.686305	-0.563533	128	10.925	ZJ	E	2017-05-05	0.58018	0.06832	0.174189	0.52114
0.019672	1.64217e+07	3.01117e+07	0.00409	-0.509541	-4.21921	66	4.74927	LN	D	1999-01-28	0.354463	0.135911	0.232873	0.718816
0.019672	1.64217e+07	3.01117e+07	0.00409	-1.36518	-3.67172	299	3.71677	LN	D	1999-01-28	0.354463	0.135911	0.232873	0.718816
0.019672	1.64217e+07	3.01117e+07	0.00409	1.46325	-5.22672	508	1.01427	LN	D	1999-01-28	0.354463	0.135911	0.232873	0.718816
-0.006281	5.68289e+06	9.54691e+06	0.00409	0.204124	-1.58495	14	0.943056	SH	C	2012-06-13	0.270045	0.080391	0.115238	0.419223
-0.018137	4823550	4.21504e+06	0.00409	-0.37656	-3.07397	0	0.104167	JS	C	2011-08-26	0.377148	0.053646	0.089262	0.429286
-0.034682	8.09501e+06	8.95571e+06	0.00409	-3.4002	-2.48603	96	0.000891204	ZJ	C	2010-04-30	0.303102	0.034616	0.058069	0.170192
-0.038801	4.95717e+06	5.28597e+06	0.00409	-0.688175	-0.964586	39	0.0022338	ZJ	R	2012-09-11	0.150577	0.008473	0.012127	0.034769
0.002705	1.98832e+06	4.61319e+06	0.00409	4.54251	1.42361	-26	0.0021875	JS	C	2010-04-29	0.35818	0.022803	0.035414	0.169362
-0.012552	4.01611e+06	1.54644e+06	0.00409	-1.18516	1.82443	-26	6.83333	ZJ	I	2008-06-12	0.745269	-0.924654	-1.28431	-1.8651
-0.012552	4.01611e+06	1.54644e+06	0.00409	-0.713788	1.41818	80	6.82431	ZJ	I	2008-06-12	0.745269	-0.924654	-1.28431	-1.8651
-0.012552	4.01611e+06	1.54644e+06	0.00409	0.115985	-0.835034	120	5.75255	ZJ	I	2008-06-12	0.745269	-0.924654	-1.28431	-1.8651
-0.038801	4.95717e+06	5.28597e+06	0.00409	-0.0740145	-0.0783648	22	5.01389	ZJ	R	2012-09-11	0.150577	0.008473	0.012127	0.034769
0.014159	4.50975e+06	4.4891e+06	0.00384	1.67553	0.077713	-28	4.89095	SX	C	2002-09-26	0.368274	0.002504	0.00498	0.014024
0.006579	3580200	3837600	0.00384	-1.0762	0.516305	22	4.82639	SH	C	2001-07-02	0.440491	-0.05002	-0.093965	-0.090793
0.002941	4.11428e+06	3.66983e+06	0.00384	1.10608	1.12022	34	4.77753	ZJ	G	1997-04-23	0.350373	0.044953	0.047503	0.271471
0.031359	1.70417e+06	903899	0.00384	-0.857154	2.80065	51	4.02185	SH	I	1993-03-04	1.46797	0.255338	0	2.17665
0.022222	1518000	1909600	0.00384	-0.933228	-1.95999	117	4.01873	JS	C	1999-08-31	0.9471	0.002873	0.077036	0.064602
0.002882	2.25629e+06	2.93317e+06	0.00384	-1.27004	-2.21187	52	3.85694	SC	D	1997-06-27	0.284596	0.030595	0.043492	0.239027
0.002882	2.25629e+06	2.93317e+06	0.00384	-0.570497	-1.76174	37	6.80069	SC	D	1997-06-27	0.284596	0.030595	0.043492	0.239027
0.017298	1637280	920202	0.00384	-0.428212	-1.04627	-59	2.99167	ZJ	C	2016-10-21	0.107342	0.047414	0.062845	0.367348
0.012821	2654400	786915	0.00384	-0.403656	0.246819	34	0.0756944	SC	C	2018-01-16	0.256143	0.013814	0.018637	0.132355
0.018038	1.13425e+07	2.36942e+06	0.00384	5.22997	-0.69321	-79	53.8822	FJ	C	2017-09-22	0.216775	0.213825	0.294454	1.19002
0.018038	1.13425e+07	2.36942e+06	0.00384	1.98396	0.213042	68	48.1097	FJ	C	2017-09-22	0.216775	0.213825	0.294454	1.19002
-0.022543	1268280	1.34041e+06	0.00384	2.71083	-1.41539	-10	10.0363	ZJ	C	2010-04-21	0.351107	0.041391	0.04887	0.20823
-0.022543	1268280	1.34041e+06	0.00384	0.994568	-1.41539	-23	10.0346	ZJ	C	2010-04-21	0.351107	0.041391	0.04887	0.20823
-0.101083	1774872	2.45166e+06	0.00384	2.76794	0.126467	267	7.06192	HB	N	2010-12-29	0.51065	0.007117	0.013477	0.017821
-0.022543	1268280	1.34041e+06	0.00384	-0.609146	-0.858618	-13	0.786829	ZJ	C	2010-04-21	0.351107	0.041391	0.04887	0.20823
-0.022543	1268280	1.34041e+06	0.00384	-1.4579	-1.41539	15	0.786829	ZJ	C	2010-04-21	0.351107	0.041391	0.04887	0.20823
-0.011842	3.41597e+06	2.31446e+06	0.00384	-1.60837	0.637899	30	0.264074	ZJ	Q	2007-09-25	0.167825	-0.387388	-0.377984	-2.52779
-0.024839	2183600	2564700	0.00384	0.0360062	-1.69705	157	1.74028	GD	C	2008-02-01	0.190143	0.005103	0.004359	0.011458
-0.024839	2183600	2564700	0.00384	2.92045	-2.92297	151	0.996528	GD	C	2008-02-01	0.190143	0.005103	0.004359	0.011458
-0.024839	2183600	2564700	0.00384	0.757116	-1.68923	31	1.13542	GD	C	2008-02-01	0.190143	0.005103	0.004359	0.011458
-0.024839	2183600	2564700	0.00384	1.47823	-1.69705	151	1.21181	GD	C	2008-02-01	0.190143	0.005103	0.004359	0.011458
-0.002717	1.08495e+06	854492	0.00384	2.35621	0.938219	-30	0.859028	ZJ	L	2007-11-22	0.886106	4.70727	0	1.74486
-0.024476	5.92526e+06	2.20768e+06	0.00384	0.83516	-1.01247	70	0.45625	HLJ	C	1996-04-25	0.994873	-0.289864	-1.83219	-3.04339
-0.024476	5.92526e+06	2.20768e+06	0.00384	-6.29875	-1.98902	71	0.834815	HLJ	C	1996-04-25	0.994873	-0.289864	-1.83219	-3.04339
0.007366	6.12716e+06	5.24198e+06	0.00384	3.4905	-3.03323	51	0.833067	SD	E	1997-06-09	0.742626	0.025555	0.114114	0.731439
-0.024476	5.92526e+06	2.20768e+06	0.00384	3.11782	-0.406095	44	2.60208	HLJ	C	1996-04-25	0.994873	-0.289864	-1.83219	-3.04339
0	2927232	2999808	0.00378	0.157634	0.134456	63	0.69375	BJ	F	2001-02-16	0.622795	0.020897	0.049363	0.128535
-0.006289	8.2096e+06	3.07912e+06	0.00378	0.393921	-0.227668	26	1.01111	SC	F	1994-02-24	0.591967	0.072921	0.203896	0.806501
-0.006289	8.2096e+06	3.07912e+06	0.00378	-0.448502	-1.11407	-63	7.5409	SC	F	1994-02-24	0.591967	0.072921	0.203896	0.806501
0.033149	5.73304e+06	5.45712e+06	0.00378	-0.395517	-0.229944	34	4.74931	XJ	C	2002-08-16	0.787129	0.005701	0.027131	0.072503
-0.006289	8.2096e+06	3.07912e+06	0.00378	0.393921	-2.00048	-9	37.1288	SC	F	1994-02-24	0.591967	0.072921	0.203896	0.806501
-0.012295	1.00149e+07	1.00149e+07	0.00378	-1.0218	-1.68952	75	34.1258	BJ	D	2014-09-29	0.656061	0.027571	0.081582	0.15598
0.010267	1.80242e+06	1.56176e+06	0.00378	-0.521287	-1.10446	6	34.1244	JS	C	1996-03-08	0.275677	-0.06763	-0.090503	-0.356185
0.010267	1.80242e+06	1.56176e+06	0.00378	-1.30774	-2.70507	18	33.998	JS	C	1996-03-08	0.275677	-0.06763	-0.090503	-0.356185
-0.026616	1.87631e+06	3.21392e+06	0.00378	3.57574	6.57338	29	34.0133	SH	J	1993-11-22	0.17346	0.044005	0.05646	0.053108
0.007092	8.77612e+06	9.97568e+06	0.00378	0.728529	-1.0935	8	33.9994	GD	K	1999-06-11	0.759245	0.016118	0.065581	0.255423
0.007092	8.77612e+06	9.97568e+06	0.00378	0.728529	-1.0935	25	33.998	GD	K	1999-06-11	0.759245	0.016118	0.065581	0.255423
0.015894	7.61635e+06	7.53691e+06	0.00378	3.08757	-0.26974	-178	9.29355	CQ	D	1997-08-04	0.418852	0.036014	0.064887	0.186483
-0.003448	8.88864e+06	8.95015e+06	0.00378	-2.20121	-1.61824	229	7.77569	SD	G	2006-10-17	0.410326	0.030734	0.054777	0.232308
-0.090909	4.28002e+06	4.06602e+06	0.00378	-0.581139	-3.07826	11	7.1575	JS	C	1999-09-27	0.51282	0.019532	0.032062	0.054913
-0.014648	2.13784e+06	1.86566e+06	0.00378	-0.327937	1.3033	-8	7.15778	JS	C	2016-04-29	0.158297	0.072943	0.068872	0.421789
-0.014648	2.13784e+06	1.86566e+06	0.00378	-1.01856	-0.37902	17	7.15569	JS	C	2016-04-29	0.158297	0.072943	0.068872	0.421789
0.022082	2.60227e+06	2.99582e+06	0.00378	0.84048	-0.316905	-1	7.15986	ZJ	C	2009-12-25	0.387263	0.015407	0.03243	0.045195
-0.100402	1596672	2.45166e+06	0.00378	-0.659677	-0.148461	7	6.74444	HB	N	2010-12-29	0.51065	0.007117	0.013477	0.017821
0.032979	1.85432e+06	1.65272e+06	0.00378	0.414411	-1.78395	31	4.95101	GD	C	2014-01-29	0.510254	0.031617	0.065805	0.203646
-0.019417	2.06444e+06	1.10424e+06	0.00378	0.39736	1.64476	70	4.9024	JS	C	2010-11-12	0.443858	0.004646	0.008815	0.024371
-0.045217	1.46429e+06	3350670	0.00378	-10.1727	-0.797411	-61	4.08403	FJ	C	2014-09-12	0.089105	0.043973	0.049047	0.324069
-0.100402	1596672	2.45166e+06	0.00378	2.76794	-0.148461	13	3.00764	HB	N	2010-12-29	0.51065	0.007117	0.013477	0.017821
-0.020755	2138280	2564700	0.00378	0.0360062	-0.797152	217	2.90556	GD	C	2008-02-01	0.190143	0.005103	0.004359	0.011458
-0.020755	2138280	2564700	0.00378	-2.09332	-1.69705	124	2.90278	GD	C	2008-02-01	0.190143	0.005103	0.004359	0.011458
-0.044872	1.86709e+06	1.92889e+06	0.00378	1.61619	-0.89742	79	2.97847	GD	C	2009-09-29	0.415813	0.025042	0.043583	0.203494
-0.004167	4.06716e+06	1.54644e+06	0.00378	1.30416	-1.57843	41	2.77083	ZJ	I	2008-06-12	0.745269	-0.924654	-1.28431	-1.8651
-0.027248	1.05539e+06	854492	0.00378	-0.283689	2.86863	242	2.33811	ZJ	L	2007-11-22	0.886106	4.70727	0	1.74486
0.029211	4.46505e+06	2.22323e+06	0.00378	-0.586303	-2.16233	90	1.95625	XJ	D	2012-09-21	0.150362	0.052394	0.067049	0.165282
-0.004167	4.06716e+06	1.54644e+06	0.00378	-0.355385	-1.96164	-4	2.13508	ZJ	I	2008-06-12	0.745269	-0.924654	-1.28431	-1.8651
0	3.18747e+06	2.91659e+06	0.00378	2.27469	3.2949	23	1.99918	JL	C	1993-12-15	0.32825	0.008091	0.012113	0.025345
0.008772	3.41178e+06	4.35467e+06	0.00413	-4.50435	1.65261	-98	1.30334	SH	C	1990-12-19	1.14977	-0.175439	0	-1.76246
0.008	4.5507e+07	6.54615e+07	0.00413	-0.262525	-0.0360661	53	1.22428	GD	K	2001-04-12	0.753986	0.04619	0.200413	3.42557
0.005871	3.57366e+06	3.26517e+06	0.00413	-4.79076	0.338394	12	1.10119	JS	C	1999-11-18	0.648236	0.024402	0.023787	0.308832
0.006173	4.21763e+06	6.09357e+06	0.00413	3.82132	1.13574	-67	0.778981	SH	F	1993-01-19	0.343226	0.005661	0.008371	0.057499
0.005871	3.57366e+06	3.26517e+06	0.00413	-0.117359	-2.52151	48	76.9424	JS	C	1999-11-18	0.648236	0.024402	0.023787	0.308832
0.005871	3.57366e+06	3.26517e+06	0.00413	-0.117359	-1.63175	28	26.0404	JS	C	1999-11-18	0.648236	0.024402	0.023787	0.308832
0.005871	3.57366e+06	3.26517e+06	0.00413	0.583758	-1.63175	-51	21.1959	JS	C	1999-11-18	0.648236	0.024402	0.023787	0.308832
0.007614	5.42562e+06	3.37199e+06	0.00413	2.75171	-0.0656076	125	16.0568	JL	D	1994-04-25	0.918255	-0.411206	-1.34945	-3.3597
0.007614	5.42562e+06	3.37199e+06	0.00413	-0.324532	0.0328038	-107	13.9206	JL	D	1994-04-25	0.918255	-0.411206	-1.34945	-3.3597
0.007614	5.42562e+06	3.37199e+06	0.00413	-2.42717	0.0328038	-98	12.9021	JL	D	1994-04-25	0.918255	-0.411206	-1.34945	-3.3597
0.005871	3.57366e+06	3.26517e+06	0.00413	1.14095	-1.63175	1	12.0942	JS	C	1999-11-18	0.648236	0.024402	0.023787	0.308832
0.005871	3.57366e+06	3.26517e+06	0.00413	8.69078	0.507893	-97	8.78913	JS	C	1999-11-18	0.648236	0.024402	0.023787	0.308832
0.005871	3.57366e+06	3.26517e+06	0.00413	0.511794	1.22815	73	8.28282	JS	C	1999-11-18	0.648236	0.024402	0.023787	0.308832
-0.009302	1.97835e+06	2349870	0.00413	-0.771517	-1.26402	183	8.28282	GX	F	2003-01-14	0.139243	0.007697	0.008998	0.012431
0.003344	5544000	5654880	0.00413	3.08258	-0.551447	-25	7.29003	JS	F	2011-06-03	0.278266	0.050651	0.072055	0.18078
0.026393	2100000	2.73166e+06	0.00413	-0.230249	0.0355539	20	7.27719	GD	C	2016-09-08	0.379633	0.083621	0.145294	0.842357
0.005737	2917120	640320	0.00413	-0.686305	-2.66353	28	6.30355	ZJ	E	2017-05-05	0.58018	0.06832	0.174189	0.52114
0.010526	4.01325e+06	3.73107e+06	0.00413	-0.639062	-1.14919	10	6.05927	QH	C	1997-10-15	0.76708	0.006791	0.077848	0.136505
-0.002166	2.30312e+06	915056	0.00413	1.46384	-0.693257	-25	6.07215	JS	C	2017-02-28	0.211358	0.061348	0.075701	0.644468
0.011765	4069176	2.70902e+06	0.00413	5.0734	-1.53437	-140	5.66527	GD	C	2017-12-19	0.435805	0.083562	0.15819	1.07302
0.028571	4.87023e+06	2.28653e+06	0.00413	-0.643099	-2.49836	38	5.28356	GD	C	2016-12-28	0.263125	0.154764	0.235046	2.26563
0.008368	4.10119e+06	1.54644e+06	0.00413	-0.1197	-1.57843	1	3.01111	ZJ	I	2008-06-12	0.745269	-0.924654	-1.28431	-1.8651
0.023518	1.97108e+06	1.93303e+06	0.00413	-1.22015	0.305555	75	11.066	GD	C	1992-04-28	0.463615	0.00889	0.016713	0.019282
-0.003077	3.2893e+06	3.92888e+06	0.00391	-0.683419	-2.43111	96	9.09583	JS	G	2007-04-26	0.5219	0.003503	0.002054	0.030298
0.009804	1.95818e+07	5.52195e+06	0.00391	2.78643	-0.512152	62	21.0355	AH	B	2004-04-28	0.644412	0.058014	0.20028	1.66319
0.101639	3.32614e+06	3.47463e+06	0.00391	-0.393411	-2.62108	94	17.8628	YN	C	1997-01-23	0.419335	0.041749	0.074257	0.249076
0.03385	4.8549e+06	2.6253e+06	0.00391	-0.577629	3.6228	88	12.859	ZJ	C	2015-04-23	0.431102	-0.041373	-0.099819	-0.175339
-0.008734	1797840	639657	0.00391	-0.640572	-0.118067	18	12.8576	GD	C	2017-11-06	0.075689	0.085699	0.094981	0.410666
-0.008734	1797840	639657	0.00391	0.824165	-0.589731	5	12.7375	GD	C	2017-11-06	0.075689	0.085699	0.094981	0.410666
-0.008734	1797840	639657	0.00391	-0.640572	0.743408	43	9.94825	GD	C	2017-11-06	0.075689	0.085699	0.094981	0.410666
-0.026423	1.82949e+06	1.65272e+06	0.00391	-1.3985	1.43266	74	6.83597	GD	C	2014-01-29	0.510254	0.031617	0.065805	0.203646
-0.008075	1.86927e+06	2.39977e+06	0.00391	1.13399	0.106877	31	5.83913	ZJ	C	2012-06-19	0.221252	0.041271	0.055964	0.203424
-0.008075	1.86927e+06	2.39977e+06	0.00391	3.59341	1.81499	24	5.07655	ZJ	C	2012-06-19	0.221252	0.041271	0.055964	0.203424
-0.008075	1.86927e+06	2.39977e+06	0.00391	1.13399	0.533905	22	5.01078	ZJ	C	2012-06-19	0.221252	0.041271	0.055964	0.203424
[truncated: 52,329 more rows]

## Sheet: Sheet1
	Time	Control	Treated		The relative time of inplementation	Control Group	Treatment Group
	2013-01-01	0.643426	0.481395		-5	0.795776	0.336507
	2013-02-01	0.611493	0.464356		-4	0.664364	0.259681
	2013-03-01	0.711741	0.467546		-3	0.572986	0.224851
	2013-04-01	0.727063	0.433781		-2	0.495506	0.175384
	2013-05-01	0.802308	0.443949		-1	0.556761	0.18492
	2013-06-01	0.916619	0.480737		0	0.642798	0.286031
	2013-07-01	0.854783	0.398236		1	0.783633	0.729417
	2013-08-01	0.795776	0.336507		2	0.58394	0.668597
	2013-09-01	0.664364	0.259681		3	0.579569	0.461819
	2013-10-01	0.572986	0.255612		4	0.518927	0.240685
	2013-11-01	0.495506	0.231268		5	0.307375	0.195591
	2013-12-01	0.556761	0.251405
	2014-01-01	0.642798	0.481145
	2014-02-01	0.783633	0.729417
	2014-03-01	0.58394	0.668597
	2014-04-01	0.579569	0.461819
	2014-05-01	0.518927	0.394754
	2014-06-01	0.307375	0.253747
	2014-07-01	0.354331	0.337429
	2014-08-01	0.403673	0.480937
	2014-09-01	0.395918	0.481045
	2014-10-01	0.429669	0.481053
	2014-11-01	0.444786	0.480965
	2014-12-01	0.599068	0.480965
	2015-01-01	0.472148	0.480951
	2015-02-01	0.402667	0.480979
	2015-03-01	0.553766	0.480946
	2015-04-01	1.08707	0.480894
	2015-05-01	1.52143	0.480873
	2015-06-01	3.07529	0.480963
	2015-07-01	1.80238	0.480939
	2015-08-01	1.33238	0.481031
	2015-09-01	0.777	0.481017
	2015-10-01	1.08176	0.480904
	2015-11-01	0.904762	0.480875
	2015-12-01	0.848261	0.480882
