# Supplementary material for: Direct interaction in digital interactive media and stock performance: Evidence from Panorama
Source: PLoS One. 2024 May 28;19(5):e0302448. doi: 10.1371/journal.pone.0302448 (PMC11132475; doi:10.1371/journal.pone.0302448)
Supplement: S1 Data — (ZIP) [file pone.0302448.s001.zip › PLoS One Data/Treatment Group_1 month.xlsx]

## Sheet: Sheet1
id	code	time	t	hp	lp	Daily Trading Volume	Daily Circulating Market Value	Daily Total Market	Volatility	Turnover Rate
1	000078	2010-05-31	1	12.5	11.4	35629454	7.72104e+06	7.73225e+06	1.1	0.05468
1	000078	2010-06-01	1	12.09	11.2	22981854	7.56466e+06	7.57565e+06	0.89	0.03527
1	000078	2010-06-02	1	11.55	11.1	15329092	7.44087e+06	7.45167e+06	0.45	0.02353
1	000078	2010-06-03	1	12.48	11.68	37855760	7.79923e+06	7.81055e+06	0.8	0.0581
1	000078	2010-06-04	1	12.75	11.7	50527396	8.24881e+06	8.26078e+06	1.05	0.07755
1	000078	2010-06-07	1	13.03	12.18	51448753	8.33351e+06	8.34561e+06	0.85	0.07896
1	000078	2010-06-08	1	12.8	12.3	29029960	8.09895e+06	8.1107e+06	0.5	0.04455
1	000078	2010-06-09	1	12.54	12.12	27048396	8.13152e+06	8.14333e+06	0.42	0.04151
1	000078	2010-06-10	1	12.6	12.3	18568337	8.02076e+06	8.0324e+06	0.3	0.0285
1	000078	2010-06-11	1	12.56	12.21	18142034	8.00773e+06	8.01935e+06	0.35	0.02784
1	000078	2010-06-17	1	12.37	11.75	17234551	7.69498e+06	7.70615e+06	0.62	0.02645
1	000078	2010-06-18	1	12.27	11.01	28075274	7.7471e+06	7.75835e+06	1.26	0.04309
1	000078	2010-06-21	1	11.7	11.02	18167043	7.60376e+06	7.6148e+06	0.68	0.02788
1	000078	2010-06-22	1	11.7	11.42	11068806	7.51254e+06	7.52344e+06	0.28	0.01699
1	000078	2010-06-23	1	11.94	11.41	14307534	7.61679e+06	7.62785e+06	0.53	0.02196
1	000078	2010-06-24	1	11.79	11.39	11281450	7.46041e+06	7.47124e+06	0.4	0.01731
1	000078	2010-06-25	1	11.68	11.28	9398865	7.37571e+06	7.38642e+06	0.4	0.01443
1	000078	2010-06-28	1	11.35	10.92	10319616	7.13463e+06	7.14499e+06	0.43	0.01584
1	000078	2010-06-29	1	11.1	10.19	17073652	7.09554e+06	7.10584e+06	0.91	0.0262
1	000078	2010-06-30	2	11.34	10.36	20647057	7.11508e+06	7.12541e+06	0.98	0.03169
1	000078	2010-07-01	3	10.98	10.41	12652032	6.78279e+06	6.79263e+06	0.57	0.01942
1	000078	2010-07-02	3	10.4	9.6	12374368	6.51564e+06	6.5251e+06	0.8	0.01899
1	000078	2010-07-05	3	10.38	9.92	9229812	6.59383e+06	6.60341e+06	0.46	0.01417
1	000078	2010-07-06	3	10.4	10.1	12160821	6.75021e+06	6.76001e+06	0.3	0.01866
1	000078	2010-07-07	3	10.4	10.1	11017763	6.76324e+06	6.77306e+06	0.3	0.01691
1	000078	2010-07-08	3	10.99	10.2	25495528	7.0369e+06	7.04711e+06	0.79	0.03913
1	000078	2010-07-09	3	11.07	10.53	20765062	7.1216e+06	7.13194e+06	0.54	0.03187
1	000078	2010-07-12	3	11.1	10.78	15485681	7.1216e+06	7.13194e+06	0.32	0.02377
1	000078	2010-07-13	3	10.85	10.51	11259179	6.89355e+06	6.90356e+06	0.34	0.01728
1	000078	2010-07-14	3	10.77	10.52	7894250	6.91961e+06	6.92966e+06	0.25	0.01212
1	000078	2010-07-15	3	10.76	10.15	10999851	6.65247e+06	6.66213e+06	0.61	0.01688
1	000078	2010-07-16	3	10.34	10	9026782	6.71763e+06	6.72738e+06	0.34	0.01385
1	000078	2010-07-19	3	10.65	10.15	12136553	6.93916e+06	6.94924e+06	0.5	0.01863
1	000078	2010-07-20	3	11.08	10.6	24742992	7.2063e+06	7.21676e+06	0.48	0.03797
1	000078	2010-07-21	3	11.27	10.89	20456380	7.18676e+06	7.19719e+06	0.38	0.0314
1	000078	2010-07-22	3	11.2	10.88	37078544	7.27798e+06	7288541	0.32	0.05691
1	000078	2010-07-23	3	11.43	10.96	42476322	7.31707e+06	7.32769e+06	0.47	0.06519
1	000078	2010-07-26	3	11.34	11.01	23142707	7.3301e+06	7.34074e+06	0.33	0.03552
1	000078	2010-07-27	3	11.51	11.16	26866502	7.33662e+06	7.34727e+06	0.35	0.04123
1	000078	2010-07-28	3	11.59	11.03	35886566	7.46041e+06	7.47124e+06	0.56	0.05508
1	000078	2010-07-29	3	11.72	11.4	26045653	7.50602e+06	7.51692e+06	0.32	0.03997
1	000078	2010-07-30	3	11.69	11.35	23149354	7.55163e+06	7.5626e+06	0.34	0.03553
2	000100	2010-04-28	1	4.81	4.62	29100606	1.18875e+07	1.39798e+07	0.19	0.01165
2	000100	2010-04-30	1	4.68	4.28	60792416	1.25786e+07	1.31868e+07	0.4	0.0217
2	000100	2010-05-04	1	4.52	4.32	22441283	1.24666e+07	1.30693e+07	0.2	0.00801
2	000100	2010-05-05	1	4.56	4.38	24845250	1.27467e+07	1.3363e+07	0.18	0.00887
2	000100	2010-05-06	1	4.56	4.3	24849510	1.20744e+07	1.26582e+07	0.26	0.00887
2	000100	2010-05-07	1	4.27	4.15	31884099	1.16822e+07	1.2247e+07	0.12	0.01138
2	000100	2010-05-10	1	4.28	4.16	24422630	1.19063e+07	1.2482e+07	0.12	0.00872
2	000100	2010-05-11	1	4.4	4.19	31023983	1.17942e+07	1.23645e+07	0.21	0.01107
2	000100	2010-05-12	1	4.29	4.13	22748040	1.18222e+07	1.23938e+07	0.16	0.00812
2	000100	2010-05-13	1	4.34	4.21	22926758	1.21304e+07	1.27169e+07	0.13	0.00818
2	000100	2010-05-14	1	4.35	4.26	20481358	1.20183e+07	1.25994e+07	0.09	0.00731
2	000100	2010-05-17	1	4.24	3.98	38613433	1.11779e+07	1.17184e+07	0.26	0.01378
2	000100	2010-05-18	1	4.02	3.72	40279405	1.10938e+07	1.16302e+07	0.3	0.01438
2	000100	2010-05-19	1	3.97	3.82	33290977	1.08977e+07	1.14247e+07	0.15	0.01188
2	000100	2010-05-20	1	3.94	3.8	21651981	1.06736e+07	1.11897e+07	0.14	0.00773
2	000100	2010-05-21	1	3.85	3.67	33945800	1.07297e+07	1.12484e+07	0.18	0.01212
2	000100	2010-05-24	1	4.03	3.85	45021010	1.12339e+07	1.17771e+07	0.18	0.01607
2	000100	2010-05-25	1	4.03	3.91	27343625	1.10938e+07	1.16302e+07	0.12	0.00976
2	000100	2010-05-26	1	4.04	3.94	20793243	1.12059e+07	1.17477e+07	0.1	0.00742
2	000100	2010-05-27	1	4.18	3.9	50216038	1.15701e+07	1.21295e+07	0.28	0.01792
2	000100	2010-05-28	2	4.33	4.09	84527518	1.19903e+07	1.25701e+07	0.24	0.03017
2	000100	2010-05-31	3	4.28	4.06	52715745	1.1374e+07	1.19239e+07	0.22	0.01882
2	000100	2010-06-01	3	4.2	4.02	34062309	1.15421e+07	1.21002e+07	0.18	0.01216
2	000100	2010-06-02	3	4.15	4.05	23971056	1.16261e+07	1.21883e+07	0.1	0.00856
2	000100	2010-06-03	3	4.24	4.11	40708779	1.15701e+07	1.21295e+07	0.13	0.01453
2	000100	2010-06-04	3	4.2	4.13	24131286	1.17102e+07	1.22764e+07	0.07	0.00861
2	000100	2010-06-07	3	4.15	4.06	23494123	1.15421e+07	1.21002e+07	0.09	0.00839
2	000100	2010-06-08	3	4.18	4.09	23453585	1.15981e+07	1.21589e+07	0.09	0.00837
2	000100	2010-06-09	3	4.21	4.11	49991691	1.17102e+07	1.22764e+07	0.1	0.01784
2	000100	2010-06-10	3	4.28	4.14	55955359	1.18502e+07	1.24232e+07	0.14	0.01997
2	000100	2010-06-11	3	4.24	4.15	41762741	1.16822e+07	1.2247e+07	0.09	0.01491
2	000100	2010-06-17	3	4.22	4.09	23895707	1.1458e+07	1.2012e+07	0.13	0.00853
2	000100	2010-06-18	3	4.11	3.84	41757692	1.08977e+07	1.14247e+07	0.27	0.01491
2	000100	2010-06-21	3	4	3.88	26027057	1.11779e+07	1.17184e+07	0.12	0.00929
2	000100	2010-06-22	3	4.03	3.97	16745770	1.12059e+07	1.17477e+07	0.06	0.00598
2	000100	2010-06-23	3	3.99	3.88	21011715	1.10098e+07	1.15421e+07	0.11	0.0075
2	000100	2010-06-24	3	3.97	3.91	12797202	1.10378e+07	1.15715e+07	0.06	0.00457
2	000100	2010-06-25	3	3.93	3.86	15269586	1.09258e+07	1.1454e+07	0.07	0.00545
2	000100	2010-06-28	3	4.03	3.91	35919837	1.129e+07	1.18358e+07	0.12	0.01282
3	000150	2010-04-28	1	7.96	7.74	12218016	1.31067e+06	2543400	0.22	0.07318
3	000150	2010-04-29	1	7.95	7.73	12567928	1.30065e+06	2523960	0.22	0.07527
3	000150	2010-04-30	1	7.75	7.01	10745694	1.26559e+06	2455920	0.74	0.06436
3	000150	2010-05-04	1	7.68	7.3	5847872	1.23053e+06	2387880	0.38	0.03502
3	000150	2010-05-05	1	7.85	7.1	12855301	1.29564e+06	2514240	0.75	0.07699
3	000150	2010-05-06	1	7.72	7.24	7289325	1.21383e+06	2355480	0.48	0.04366
3	000150	2010-05-07	1	7.48	7	5153613	1.21049e+06	2349000	0.48	0.03087
3	000150	2010-05-10	1	7.66	7.28	12655533	1.23554e+06	2397600	0.38	0.0758
3	000150	2010-05-12	1	7.17	6.66	9450354	1.16374e+06	2258280	0.51	0.0566
3	000150	2010-05-13	1	7.04	6.39	9530068	1.122e+06	2177280	0.65	0.05708
3	000150	2010-05-14	1	6.83	6.5	5779988	1.122e+06	2177280	0.33	0.03462
3	000150	2010-05-17	1	6.8	6.12	7166577	1.02683e+06	1992600	0.68	0.04292
3	000150	2010-05-18	1	6.34	5.68	12938116	1.02683e+06	1992600	0.66	0.07749
3	000150	2010-05-19	1	6.08	5.81	7508838	985090	1911600	0.27	0.04497
3	000150	2010-05-20	1	5.95	5.44	7888513	913295	1772280	0.51	0.04725
3	000150	2010-05-21	1	5.66	5.18	8911036	935001	1814400	0.48	0.05337
3	000150	2010-05-24	1	6.03	5.63	12188703	988429	1918080	0.4	0.073
3	000150	2010-05-25	1	6.51	5.74	17977019	1.06857e+06	2073600	0.77	0.10767
3	000150	2010-05-26	1	6.37	6.12	11008252	1.02516e+06	1989360	0.25	0.06593
3	000150	2010-05-27	1	6.25	5.81	7653903	1.02683e+06	1992600	0.44	0.04584
3	000150	2010-05-28	2	6.24	5.96	7409836	1.00179e+06	1944000	0.28	0.04438
3	000150	2010-05-31	3	6.09	5.62	5997707	941679	1827360	0.47	0.03592
3	000150	2010-06-01	3	5.73	5.47	3980425	926652	1798200	0.26	0.02384
3	000150	2010-06-02	3	5.78	5.5	4481651	963384	1869480	0.28	0.02684
3	000150	2010-06-03	3	5.82	5.59	4449861	933331	1811160	0.23	0.02665
3	000150	2010-06-04	3	5.75	5.49	3486808	948358	1840320	0.26	0.02088
3	000150	2010-06-07	3	5.61	5.4	3152056	926652	1798200	0.21	0.01888
3	000150	2010-06-08	3	5.68	5.5	3401466	936670	1817640	0.18	0.02037
3	000150	2010-06-09	3	5.9	5.59	6367384	975072	1892160	0.31	0.03814
3	000150	2010-06-10	3	5.86	5.72	4595072	958376	1859760	0.14	0.02752
3	000150	2010-06-11	3	5.8	5.58	4425141	940009	1824120	0.22	0.0265
3	000150	2010-06-17	3	5.73	5.61	2233431	940009	1824120	0.12	0.01338
3	000150	2010-06-18	3	5.75	5.46	4810826	918304	1782000	0.29	0.02881
3	000150	2010-06-21	3	5.75	5.45	4256205	951697	1846800	0.3	0.02549
3	000150	2010-06-22	3	5.87	5.67	6043941	966724	1875960	0.2	0.0362
3	000150	2010-06-23	3	6.2	5.67	16439365	1.01681e+06	1973160	0.53	0.09846
3	000150	2010-06-24	3	6.23	5.95	14431813	1.01681e+06	1973160	0.28	0.08644
3	000150	2010-06-25	3	6.13	5.85	7362704	983420	1908360	0.28	0.0441
3	000150	2010-06-28	3	6.01	5.84	5014374	988429	1918080	0.17	0.03003
4	000155	2011-05-10	1	8.07	7.64	11644337	3708300	3708300	0.43	0.02478
4	000155	2011-05-11	1	8.1	7.85	7322673	3694200	3694200	0.25	0.01558
4	000155	2011-05-12	1	8.65	7.88	22568896	4065500	4065500	0.77	0.04802
4	000155	2011-05-13	1	9.38	8.75	50973739	4300500	4300500	0.63	0.10845
4	000155	2011-05-16	1	9.59	8.86	39853616	4465000	4465000	0.73	0.08479
4	000155	2011-05-17	1	9.25	8.67	30088831	4126600	4126600	0.58	0.06402
4	000155	2011-05-18	1	8.88	8.51	17933259	4126600	4126600	0.37	0.03816
4	000155	2011-05-19	1	9.27	8.65	21338399	4230000	4230000	0.62	0.0454
4	000155	2011-05-20	1	9.3	8.64	21602418	4286400	4286400	0.66	0.04596
4	000155	2011-05-23	1	9.24	8.22	18307237	3910400	3910400	1.02	0.03895
4	000155	2011-05-24	1	8.58	8.03	11926110	3943300	3943300	0.55	0.02537
4	000155	2011-05-25	1	8.66	8.05	15323645	4032600	4032600	0.61	0.0326
4	000155	2011-05-26	1	8.74	8.21	14733018	3891600	3891600	0.53	0.03135
4	000155	2011-05-27	1	8.23	7.45	16144491	3501500	3501500	0.78	0.03435
4	000155	2011-05-30	1	7.36	6.75	9729299	3214800	3214800	0.61	0.0207
4	000155	2011-05-31	1	7.14	6.83	9453412	3351100	3351100	0.31	0.02011
4	000155	2011-06-01	1	7.84	7.01	20134277	3684800	3684800	0.83	0.04284
4	000155	2011-06-02	1	8.33	7.85	28882413	3792900	3792900	0.48	0.06145
4	000155	2011-06-03	1	8.25	7.9	14803816	3802300	3802300	0.35	0.0315
4	000155	2011-06-07	1	8.45	7.96	15832553	3896300	3896300	0.49	0.03369
4	000155	2011-06-08	1	8.44	7.96	15926742	3891600	3891600	0.48	0.03389
4	000155	2011-06-09	1	8.57	8.11	15716110	3811700	3811700	0.46	0.03344
4	000155	2011-06-10	2	8.17	7.58	12771401	3689500	3689500	0.59	0.02717
4	000155	2011-06-13	3	8.05	7.66	9281369	3778800	3778800	0.39	0.01975
4	000155	2011-06-14	3	8.27	7.94	10745612	3854000	3854000	0.33	0.02286
4	000155	2011-06-15	3	8.74	8.1	21026780	3957400	3957400	0.64	0.04474
4	000155	2011-06-16	3	8.6	8.17	13338241	3886900	3886900	0.43	0.02838
4	000155	2011-06-17	3	8.2	7.65	11833152	3595500	3595500	0.55	0.02518
4	000155	2011-06-20	3	7.56	7.04	9126164	3459200	3459200	0.52	0.01942
4	000155	2011-06-21	3	7.63	7.28	7471637	3572000	3572000	0.35	0.0159
4	000155	2011-06-22	3	7.87	7.48	8075210	3572000	3572000	0.39	0.01718
4	000155	2011-06-23	3	7.7	7.35	8148910	3553200	3553200	0.35	0.01734
4	000155	2011-06-27	3	7.98	7.72	13969036	3731800	3731800	0.26	0.02972
4	000155	2011-06-28	3	8.07	7.85	10046521	3769400	3769400	0.22	0.02138
4	000155	2011-06-29	3	8.35	7.85	13926028	3764700	3764700	0.5	0.02963
4	000155	2011-06-30	3	8.25	7.9	10505804	3797600	3797600	0.35	0.02235
4	000155	2011-07-01	3	8.23	8	11384907	3844600	3844600	0.23	0.02422
4	000155	2011-07-05	3	8.42	8.15	12286177	3905700	3905700	0.27	0.0287
4	000155	2011-07-06	3	8.29	8.08	9286379	3849300	3849300	0.21	0.02614
4	000155	2011-07-07	3	8.28	8.08	9622534	3811700	3811700	0.2	0.01976
4	000155	2011-07-08	3	8.5	8.03	18481397	3943300	3943300	0.47	0.02047
5	000157	2011-08-08	1	11.27	10.4	76005579	6.73834e+07	6.74034e+07	0.87	0.00987
5	000157	2011-08-09	1	10.75	10.1	62681710	6.7007e+07	6.70269e+07	0.65	0.00814
5	000157	2011-08-10	1	11.05	10.73	46590843	6.73834e+07	6.74034e+07	0.32	0.00605
5	000157	2011-08-11	1	10.78	10.3	54242300	6.73834e+07	6.74034e+07	0.48	0.00704
5	000157	2011-08-12	1	11.07	10.81	54542548	6.85127e+07	6.85331e+07	0.26	0.00708
5	000157	2011-08-15	1	11.34	10.91	57822837	7.10224e+07	7.10435e+07	0.43	0.00751
5	000157	2011-08-16	1	11.41	11.13	43612324	7.00813e+07	7.01021e+07	0.28	0.00566
5	000157	2011-08-17	1	11.29	11.1	22569354	6.97676e+07	6.97883e+07	0.19	0.00293
5	000157	2011-08-18	1	11.23	10.86	36445690	6.83873e+07	6.84076e+07	0.37	0.00473
5	000157	2011-08-19	1	10.79	10.51	47635302	6.71325e+07	6.71524e+07	0.28	0.00618
5	000157	2011-08-22	1	10.77	10.46	29775818	6.58149e+07	6.58345e+07	0.31	0.00386
5	000157	2011-08-23	1	10.65	10.46	18696468	6.6756e+07	6.67758e+07	0.19	0.00243
5	000157	2011-08-24	1	10.83	10.56	21977598	6.64423e+07	6.6462e+07	0.27	0.00285
5	000157	2011-08-25	1	10.92	10.52	48380467	6.85127e+07	6.85331e+07	0.4	0.00628
5	000157	2011-08-26	1	10.89	10.7	32037706	6.77599e+07	6.778e+07	0.19	0.00416
5	000157	2011-08-29	1	10.74	10.52	35574002	6.62541e+07	6.62738e+07	0.22	0.00462
5	000157	2011-08-30	1	10.76	10.57	30845639	6.65678e+07	6.65876e+07	0.19	0.004
5	000157	2011-08-31	1	10.73	10.58	25561715	6.71325e+07	6.71524e+07	0.15	0.00332
5	000157	2011-09-01	1	10.78	10.6	21597242	6.66933e+07	6.67131e+07	0.18	0.0028
5	000157	2011-09-02	1	10.72	10.51	22347243	6.63796e+07	6.63993e+07	0.21	0.0029
5	000157	2011-09-05	2	10.45	10.18	35752741	6.39954e+07	6.40144e+07	0.27	0.00464
5	000157	2011-09-06	3	10.17	10.06	27609561	6.33053e+07	6.33241e+07	0.11	0.00358
5	000157	2011-09-07	3	10.31	10.09	33831491	6.45601e+07	6.45793e+07	0.22	0.00439
5	000157	2011-09-08	3	10.39	10.15	25003203	6.37445e+07	6.37634e+07	0.24	0.00325
5	000157	2011-09-09	3	10.26	10.03	25201196	6.30543e+07	6.3073e+07	0.23	0.00327
5	000157	2011-09-13	3	10.04	9.65	33988921	6.24269e+07	6.24455e+07	0.39	0.00441
5	000157	2011-09-14	3	10.03	9.69	32273513	6.25524e+07	6.2571e+07	0.34	0.00419
5	000157	2011-09-15	3	10.03	9.91	30557218	6.22387e+07	6.22572e+07	0.12	0.00397
5	000157	2011-09-16	3	10.05	9.96	55199591	6.28661e+07	6.28848e+07	0.09	0.00716
5	000157	2011-09-19	3	10.02	9.77	20238872	6.1674e+07	6.16923e+07	0.25	0.00263
5	000157	2011-09-20	3	10.26	9.68	40257188	6.28034e+07	6.2822e+07	0.58	0.00523
5	000157	2011-09-21	3	10.56	9.93	72215160	6.49993e+07	6.50186e+07	0.63	0.00937
5	000157	2011-09-22	3	10.27	9.93	45549393	6.23642e+07	6.23827e+07	0.34	0.00591
5	000157	2011-09-23	3	9.94	9.66	33780556	61485798	6.15041e+07	0.28	0.00438
5	000157	2011-09-26	3	9.9	9.6	29432763	6.02937e+07	6.03116e+07	0.3	0.00382
5	000157	2011-09-27	3	9.76	9.62	27148248	6.09839e+07	6.1002e+07	0.14	0.00352
5	000157	2011-09-28	3	9.87	9.6	26770754	6.03565e+07	6.03744e+07	0.27	0.00347
5	000157	2011-09-29	3	9.74	9.56	21258464	6.02937e+07	6.03116e+07	0.18	0.00276
5	000157	2011-09-30	3	9.71	9.49	22773205	5.96663e+07	5.9684e+07	0.22	0.00296
6	000158	2011-04-25	1	7.59	7.27	8122845	5.31957e+06	5.31957e+06	0.32	0.0113
6	000158	2011-04-26	1	7.52	7.1	8556713	5.20455e+06	5.20455e+06	0.42	0.0119
6	000158	2011-04-27	1	7.33	7.09	4965588	5.13986e+06	5.13986e+06	0.24	0.00691
6	000158	2011-04-29	1	7.23	6.94	4259344	5.19737e+06	5.19737e+06	0.29	0.00593
6	000158	2011-05-03	1	7.33	7.09	5579282	5.23331e+06	5.23331e+06	0.24	0.00776
6	000158	2011-05-04	1	7.25	6.97	7719348	5.01046e+06	5.01046e+06	0.28	0.01074
6	000158	2011-05-05	1	7.12	6.95	3620006	5.05359e+06	5.05359e+06	0.17	0.00504
6	000158	2011-05-06	1	7.15	6.93	3137578	5.08235e+06	5.08235e+06	0.22	0.00436
6	000158	2011-05-09	1	7.23	7.08	4065965	5.15423e+06	5.15423e+06	0.15	0.00566
6	000158	2011-05-10	1	7.19	7.03	3506872	5.14704e+06	5.14704e+06	0.16	0.00488
6	000158	2011-05-11	1	7.23	7.03	4524982	5.1758e+06	5.1758e+06	0.2	0.00629
6	000158	2011-05-12	1	7.43	7.07	7971334	5.21174e+06	5.21174e+06	0.36	0.01109
6	000158	2011-05-13	1	7.39	7.15	4705434	5.29082e+06	5.29082e+06	0.24	0.00655
6	000158	2011-05-16	1	7.72	7.32	12312964	5.46334e+06	5.46334e+06	0.4	0.01713
6	000158	2011-05-17	1	7.65	7.37	8566408	5.36989e+06	5.36989e+06	0.28	0.01192
6	000158	2011-05-19	1	7.61	7.39	5394860	5.37708e+06	5.37708e+06	0.22	0.0075
6	000158	2011-05-20	1	7.52	7.41	4253713	5.33395e+06	5.33395e+06	0.11	0.00592
6	000158	2011-05-23	1	7.47	6.93	6392609	5.02484e+06	5.02484e+06	0.54	0.00889
6	000158	2011-05-24	2	7	6.58	8214110	4.93139e+06	4.93139e+06	0.42	0.01143
6	000158	2011-05-25	3	6.83	6.62	3905156	4.75886e+06	4.75886e+06	0.21	0.00543
6	000158	2011-05-26	3	6.78	6.58	3461863	4.75167e+06	4.75167e+06	0.2	0.00482
6	000158	2011-05-27	3	6.66	6.4	3212933	4.6726e+06	4.6726e+06	0.26	0.00447
6	000158	2011-05-30	3	6.6	6.39	1903801	4.61509e+06	4.61509e+06	0.21	0.00265
6	000158	2011-05-31	3	6.54	6.38	2272884	4.68697e+06	4.68697e+06	0.16	0.00316
6	000158	2011-06-01	3	6.69	6.51	2906078	4.78761e+06	4.78761e+06	0.18	0.00404
6	000158	2011-06-02	3	6.64	6.43	2327006	4.70135e+06	4.70135e+06	0.21	0.00324
6	000158	2011-06-03	3	6.64	6.51	1516128	4.75886e+06	4.75886e+06	0.13	0.00211
6	000158	2011-06-07	3	6.73	6.57	1883229	4.81637e+06	4.81637e+06	0.16	0.00262
6	000158	2011-06-08	3	6.73	6.6	2161625	4.78761e+06	4.78761e+06	0.13	0.00301
6	000158	2011-06-09	3	6.66	6.41	3066006	4.62946e+06	4.62946e+06	0.25	0.00427
6	000158	2011-06-10	3	6.47	6.25	3451758	4.58633e+06	4.58633e+06	0.22	0.0048
6	000158	2011-06-13	3	6.37	6.18	1904075	4.50007e+06	4.50007e+06	0.19	0.00265
6	000158	2011-06-14	3	6.42	6.27	1869811	4.59352e+06	4.59352e+06	0.15	0.0026
6	000158	2011-06-15	3	6.43	6.3	1472886	4.5432e+06	4.5432e+06	0.13	0.00205
6	000158	2011-06-16	3	6.29	6.05	4320656	4.3563e+06	4.3563e+06	0.24	0.00601
6	000158	2011-06-17	3	6.12	5.99	1966498	4313166	4313166	0.13	0.00274
6	000158	2011-06-20	3	6.13	5.97	1928046	4.3563e+06	4.3563e+06	0.16	0.00268
6	000158	2011-06-21	3	6.33	5.98	3961592	4.50726e+06	4.50726e+06	0.35	0.00551
6	000158	2011-06-22	3	6.35	6.16	2748423	4.5432e+06	4.5432e+06	0.19	0.00382
6	000158	2011-06-23	3	6.37	6.2	2135318	4.57196e+06	4.57196e+06	0.17	0.00297
6	000158	2011-06-24	3	6.48	6.29	3067144	4.61509e+06	4.61509e+06	0.19	0.00427
7	000159	2012-04-18	1	9.82	9.43	6947986	4.70073e+06	4.70073e+06	0.39	0.01444
7	000159	2012-04-19	1	9.85	9.66	5474475	4.66705e+06	4.66705e+06	0.19	0.01138
7	000159	2012-04-23	1	9.84	9.62	5074721	4.63818e+06	4.63818e+06	0.22	0.01055
7	000159	2012-04-24	1	9.82	9.19	7163314	4.70073e+06	4.70073e+06	0.63	0.01489
7	000159	2012-04-25	1	10.36	9.6	14083899	4.88838e+06	4.88838e+06	0.76	0.02927
7	000159	2012-04-26	1	10.38	10.05	10416062	4.8547e+06	4.8547e+06	0.33	0.02165
7	000159	2012-04-27	1	10.14	9.88	5289496	4.75366e+06	4.75366e+06	0.26	0.01099
7	000159	2012-05-02	1	10.37	9.96	9774562	4.88838e+06	4.88838e+06	0.41	0.02032
7	000159	2012-05-03	1	10.1	9.73	14814820	4.74403e+06	4.74403e+06	0.37	0.03079
7	000159	2012-05-04	1	9.98	9.74	5919793	4.76328e+06	4.76328e+06	0.24	0.0123
7	000159	2012-05-07	1	9.89	9.72	4550410	4.74403e+06	4.74403e+06	0.17	0.00946
7	000159	2012-05-08	1	9.88	9.72	3894487	4.69592e+06	4.69592e+06	0.16	0.00809
7	000159	2012-05-09	1	9.7	9.41	6336463	4.53233e+06	4.53233e+06	0.29	0.01317
7	000159	2012-05-10	1	9.53	9.4	3139632	4.54195e+06	4.54195e+06	0.13	0.00653
7	000159	2012-05-11	1	9.58	9.39	3431048	4.53714e+06	4.53714e+06	0.19	0.00713
7	000159	2012-05-14	1	9.58	9.41	3605773	4.53233e+06	4.53233e+06	0.17	0.00749
7	000159	2012-05-15	1	9.52	9.2	3143713	4.54195e+06	4.54195e+06	0.32	0.00653
7	000159	2012-05-16	1	9.55	9.33	2829124	4.59488e+06	4.59488e+06	0.22	0.00588
7	000159	2012-05-17	1	9.54	9.37	3861397	4.57082e+06	4.57082e+06	0.17	0.00803
7	000159	2012-05-18	2	9.45	9.1	4364792	4.40724e+06	4.40724e+06	0.35	0.00907
7	000159	2012-05-21	3	9.29	9.03	2411882	4.42167e+06	4.42167e+06	0.26	0.00501
7	000159	2012-05-22	3	9.33	9.2	2599767	4.4746e+06	4.4746e+06	0.13	0.0054
7	000159	2012-05-23	3	9.29	9.05	3439796	4.39761e+06	4.39761e+06	0.24	0.00715
7	000159	2012-05-24	3	9.18	9.01	2898091	4.36874e+06	4.36874e+06	0.17	0.00602
7	000159	2012-05-25	3	9.12	8.86	3210964	4.29176e+06	4.29176e+06	0.26	0.00667
7	000159	2012-05-28	3	9.05	8.72	2832611	4.3495e+06	4.3495e+06	0.33	0.00589
7	000159	2012-05-29	3	9.3	9	4340420	4.45535e+06	4.45535e+06	0.3	0.00902
7	000159	2012-05-30	3	9.33	9.19	3256360	4.43129e+06	4.43129e+06	0.14	0.00677
7	000159	2012-05-31	3	9.32	9.1	3859128	4.44573e+06	4.44573e+06	0.22	0.00802
7	000159	2012-06-01	3	9.35	9.22	3675233	4.45535e+06	4.45535e+06	0.13	0.00764
7	000159	2012-06-04	3	9.1	8.85	3633521	4.26289e+06	4.26289e+06	0.25	0.00755
7	000159	2012-06-05	3	8.95	8.81	2058943	4.25327e+06	4.25327e+06	0.14	0.00428
7	000159	2012-06-06	3	9.53	8.77	7292071	4.37356e+06	4.37356e+06	0.76	0.01516
7	000159	2012-06-07	3	9.25	8.85	4334117	4.27252e+06	4.27252e+06	0.4	0.00901
7	000159	2012-06-08	3	9.01	8.68	3584161	4.1811e+06	4.1811e+06	0.33	0.00745
7	000159	2012-06-11	3	8.85	8.64	2310193	4.23884e+06	4.23884e+06	0.21	0.0048
7	000159	2012-06-12	3	8.76	8.63	1866419	4.17148e+06	4.17148e+06	0.13	0.00388
7	000159	2012-06-13	3	8.76	8.64	2069349	4.21478e+06	4.21478e+06	0.12	0.0043
7	000159	2012-06-14	3	8.82	8.65	2091339	4.17148e+06	4.17148e+06	0.17	0.00435
7	000159	2012-06-15	3	8.77	8.6	1971067	4.20516e+06	4.20516e+06	0.17	0.0041
7	000159	2012-06-18	3	8.88	8.75	2453264	4.24846e+06	4.24846e+06	0.13	0.0051
8	000301	2011-08-08	1	3.74	3.48	9285360	4.26383e+06	4.26383e+06	0.26	0.00762
8	000301	2011-08-09	1	3.48	3.31	7470124	4.16637e+06	4.16637e+06	0.17	0.00613
8	000301	2011-08-10	1	3.51	3.43	6909343	4.17855e+06	4.17855e+06	0.08	0.00567
8	000301	2011-08-11	1	3.53	3.32	7329229	4.28819e+06	4.28819e+06	0.21	0.00602
8	000301	2011-08-12	1	3.76	3.53	9891529	4.4222e+06	4.4222e+06	0.23	0.00812
8	000301	2011-08-15	1	3.69	3.61	5492382	4.47093e+06	4.47093e+06	0.08	0.00451
8	000301	2011-08-16	1	3.81	3.62	11876699	4.58057e+06	4.58057e+06	0.19	0.00975
8	000301	2011-08-17	1	3.74	3.67	6117455	4.49529e+06	4.49529e+06	0.07	0.00502
8	000301	2011-08-18	1	3.69	3.62	4529545	4.41002e+06	4.41002e+06	0.07	0.00372
8	000301	2011-08-19	1	3.56	3.5	4280338	4.31256e+06	4.31256e+06	0.06	0.00351
8	000301	2011-08-22	1	3.58	3.51	3113212	4.30037e+06	4.30037e+06	0.07	0.00256
8	000301	2011-08-23	1	3.63	3.53	4232972	4.41002e+06	4.41002e+06	0.1	0.00347
8	000301	2011-08-24	1	3.65	3.58	3851046	4.37347e+06	4.37347e+06	0.07	0.00316
8	000301	2011-08-25	1	3.69	3.58	5882143	4.48311e+06	4.48311e+06	0.11	0.00483
8	000301	2011-08-26	1	3.71	3.65	4258537	4.49529e+06	4.49529e+06	0.06	0.0035
8	000301	2011-08-29	1	3.76	3.67	5698985	4.50747e+06	4.50747e+06	0.09	0.00468
8	000301	2011-08-30	1	3.73	3.64	5303281	4.48311e+06	4.48311e+06	0.09	0.00435
8	000301	2011-08-31	1	3.72	3.64	3483940	4.47093e+06	4.47093e+06	0.08	0.00286
8	000301	2011-09-01	1	3.71	3.61	3419177	4.39783e+06	4.39783e+06	0.1	0.00281
8	000301	2011-09-02	1	3.62	3.5	4237345	4.36129e+06	4.36129e+06	0.12	0.00348
8	000301	2011-09-05	2	3.53	3.46	2877045	4.2151e+06	4.2151e+06	0.07	0.00236
8	000301	2011-09-06	3	3.48	3.42	1527511	4.22728e+06	4.22728e+06	0.06	0.00125
8	000301	2011-09-07	3	3.55	3.47	2516280	4.31256e+06	4.31256e+06	0.08	0.00207
8	000301	2011-09-08	3	3.56	3.5	2089800	4.26383e+06	4.26383e+06	0.06	0.00172
8	000301	2011-09-09	3	3.54	3.48	1636851	4.26383e+06	4.26383e+06	0.06	0.00134
8	000301	2011-09-13	3	3.47	3.42	1844264	4.20292e+06	4.20292e+06	0.05	0.00151
8	000301	2011-09-14	3	3.5	3.43	2102501	4.26383e+06	4.26383e+06	0.07	0.00173
8	000301	2011-09-15	3	3.56	3.49	2959115	4.27601e+06	4.27601e+06	0.07	0.00243
8	000301	2011-09-16	3	3.54	3.48	2773836	4.25165e+06	4.25165e+06	0.06	0.00228
8	000301	2011-09-19	3	3.48	3.4	2497813	4.142e+06	4.142e+06	0.08	0.00205
8	000301	2011-09-20	3	3.45	3.37	2117473	4.15419e+06	4.15419e+06	0.08	0.00174
8	000301	2011-09-21	3	3.52	3.39	3759589	4.26383e+06	4.26383e+06	0.13	0.00309
8	000301	2011-09-22	3	3.5	3.4	3423482	4.142e+06	4.142e+06	0.1	0.00281
8	000301	2011-09-23	3	3.38	3.33	4192634	4.11764e+06	4.11764e+06	0.05	0.00344
8	000301	2011-09-26	3	3.4	3.32	2622611	4.06891e+06	4.06891e+06	0.08	0.00215
8	000301	2011-09-27	3	3.38	3.32	2286360	4.09327e+06	4.09327e+06	0.06	0.00188
8	000301	2011-09-28	3	3.39	3.25	3704352	4.008e+06	4.008e+06	0.14	0.00304
8	000301	2011-09-29	3	3.28	3.1	8460426	3.86181e+06	3.86181e+06	0.18	0.00694
8	000301	2011-09-30	3	3.18	3.11	3355614	3.83744e+06	3.83744e+06	0.07	0.00275
9	000400	2010-06-17	1	36.36	35.2	3508929	9.29949e+06	1.33227e+07	1.16	0.01329
9	000400	2010-06-18	1	35.08	31.7	8691694	8.37007e+06	1.19912e+07	3.38	0.03292
9	000400	2010-06-21	1	31.4	29.21	7133447	8.22484e+06	1.17832e+07	2.19	0.02702
9	000400	2010-06-22	1	31.8	29.92	8133297	8.00569e+06	1.14692e+07	1.88	0.0308
9	000400	2010-06-23	1	30.76	29.95	8961260	8.12187e+06	1.16356e+07	0.81	0.03394
9	000400	2010-06-24	1	31.38	30.2	4054442	8.01889e+06	1.14881e+07	1.18	0.01536
9	000400	2010-06-25	1	30.38	27.71	10488578	7.41952e+06	1.06294e+07	2.67	0.03972
9	000400	2010-06-28	1	28.33	26.88	9217789	7.14756e+06	1.02398e+07	1.45	0.03491
9	000400	2010-06-29	1	27.35	25.92	9447483	6.89936e+06	9.88425e+06	1.43	0.03578
9	000400	2010-06-30	1	26.94	26.01	7272481	6.93897e+06	9.94099e+06	0.93	0.02754
9	000400	2010-07-01	1	26.57	24.02	7898042	6.39241e+06	9.15797e+06	2.55	0.02991
9	000400	2010-07-02	1	24.65	22.5	9555683	6.42145e+06	9.19958e+06	2.15	0.03619
9	000400	2010-07-05	1	24.4	23.18	6553843	6.35544e+06	9.10501e+06	1.22	0.02482
9	000400	2010-07-06	1	25.09	23.75	7496063	6.54819e+06	9.38115e+06	1.34	0.02839
9	000400	2010-07-07	1	25.7	24.62	7482419	6.64325e+06	9.51732e+06	1.08	0.02834
9	000400	2010-07-08	1	25.4	24.7	3547922	6.61156e+06	9.47193e+06	0.7	0.01344
9	000400	2010-07-09	1	26.53	24.88	6928749	6.93897e+06	9.94099e+06	1.65	0.02624
9	000400	2010-07-12	1	26.35	25.51	8005625	6.82015e+06	9.77077e+06	0.84	0.03032
9	000400	2010-07-13	1	26.77	25.71	9857784	6.90465e+06	9.89181e+06	1.06	0.03733
9	000400	2010-07-14	1	26.45	25.7	6200489	6.82543e+06	9.77833e+06	0.75	0.02348
9	000400	2010-07-15	1	25.92	24.41	5750494	6.46898e+06	9267664	1.51	0.02178
9	000400	2010-07-16	2	24.53	23.58	7527202	6.41353e+06	9.18823e+06	0.95	0.02851
9	000400	2010-07-19	3	24.75	23.7	6486464	6.53499e+06	9362232	1.05	0.02457
9	000400	2010-07-20	3	26.02	24.4	10162183	6.82279e+06	9.77455e+06	1.62	0.03849
9	000400	2010-07-21	3	27.47	25.7	17097374	6.96537e+06	9.97882e+06	1.77	0.06475
9	000400	2010-07-22	3	27.06	26.15	9807601	7.07363e+06	1.01339e+07	0.91	0.03714
9	000400	2010-07-23	3	26.9	25.8	13660179	6.94689e+06	9.95234e+06	1.1	0.05174
9	000400	2010-07-26	3	27.6	26.15	14273070	7.2479e+06	1.03836e+07	1.45	0.05406
9	000400	2010-07-27	3	28.55	27.11	14108048	7.44065e+06	1.06597e+07	1.44	0.05343
9	000400	2010-07-28	3	28.8	27.6	11077073	7.51458e+06	1.07656e+07	1.2	0.04195
9	000400	2010-07-29	3	28.5	27.91	7102584	7.45913e+06	10686184	0.59	0.0269
9	000400	2010-07-30	3	28.2	27.18	9846992	7.23734e+06	1.03684e+07	1.02	0.03729
9	000400	2010-08-02	3	28.56	27.45	10442380	7.39312e+06	10591616	1.11	0.03955
9	000400	2010-08-03	3	28.45	27.3	7755903	7.23734e+06	1.03684e+07	1.15	0.02937
9	000400	2010-08-04	3	27.69	26.95	10770897	7.28222e+06	1.04327e+07	0.74	0.04079
9	000400	2010-08-05	3	28.45	27.58	14894542	7.49609e+06	1.07391e+07	0.87	0.05641
9	000400	2010-08-06	3	29.9	28.31	15742180	7.86311e+06	1.12649e+07	1.59	0.05962
9	000400	2010-08-09	3	30.35	29.62	9406701	7.88423e+06	1.12952e+07	0.73	0.03563
9	000400	2010-08-10	3	30.11	28.25	8972845	7.48289e+06	1.07202e+07	1.86	0.03398
9	000400	2010-08-11	3	28.65	27.88	9209163	7.48553e+06	1.0724e+07	0.77	0.03488
9	000400	2010-08-12	3	28.7	27.13	10495735	7.19245e+06	1.03041e+07	1.57	0.03975
10	000401	2011-04-25	1	26.78	26.01	6177286	3.18457e+07	3.18595e+07	0.77	0.0051
10	000401	2011-04-26	1	26.85	26.14	7336384	3.23185e+07	3.23325e+07	0.71	0.00605
10	000401	2011-04-27	1	27.42	26.7	9638197	3.28519e+07	3.28661e+07	0.72	0.00795
10	000401	2011-04-28	1	27.38	25.2	13872686	3.08395e+07	3.08529e+07	2.18	0.01144
10	000401	2011-04-29	1	26.2	25	7340117	3.16639e+07	3.16776e+07	1.2	0.00605
10	000401	2011-05-03	1	27.19	25.65	12422409	3.2573e+07	3.25871e+07	1.54	0.01025
10	000401	2011-05-04	1	27.48	25.9	13298624	3.15548e+07	3.15684e+07	1.58	0.01097
10	000401	2011-05-05	1	26	25.18	7760065	3.11426e+07	3.11561e+07	0.82	0.0064
10	000401	2011-05-09	1	26.52	25.69	6936238	3.20397e+07	3.20535e+07	0.83	0.00572
10	000401	2011-05-10	1	26.63	26.1	3466301	3.20882e+07	3.2102e+07	0.53	0.00286
10	000401	2011-05-11	1	27.12	26	8290412	3.25124e+07	3.25265e+07	1.12	0.00684
10	000401	2011-05-12	1	27.08	26.24	4754181	3.18093e+07	3.18231e+07	0.84	0.00392
10	000401	2011-05-13	1	26.49	24.48	14765079	3.03061e+07	3.03193e+07	2.01	0.01218
10	000401	2011-05-16	1	25.09	23.87	8973126	2.89848e+07	2.89973e+07	1.22	0.0074
10	000401	2011-05-17	1	24.41	23.38	8880700	2.89727e+07	2.89852e+07	1.03	0.00733
10	000401	2011-05-18	1	24.36	23.85	3711421	2.91909e+07	2.92035e+07	0.51	0.00306
10	000401	2011-05-19	1	24.29	23.4	5198210	2.84757e+07	2.8488e+07	0.89	0.00429
10	000401	2011-05-20	1	23.71	22.9	5926569	2.78453e+07	27857341	0.81	0.00489
10	000401	2011-05-23	1	23.08	22.54	5488867	2.7421e+07	2.74329e+07	0.54	0.00453
10	000401	2011-05-24	2	23.85	22.55	9094922	2.85848e+07	2.85971e+07	1.3	0.0075
10	000401	2011-05-25	3	23.68	23.02	3657818	2.82453e+07	2.82576e+07	0.66	0.00302
10	000401	2011-05-26	3	23.65	22.8	2470879	2.77119e+07	2.77239e+07	0.85	0.00204
10	000401	2011-05-27	3	23.06	22.6	4373271	2.75422e+07	2.75541e+07	0.46	0.00361
10	000401	2011-05-30	3	23.34	22.25	4510755	2.77847e+07	2.77967e+07	1.09	0.00372
10	000401	2011-05-31	3	23.85	22.72	6134710	2.88272e+07	2.88397e+07	1.13	0.00506
10	000401	2011-06-01	3	24.31	23.66	7334889	2.92151e+07	2.92278e+07	0.65	0.00605
10	000401	2011-06-02	3	24.6	23.6	6125752	2.91909e+07	2.92035e+07	1	0.00505
10	000401	2011-06-03	3	24.36	23.98	5531622	2.93242e+07	2.93369e+07	0.38	0.00456
10	000401	2011-06-07	3	24.2	22.44	20392819	2.76877e+07	2.76997e+07	1.76	0.01682
10	000401	2011-06-08	3	22.7	21.8	14737673	2.69119e+07	2.69235e+07	0.9	0.01216
10	000401	2011-06-09	3	22.35	21.5	8641397	2.6136e+07	2.61473e+07	0.85	0.00713
10	000401	2011-06-10	3	21.69	21.08	7029549	2.60754e+07	2.60867e+07	0.61	0.0058
10	000401	2011-06-13	3	21.4	20.72	4539553	2.57117e+07	2.57229e+07	0.68	0.00374
10	000401	2011-06-14	3	23.33	21.17	16629922	2.82817e+07	2.82939e+07	2.16	0.01372
10	000401	2011-06-15	3	24.1	22.41	17373544	2.73725e+07	2.73844e+07	1.69	0.01433
10	000401	2011-06-16	3	23	22.22	6479479	2.71786e+07	2.71903e+07	0.78	0.00535
10	000401	2011-06-17	3	23.12	22.16	10393721	2.7518e+07	2.75299e+07	0.96	0.00857
10	000401	2011-06-20	3	22.8	22.22	7945767	2.71179e+07	2.71297e+07	0.58	0.00655
10	000401	2011-06-21	3	23.45	22.58	15239014	2.83787e+07	2.8391e+07	0.87	0.01257
10	000401	2011-06-22	3	23.95	23.37	7989852	2.85241e+07	2.85365e+07	0.58	0.00659
10	000401	2011-06-23	3	25.47	23.37	14942284	2.99182e+07	2.99312e+07	2.1	0.01233
10	000401	2011-06-24	3	25.69	24.49	17032944	2.97728e+07	2.97856e+07	1.2	0.01405
11	000408	2011-04-25	1	13.52	12.82	10503096	3.24964e+06	3.24964e+06	0.7	0.04163
11	000408	2011-04-26	1	13.14	12.66	7240831	3.24964e+06	3.24964e+06	0.48	0.0287
11	000408	2011-04-27	1	13.07	12.24	9972163	3.08817e+06	3.08817e+06	0.83	0.03952
11	000408	2011-04-28	1	12.85	11.95	13881689	3.24207e+06	3.24207e+06	0.9	0.05502
11	000408	2011-04-29	1	13.36	12.73	11375822	3.3329e+06	3.3329e+06	0.63	0.04509
11	000408	2011-05-03	1	13.15	12.55	7876874	3.26226e+06	3.26226e+06	0.6	0.03122
11	000408	2011-05-04	1	12.86	12.3	6967951	3.10835e+06	3.10835e+06	0.56	0.02762
11	000408	2011-05-05	1	12.61	12.13	4730592	3.12854e+06	3.12854e+06	0.48	0.01875
11	000408	2011-05-06	1	12.28	11.79	5809820	3.05789e+06	3.05789e+06	0.49	0.02303
11	000408	2011-05-09	1	12.37	12.15	3640861	3.10835e+06	3.10835e+06	0.22	0.01443
11	000408	2011-05-10	1	12.94	12.4	6821768	3.26478e+06	3.26478e+06	0.54	0.02704
11	000408	2011-05-11	1	13.48	12.93	8280981	3.27235e+06	3.27235e+06	0.55	0.03282
11	000408	2011-05-12	1	13.49	12.66	8555514	3.3001e+06	3.3001e+06	0.83	0.03391
11	000408	2011-05-13	1	13.38	13.03	5890677	3.34804e+06	3.34804e+06	0.35	0.02335
11	000408	2011-05-16	1	13.2	12.82	6254340	3.23955e+06	3.23955e+06	0.38	0.02479
11	000408	2011-05-17	1	12.95	12.29	6146814	3.18657e+06	3.18657e+06	0.66	0.02436
11	000408	2011-05-18	1	12.95	12.4	3887383	3.22189e+06	3.22189e+06	0.55	0.01541
11	000408	2011-05-19	1	13.15	12.75	4723003	3.25721e+06	3.25721e+06	0.4	0.01872
11	000408	2011-05-20	1	13	12.6	3358571	3.27992e+06	3.27992e+06	0.4	0.01331
11	000408	2011-05-23	1	13.19	12.65	6488576	3.23198e+06	3.23198e+06	0.54	0.02572
11	000408	2011-05-24	2	13.06	12.29	5071431	3.29506e+06	3.29506e+06	0.77	0.0201
11	000408	2011-05-26	3	13.39	12.41	6971891	3.13106e+06	3.13106e+06	0.98	0.02763
11	000408	2011-05-27	3	12.16	11.79	5422495	2.97463e+06	2.97463e+06	0.37	0.02149
11	000408	2011-05-30	3	11.48	11.2	4180189	2.82578e+06	2.82578e+06	0.28	0.01657
11	000408	2011-05-31	3	11.47	10.94	4152500	2.88381e+06	2.88381e+06	0.53	0.01646
11	000408	2011-06-01	3	11.55	11.22	2762412	2.88381e+06	2.88381e+06	0.33	0.01095
11	000408	2011-06-02	3	11.43	10.86	4058704	2.82578e+06	2.82578e+06	0.57	0.01609
11	000408	2011-06-03	3	11.48	11.1	2573191	2.88128e+06	2.88128e+06	0.38	0.0102
11	000408	2011-06-07	3	11.82	11.34	2999678	2.95445e+06	2.95445e+06	0.48	0.01189
11	000408	2011-06-08	3	12.17	11.58	4139252	3.00996e+06	3.00996e+06	0.59	0.01641
11	000408	2011-06-09	3	12.13	11.73	3869312	2.96202e+06	2.96202e+06	0.4	0.01534
11	000408	2011-06-10	3	11.73	11.15	4277147	2.90147e+06	2.90147e+06	0.58	0.01695
11	000408	2011-06-13	3	11.54	11.08	2805520	2.88885e+06	2.88885e+06	0.46	0.01112
11	000408	2011-06-14	3	11.72	11.31	2557683	2.91913e+06	2.91913e+06	0.41	0.01014
11	000408	2011-06-15	3	11.82	11.45	2348974	2.92165e+06	2.92165e+06	0.37	0.00931
11	000408	2011-06-16	3	11.49	11.17	2212409	2.82578e+06	2.82578e+06	0.32	0.00877
11	000408	2011-06-17	3	11.76	11.76	1330688	2.96707e+06	2.96707e+06	0	0.00527
11	000408	2011-06-20	3	12.1	11.33	5071096	2.87371e+06	2.87371e+06	0.77	0.0201
11	000408	2011-06-21	3	11.64	11.13	2497921	2.92417e+06	2.92417e+06	0.51	0.0099
11	000408	2011-06-22	3	11.75	11.52	2150092	2.93427e+06	2.93427e+06	0.23	0.00852
11	000408	2011-06-23	3	11.8	11.5	2548523	2.96454e+06	2.96454e+06	0.3	0.0101
11	000408	2011-06-24	3	11.97	11.58	4868364	2.97716e+06	2.97716e+06	0.39	0.0193
12	000410	2010-12-06	1	13.09	12.7	7351338	6.97607e+06	7.09112e+06	0.39	0.0137
12	000410	2010-12-07	1	13.25	12.74	6351698	7.07266e+06	7.18931e+06	0.51	0.01184
12	000410	2010-12-08	1	13.48	13.1	9545386	7.12633e+06	7.24385e+06	0.38	0.01779
12	000410	2010-12-09	1	13.18	12.73	8652495	6.91168e+06	7.02566e+06	0.45	0.01612
12	000410	2010-12-10	1	13.35	12.72	7058095	7.06193e+06	7.1784e+06	0.63	0.01315
12	000410	2010-12-13	1	13.59	13.2	17747203	7.22828e+06	7.34749e+06	0.39	0.03307
12	000410	2010-12-14	1	13.69	13.4	11010933	7.26585e+06	7.38568e+06	0.29	0.02052
12	000410	2010-12-15	1	13.68	13.39	8288684	7.18535e+06	7.30386e+06	0.29	0.01545
12	000410	2010-12-16	1	13.52	13.3	6128399	7.14242e+06	7.26022e+06	0.22	0.01142
12	000410	2010-12-17	1	13.49	13.27	4332072	7.23902e+06	7.3584e+06	0.22	0.00807
12	000410	2010-12-20	1	13.55	12.89	9474728	7.14779e+06	7.26567e+06	0.66	0.01766
12	000410	2010-12-21	1	13.36	13.03	6704521	7.15316e+06	7.27113e+06	0.33	0.01249
12	000410	2010-12-23	1	13.21	12.88	5929747	6.97607e+06	7.09112e+06	0.33	0.01105
12	000410	2010-12-24	1	13.02	12.6	6452146	6.92241e+06	7.03657e+06	0.42	0.01202
12	000410	2010-12-27	1	12.98	12.41	7481515	6.69703e+06	6.80748e+06	0.57	0.01394
12	000410	2010-12-28	1	12.5	11.85	6154335	6.36969e+06	6.47474e+06	0.65	0.01147
12	000410	2010-12-29	1	12.15	11.78	4435847	6.49848e+06	6.60565e+06	0.37	0.00827
12	000410	2010-12-30	1	12.1	11.71	9020197	6.37506e+06	6.48019e+06	0.39	0.01681
12	000410	2010-12-31	1	12.11	11.81	6521700	6.49311e+06	6.6002e+06	0.3	0.01215
12	000410	2011-01-04	1	12.38	12.05	6580100	6.59507e+06	6.70384e+06	0.33	0.01226
12	000410	2011-01-05	1	12.3	12.01	6682844	6.60044e+06	6.70929e+06	0.29	0.01245
12	000410	2011-01-06	2	12.37	12.15	4586958	6.58971e+06	6.69838e+06	0.22	0.00855
12	000410	2011-01-07	3	12.36	12.11	5165559	6.54678e+06	6.65474e+06	0.25	0.00963
12	000410	2011-01-10	3	12.71	12.26	15686682	6.70776e+06	6.81839e+06	0.45	0.02923
12	000410	2011-01-11	3	12.53	12.01	6072755	6.71849e+06	6.8293e+06	0.52	0.01132
12	000410	2011-01-12	3	12.53	12.25	4471225	6.69703e+06	6.80748e+06	0.28	0.00833
12	000410	2011-01-13	3	12.5	12.28	3499756	6.61654e+06	6725656	0.22	0.00652
12	000410	2011-01-14	3	12.25	11.88	5118849	6.43945e+06	6.54565e+06	0.37	0.00954
12	000410	2011-01-17	3	11.86	10.98	8842584	5.98869e+06	6.08746e+06	0.88	0.01648
12	000410	2011-01-18	3	11.08	10.78	5539284	5.8599e+06	5.95654e+06	0.3	0.01032
12	000410	2011-01-19	3	11.36	10.9	7841702	6.06382e+06	6.16382e+06	0.46	0.01461
12	000410	2011-01-20	3	11.27	10.78	6138054	5.83844e+06	5.93472e+06	0.49	0.01144
12	000410	2011-01-21	3	11.4	10.76	6333541	6.01015e+06	6.10927e+06	0.64	0.0118
12	000410	2011-01-24	3	11.74	11.18	11045120	6.21407e+06	6.31655e+06	0.56	0.02058
12	000410	2011-01-25	3	11.56	11.18	5201730	6.08528e+06	6.18564e+06	0.38	0.00969
12	000410	2011-01-26	3	12.13	11.25	9267607	6.44482e+06	6.55111e+06	0.88	0.01727
12	000410	2011-01-27	3	12.86	11.75	17108466	6.75069e+06	6.86202e+06	1.11	0.03188
12	000410	2011-01-28	3	12.88	12.41	12014862	6.75069e+06	6.86202e+06	0.47	0.02239
12	000410	2011-01-31	3	13.04	12.4	10123642	6.78826e+06	6.90021e+06	0.64	0.01887
12	000410	2011-02-01	3	12.9	12.53	7457339	6.84728e+06	6.96021e+06	0.37	0.0139
13	000413	2011-04-25	1	14.66	14.28	1621099	4058451	4061050	0.38	0.00423
13	000413	2011-04-26	1	14.35	13.41	5395399	3.84634e+06	3848800	0.94	0.01409
13	000413	2011-04-27	1	13.8	12.91	3792101	3.72755e+06	3729940	0.89	0.00991
13	000413	2011-04-28	1	13.6	12.86	2620010	3.70776e+06	3710130	0.74	0.00684
13	000413	2011-04-29	1	13.43	13.01	1017539	3.7926e+06	3795030	0.42	0.00266
13	000413	2011-05-03	1	13.53	13.28	878372	3.8124e+06	3814840	0.25	0.00229
13	000413	2011-05-04	1	13.54	12.85	2884945	3.69927e+06	3701640	0.69	0.00754
13	000413	2011-05-05	1	13.8	12.9	4325583	3.83502e+06	3837480	0.9	0.0113
13	000413	2011-05-06	1	13.75	13.31	1949601	3.83502e+06	3837480	0.44	0.00509
13	000413	2011-05-09	1	13.73	13.37	1532662	3.82654e+06	3828990	0.36	0.004
13	000413	2011-05-10	1	13.62	13.39	1430542	3.84634e+06	3848800	0.23	0.00374
13	000413	2011-05-11	1	13.78	13.4	2195815	3.82088e+06	3823330	0.38	0.00574
13	000413	2011-05-12	1	13.54	12.8	2340322	3.7728e+06	3775220	0.74	0.00611
13	000413	2011-05-13	1	13.4	12.96	2818380	3.73321e+06	3735600	0.44	0.00736
13	000413	2011-05-16	1	13.36	12.88	2323874	3.6625e+06	3664850	0.48	0.00607
13	000413	2011-05-17	1	13.09	12.88	1584299	3.67947e+06	3681830	0.21	0.00414
13	000413	2011-05-18	1	13.21	12.86	2678984	3.70493e+06	3707300	0.35	0.007
13	000413	2011-05-19	1	13.17	13	1290199	3.68513e+06	3687490	0.17	0.00337
13	000413	2011-05-20	1	13.06	12.7	1796350	3.63988e+06	3642210	0.36	0.00469
13	000413	2011-05-23	1	12.95	12.03	2121006	3.45887e+06	3461090	0.92	0.00554
13	000413	2011-05-24	2	12.28	11.93	1249501	3.43625e+06	3438450	0.35	0.00326
13	000413	2011-05-25	3	12.17	11.6	2505215	3.4108e+06	3412980	0.57	0.00654
13	000413	2011-05-26	3	12.54	11.91	2085019	3.47019e+06	3472410	0.63	0.00545
13	000413	2011-05-27	3	12.39	11.93	1027800	3.43625e+06	3438450	0.46	0.00268
13	000413	2011-05-30	3	12.2	11.63	1325299	3.38817e+06	3390340	0.57	0.00346
13	000413	2011-05-31	3	13.18	11.66	4770600	3.67099e+06	3673340	1.52	0.01246
13	000413	2011-06-01	3	13.1	12.79	1729689	3.67665e+06	3679000	0.31	0.00452
13	000413	2011-06-02	3	12.94	12.5	1621019	3.64554e+06	3647870	0.44	0.00423
13	000413	2011-06-03	3	13.32	12.8	2042735	3.72472e+06	3727110	0.52	0.00534
13	000413	2011-06-07	3	13.29	13.15	1613612	3.71907e+06	3721450	0.14	0.00422
13	000413	2011-06-08	3	13.29	12.88	1303291	3.70776e+06	3710130	0.41	0.0034
13	000413	2011-06-09	3	13.08	12.63	1569087	3.572e+06	3574290	0.45	0.0041
13	000413	2011-06-10	3	12.83	12.55	1240311	3.62291e+06	3625230	0.28	0.00324
13	000413	2011-06-13	3	12.85	12.49	777639	3.54089e+06	3543160	0.36	0.00203
13	000413	2011-06-14	3	12.84	12.48	526396	3.62008e+06	3622400	0.36	0.00138
13	000413	2011-06-15	3	12.84	12.58	805019	3.61725e+06	3619570	0.26	0.0021
13	000413	2011-06-16	3	12.78	12.52	655678	3.60877e+06	3611080	0.26	0.00171
13	000413	2011-06-17	3	12.78	12.5	918401	3.55503e+06	3557310	0.28	0.0024
13	000413	2011-06-20	3	12.64	11.72	2046558	3.35989e+06	3362040	0.92	0.00535
13	000413	2011-06-22	3	12.09	11.8	1230626	3.37969e+06	3381850	0.29	0.00321
13	000413	2011-06-23	3	12.14	11.82	972816	3.43342e+06	3435620	0.32	0.00254
13	000413	2011-06-24	3	12.67	12.05	1497170	3.53241e+06	3534670	0.62	0.00391
14	000415	2012-04-18	1	11.34	10.7	13737285	3.33327e+06	1.08375e+07	0.64	0.04575
14	000415	2012-04-19	1	11.37	10.76	12362687	3.37832e+06	1.09839e+07	0.61	0.04117
14	000415	2012-04-20	1	11.76	11.11	17475470	3.42937e+06	1.11499e+07	0.65	0.05819
14	000415	2012-04-23	1	12.06	11.3	22493105	3.53747e+06	1.15014e+07	0.76	0.0749
14	000415	2012-04-24	1	12.15	11.16	22498749	3.60654e+06	1.17259e+07	0.99	0.07492
14	000415	2012-04-25	1	12.5	11.7	27325108	3.60654e+06	1.17259e+07	0.8	0.09099
14	000415	2012-04-26	1	12.25	11.51	18817388	3.54648e+06	1.15307e+07	0.74	0.06266
14	000415	2012-04-27	1	11.81	11.32	11220195	3.41435e+06	1.11011e+07	0.49	0.03736
14	000415	2012-05-02	1	11.59	11.14	11145624	3.38733e+06	1.10132e+07	0.45	0.03712
14	000415	2012-05-03	1	11.56	11.22	7496452	3.42336e+06	1.11304e+07	0.34	0.02496
14	000415	2012-05-04	1	11.49	11.19	9726687	3.39033e+06	1.1023e+07	0.3	0.03239
14	000415	2012-05-07	1	11.35	11.03	5922988	3.3633e+06	1.09351e+07	0.32	0.01972
14	000415	2012-05-08	1	11.57	11.13	11728242	3.45639e+06	1.12378e+07	0.44	0.03906
14	000415	2012-05-09	1	11.53	11.33	8795507	3.44739e+06	1.12085e+07	0.2	0.02929
14	000415	2012-05-10	1	11.53	11.2	6156979	3.37231e+06	1.09644e+07	0.33	0.0205
14	000415	2012-05-11	1	11.66	11.21	10546087	3.45639e+06	1.12378e+07	0.45	0.03512
14	000415	2012-05-14	1	11.66	11.33	7087151	3.40835e+06	1.10816e+07	0.33	0.0236
14	000415	2012-05-15	1	11.33	10.8	8003299	3.30069e+06	1.07301e+07	0.53	0.02665
14	000415	2012-05-16	1	11.13	10.6	5805846	3.20759e+06	1.04274e+07	0.53	0.01933
14	000415	2012-05-17	1	11.01	10.62	6870768	3.26765e+06	1.06227e+07	0.39	0.02288
14	000415	2012-05-18	2	10.79	10.32	7873515	3.10848e+06	1.01052e+07	0.47	0.02622
14	000415	2012-05-21	3	8.05	7.76	5183610	3.07274e+06	9.98902e+06	0.29	0.01328
14	000415	2012-05-22	3	8.03	7.9	4258284	3.11568e+06	1.01286e+07	0.13	0.01091
14	000415	2012-05-23	3	8.2	7.93	5950313	3.15863e+06	1.02683e+07	0.27	0.01524
14	000415	2012-05-24	3	8.14	7.92	4095476	3.10397e+06	1.00906e+07	0.22	0.01049
14	000415	2012-05-25	3	8.01	7.75	3871726	3.07274e+06	9.98902e+06	0.26	0.00992
14	000415	2012-05-28	3	8.11	7.66	7237778	3.14301e+06	1.02175e+07	0.45	0.01854
14	000415	2012-05-29	3	8.26	8	6310436	3.18596e+06	1.03571e+07	0.26	0.01616
14	000415	2012-05-30	3	8.3	7.89	9122370	3.1313e+06	1.01794e+07	0.41	0.02336
14	000415	2012-05-31	3	8.01	7.8	6714394	3.10397e+06	1.00906e+07	0.21	0.0172
14	000415	2012-06-01	3	8.37	8.04	17751444	3.18596e+06	1.03571e+07	0.33	0.04547
14	000415	2012-06-04	3	8.02	7.7	9107306	3.07274e+06	9.98902e+06	0.32	0.02333
14	000415	2012-06-05	3	7.96	7.62	6764612	3.05712e+06	9.93825e+06	0.34	0.01733
14	000415	2012-06-06	3	7.9	7.72	3394126	3.0376e+06	9.87479e+06	0.18	0.00869
14	000415	2012-06-07	3	7.95	7.6	4205862	3.00636e+06	9.77325e+06	0.35	0.01077
14	000415	2012-06-08	3	7.89	7.63	4311321	3.00636e+06	9.77325e+06	0.26	0.01104
14	000415	2012-06-11	3	7.89	7.71	2842372	3.06883e+06	9.97633e+06	0.18	0.00728
14	000415	2012-06-12	3	8.12	7.88	7291468	3.10788e+06	1.01033e+07	0.24	0.01868
14	000415	2012-06-13	3	8.24	7.87	10416882	3.19768e+06	1.03952e+07	0.37	0.02668
14	000415	2012-06-14	3	8.18	8	5870567	3.12349e+06	1.0154e+07	0.18	0.01504
14	000415	2012-06-15	3	8.37	8.02	8439662	3.19377e+06	1.03825e+07	0.35	0.02162
14	000415	2012-06-18	3	8.31	8.1	5243591	3.18987e+06	1.03698e+07	0.21	0.01343
15	000416	2009-11-16	1	9.74	9.47	13159784	3.95231e+06	5.10597e+06	0.27	0.03196
15	000416	2009-11-17	1	9.88	9.53	11061135	3.98937e+06	5.15383e+06	0.35	0.02687
15	000416	2009-11-18	1	9.79	9.5	7413858	3.93585e+06	5.08469e+06	0.29	0.01801
15	000416	2009-11-19	1	9.69	9.38	10879322	3.98937e+06	5.15383e+06	0.31	0.02643
15	000416	2009-11-20	1	10.34	9.6	19592698	4.17875e+06	5.3985e+06	0.74	0.04759
15	000416	2009-11-23	1	10.47	9.98	13606259	4.23639e+06	5.47296e+06	0.49	0.03305
15	000416	2009-11-24	1	10.45	9.66	16778807	3.98937e+06	5.15383e+06	0.79	0.04076
15	000416	2009-11-25	1	9.9	9.51	10026317	4.04289e+06	5.22298e+06	0.39	0.02435
15	000416	2009-11-26	1	9.96	9.01	15554680	3.71764e+06	4.8028e+06	0.95	0.03778
15	000416	2009-11-27	1	9.14	8.71	9876753	3664124	4.73366e+06	0.43	0.02399
15	000416	2009-11-30	1	9.22	8.83	7500505	3.77528e+06	4.87726e+06	0.39	0.01822
15	000416	2009-12-01	1	9.3	9.07	8201177	3.8041e+06	4.91449e+06	0.23	0.01992
15	000416	2009-12-02	1	9.5	9.22	9389189	3.84939e+06	4.973e+06	0.28	0.02281
15	000416	2009-12-03	1	9.4	9.11	9685820	3.79587e+06	4.90386e+06	0.29	0.02353
15	000416	2009-12-04	1	9.4	8.81	10507618	3.76293e+06	4.86131e+06	0.59	0.02552
15	000416	2009-12-07	1	9.31	9.1	6010595	3.82057e+06	4.93577e+06	0.21	0.0146
15	000416	2009-12-08	1	9.38	9.16	5872401	3.80822e+06	4.91981e+06	0.22	0.01426
15	000416	2009-12-09	1	9.19	8.97	6412967	3.69706e+06	4.77621e+06	0.22	0.01558
15	000416	2009-12-10	1	9.15	8.93	3572277	3.74646e+06	4.84003e+06	0.22	0.00868
15	000416	2009-12-11	1	9.16	9.02	3311430	3.72176e+06	4.80812e+06	0.14	0.00804
15	000416	2009-12-14	1	9.02	8.66	5441838	3.70529e+06	4.78684e+06	0.36	0.01322
15	000416	2009-12-15	2	9.41	8.95	8680273	3.80822e+06	4.91981e+06	0.46	0.02108
15	000416	2009-12-16	3	9.35	9.06	4781307	3.75058e+06	4.84535e+06	0.29	0.01161
15	000416	2009-12-17	3	9.17	8.77	4358493	3.63942e+06	4.70174e+06	0.4	0.01059
15	000416	2009-12-18	3	8.83	8.59	4072394	3.5365e+06	4.56878e+06	0.24	0.00989
15	000416	2009-12-21	3	8.68	8.48	2827010	3.55297e+06	4.59005e+06	0.2	0.00687
15	000416	2009-12-22	3	8.73	8.19	4306488	3.37593e+06	4.36135e+06	0.54	0.01046
15	000416	2009-12-23	3	8.29	8.13	2836046	3.3924e+06	4.38262e+06	0.16	0.00689
15	000416	2009-12-24	3	8.49	8.24	3953422	3.46239e+06	4.47304e+06	0.25	0.0096
15	000416	2009-12-25	3	8.58	8.35	2699099	3.51591e+06	4.54218e+06	0.23	0.00656
15	000416	2009-12-28	3	8.63	8.45	3685610	3.53238e+06	4.56346e+06	0.18	0.00895
15	000416	2009-12-29	3	8.69	8.51	3237166	3.55297e+06	4.59005e+06	0.18	0.00786
15	000416	2009-12-30	3	8.68	8.49	4167689	3.54473e+06	4.57941e+06	0.19	0.01012
15	000416	2009-12-31	3	8.79	8.57	4509699	3.61472e+06	4.66983e+06	0.22	0.01095
15	000416	2010-01-04	3	8.96	8.76	4569895	3.61472e+06	4.66983e+06	0.2	0.0111
15	000416	2010-01-05	3	8.88	8.58	3831915	3.62295e+06	4.68047e+06	0.3	0.00931
15	000416	2010-01-06	3	8.85	8.6	5107073	3.57355e+06	4.61664e+06	0.25	0.0124
15	000416	2010-01-07	3	8.7	8.38	5091450	3.47474e+06	4.489e+06	0.32	0.01237
15	000416	2010-01-08	3	8.51	8.36	2746535	3.49121e+06	4.51027e+06	0.15	0.00667
15	000416	2010-01-11	3	8.83	8.55	7906220	3.61884e+06	4.67515e+06	0.28	0.0192
15	000416	2010-01-12	3	8.93	8.68	5999617	3.67236e+06	4.74429e+06	0.25	0.01457
15	000416	2010-01-13	3	8.87	8.61	5602478	3.56532e+06	4.60601e+06	0.26	0.01361
15	000416	2010-01-14	3	8.83	8.62	5219319	3.61884e+06	4.67515e+06	0.21	0.01268
15	000416	2010-01-15	3	9.04	8.79	6664304	3.67647e+06	4.74961e+06	0.25	0.01619
16	000419	2011-08-08	1	7.91	7.35	4253855	3.42675e+06	3.4291e+06	0.56	0.0094
16	000419	2011-08-09	1	7.72	7.05	2294750	3.4177e+06	3.42004e+06	0.67	0.00507
16	000419	2011-08-10	1	7.9	7.65	4303638	3.5535e+06	3.55594e+06	0.25	0.00951
16	000419	2011-08-11	1	8.1	7.64	3713128	3.62593e+06	3.62841e+06	0.46	0.0082
16	000419	2011-08-12	1	8.16	8	2614466	3.65761e+06	3.66012e+06	0.16	0.00578
16	000419	2011-08-15	1	8.2	8.04	2832358	3.69835e+06	3.70089e+06	0.16	0.00626
16	000419	2011-08-16	1	8.29	8.03	3266409	3.65309e+06	3.65559e+06	0.26	0.00722
16	000419	2011-08-17	1	8.12	7.92	1416068	3.61235e+06	3.61482e+06	0.2	0.00313
16	000419	2011-08-18	1	8	7.6	2921963	3.44486e+06	3.44722e+06	0.4	0.00645
16	000419	2011-08-19	1	7.76	7.41	2048547	3.49465e+06	3.49705e+06	0.35	0.00453
16	000419	2011-08-22	1	7.78	7.45	2569000	3.39054e+06	3.39286e+06	0.33	0.00568
16	000419	2011-08-23	1	7.66	7.49	1779394	3.44486e+06	3.44722e+06	0.17	0.00393
16	000419	2011-08-24	1	7.74	7.61	2092264	3.45391e+06	3.45628e+06	0.13	0.00462
16	000419	2011-08-25	1	7.88	7.6	3381558	3.56255e+06	3.565e+06	0.28	0.00747
16	000419	2011-08-26	1	7.89	7.76	2001454	3.57161e+06	3.57406e+06	0.13	0.00442
16	000419	2011-08-29	1	7.95	7.78	1740009	3.57161e+06	3.57406e+06	0.17	0.00384
16	000419	2011-08-30	1	8.1	7.9	6479981	3.60329e+06	3.60576e+06	0.2	0.01431
16	000419	2011-08-31	1	8.21	7.94	7026986	3.70288e+06	3.70542e+06	0.27	0.01552
16	000419	2011-09-01	1	8.25	7.99	2927841	3.66214e+06	3.66465e+06	0.26	0.00647
16	000419	2011-09-02	1	8.16	7.8	2517479	3.58971e+06	3.59218e+06	0.36	0.00556
16	000419	2011-09-05	2	7.88	7.65	1580155	3.46749e+06	3.46987e+06	0.23	0.00349
16	000419	2011-09-06	3	7.72	7.43	2009686	3.37243e+06	3.37474e+06	0.29	0.00444
16	000419	2011-09-07	3	7.72	7.5	1910465	3.48107e+06	3.48346e+06	0.22	0.00422
16	000419	2011-09-08	3	7.73	7.5	2042746	3.40412e+06	3.40645e+06	0.23	0.00451
16	000419	2011-09-09	3	7.64	7.5	983807	3.41317e+06	3.41551e+06	0.14	0.00217
16	000419	2011-09-13	3	7.57	7.38	1732418	3.40412e+06	3.40645e+06	0.19	0.00383
16	000419	2011-09-14	3	7.72	7.51	3316020	3.4856e+06	3.48799e+06	0.21	0.00733
16	000419	2011-09-15	3	7.8	7.63	1330014	3.45844e+06	3.46081e+06	0.17	0.00294
16	000419	2011-09-16	3	7.73	7.63	1165742	3.45391e+06	3.45628e+06	0.1	0.00258
16	000419	2011-09-19	3	7.6	7.44	1876040	3.38148e+06	3.3838e+06	0.16	0.00414
16	000419	2011-09-20	3	7.55	7.35	1687160	3.39506e+06	3.39739e+06	0.2	0.00373
16	000419	2011-09-21	3	7.75	7.43	2435858	3.49012e+06	3.49252e+06	0.32	0.00538
16	000419	2011-09-22	3	7.8	7.51	1396201	3.40412e+06	3.40645e+06	0.29	0.00308
16	000419	2011-09-23	3	7.49	7.34	1810487	3.35885e+06	3.36115e+06	0.15	0.004
16	000419	2011-09-26	3	7.46	7.24	1315851	3.29095e+06	3.2932e+06	0.22	0.00291
16	000419	2011-09-27	3	7.49	7.31	802825	3.33169e+06	3.33397e+06	0.18	0.00177
16	000419	2011-09-28	3	7.46	7.29	582940	3.30453e+06	3.30679e+06	0.17	0.00129
16	000419	2011-09-29	3	7.35	7.05	1064537	3.19589e+06	3.19808e+06	0.3	0.00235
16	000419	2011-09-30	3	7.14	7	777270	3.18683e+06	3.18902e+06	0.14	0.00172
17	000420	2010-05-10	1	6.28	5.88	8934231	1.95942e+06	2356544	0.4	0.02841
17	000420	2010-05-11	1	6.44	6.1	7198566	1.92797e+06	2.31872e+06	0.34	0.02289
17	000420	2010-05-12	1	6.26	5.8	7752779	1.8745e+06	2.25441e+06	0.46	0.02465
17	000420	2010-05-13	1	6.26	5.43	12027431	1.9374e+06	2.33007e+06	0.83	0.03824
17	000420	2010-05-14	1	6.18	5.91	6977541	1.89966e+06	2.28468e+06	0.27	0.02219
17	000420	2010-05-17	1	5.95	5.47	8814827	1.76442e+06	2.12202e+06	0.48	0.02803
17	000420	2010-05-19	1	5.73	5.59	5121166	1.75813e+06	2.11446e+06	0.14	0.01628
17	000420	2010-05-20	1	5.78	5.28	7307910	1.68265e+06	2.02368e+06	0.5	0.02324
17	000420	2010-05-21	1	5.4	5.07	7185916	1.69208e+06	2.03503e+06	0.33	0.02285
17	000420	2010-05-24	1	5.65	5.37	8258134	1.77071e+06	2.12959e+06	0.28	0.02626
17	000420	2010-05-25	1	5.62	5.43	4987662	1.74241e+06	2.09555e+06	0.19	0.01586
17	000420	2010-05-26	1	5.82	5.5	9470534	1.78958e+06	2.15228e+06	0.32	0.03011
17	000420	2010-05-27	1	5.9	5.56	8320919	1.8399e+06	2.21281e+06	0.34	0.02646
17	000420	2010-05-28	1	5.94	5.7	8818919	1.8116e+06	2.17876e+06	0.24	0.02804
17	000420	2010-05-31	1	5.82	5.53	5983424	1.74555e+06	2.09933e+06	0.29	0.01902
17	000420	2010-06-01	1	5.6	5.4	4892548	1.75499e+06	2.11068e+06	0.2	0.01556
17	000420	2010-06-02	1	5.69	5.46	3751643	1.78958e+06	2.15228e+06	0.23	0.01193
17	000420	2010-06-03	1	5.86	5.53	7302725	1.79587e+06	2.15985e+06	0.33	0.02322
17	000420	2010-06-04	1	6.22	5.65	11352992	1.86192e+06	2.23928e+06	0.57	0.0361
17	000420	2010-06-08	1	5.94	5.74	4983153	1.86507e+06	2.24307e+06	0.2	0.01584
17	000420	2010-06-09	2	6.1	5.83	6403483	1.89966e+06	2.28468e+06	0.27	0.02036
17	000420	2010-06-10	3	6.04	5.85	4755371	1.84934e+06	2.22415e+06	0.19	0.01512
17	000420	2010-06-11	3	6.1	5.81	7082134	1.89652e+06	2.28089e+06	0.29	0.02252
17	000420	2010-06-17	3	6.23	5.94	9859624	1.93111e+06	2.3225e+06	0.29	0.03135
17	000420	2010-06-18	3	6.15	5.63	8025273	1.81474e+06	2.18255e+06	0.52	0.02552
17	000420	2010-06-21	3	5.94	5.65	3965393	1.85249e+06	2.22794e+06	0.29	0.01261
17	000420	2010-06-22	3	6	5.84	3508340	1.85249e+06	2.22794e+06	0.16	0.01115
17	000420	2010-06-23	3	5.92	5.71	4223612	1.82418e+06	2.19389e+06	0.21	0.01343
17	000420	2010-06-24	3	5.81	5.57	6758086	1.777e+06	2.13715e+06	0.24	0.02149
17	000420	2010-06-25	3	5.67	5.45	3644444	1.74555e+06	2.09933e+06	0.22	0.01159
17	000420	2010-06-28	3	5.58	5.44	2628241	1.72353e+06	2.07285e+06	0.14	0.00836
17	000420	2010-06-29	3	5.52	4.98	5991083	1.56942e+06	1.8875e+06	0.54	0.01905
17	000420	2010-06-30	3	4.99	4.82	3061571	1.54112e+06	1.85346e+06	0.17	0.00973
17	000420	2010-07-01	3	4.97	4.63	4649703	1.46249e+06	1.7589e+06	0.34	0.01478
17	000420	2010-07-02	3	4.77	4.45	6824310	1.49079e+06	1.79294e+06	0.32	0.0217
17	000420	2010-07-05	3	4.72	4.55	2789832	1.46249e+06	1.7589e+06	0.17	0.00887
17	000420	2010-07-06	3	4.85	4.68	3886257	1.49708e+06	1.80051e+06	0.17	0.01236
17	000420	2010-07-07	3	4.86	4.71	3307913	1.51596e+06	1.8232e+06	0.15	0.01052
17	000420	2010-07-08	3	4.91	4.63	3076769	1.48765e+06	1.78916e+06	0.28	0.00978
17	000420	2010-07-09	3	4.95	4.71	4922161	1.54112e+06	1.85346e+06	0.24	0.01565
18	000421	2011-08-08	1	5.94	5.6	3525351	1.99731e+06	1.99757e+06	0.34	0.01003
18	000421	2011-08-09	1	5.66	5.47	2729325	1.98325e+06	1.9835e+06	0.19	0.00776
18	000421	2011-08-10	1	5.78	5.66	2061450	1.99028e+06	1.99053e+06	0.12	0.00586
18	000421	2011-08-11	1	5.78	5.51	1915907	2.03247e+06	2.03273e+06	0.27	0.00545
18	000421	2011-08-12	1	5.88	5.78	2002471	2.05006e+06	2.05032e+06	0.1	0.00569
18	000421	2011-08-15	1	6.01	5.82	2702731	2.10984e+06	2.1101e+06	0.19	0.00769
18	000421	2011-08-16	1	6.02	5.88	1730001	2.07467e+06	2.07494e+06	0.14	0.00492
18	000421	2011-08-17	1	5.95	5.84	1263981	2.07115e+06	2.07142e+06	0.11	0.00359
18	000421	2011-08-18	1	5.9	5.72	1864290	2.02193e+06	2.02218e+06	0.18	0.0053
18	000421	2011-08-19	1	5.72	5.62	1485408	2.00083e+06	2.00108e+06	0.1	0.00422
18	000421	2011-08-22	1	5.78	5.66	1512547	2.01138e+06	2.01163e+06	0.12	0.0043
18	000421	2011-08-23	1	5.82	5.7	1794224	2.04654e+06	2.0468e+06	0.12	0.0051
18	000421	2011-08-24	1	5.92	5.81	2167009	2.04302e+06	2.04328e+06	0.11	0.00616
18	000421	2011-08-25	1	5.94	5.79	2458555	2.0817e+06	2.08197e+06	0.15	0.00699
18	000421	2011-08-26	1	5.96	5.85	1626201	2.08522e+06	2.08549e+06	0.11	0.00462
18	000421	2011-08-29	1	5.97	5.88	1595917	2.0817e+06	2.08197e+06	0.09	0.00454
18	000421	2011-08-30	1	6.02	5.88	1915810	2.06764e+06	2.0679e+06	0.14	0.00545
18	000421	2011-08-31	1	5.92	5.74	1923880	2.05709e+06	2.05735e+06	0.18	0.00547
18	000421	2011-09-01	1	5.89	5.75	1773582	2.04654e+06	2.0468e+06	0.14	0.00504
18	000421	2011-09-02	1	5.87	5.68	1529539	2.06412e+06	2.06439e+06	0.19	0.00435
18	000421	2011-09-05	1	5.8	5.61	1824961	1.9727e+06	1.97295e+06	0.19	0.00519
18	000421	2011-09-06	1	5.65	5.52	1031100	1.96215e+06	1.9624e+06	0.13	0.00293
18	000421	2011-09-07	2	5.75	5.59	1189931	2.00786e+06	2.00812e+06	0.16	0.00338
18	000421	2011-09-08	3	5.73	5.61	789736	1.9727e+06	1.97295e+06	0.12	0.00225
18	000421	2011-09-09	3	5.78	5.61	1293959	2.00083e+06	2.00108e+06	0.17	0.00368
18	000421	2011-09-13	3	5.64	5.53	1349015	1.95863e+06	1.95888e+06	0.11	0.00384
18	000421	2011-09-14	3	5.74	5.58	1374624	2.01138e+06	2.01163e+06	0.16	0.00391
18	000421	2011-09-15	3	5.75	5.67	887384	2.00434e+06	2.0046e+06	0.08	0.00252
18	000421	2011-09-16	3	5.75	5.7	675371	2.01138e+06	2.01163e+06	0.05	0.00192
18	000421	2011-09-19	3	5.69	5.59	621680	1.96566e+06	1.96591e+06	0.1	0.00177
18	000421	2011-09-20	3	5.65	5.54	1134982	1.98325e+06	1.9835e+06	0.11	0.00323
18	000421	2011-09-21	3	5.78	5.59	1985712	2.02544e+06	2.0257e+06	0.19	0.00565
18	000421	2011-09-22	3	5.77	5.59	1427544	1.9727e+06	1.97295e+06	0.18	0.00406
18	000421	2011-09-23	3	5.61	5.5	1026044	1.9516e+06	1.95185e+06	0.11	0.00292
18	000421	2011-09-26	3	5.61	5.47	851114	1.92698e+06	1.92723e+06	0.14	0.00242
18	000421	2011-09-27	3	5.56	5.42	1304826	1.93402e+06	1.93426e+06	0.14	0.00371
18	000421	2011-09-28	3	5.53	5.36	993097	1.89182e+06	1.89206e+06	0.17	0.00282
18	000421	2011-09-29	3	5.4	5.17	1330808	1.82149e+06	1.82172e+06	0.23	0.00378
18	000421	2011-09-30	3	5.25	5.12	620595	1.82852e+06	1.82876e+06	0.13	0.00176
19	000426	2012-04-09	1	13.24	12.79	3628370	4.86691e+06	5.09208e+06	0.45	0.00954
19	000426	2012-04-10	1	13.21	12.38	5318042	5.02673e+06	5.2593e+06	0.83	0.01398
19	000426	2012-04-11	1	13.31	12.85	4721431	5.03814e+06	5.27124e+06	0.46	0.01241
19	000426	2012-04-12	1	13.46	13.07	7239870	5.09522e+06	5.33096e+06	0.39	0.01903
19	000426	2012-04-13	1	13.88	13.35	8253570	5.23982e+06	5.48225e+06	0.53	0.02169
19	000426	2012-04-16	1	13.9	13.5	4839524	5.20557e+06	5.44642e+06	0.4	0.01272
19	000426	2012-04-17	1	14.04	13.64	5847898	5.19035e+06	5.43049e+06	0.4	0.01537
19	000426	2012-04-18	1	14.1	13.66	7752302	5.35398e+06	5.60169e+06	0.44	0.02037
19	000426	2012-04-20	1	14.14	13.8	5674041	5.35017e+06	5.59771e+06	0.34	0.01491
19	000426	2012-04-23	1	13.97	13.22	7862556	5.03814e+06	5.27124e+06	0.75	0.02066
19	000426	2012-04-24	1	13.49	12.65	5611271	4.97345e+06	5.20356e+06	0.84	0.01475
19	000426	2012-04-25	1	14.38	13.15	15318858	5.47194e+06	5.72511e+06	1.23	0.04026
19	000426	2012-04-26	1	15.3	14.6	26350842	5.70025e+06	5.96399e+06	0.7	0.06925
19	000426	2012-04-27	1	15.45	14.76	17557720	5.77636e+06	6.04361e+06	0.69	0.04614
19	000426	2012-05-02	1	16.66	15.11	22889722	6.06175e+06	6342209	1.55	0.06015
19	000426	2012-05-03	1	16.29	15.66	15719454	6.01228e+06	6.29045e+06	0.63	0.04131
19	000426	2012-05-04	1	16.38	15.71	12399597	6.14547e+06	6.4298e+06	0.67	0.03259
19	000426	2012-05-07	1	16.14	15.6	12523223	6.0922e+06	6.37406e+06	0.54	0.03291
19	000426	2012-05-08	1	16.8	15.9	16063575	6.35476e+06	6.64877e+06	0.9	0.04221
19	000426	2012-05-09	2	16.47	15.82	11588352	6.05034e+06	6.33027e+06	0.65	0.03045
19	000426	2012-05-10	3	16.18	15.7	9733894	6.02751e+06	6.30638e+06	0.48	0.02558
19	000426	2012-05-11	3	15.96	15.3	10823560	5.82202e+06	6.09139e+06	0.66	0.02844
19	000426	2012-05-14	3	15.88	15.3	9994183	5.83724e+06	6.10731e+06	0.58	0.02626
19	000426	2012-05-15	3	15.82	14.92	9118426	5.99706e+06	6.27453e+06	0.9	0.02396
19	000426	2012-05-16	3	15.92	15.25	7592323	5.83344e+06	6.10333e+06	0.67	0.01995
19	000426	2012-05-17	3	16.06	15.33	9518028	6.10361e+06	6.386e+06	0.73	0.02501
19	000426	2012-05-18	3	15.98	15.4	8765560	5.97423e+06	6.25064e+06	0.58	0.02304
19	000426	2012-05-21	3	16.87	15.6	15432383	6.20635e+06	6.4935e+06	1.27	0.04056
19	000426	2012-05-22	3	16.57	16.13	10173622	6.27104e+06	6.56118e+06	0.44	0.02674
19	000426	2012-05-23	3	17.22	16.21	16818006	6.38139e+06	6.67664e+06	1.01	0.0442
19	000426	2012-05-24	3	17.05	16.11	13323068	6.16069e+06	6.44572e+06	0.94	0.03501
19	000426	2012-05-25	3	16.58	15.64	9746684	6.05034e+06	6.33027e+06	0.94	0.02561
19	000426	2012-05-28	3	16.3	15.33	9624844	6.17591e+06	6.46165e+06	0.97	0.02529
19	000426	2012-05-29	3	16.67	16.06	11061910	6.27485e+06	6.56516e+06	0.61	0.02907
19	000426	2012-05-30	3	16.49	16.04	8096752	6.11883e+06	6.40193e+06	0.45	0.02128
19	000426	2012-05-31	3	16.04	15.53	9116110	6.01609e+06	6.29443e+06	0.51	0.02396
19	000426	2012-06-01	3	16.18	15.66	6042474	6.0199e+06	6.29841e+06	0.52	0.01588
19	000426	2012-06-04	3	15.59	15.11	7824651	5.76875e+06	6035649	0.48	0.02056
19	000426	2012-06-05	3	15.39	15.02	5399030	5.71928e+06	5.98389e+06	0.37	0.01419
19	000426	2012-06-06	3	15.45	15.05	5669746	5.78778e+06	6.05556e+06	0.4	0.0149
19	000426	2012-06-07	3	15.55	14.71	7192985	5.68884e+06	5.95204e+06	0.84	0.0189
19	000426	2012-06-08	3	15.26	14.73	6046298	5.63176e+06	5.89232e+06	0.53	0.01589
20	000428	2011-08-08	1	5.54	5.11	4507424	3.7456e+06	3.7456e+06	0.43	0.00627
20	000428	2011-08-09	1	5.19	4.92	4683826	3.68809e+06	3.68809e+06	0.27	0.00652
20	000428	2011-08-10	1	5.35	5.2	4083703	3.77436e+06	3.77436e+06	0.15	0.00568
20	000428	2011-08-11	1	5.47	5.11	4163482	3.91815e+06	3.91815e+06	0.36	0.00579
20	000428	2011-08-12	1	5.58	5.41	4457599	3.9469e+06	3.9469e+06	0.17	0.0062
20	000428	2011-08-15	1	5.64	5.5	3330027	4.03317e+06	4.03317e+06	0.14	0.00463
20	000428	2011-08-16	1	5.64	5.5	2649261	3.96847e+06	3.96847e+06	0.14	0.00369
20	000428	2011-08-17	1	5.58	5.5	1576825	3.98285e+06	3.98285e+06	0.08	0.00219
20	000428	2011-08-18	1	5.62	5.43	2384544	3.90377e+06	3.90377e+06	0.19	0.00332
20	000428	2011-08-19	1	5.43	5.28	2167048	3.88939e+06	3.88939e+06	0.15	0.00301
20	000428	2011-08-22	1	5.48	5.31	2182118	3.83906e+06	3.83906e+06	0.17	0.00304
20	000428	2011-08-23	1	5.41	5.34	1663596	3.8822e+06	3.8822e+06	0.07	0.00231
20	000428	2011-08-24	1	5.47	5.38	2650214	3.87501e+06	3.87501e+06	0.09	0.00369
20	000428	2011-08-25	1	5.54	5.37	3328438	3.96847e+06	3.96847e+06	0.17	0.00463
20	000428	2011-08-26	1	5.64	5.5	3413076	4.04036e+06	4.04036e+06	0.14	0.00475
20	000428	2011-08-29	1	5.68	5.5	3203677	4.00442e+06	4.00442e+06	0.18	0.00446
20	000428	2011-08-30	1	5.76	5.61	6268106	4.06193e+06	4.06193e+06	0.15	0.00872
20	000428	2011-08-31	1	5.69	5.52	3016294	4.03317e+06	4.03317e+06	0.17	0.0042
20	000428	2011-09-01	1	5.97	5.59	11096557	4.24885e+06	4.24885e+06	0.38	0.01543
20	000428	2011-09-02	1	5.99	5.78	9167540	4.24166e+06	4.24166e+06	0.21	0.01275
20	000428	2011-09-05	2	5.88	5.61	5271836	4.04036e+06	4.04036e+06	0.27	0.00733
20	000428	2011-09-06	3	5.63	5.5	3167668	4.03317e+06	4.03317e+06	0.13	0.00441
20	000428	2011-09-07	3	6.07	5.6	11509346	4.32793e+06	4.32793e+06	0.47	0.01601
20	000428	2011-09-08	3	6.04	5.92	9081421	4.2848e+06	4.2848e+06	0.12	0.01263
20	000428	2011-09-09	3	6.09	5.8	6100912	4.27761e+06	4.27761e+06	0.29	0.00849
20	000428	2011-09-13	3	5.93	5.79	4544866	4.24166e+06	4.24166e+06	0.14	0.00632
20	000428	2011-09-14	3	6.05	5.85	6262247	4.34231e+06	4.34231e+06	0.2	0.00871
20	000428	2011-09-15	3	6.1	5.9	7454819	4.25604e+06	4.25604e+06	0.2	0.01037
20	000428	2011-09-16	3	6.01	5.82	5216530	4.18415e+06	4.18415e+06	0.19	0.00726
20	000428	2011-09-19	3	5.88	5.75	4401286	4.21291e+06	4.21291e+06	0.13	0.00612
20	000428	2011-09-20	3	5.89	5.67	3884326	4.16258e+06	4.16258e+06	0.22	0.0054
20	000428	2011-09-21	3	6.04	5.76	7862761	4.32793e+06	4.32793e+06	0.28	0.01094
20	000428	2011-09-22	3	6.07	5.8	6794933	4.18415e+06	4.18415e+06	0.27	0.00945
20	000428	2011-09-23	3	5.78	5.54	5906338	4.03317e+06	4.03317e+06	0.24	0.00822
20	000428	2011-09-26	3	5.7	5.55	2278249	4.0188e+06	4.0188e+06	0.15	0.00317
20	000428	2011-09-27	3	5.69	5.55	2370764	4.04036e+06	4.04036e+06	0.14	0.0033
20	000428	2011-09-28	3	5.7	5.44	3281402	3.91096e+06	3.91096e+06	0.26	0.00456
20	000428	2011-09-29	3	5.45	5.15	3338016	3.71685e+06	3.71685e+06	0.3	0.00464
20	000428	2011-09-30	3	5.28	5.17	2036920	3.73123e+06	3.73123e+06	0.11	0.00283
21	000429	2010-04-28	1	5.42	5.3	4347250	2.50773e+06	4.88702e+06	0.12	0.00533
21	000429	2010-04-29	1	5.45	5.33	3844463	2.48908e+06	4.85068e+06	0.12	0.00472
21	000429	2010-04-30	1	5.39	5.24	4658206	2.48442e+06	4.8416e+06	0.15	0.00572
21	000429	2010-05-04	1	5.33	5.23	2766640	2.47976e+06	4.83252e+06	0.1	0.0034
21	000429	2010-05-05	1	5.52	5.34	9648708	2.57298e+06	5.01419e+06	0.18	0.01184
21	000429	2010-05-06	1	5.62	5.31	9792702	2.47976e+06	4.83252e+06	0.31	0.01202
21	000429	2010-05-07	1	5.42	5.24	7741641	2.47976e+06	4.83252e+06	0.18	0.0095
21	000429	2010-05-10	1	5.42	5.21	5536974	2.48908e+06	4.85068e+06	0.21	0.00679
21	000429	2010-05-11	1	5.46	5.22	7195392	2.44247e+06	4759847	0.24	0.00883
21	000429	2010-05-12	1	5.25	5.02	6700175	2.37255e+06	4.62359e+06	0.23	0.00822
21	000429	2010-05-13	1	5.17	5	5944081	2.39586e+06	4.66901e+06	0.17	0.00729
21	000429	2010-05-14	1	5.24	5.09	7327446	2.43781e+06	4.75076e+06	0.15	0.00899
21	000429	2010-05-17	1	5.2	4.83	5929431	2.27467e+06	4.43283e+06	0.37	0.00728
21	000429	2010-05-18	1	4.95	4.71	5850933	2.29797e+06	4478253	0.24	0.00718
21	000429	2010-05-19	1	4.93	4.8	3867446	2.27001e+06	4.42375e+06	0.13	0.00475
21	000429	2010-05-20	1	4.9	4.75	3248919	2.22805e+06	4.342e+06	0.15	0.00399
21	000429	2010-05-21	1	4.81	4.62	3957786	2.23738e+06	4.36017e+06	0.19	0.00486
21	000429	2010-05-24	1	4.97	4.8	6277348	2.3073e+06	4.49642e+06	0.17	0.0077
21	000429	2010-05-25	1	4.94	4.84	5595359	2.30263e+06	4.48734e+06	0.1	0.00687
21	000429	2010-05-26	1	4.98	4.9	5797282	2.31662e+06	4.51459e+06	0.08	0.00711
21	000429	2010-05-28	2	5.05	4.98	6512993	2.33992e+06	4.56001e+06	0.07	0.00799
21	000429	2010-05-31	3	5.02	4.83	4208783	2.26068e+06	4.40558e+06	0.19	0.00516
21	000429	2010-06-01	3	4.86	4.69	3649506	2.22339e+06	4.33291e+06	0.17	0.00448
21	000429	2010-06-02	3	4.8	4.68	2448332	2.23272e+06	4.35108e+06	0.12	0.003
21	000429	2010-06-03	3	4.85	4.76	2853771	2.21873e+06	4.32383e+06	0.09	0.0035
21	000429	2010-06-04	3	4.78	4.66	3718753	2.21873e+06	4.32383e+06	0.12	0.00456
21	000429	2010-06-07	3	4.72	4.64	2593460	2.17678e+06	4.24208e+06	0.08	0.00318
21	000429	2010-06-08	3	4.72	4.65	2402270	2.20009e+06	4.2875e+06	0.07	0.00295
21	000429	2010-06-09	3	4.87	4.71	6035636	2.26068e+06	4.40558e+06	0.16	0.00741
21	000429	2010-06-10	3	4.89	4.81	3880197	2.2467e+06	4.37833e+06	0.08	0.00476
21	000429	2010-06-11	3	4.88	4.81	2675634	2.2467e+06	4.37833e+06	0.07	0.00328
21	000429	2010-06-17	3	4.89	4.82	3755664	2.25602e+06	4.3965e+06	0.07	0.00461
21	000429	2010-06-18	3	4.85	4.72	2546820	2.20009e+06	4.2875e+06	0.13	0.00313
21	000429	2010-06-21	3	4.86	4.71	2960405	2.26068e+06	4.40558e+06	0.15	0.00363
21	000429	2010-06-22	3	4.91	4.82	2922591	2.27467e+06	4.43283e+06	0.09	0.00359
21	000429	2010-06-23	3	4.97	4.81	3613506	2.28865e+06	4.46009e+06	0.16	0.00443
21	000429	2010-06-24	3	4.94	4.83	2748114	2.27933e+06	4.44192e+06	0.11	0.00337
21	000429	2010-06-25	3	4.91	4.75	3110431	2.24204e+06	4.36925e+06	0.16	0.00382
21	000429	2010-06-28	3	4.85	4.72	4233685	2.24204e+06	4.36925e+06	0.13	0.0052
22	000430	2011-08-08	1	8.86	8.45	2510212	1.41241e+06	2.71106e+06	0.41	0.01502
22	000430	2011-08-09	1	8.4	8.03	2636339	1.37898e+06	2.64689e+06	0.37	0.01577
22	000430	2011-08-10	1	8.58	8.33	1434870	1.39236e+06	2.67256e+06	0.25	0.00858
22	000430	2011-08-11	1	8.75	8.08	4059979	1.46256e+06	2.80731e+06	0.67	0.02429
22	000430	2011-08-12	1	9.19	8.84	6169948	1.52942e+06	2.93564e+06	0.35	0.03691
22	000430	2011-08-15	1	9.29	8.8	3067873	1.53109e+06	2.93885e+06	0.49	0.01835
22	000430	2011-08-16	1	9.33	9.1	3530129	1.53109e+06	2.93885e+06	0.23	0.02112
22	000430	2011-08-17	1	9.57	9.08	6216323	1.57956e+06	3.03189e+06	0.49	0.03719
22	000430	2011-08-18	1	9.63	9.07	7271175	1.52273e+06	2.92281e+06	0.56	0.0435
22	000430	2011-08-19	1	9.35	8.85	5693852	1.55951e+06	2.99339e+06	0.5	0.03406
22	000430	2011-08-22	1	9.6	9.28	5077606	1.56452e+06	3.00302e+06	0.32	0.03038
22	000430	2011-08-23	1	9.49	9.27	3783948	1.58291e+06	3.03831e+06	0.22	0.02264
22	000430	2011-08-24	1	9.56	9.41	4055099	1.57789e+06	3.02868e+06	0.15	0.02426
22	000430	2011-08-25	1	9.78	9.45	6466807	1.61634e+06	3.10248e+06	0.33	0.03869
22	000430	2011-08-26	1	10.08	9.61	6649161	1668153	3.20193e+06	0.47	0.03978
22	000430	2011-08-29	1	10.13	9.85	6756750	1.64642e+06	3.16023e+06	0.28	0.04042
22	000430	2011-08-30	1	10.08	9.56	6571398	1.60296e+06	3.07681e+06	0.52	0.03931
22	000430	2011-08-31	1	9.76	9.54	4085793	1.60631e+06	3.08323e+06	0.22	0.02444
22	000430	2011-09-01	1	9.95	9.6	6419404	1.63138e+06	3.13135e+06	0.35	0.03841
22	000430	2011-09-02	1	9.76	9.38	3443572	1.57956e+06	3.03189e+06	0.38	0.0206
22	000430	2011-09-05	2	9.38	9.17	3312760	1.53276e+06	2.94206e+06	0.21	0.01982
22	000430	2011-09-06	3	9.4	9.04	4214916	1.55131e+06	2.97414e+06	0.36	0.02519
22	000430	2011-09-07	3	9.69	9.25	4089506	1.6149e+06	3.09606e+06	0.44	0.02444
22	000430	2011-09-08	3	9.85	9.65	3945316	1.62662e+06	3.11852e+06	0.2	0.02358
22	000430	2011-09-09	3	9.88	9.55	3205761	1.60654e+06	3.08002e+06	0.33	0.01916
22	000430	2011-09-13	3	9.7	9.29	2019038	1.60654e+06	3.08002e+06	0.41	0.01206
22	000430	2011-09-14	3	9.7	9.47	4350382	1.61825e+06	3.10248e+06	0.23	0.026
22	000430	2011-09-15	3	9.83	9.58	3040988	1.60821e+06	3.08323e+06	0.25	0.01817
22	000430	2011-09-16	3	9.84	9.4	4300327	1.63331e+06	3.13135e+06	0.44	0.0257
22	000430	2011-09-19	3	9.98	9.59	4017063	1.63666e+06	3.13777e+06	0.39	0.024
22	000430	2011-09-20	3	10.27	9.7	13175765	1.69356e+06	3.24685e+06	0.57	0.07873
22	000430	2011-09-21	3	10.24	9.9	8467457	1.71029e+06	3.27894e+06	0.34	0.0506
22	000430	2011-09-22	3	10.3	9.71	6327615	1.62494e+06	3.11531e+06	0.59	0.03781
22	000430	2011-09-23	3	9.75	9.3	5094282	1.58478e+06	3.03831e+06	0.45	0.03044
22	000430	2011-09-26	3	9.62	9.4	2920232	1.57976e+06	3.02868e+06	0.22	0.01745
22	000430	2011-09-27	3	9.58	8.97	6351597	1.50947e+06	2.89393e+06	0.61	0.03795
22	000430	2011-09-28	3	9.16	8.71	2847311	1.476e+06	2.82977e+06	0.45	0.01701
22	000430	2011-09-29	3	8.93	8.54	3646767	1.43919e+06	2.75918e+06	0.39	0.02179
22	000430	2011-09-30	3	8.86	8.6	2565546	1.47433e+06	2.82656e+06	0.26	0.01533
23	000507	2010-04-28	1	12.3	11.72	7582004	3.6874e+06	4.19517e+06	0.58	0.025
23	000507	2010-04-29	1	12.35	11.66	10325920	3.53578e+06	4.02267e+06	0.69	0.03405
23	000507	2010-04-30	1	11.44	10.49	12015542	3.18099e+06	3.61902e+06	0.95	0.03962
23	000507	2010-05-04	1	10.58	9.95	6397412	3.13854e+06	3.57072e+06	0.63	0.0211
23	000507	2010-05-05	1	10.52	10	8875477	3.14764e+06	3.58107e+06	0.52	0.02927
23	000507	2010-05-06	1	10.65	10.22	6953725	3.11428e+06	3.54312e+06	0.43	0.02293
23	000507	2010-05-07	1	10.34	10.05	4822611	3.06879e+06	3.49137e+06	0.29	0.0159
23	000507	2010-05-10	1	10.37	9.32	5739838	2.93537e+06	3.33958e+06	1.05	0.01893
23	000507	2010-05-11	1	10.3	9.35	4925105	2.86562e+06	3.26023e+06	0.95	0.01624
23	000507	2010-05-12	1	9.54	9.1	5417286	2.8353e+06	3.22573e+06	0.44	0.01786
23	000507	2010-05-13	1	9.7	9.28	3850157	2.9293e+06	3.33268e+06	0.42	0.0127
23	000507	2010-05-14	1	9.8	9.27	5754638	2.85046e+06	3.24298e+06	0.53	0.01898
23	000507	2010-05-17	1	9.29	8.85	5734682	2.7049e+06	3.07738e+06	0.44	0.01891
23	000507	2010-05-18	1	9.3	8.92	4567994	2.78375e+06	3.16708e+06	0.38	0.01506
23	000507	2010-05-19	1	9.32	9	3353777	2.74433e+06	3.12223e+06	0.32	0.01106
23	000507	2010-05-20	1	9.25	8.79	3519345	2.66852e+06	3.03598e+06	0.46	0.01161
23	000507	2010-05-21	1	9.09	8.4	4537940	2.74736e+06	3.12568e+06	0.69	0.01496
23	000507	2010-05-24	1	9.9	9.15	7219932	2.98085e+06	3.39132e+06	0.75	0.02381
23	000507	2010-05-25	1	10.26	9.48	23023017	3.01724e+06	3.43272e+06	0.78	0.07592
23	000507	2010-05-26	1	10.14	9.7	10276004	3.02027e+06	3.43617e+06	0.44	0.03389
23	000507	2010-05-27	1	10.19	9.82	8592179	3.09002e+06	3.51552e+06	0.37	0.02833
23	000507	2010-05-28	2	10.5	10.01	7842571	3.04757e+06	3.46722e+06	0.49	0.02586
23	000507	2010-05-31	3	10.15	9.6	5718637	2.91111e+06	3.31198e+06	0.55	0.01886
23	000507	2010-06-01	3	10.25	9.61	11721151	3.0506e+06	3.47067e+06	0.64	0.03865
23	000507	2010-06-02	3	10.15	9.82	5783877	3.07486e+06	3.49827e+06	0.33	0.01907
23	000507	2010-06-03	3	10.37	9.97	8041756	3.02937e+06	3.44652e+06	0.4	0.02652
23	000507	2010-06-04	3	10.06	9.74	5826733	2.98085e+06	3.39132e+06	0.32	0.01921
23	000507	2010-06-07	3	9.78	9.32	5983948	2.85046e+06	3.24298e+06	0.46	0.01973
23	000507	2010-06-08	3	9.55	9.22	6490141	2.82014e+06	3.20848e+06	0.33	0.0214
23	000507	2010-06-09	3	9.63	9.36	7504871	2.91111e+06	3.31198e+06	0.27	0.02475
23	000507	2010-06-10	3	9.74	9.46	5078571	2.88078e+06	3.27748e+06	0.28	0.01675
23	000507	2010-06-11	3	9.65	9.42	3630345	2.88988e+06	3.28783e+06	0.23	0.01197
23	000507	2010-06-17	3	9.85	9.54	5368805	2.9475e+06	3.35337e+06	0.31	0.0177
23	000507	2010-06-18	3	9.81	9.35	5142063	2.85046e+06	3.24298e+06	0.46	0.01696
23	000507	2010-06-21	3	9.83	9.27	4664183	2.95356e+06	3.36027e+06	0.56	0.01538
23	000507	2010-06-22	3	9.84	9.61	3730160	2.95053e+06	3.35682e+06	0.23	0.0123
23	000507	2010-06-23	3	9.8	9.53	2991681	2.91717e+06	3.31888e+06	0.27	0.00987
23	000507	2010-06-24	3	9.67	9.38	3275179	2.88988e+06	3.28783e+06	0.29	0.0108
23	000507	2010-06-25	3	9.51	9.32	2685562	2.86259e+06	3.25678e+06	0.19	0.00886
23	000507	2010-06-28	3	9.49	9.23	2355685	2.80497e+06	3.19123e+06	0.26	0.00777
24	000510	2011-05-10	1	8.08	7.9	5483735	4.87897e+06	4.87955e+06	0.18	0.009
24	000510	2011-05-11	1	8.04	7.85	5545458	4.79979e+06	4.80036e+06	0.19	0.0091
24	000510	2011-05-12	1	8.14	7.73	12124284	4.89115e+06	4.89173e+06	0.41	0.0199
24	000510	2011-05-13	1	8.12	7.95	6960325	4.93379e+06	4.93438e+06	0.17	0.01143
24	000510	2011-05-16	1	8.15	7.98	4542468	4.87288e+06	4.87346e+06	0.17	0.00746
24	000510	2011-05-17	1	8.09	7.85	5885450	4.79979e+06	4.80036e+06	0.24	0.00966
24	000510	2011-05-18	1	8.1	7.8	6885878	4.90333e+06	4.90392e+06	0.3	0.0113
24	000510	2011-05-19	1	8.12	7.97	5294324	4.89724e+06	4.89783e+06	0.15	0.00869
24	000510	2011-05-20	1	8.11	7.92	5488411	4.88506e+06	4.88564e+06	0.19	0.00901
24	000510	2011-05-23	1	8.03	7.6	7635515	4.64142e+06	4.64197e+06	0.43	0.01254
24	000510	2011-05-24	1	7.69	7.33	6467674	4.55005e+06	4.55059e+06	0.36	0.01062
24	000510	2011-05-25	1	7.58	7.36	4353601	4.50741e+06	4.50795e+06	0.22	0.00715
24	000510	2011-05-26	1	7.68	7.42	7242379	4.67796e+06	4.67852e+06	0.26	0.01189
24	000510	2011-05-27	1	7.67	7.29	6620968	4.47087e+06	4.4714e+06	0.38	0.01087
24	000510	2011-05-30	1	7.39	7.08	3357810	4.37341e+06	4.37393e+06	0.31	0.00551
24	000510	2011-05-31	1	7.35	7.17	2995994	4.46477e+06	4.46531e+06	0.18	0.00492
24	000510	2011-06-01	1	7.45	7.29	2625782	4.50132e+06	4.50186e+06	0.16	0.00431
24	000510	2011-06-02	1	7.33	7.1	3654607	4.38559e+06	4.38611e+06	0.23	0.006
24	000510	2011-06-03	1	7.92	7.51	10373871	4.82415e+06	4.82472e+06	0.41	0.01703
24	000510	2011-06-07	1	8.12	7.77	18948747	4.89115e+06	4.89173e+06	0.35	0.03111
24	000510	2011-06-08	1	8.34	7.95	18689103	4.90333e+06	4.90392e+06	0.39	0.03068
24	000510	2011-06-09	1	8.2	7.87	14128636	4.8607e+06	4.86127e+06	0.33	0.0232
24	000510	2011-06-10	2	8.34	7.92	16776647	4.9947e+06	4.99529e+06	0.42	0.02754
24	000510	2011-06-13	3	8.4	8.07	14885322	4.98252e+06	4.98311e+06	0.33	0.02444
24	000510	2011-06-14	3	9	9	19308581	5.48199e+06	5.48264e+06	0	0.0317
24	000510	2011-06-15	3	9.68	9.11	104428075	5.71954e+06	5.72022e+06	0.57	0.17144
24	000510	2011-06-16	3	9.63	8.87	63614825	5.48199e+06	5.48264e+06	0.76	0.10444
24	000510	2011-06-17	3	9.1	8.42	45032224	5.1348e+06	5.13541e+06	0.68	0.07393
24	000510	2011-06-20	3	8.25	7.91	30883689	4.91552e+06	4.9161e+06	0.34	0.0507
24	000510	2011-06-21	3	8.88	7.96	49629733	5.4089e+06	5.40954e+06	0.92	0.08148
24	000510	2011-06-22	3	9.08	8.68	47342478	5.34798e+06	5.34862e+06	0.4	0.07772
24	000510	2011-06-23	3	9.17	8.62	38282336	5.39671e+06	5.39735e+06	0.55	0.06285
24	000510	2011-06-24	3	9.26	8.65	46495986	5.42108e+06	5.42172e+06	0.61	0.07633
24	000510	2011-06-27	3	9.26	8.85	37568630	5.5429e+06	5.54356e+06	0.41	0.06168
24	000510	2011-06-28	3	9.1	8.82	24872144	5.42108e+06	5.42172e+06	0.28	0.04083
24	000510	2011-06-29	3	9.26	8.78	29235281	5.37844e+06	5.37908e+06	0.48	0.048
24	000510	2011-06-30	3	9.09	8.71	21571771	5.42109e+06	5.42172e+06	0.38	0.03542
24	000510	2011-07-01	3	9.2	8.8	27310450	5.49419e+06	5.49482e+06	0.4	0.04484
24	000510	2011-07-05	3	9.36	9.14	27922322	5.66474e+06	5.66539e+06	0.22	0.07192
24	000510	2011-07-06	3	9.39	9.08	26983794	5.56728e+06	5.56793e+06	0.31	0.04584
24	000510	2011-07-07	3	9.34	9.02	30890366	5.60383e+06	5.60448e+06	0.32	0.0443
24	000510	2011-07-08	3	9.46	9.08	32567765	5.70738e+06	5.70804e+06	0.38	0.05071
25	000513	2010-04-28	1	49.1	45.67	717458	8.68802e+06	8.98432e+06	3.43	0.05347
25	000513	2010-04-29	1	48.9	46.34	648904	8.28116e+06	8.56359e+06	2.56	0.00224
25	000513	2010-04-30	1	46.49	44.02	606363	7.97023e+06	8.24206e+06	2.47	0.00209
25	000513	2010-05-04	1	45.96	44.01	648792	7.99511e+06	8.26778e+06	1.95	0.00224
25	000513	2010-05-05	1	47.26	44.2	452013	8.31669e+06	8.60033e+06	3.06	0.00156
25	000513	2010-05-06	1	48.5	45.5	410708	8.13724e+06	8.41477e+06	3	0.00142
25	000513	2010-05-07	1	46.88	44.48	478425	7.99511e+06	8.26778e+06	2.4	0.00165
25	000513	2010-05-10	1	45.52	42.05	384935	7.88851e+06	8.15755e+06	3.47	0.00133
25	000513	2010-05-11	1	45.5	43	455519	7.65931e+06	7.92054e+06	2.5	0.00157
25	000513	2010-05-12	1	43	41.37	688838	7.37682e+06	7.62841e+06	1.63	0.00238
25	000513	2010-05-13	1	44.9	41.51	486045	7.90627e+06	8.17592e+06	3.39	0.00168
25	000513	2010-05-14	1	48	43.55	643608	8.34867e+06	8.6334e+06	4.45	0.00222
25	000513	2010-05-17	1	47	45	537765	8.04841e+06	8.3229e+06	2	0.00186
25	000513	2010-05-18	1	47	43.4	754857	8.29359e+06	8.57645e+06	3.6	0.00261
25	000513	2010-05-19	1	46.9	45	669357	8.17633e+06	8.45519e+06	1.9	0.00231
25	000513	2010-05-20	1	45.83	43.83	705188	7.81744e+06	8.08405e+06	2	0.00243
25	000513	2010-05-21	1	44	42.3	887450	7.69307e+06	7.95544e+06	1.7	0.00306
25	000513	2010-05-24	1	45.4	42.8	686716	7.99511e+06	8.26778e+06	2.6	0.00237
25	000513	2010-05-25	1	45.48	43.99	404174	7.9045e+06	8.17408e+06	1.49	0.0014
25	000513	2010-05-26	1	45.3	44.06	221793	7.86719e+06	8.1355e+06	1.24	0.00077
25	000513	2010-05-27	1	45.68	43.5	516069	8.11592e+06	8.39272e+06	2.18	0.00178
25	000513	2010-05-28	2	46.98	45	754054	8.26517e+06	8.54705e+06	1.98	0.0026
25	000513	2010-05-31	3	47.3	45.4	667147	8.07506e+06	8.35046e+06	1.9	0.0023
25	000513	2010-06-01	3	45	43.12	422346	7.79257e+06	8.05833e+06	1.88	0.00146
25	000513	2010-06-02	3	44.23	41.2	1848799	7.64865e+06	7.90951e+06	3.03	0.00638
25	000513	2010-06-03	3	43.3	42.32	531725	7.60957e+06	7.86909e+06	0.98	0.00184
25	000513	2010-06-04	3	43.7	42.01	262655	7.71084e+06	7.97382e+06	1.69	0.00091
25	000513	2010-06-07	3	43.6	42	245919	7.71617e+06	7.97933e+06	1.6	0.00085
25	000513	2010-06-08	3	43.99	42.32	202982	7.69307e+06	7.95544e+06	1.67	0.0007
25	000513	2010-06-09	3	44.04	43.1	320807	7.80856e+06	8.07487e+06	0.94	0.00111
25	000513	2010-06-10	3	44.2	43.14	488752	7.67353e+06	7.93523e+06	1.06	0.00169
25	000513	2010-06-11	3	43.59	42.33	509948	7.54738e+06	7.80479e+06	1.26	0.00176
25	000513	2010-06-17	3	42.97	40.48	1868306	7.26666e+06	7.5145e+06	2.49	0.00645
25	000513	2010-06-18	3	40.5	38.6	1571770	6.92909e+06	7.16541e+06	1.9	0.00543
25	000513	2010-06-21	3	40.19	38.16	940955	7.04991e+06	7.29035e+06	2.03	0.00325
25	000513	2010-06-22	3	39.7	38.62	308290	6.89001e+06	7.12499e+06	1.08	0.00106
25	000513	2010-06-23	3	39.29	38.5	305658	6.94508e+06	7.18195e+06	0.79	0.00106
25	000513	2010-06-24	3	39.17	38.88	237725	6.9362e+06	7.17276e+06	0.29	0.00082
25	000513	2010-06-25	3	39.04	36.77	2054162	6.54711e+06	6.7704e+06	2.27	0.00709
25	000513	2010-06-28	3	37.2	35.72	584332	6.54711e+06	6.7704e+06	1.48	0.00202
26	000514	2011-10-10	1	5.8	5.59	1145969	3.93295e+06	3.93295e+06	0.21	0.00164
26	000514	2011-10-11	1	5.77	5.55	960969	3.92598e+06	3.92598e+06	0.22	0.00138
26	000514	2011-10-12	1	5.88	5.58	2168967	4.04452e+06	4.04452e+06	0.3	0.00311
26	000514	2011-10-13	1	5.91	5.76	1378306	4.07939e+06	4.07939e+06	0.15	0.00198
26	000514	2011-10-14	1	5.85	5.77	1070556	4.05847e+06	4.05847e+06	0.08	0.00154
26	000514	2011-10-17	1	5.85	5.76	873756	4.04452e+06	4.04452e+06	0.09	0.00125
26	000514	2011-10-18	1	5.76	5.58	1157779	3.89808e+06	3.89808e+06	0.18	0.00166
26	000514	2011-10-19	1	5.69	5.5	1160190	3.87019e+06	3.87019e+06	0.19	0.00166
26	000514	2011-10-20	1	5.55	5.3	1113707	3.73072e+06	3.73072e+06	0.25	0.0016
26	000514	2011-10-21	1	5.56	5.28	1462270	3.74467e+06	3.74467e+06	0.28	0.0021
26	000514	2011-10-24	1	5.42	5.21	1794413	3.76559e+06	3.76559e+06	0.21	0.00257
26	000514	2011-10-25	1	5.55	5.35	2073477	3.86322e+06	3.86322e+06	0.2	0.00297
26	000514	2011-10-26	1	5.72	5.46	3042747	3.90506e+06	3.90506e+06	0.26	0.00436
26	000514	2011-10-27	1	5.66	5.55	2039968	3.91203e+06	3.91203e+06	0.11	0.00293
26	000514	2011-10-28	1	5.95	5.66	3581901	4.0236e+06	4.0236e+06	0.29	0.00514
26	000514	2011-10-31	1	5.76	5.68	1955809	3.97479e+06	3.97479e+06	0.08	0.0028
26	000514	2011-11-01	1	5.72	5.58	1559844	3.93295e+06	3.93295e+06	0.14	0.00224
26	000514	2011-11-02	1	5.72	5.5	1774306	3.97479e+06	3.97479e+06	0.22	0.00254
26	000514	2011-11-03	1	5.83	5.68	2543483	4.00966e+06	4.00966e+06	0.15	0.00365
26	000514	2011-11-04	2	5.87	5.75	2460099	4.05847e+06	4.05847e+06	0.12	0.00353
26	000514	2011-11-07	3	5.8	5.68	1975718	3.97479e+06	3.97479e+06	0.12	0.00283
26	000514	2011-11-08	3	5.71	5.57	2115371	3.90506e+06	3.90506e+06	0.14	0.00303
26	000514	2011-11-09	3	5.87	5.55	5220377	4.09334e+06	4.09334e+06	0.32	0.00749
26	000514	2011-11-10	3	5.8	5.62	3370710	3.919e+06	3.919e+06	0.18	0.00483
26	000514	2011-11-11	3	5.67	5.55	1593872	3.88414e+06	3.88414e+06	0.12	0.00229
26	000514	2011-11-14	3	5.73	5.61	1828142	3.98176e+06	3.98176e+06	0.12	0.00262
26	000514	2011-11-15	3	5.77	5.67	1840116	4.0236e+06	4.0236e+06	0.1	0.00264
26	000514	2011-11-16	3	5.82	5.58	2230301	3.89808e+06	3.89808e+06	0.24	0.0032
26	000514	2011-11-17	3	5.64	5.55	1056828	3.88414e+06	3.88414e+06	0.09	0.00152
26	000514	2011-11-18	3	5.55	5.39	1533655	3.76559e+06	3.76559e+06	0.16	0.0022
26	000514	2011-11-21	3	5.44	5.36	630487	3.77954e+06	3.77954e+06	0.08	0.0009
26	000514	2011-11-22	3	5.44	5.34	753744	3.77256e+06	3.77256e+06	0.1	0.00108
26	000514	2011-11-23	3	5.42	5.36	686445	3.74467e+06	3.74467e+06	0.06	0.00098
26	000514	2011-11-24	3	5.44	5.27	837130	3.72375e+06	3.72375e+06	0.17	0.0012
26	000514	2011-11-25	3	5.4	5.27	1028237	3.7098e+06	3.7098e+06	0.13	0.00147
26	000514	2011-11-28	3	5.39	5.32	1295285	3.73072e+06	3.73072e+06	0.07	0.00186
26	000514	2011-11-29	3	5.51	5.33	2422638	3.83532e+06	3.83532e+06	0.18	0.00347
26	000514	2011-11-30	3	5.55	5.31	3096443	3.82138e+06	3.82138e+06	0.24	0.00444
26	000514	2011-12-01	3	5.95	5.61	7933729	4.05847e+06	4.05847e+06	0.34	0.01138
26	000514	2011-12-02	3	6.4	5.6	8999093	3.92598e+06	3.92598e+06	0.8	0.01291
26	000514	2011-12-05	3	5.64	5.36	2509317	3.75862e+06	3.75862e+06	0.28	0.0036
26	000514	2011-12-06	3	5.5	5.35	1698842	3800456	3800456	0.15	0.00244
26	000514	2011-12-07	3	5.51	5.25	2975003	3.66099e+06	3.66099e+06	0.26	0.00427
26	000514	2011-12-08	3	5.24	5.12	2470819	3.59823e+06	3.59823e+06	0.12	0.00354
26	000514	2011-12-09	3	5.22	5.1	1233261	3.59126e+06	3.59126e+06	0.12	0.00177
27	000516	2008-08-22	1	7.34	6.9	1589121	703584	1.06376e+06	0.44	0.01622
27	000516	2008-08-25	1	7.9	7.11	3187329	749641	1.13339e+06	0.79	0.03253
27	000516	2008-08-26	1	7.49	6.9	1967340	681046	1.02968e+06	0.59	0.02008
27	000516	2008-08-27	1	7.04	6.67	620850	682026	1.03116e+06	0.37	0.00634
27	000516	2008-08-28	1	6.95	6.65	1133971	657528	994124	0.3	0.01157
27	000516	2008-08-29	1	7.01	6.68	640097	674187	1.01931e+06	0.33	0.00653
27	000516	2008-09-01	1	6.94	6.65	528501	654588	989679	0.29	0.00539
27	000516	2008-09-03	1	6.85	6.45	660599	657528	994124	0.4	0.00674
27	000516	2008-09-04	1	6.87	6.61	363827	666347	1.00746e+06	0.26	0.00371
27	000516	2008-09-05	1	6.81	6.51	520506	656548	992642	0.3	0.00531
27	000516	2008-09-08	1	6.6	6.22	531988	609512	921527	0.38	0.00543
27	000516	2008-09-09	1	6.54	6.2	230555	609512	921527	0.34	0.00235
27	000516	2008-09-10	1	6.4	6.18	360716	619311	936343	0.22	0.00368
27	000516	2008-09-11	1	6.38	6.2	277358	612452	925972	0.18	0.00283
27	000516	2008-09-12	1	6.31	6.2	209881	615391	930417	0.11	0.00214
27	000516	2008-09-16	1	6.3	5.96	334700	586974	887452	0.34	0.00342
27	000516	2008-09-17	1	6.09	5.8	314405	573255	866710	0.29	0.00321
27	000516	2008-09-18	1	5.8	5.33	629001	558556	844486	0.47	0.00642
27	000516	2008-09-19	1	6.27	6.14	726170	614411	928935	0.13	0.00741
27	000516	2008-09-22	2	6.82	6.35	1215142	634010	958566	0.47	0.0124
27	000516	2008-09-23	3	6.3	5.92	677713	583054	881525	0.38	0.00692
27	000516	2008-09-24	3	6.08	5.66	409746	594813	899304	0.42	0.00418
27	000516	2008-09-25	3	6.26	5.95	664991	607552	918564	0.31	0.00679
27	000516	2008-09-26	3	6.21	6.1	487649	604612	914120	0.11	0.00498
27	000516	2008-10-06	3	6.09	5.58	705559	546797	826708	0.51	0.0072
27	000516	2008-10-07	3	5.77	5.52	433511	558556	844486	0.25	0.00442
27	000516	2008-10-08	3	5.7	5.54	313680	549737	831152	0.16	0.0032
27	000516	2008-10-09	3	5.8	5.57	413689	546797	826708	0.23	0.00422
27	000516	2008-10-10	3	5.45	5.16	469900	513479	776335	0.29	0.0048
27	000516	2008-10-13	3	5.33	5.08	328428	522299	789669	0.25	0.00335
27	000516	2008-10-14	3	5.58	5.18	294161	507600	767446	0.4	0.003
27	000516	2008-10-15	3	5.19	5.02	412904	499761	755593	0.17	0.00421
27	000516	2008-10-16	3	4.99	4.81	385364	479182	724480	0.18	0.00393
27	000516	2008-10-17	3	4.96	4.82	402200	484082	731888	0.14	0.0041
27	000516	2008-10-20	3	5.08	4.88	238241	495841	749667	0.2	0.00243
27	000516	2008-10-21	3	5.12	5	326049	497801	752630	0.12	0.00333
27	000516	2008-10-22	3	5.09	4.91	210700	484082	731888	0.18	0.00215
28	000523	2010-04-28	1	11.67	11.08	3999183	1.05924e+06	1.94155e+06	0.59	0.04247
28	000523	2010-04-29	1	11.4	10.5	5514530	1.00651e+06	1.8449e+06	0.9	0.05857
28	000523	2010-04-30	1	10.74	10.01	3372149	958492	1.75688e+06	0.73	0.03582
28	000523	2010-05-04	1	10.35	9.86	2707429	968849	1.77587e+06	0.49	0.02876
28	000523	2010-05-05	1	10.69	10.11	3246102	1.00651e+06	1.8449e+06	0.58	0.03448
28	000523	2010-05-06	1	10.75	10.15	2943466	957550	1.75516e+06	0.6	0.03126
28	000523	2010-05-07	1	10.45	9.9	2165356	961316	1.76206e+06	0.55	0.023
28	000523	2010-05-10	1	10.45	9.8	2498796	955667	1.75171e+06	0.65	0.02654
28	000523	2010-05-11	1	10.47	9.86	2835141	938719	1.72064e+06	0.61	0.03011
28	000523	2010-05-12	1	10.3	9.38	3111232	923655	1.69303e+06	0.92	0.03304
28	000523	2010-05-13	1	10	9.45	2758786	933070	1.71029e+06	0.55	0.0293
28	000523	2010-05-14	1	10	9.68	2322611	930245	1.70511e+06	0.32	0.02467
28	000523	2010-05-17	1	9.82	8.89	3625812	837033	1.53425e+06	0.93	0.03851
28	000523	2010-05-18	1	9	8	5438824	808786	1.48248e+06	1	0.05776
28	000523	2010-05-19	1	8.79	8.33	3421255	806903	1.47903e+06	0.46	0.03634
28	000523	2010-05-20	1	9.26	8.25	7784644	830442	1.52217e+06	1.01	0.08268
28	000523	2010-05-21	1	9.25	8.21	7535819	859630	1.57567e+06	1.04	0.08004
28	000523	2010-05-24	1	9.59	9.09	7428842	885051	1.62227e+06	0.5	0.0789
28	000523	2010-05-25	1	9.6	9.1	7159484	899174	1.64816e+06	0.5	0.07604
28	000523	2010-05-26	1	10.21	9.41	9801485	945310	1.73272e+06	0.8	0.1041
28	000523	2010-05-27	1	10.3	9.71	8502350	954726	1.74998e+06	0.59	0.0903
28	000523	2010-05-28	2	10.97	10.13	10776737	998037	1.82937e+06	0.84	0.11446
28	000523	2010-05-31	3	10.71	10.21	8033184	965082	1.76896e+06	0.5	0.08532
28	000523	2010-06-01	3	10.35	9.6	6568928	954726	1.74998e+06	0.75	0.06977
28	000523	2010-06-02	3	10.64	10.01	8067024	998978	1.83109e+06	0.63	0.08568
28	000523	2010-06-09	3	10.93	9.91	9935453	1.01216e+06	1.85525e+06	1.02	0.10552
28	000523	2010-06-10	3	10.63	10.37	5747359	976381	1.78967e+06	0.26	0.06104
28	000523	2010-06-11	3	10.48	10	4334649	951901	1.7448e+06	0.48	0.04604
28	000523	2010-06-17	3	10.4	10.19	2975048	960375	1.76033e+06	0.21	0.0316
28	000523	2010-06-18	3	10.28	9.3	4034824	894467	1.63953e+06	0.98	0.04285
28	000523	2010-06-21	3	9.78	9.29	2525659	918005	1.68267e+06	0.49	0.02682
28	000523	2010-06-22	3	10.65	9.65	6724649	973556	1.7845e+06	1	0.07142
28	000523	2010-06-23	3	10.48	10.11	4180549	974498	1.78622e+06	0.37	0.0444
28	000523	2010-06-24	3	11.09	10.19	9706596	1.01404e+06	1.85871e+06	0.9	0.10309
28	000523	2010-06-25	3	10.7	10.31	5668049	986738	1.80866e+06	0.39	0.0602
28	000523	2010-06-28	3	10.7	10.1	3809618	958492	1.75688e+06	0.6	0.04046
29	000524	2010-04-28	1	10.15	9.92	3436768	2.69941e+06	2.69943e+06	0.23	0.01274
29	000524	2010-04-29	1	10.23	9.88	2829965	2.66436e+06	2.66438e+06	0.35	0.01049
29	000524	2010-04-30	1	10.19	9.68	3941300	2.68593e+06	2.68595e+06	0.51	0.01462
29	000524	2010-05-04	1	10.17	9.7	2308995	2.67245e+06	2.67247e+06	0.47	0.00856
29	000524	2010-05-05	1	10.3	9.75	3715904	2.76413e+06	2.76416e+06	0.55	0.01378
29	000524	2010-05-06	1	10.26	9.85	3212472	2.66436e+06	2.66438e+06	0.41	0.01191
29	000524	2010-05-07	1	9.92	9.41	3121853	2.59694e+06	2.59696e+06	0.51	0.01158
29	000524	2010-05-10	1	9.8	8.95	3501911	2.47019e+06	2.47021e+06	0.85	0.01299
29	000524	2010-05-11	1	9.47	8.44	5916885	2.29221e+06	2.29223e+06	1.03	0.02194
29	000524	2010-05-12	1	8.69	8.21	3910444	2.30839e+06	2.30841e+06	0.48	0.0145
29	000524	2010-05-13	1	8.66	8.11	4590611	2.33536e+06	2.33537e+06	0.55	0.01702
29	000524	2010-05-14	1	8.67	8.34	3522520	2.30569e+06	2.30571e+06	0.33	0.01306
29	000524	2010-05-17	1	8.48	7.82	3297958	2.11692e+06	2.11694e+06	0.66	0.01223
29	000524	2010-05-18	1	8.1	7.7	3272107	2.16546e+06	2.16548e+06	0.4	0.01213
29	000524	2010-05-19	1	8.25	7.9	3172270	2.17895e+06	2.17896e+06	0.35	0.01176
29	000524	2010-05-20	1	8.89	7.9	11871986	2.35963e+06	2.35965e+06	0.99	0.04402
29	000524	2010-05-21	1	9.29	8.34	13660108	2.45671e+06	2.45673e+06	0.95	0.05065
29	000524	2010-05-24	1	9.5	8.97	11926758	2.49716e+06	2.49718e+06	0.53	0.04423
29	000524	2010-05-25	1	9.49	9.04	9036337	2.51604e+06	2.51606e+06	0.45	0.03351
29	000524	2010-05-26	1	9.69	9.2	9633079	2.5457e+06	2.54572e+06	0.49	0.03572
29	000524	2010-05-27	1	9.48	9.12	8590012	2.53222e+06	2.53224e+06	0.36	0.03185
29	000524	2010-05-31	2	9.75	9.08	9625927	2.47019e+06	2.47021e+06	0.67	0.0357
29	000524	2010-06-01	3	9.52	9.14	8892351	2.55918e+06	2.5592e+06	0.38	0.03297
29	000524	2010-06-02	3	10.25	9.43	13758979	2.74526e+06	2.74528e+06	0.82	0.05102
29	000524	2010-06-03	3	10.16	9.9	8578534	2.69941e+06	2.69943e+06	0.26	0.03181
29	000524	2010-06-04	3	10.3	9.82	8990604	2.74256e+06	2.74258e+06	0.48	0.03334
29	000524	2010-06-07	3	10.18	9.61	9439057	2.68863e+06	2.68865e+06	0.57	0.035
29	000524	2010-06-08	3	9.99	9.71	5115378	2.67245e+06	2.67247e+06	0.28	0.01897
29	000524	2010-06-09	3	10.24	9.82	8101147	2.75335e+06	2.75337e+06	0.42	0.03004
29	000524	2010-06-10	3	10.18	9.94	5748987	2.69402e+06	2.69404e+06	0.24	0.02132
29	000524	2010-06-11	3	10.09	9.68	6006608	2.61851e+06	2.61853e+06	0.41	0.02227
29	000524	2010-06-17	3	10.29	9.8	9457478	2.74795e+06	2.74798e+06	0.49	0.03507
29	000524	2010-06-18	3	10.38	9.68	6890772	2.65626e+06	2.65629e+06	0.7	0.02555
29	000524	2010-06-21	3	10.15	9.61	4935981	2.71829e+06	2.71831e+06	0.54	0.0183
29	000524	2010-06-22	3	11.09	10.05	15675388	2.85852e+06	2.85854e+06	1.04	0.05813
29	000524	2010-06-23	3	10.68	10.28	8715789	2.84503e+06	2845058	0.4	0.03232
29	000524	2010-06-24	3	11	10.32	9516231	2.90167e+06	2.90169e+06	0.68	0.03529
29	000524	2010-06-25	3	10.73	10.4	5675795	2.83155e+06	2.83157e+06	0.33	0.02105
29	000524	2010-06-28	3	10.66	10.21	4561456	2.77762e+06	2.77764e+06	0.45	0.01691
30	000525	2011-08-08	1	18.38	16.76	5434554	4.97552e+06	5.0443e+06	1.62	0.01966
30	000525	2011-08-09	1	18.09	17	5538992	4.90642e+06	4.97424e+06	1.09	0.02004
30	000525	2011-08-10	1	18.29	17.8	2557638	4.95618e+06	5.02468e+06	0.49	0.00925
30	000525	2011-08-11	1	18.81	17.45	4746973	5.15796e+06	5.22926e+06	1.36	0.01717
30	000525	2011-08-12	1	19.59	18.5	6228664	5.34316e+06	5.41702e+06	1.09	0.02253
30	000525	2011-08-15	1	19.6	19.08	3758416	5.3321e+06	5.40581e+06	0.52	0.0136
30	000525	2011-08-16	1	19.42	19.08	3691726	5.3321e+06	5.40581e+06	0.34	0.01336
30	000525	2011-08-17	1	19.43	18.8	2608023	5.3321e+06	5.40581e+06	0.63	0.00944
30	000525	2011-08-18	1	19.42	18.74	2965398	5.27129e+06	5.34415e+06	0.68	0.01073
30	000525	2011-08-19	1	18.95	18.3	2519384	5.21877e+06	5.29091e+06	0.65	0.00911
30	000525	2011-08-22	1	19.09	18.21	2219933	5.0391e+06	5.10875e+06	0.88	0.00803
30	000525	2011-08-23	1	18.44	17.91	2815320	5.02804e+06	5.09754e+06	0.53	0.01019
30	000525	2011-08-24	1	18.39	18.02	1271405	5.02528e+06	5.09474e+06	0.37	0.0046
30	000525	2011-08-25	1	18.6	18.07	1546642	5.08609e+06	5.15639e+06	0.53	0.0056
30	000525	2011-08-26	1	18.91	18.4	2536638	5.21048e+06	5.2825e+06	0.51	0.00918
30	000525	2011-08-29	1	18.79	18.27	1913216	5.08333e+06	5.15359e+06	0.52	0.00692
30	000525	2011-08-30	1	18.5	17.97	1596848	5.0004e+06	5.06952e+06	0.53	0.00578
30	000525	2011-08-31	1	18.22	17.55	2207320	5.02804e+06	5.09754e+06	0.67	0.00799
30	000525	2011-09-01	1	18.23	17.33	2745996	4.81244e+06	4.87896e+06	0.9	0.00993
30	000525	2011-09-02	1	17.87	17.33	2784345	4.80138e+06	4.86775e+06	0.54	0.01007
30	000525	2011-09-05	1	17.6	17.1	2545065	4.78203e+06	4.84813e+06	0.5	0.00921
30	000525	2011-09-06	1	17.47	16.86	2152328	4.69081e+06	4.75565e+06	0.61	0.00779
30	000525	2011-09-07	2	17.3	16.96	2602114	4.7765e+06	4.84253e+06	0.34	0.00941
30	000525	2011-09-08	3	17.41	17.15	1865559	4.76821e+06	4.83412e+06	0.26	0.00675
30	000525	2011-09-09	3	17.64	17.25	1562870	4.81244e+06	4.87896e+06	0.39	0.00565
30	000525	2011-09-13	3	17.2	16.43	2394953	4.54431e+06	4.60713e+06	0.77	0.00866
30	000525	2011-09-14	3	16.9	16.3	1829529	4.58025e+06	4.64356e+06	0.6	0.00662
30	000525	2011-09-15	3	17.01	16.5	2470725	4.67147e+06	4.73604e+06	0.51	0.00894
30	000525	2011-09-16	3	17.36	16.92	2270186	4.77374e+06	4.83972e+06	0.44	0.00821
30	000525	2011-09-19	3	17.32	16.9	1764482	4732277	8.68407e+06	0.42	0.00638
30	000525	2011-09-20	3	17.38	17.03	1752527	4.74057e+06	8.69928e+06	0.35	0.00634
30	000525	2011-09-21	3	17.56	17.07	2215332	4.84008e+06	8.88189e+06	0.49	0.00801
30	000525	2011-09-22	3	17.47	17.15	1216218	4.82073e+06	8.84639e+06	0.32	0.0044
30	000525	2011-09-23	3	17.27	16.67	1287112	4.67147e+06	8.57247e+06	0.6	0.00466
30	000525	2011-09-26	3	17.1	16.45	735650	4.5609e+06	8.36957e+06	0.65	0.00266
30	000525	2011-09-27	3	16.91	16.08	1901603	4.61618e+06	8.47102e+06	0.83	0.00688
30	000525	2011-09-28	3	16.7	16.18	690728	4.55813e+06	8.3645e+06	0.52	0.0025
30	000525	2011-09-29	3	16.4	15.5	1914002	4.42269e+06	8.11595e+06	0.9	0.00692
30	000525	2011-09-30	3	16.17	15.32	983526	4.46968e+06	8.20218e+06	0.85	0.00356
31	000526	2011-05-23	1	13.03	12.05	2394095	1.17454e+06	1.17454e+06	0.98	0.02489
31	000526	2011-05-24	1	12.14	11.67	1031807	1.15338e+06	1.15338e+06	0.47	0.01073
31	000526	2011-05-25	1	12.13	11.82	490053	1.14761e+06	1.14761e+06	0.31	0.00509
31	000526	2011-05-27	1	12.09	11.05	1667391	1.12452e+06	1.12452e+06	1.04	0.01733
31	000526	2011-05-30	1	11.97	11.35	797308	1.12644e+06	1.12644e+06	0.62	0.00829
31	000526	2011-05-31	1	12.17	11.62	431558	1.16204e+06	1.16204e+06	0.55	0.00449
31	000526	2011-06-01	1	12.2	11.75	717076	1.14568e+06	1.14568e+06	0.45	0.00745
31	000526	2011-06-02	1	11.88	11.24	660782	1.11875e+06	1.11875e+06	0.64	0.00687
31	000526	2011-06-03	1	11.82	11.56	438399	1.12356e+06	1.12356e+06	0.26	0.00456
31	000526	2011-06-07	1	12.08	11.52	492212	1.15627e+06	1.15627e+06	0.56	0.00512
31	000526	2011-06-08	1	12.55	12.02	747990	1.18801e+06	1.18801e+06	0.53	0.00778
31	000526	2011-06-14	1	13.59	12.62	4667876	1.22745e+06	1.22745e+06	0.97	0.04853
31	000526	2011-06-15	1	13.35	12.7	3326867	1.22745e+06	1.22745e+06	0.65	0.03458
31	000526	2011-06-16	1	12.28	11.8	2283923	1.15146e+06	1.15146e+06	0.48	0.02374
31	000526	2011-06-17	1	12	11.66	1300026	1.12933e+06	1.12933e+06	0.34	0.01351
31	000526	2011-06-20	1	11.85	11.13	1145258	1.11298e+06	1.11298e+06	0.72	0.01191
31	000526	2011-06-21	1	12.32	11.58	1723075	1.17839e+06	1.17839e+06	0.74	0.01791
31	000526	2011-06-22	2	13.48	12.12	4134581	1.17166e+06	1.17166e+06	1.36	0.04298
31	000526	2011-06-23	3	11.85	11.32	2900567	1.1226e+06	1.1226e+06	0.53	0.03015
31	000526	2011-06-24	3	11.9	11.51	2608286	1.13895e+06	1.13895e+06	0.39	0.02711
31	000526	2011-06-27	3	12.05	11.7	1754503	1.15819e+06	1.15819e+06	0.35	0.01824
31	000526	2011-06-28	3	12.01	11.8	1053902	1.14472e+06	1.14472e+06	0.21	0.01096
31	000526	2011-06-29	3	11.99	11.76	1185591	1.13125e+06	1.13125e+06	0.23	0.01232
31	000526	2011-06-30	3	11.92	11.74	1275651	1.13991e+06	1.13991e+06	0.18	0.01326
31	000526	2011-07-01	3	11.98	11.83	1304838	1.14857e+06	1.14857e+06	0.15	0.01356
31	000526	2011-07-04	3	12.24	12	1825288	1.17069e+06	1.17069e+06	0.24	0.01897
31	000526	2011-07-05	3	12.39	12.14	1609823	1.17743e+06	1.17743e+06	0.25	0.01673
31	000526	2011-07-06	3	12.36	12.05	1507648	1.18897e+06	1.18897e+06	0.31	0.01567
31	000526	2011-07-07	3	12.88	12.26	2323585	1.19186e+06	1.19186e+06	0.62	0.02415
31	000526	2011-07-08	3	12.7	12.4	1549105	1.20725e+06	1.20725e+06	0.3	0.0161
31	000526	2011-07-11	3	12.89	12.41	1757880	1.2236e+06	1.2236e+06	0.48	0.01827
31	000526	2011-07-12	3	12.69	12.39	819837	1.19571e+06	1.19571e+06	0.3	0.00852
31	000526	2011-07-13	3	12.8	12.45	1340911	1.2236e+06	1.2236e+06	0.35	0.01394
31	000526	2011-07-14	3	13.12	12.61	1471348	1.24092e+06	1.24092e+06	0.51	0.0153
31	000526	2011-07-15	3	13.03	12.64	1581803	1.24092e+06	1.24092e+06	0.39	0.01644
31	000526	2011-07-19	3	13.1	12.82	1815011	1.2438e+06	1.2438e+06	0.28	0.01887
31	000526	2011-07-20	3	13.18	12.92	1463850	1.24476e+06	1.24476e+06	0.26	0.01522
31	000526	2011-07-21	3	13.09	12.51	1178519	1.22168e+06	1.22168e+06	0.58	0.01225
31	000526	2011-07-22	3	12.9	12.6	828039	1.24092e+06	1.24092e+06	0.3	0.00861
32	000528	2012-04-23	1	13.73	13.26	14851308	1.49436e+07	1.51458e+07	0.47	0.01338
32	000528	2012-04-24	1	13.55	12.82	14560911	1.44885e+07	1.46844e+07	0.73	0.01312
32	000528	2012-04-25	1	13.48	12.9	11636912	1.49325e+07	1.51345e+07	0.58	0.01048
32	000528	2012-04-26	1	13.8	13.42	12143411	1.50436e+07	1.5247e+07	0.38	0.01094
32	000528	2012-04-27	1	13.5	13.21	9748152	1.47549e+07	1.49545e+07	0.29	0.00878
32	000528	2012-05-02	1	13.76	13.41	15976281	1.51546e+07	1.53596e+07	0.35	0.01439
32	000528	2012-05-03	1	13.95	13.61	13502405	1.53766e+07	1.55846e+07	0.34	0.01216
32	000528	2012-05-04	1	13.85	13.4	17008229	1.50436e+07	1.5247e+07	0.45	0.01532
32	000528	2012-05-07	1	13.38	12.76	29212681	1.44551e+07	1.46507e+07	0.62	0.02631
32	000528	2012-05-08	1	13.01	12.61	20760849	1.42553e+07	1.44481e+07	0.4	0.0187
32	000528	2012-05-09	1	12.7	12.36	18506016	1.38112e+07	1.3998e+07	0.34	0.01667
32	000528	2012-05-10	1	12.56	12.36	13065888	1.38334e+07	1.40205e+07	0.2	0.01177
32	000528	2012-05-11	1	12.56	12.35	9333622	1.37446e+07	1.39305e+07	0.21	0.00841
32	000528	2012-05-14	1	12.65	12.38	12031096	1.3789e+07	1.39755e+07	0.27	0.01084
32	000528	2012-05-15	1	12.31	12.1	10892075	1.36558e+07	1.38405e+07	0.21	0.00981
32	000528	2012-05-16	1	12.28	11.98	7863764	1.33005e+07	1.34804e+07	0.3	0.00708
32	000528	2012-05-17	1	12.23	11.91	7177812	1.35115e+07	1.36942e+07	0.32	0.00647
32	000528	2012-05-21	2	12.43	11.91	11036516	1.37113e+07	1.38967e+07	0.52	0.00994
32	000528	2012-05-22	3	12.78	12.36	14407596	1.40999e+07	1.42906e+07	0.42	0.01298
32	000528	2012-05-23	3	13.23	12.6	21802193	1.4333e+07	1.45269e+07	0.63	0.01964
32	000528	2012-05-24	3	13.54	13.02	25675769	1.45662e+07	1.47632e+07	0.52	0.02313
32	000528	2012-05-25	3	13.35	12.91	14689568	1.45773e+07	1.47744e+07	0.44	0.01323
32	000528	2012-05-28	3	13.97	12.75	37280567	1.54766e+07	1.56859e+07	1.22	0.03358
32	000528	2012-05-29	3	14.64	13.9	45917758	1.58873e+07	1.61022e+07	0.74	0.04136
32	000528	2012-05-30	3	14.46	13.97	21304103	1.56986e+07	1.59109e+07	0.49	0.01919
32	000528	2012-05-31	3	13.99	13.71	14496162	1.53766e+07	1.55846e+07	0.28	0.01306
32	000528	2012-06-01	3	14.13	13.77	14684901	1.53877e+07	15595856	0.36	0.01323
32	000528	2012-06-04	3	13.57	12.94	17063652	1.45107e+07	1.47069e+07	0.63	0.01537
32	000528	2012-06-05	3	13.18	12.67	13929804	1.41776e+07	1.43693e+07	0.51	0.01255
32	000528	2012-06-06	3	13.02	12.67	8210569	1.41998e+07	1.43918e+07	0.35	0.0074
32	000528	2012-06-07	3	13.18	12.8	19575917	1.45995e+07	1.47969e+07	0.38	0.01763
32	000528	2012-06-08	3	13.45	13.15	16912420	1.4655e+07	1.48532e+07	0.3	0.01523
32	000528	2012-06-11	3	13.75	13.26	11630663	1.52212e+07	1.54271e+07	0.49	0.01048
32	000528	2012-06-12	3	13.95	13.61	10559193	15321122	1.55283e+07	0.34	0.00951
32	000528	2012-06-13	3	14.05	13.58	12831422	1.53322e+07	1.55396e+07	0.47	0.01156
32	000528	2012-06-14	3	13.58	12.91	15058820	1.43552e+07	1.45494e+07	0.67	0.01356
32	000528	2012-06-15	3	13.15	12.44	13779466	1.41998e+07	1.43918e+07	0.71	0.01241
32	000528	2012-06-18	3	13.33	12.85	10909485	1.45884e+07	1.47857e+07	0.48	0.00983
32	000528	2012-06-19	3	13.2	12.78	7162898	1.42331e+07	1.44256e+07	0.42	0.00645
32	000528	2012-06-20	3	12.97	12.76	3949799	1.41998e+07	1.43918e+07	0.21	0.00356
32	000528	2012-06-21	3	12.75	12.28	12329431	1.4111e+07	1.43018e+07	0.47	0.01111
32	000528	2012-06-25	3	12.69	12.3	5469945	1.3678e+07	1.3863e+07	0.39	0.00493
32	000528	2012-06-26	3	12.25	11.95	9405683	1.33338e+07	1.35142e+07	0.3	0.00847
32	000528	2012-06-27	3	12.24	11.99	5131149	1.33782e+07	1.35592e+07	0.25	0.00462
32	000528	2012-06-28	3	12.19	11.93	8611701	1.33227e+07	1.35029e+07	0.26	0.00776
32	000528	2012-06-29	3	12.44	11.87	7447312	1.37779e+07	1.39643e+07	0.57	0.00671
33	000529	2011-05-23	1	6.9	6.6	3398789	1.69145e+06	3.85885e+06	0.3	0.01328
33	000529	2011-05-24	1	6.68	6.49	1793120	1.68377e+06	3.84134e+06	0.19	0.00701
33	000529	2011-05-25	1	6.7	6.55	1772680	1.68889e+06	3.85302e+06	0.15	0.00693
33	000529	2011-05-26	1	7.26	6.63	14136141	1.85778e+06	4.23832e+06	0.63	0.05524
33	000529	2011-05-27	1	7.33	6.95	17542330	1.81428e+06	4.13907e+06	0.38	0.06855
33	000529	2011-05-30	1	7.06	6.38	9111732	1.66074e+06	3.7888e+06	0.68	0.03561
33	000529	2011-05-31	1	6.66	6.4	4621227	1.70424e+06	3.88804e+06	0.26	0.01806
33	000529	2011-06-01	1	7.33	6.54	18754679	1.87569e+06	4.27918e+06	0.79	0.07329
33	000529	2011-06-02	1	7.48	7.15	27917026	1.8936e+06	4.32005e+06	0.33	0.1091
33	000529	2011-06-03	1	7.48	7.23	15228473	1.89104e+06	4.31421e+06	0.25	0.05951
33	000529	2011-06-07	1	7.58	7.28	14665103	1.90384e+06	4.3434e+06	0.3	0.05731
33	000529	2011-06-08	1	7.61	7.22	15966456	1.91919e+06	4.37843e+06	0.39	0.0624
33	000529	2011-06-09	1	7.5	7.24	11509119	1.87057e+06	4.26751e+06	0.26	0.04498
33	000529	2011-06-10	1	7.31	7.03	10545547	1.86801e+06	4.26167e+06	0.28	0.04121
33	000529	2011-06-13	1	7.2	6.9	8756754	1.8066e+06	4.12156e+06	0.3	0.03422
33	000529	2011-06-14	1	7.28	7.05	8309475	1.84754e+06	4.21497e+06	0.23	0.03247
33	000529	2011-06-15	1	7.35	7.09	7235398	1.83986e+06	4.19745e+06	0.26	0.02828
33	000529	2011-06-16	2	7.17	6.75	8554913	1.74263e+06	3.97561e+06	0.42	0.03343
33	000529	2011-06-17	3	7.12	6.72	5956741	1.73239e+06	3.95226e+06	0.4	0.02328
33	000529	2011-06-20	3	6.6	6.31	6903256	1.66586e+06	3.80048e+06	0.29	0.02698
33	000529	2011-06-21	3	6.65	6.43	3658112	1.69401e+06	3.86469e+06	0.22	0.0143
33	000529	2011-06-22	3	6.71	6.55	3865867	1.69912e+06	3.87637e+06	0.16	0.01511
33	000529	2011-06-23	3	6.7	6.45	4200836	1.7068e+06	3.89388e+06	0.25	0.01642
33	000529	2011-06-24	3	6.83	6.59	4618796	1.73495e+06	3.9581e+06	0.24	0.01805
33	000529	2011-06-27	3	7.2	6.8	8064496	1.80916e+06	4.1274e+06	0.4	0.03152
33	000529	2011-06-28	3	7.1	6.92	4737037	1.78869e+06	4.08069e+06	0.18	0.01851
33	000529	2011-06-29	3	7.19	6.96	5486030	1.78101e+06	4.06318e+06	0.23	0.02144
33	000529	2011-06-30	3	7.08	6.94	4756314	1.78357e+06	4.06902e+06	0.14	0.01859
33	000529	2011-07-01	3	7.03	6.88	3629855	1.77333e+06	4.04567e+06	0.15	0.01419
33	000529	2011-07-04	3	7.07	6.93	6396550	1.80916e+06	4.1274e+06	0.14	0.025
33	000529	2011-07-05	3	7.23	7.02	6932278	1.82963e+06	4.1741e+06	0.21	0.02709
33	000529	2011-07-06	3	7.13	7	5437699	1.80916e+06	4.1274e+06	0.13	0.02125
33	000529	2011-07-07	3	7.19	7	6459544	1.81172e+06	4.13324e+06	0.19	0.02524
33	000529	2011-07-08	3	7.26	7.02	7935657	1.85778e+06	4.23832e+06	0.24	0.03101
33	000529	2011-07-11	3	7.36	7.14	7929049	1.85778e+06	4.23832e+06	0.22	0.03099
33	000529	2011-07-12	3	7.45	7.09	10460674	1.8501e+06	4.2208e+06	0.36	0.04088
33	000529	2011-07-13	3	7.95	7.2	22795814	2.03434e+06	4.64113e+06	0.75	0.08908
33	000529	2011-07-14	3	8.75	8.39	47948447	2.23906e+06	5.10817e+06	0.36	0.18738
33	000529	2011-07-19	3	8.66	8.2	48373358	2.14694e+06	4.898e+06	0.46	0.18904
33	000529	2011-07-20	3	8.47	8.15	27081600	2.10343e+06	4.79876e+06	0.32	0.10583
33	000529	2011-07-21	3	8.31	7.97	29269550	2.07529e+06	4.73454e+06	0.34	0.11438
33	000529	2011-07-22	3	8.21	8.03	18049335	2.07529e+06	4.73454e+06	0.18	0.07053
34	000532	2010-04-28	1	12.98	12.01	19429559	4.13106e+06	4.17097e+06	0.97	0.05691
34	000532	2010-04-29	1	12.28	10.99	18528386	3.76234e+06	3.79869e+06	1.29	0.05427
34	000532	2010-04-30	1	11.11	10.2	11224290	3.65309e+06	3.68838e+06	0.91	0.03288
34	000532	2010-05-04	1	10.99	10.31	6641945	3.67016e+06	3.70561e+06	0.68	0.01945
34	000532	2010-05-05	1	11.1	10.45	7387583	3.78965e+06	3.82626e+06	0.65	0.02164
34	000532	2010-05-06	1	11.18	10.5	8748929	3.58481e+06	3.61944e+06	0.68	0.02563
34	000532	2010-05-07	1	10.64	9.9	8370240	3.41751e+06	3.45053e+06	0.74	0.02452
34	000532	2010-05-10	1	10.2	9.49	6434797	3.36289e+06	3.39538e+06	0.71	0.01885
34	000532	2010-05-11	1	10.18	9.55	5705516	3.27071e+06	3.30231e+06	0.63	0.01671
34	000532	2010-05-12	1	9.74	9.08	4845862	3.22974e+06	3.26094e+06	0.66	0.01419
34	000532	2010-05-13	1	9.9	9.3	6035817	3.32875e+06	3.36091e+06	0.6	0.01768
34	000532	2010-05-14	1	10.09	9.6	6265449	3.36972e+06	3.40227e+06	0.49	0.01835
34	000532	2010-05-17	1	9.78	8.88	8663195	3.03172e+06	3.06101e+06	0.9	0.02537
34	000532	2010-05-18	1	8.98	8.15	8672933	2.99075e+06	3.01965e+06	0.83	0.0254
34	000532	2010-05-19	1	8.8	8.36	5829947	2.9532e+06	2.98173e+06	0.44	0.01708
34	000532	2010-05-20	1	8.72	8.16	5433698	2.79273e+06	2.81971e+06	0.56	0.01592
34	000532	2010-05-24	1	9	8.38	10309087	3.07269e+06	3.10238e+06	0.62	0.0302
34	000532	2010-05-25	1	9.35	8.85	14883406	3.17511e+06	3.20579e+06	0.5	0.04359
34	000532	2010-05-26	1	9.3	9.01	6495815	3.12049e+06	3.15063e+06	0.29	0.01903
34	000532	2010-05-27	1	9.47	9.05	9290859	3.18877e+06	3.21958e+06	0.42	0.02721
34	000532	2010-05-28	2	9.48	9.21	6711633	3.18877e+06	3.21958e+06	0.27	0.01966
34	000532	2010-05-31	3	9.3	8.85	5747070	3.02148e+06	3.05067e+06	0.45	0.01683
34	000532	2010-06-01	3	8.8	8.32	6712903	2.97368e+06	3.00241e+06	0.48	0.01966
34	000532	2010-06-02	3	9.01	8.55	7182076	3.06586e+06	3.09548e+06	0.46	0.02104
34	000532	2010-06-03	3	9.2	8.81	7546327	3.01124e+06	3.04033e+06	0.39	0.0221
34	000532	2010-06-04	3	9.27	8.66	8659544	3.1239e+06	3.15408e+06	0.61	0.02536
34	000532	2010-06-07	3	9.49	8.81	15526987	3.1956e+06	3.22647e+06	0.68	0.04548
34	000532	2010-06-08	3	9.63	9.16	12174696	3.18877e+06	3.21958e+06	0.47	0.03566
34	000532	2010-06-09	3	9.45	9.2	8384242	3.22291e+06	3.25405e+06	0.25	0.02456
34	000532	2010-06-10	3	9.47	9.3	5895611	3.17511e+06	3.20579e+06	0.17	0.01727
34	000532	2010-06-11	3	9.38	8.99	8868908	3.08293e+06	3.11272e+06	0.39	0.02598
34	000532	2010-06-17	3	9.17	8.86	3985016	3.02831e+06	3.05756e+06	0.31	0.01167
34	000532	2010-06-18	3	8.93	8.44	5449182	2.90881e+06	2.93692e+06	0.49	0.01596
34	000532	2010-06-21	3	8.98	8.5	4330456	3.04196e+06	3.07135e+06	0.48	0.01268
34	000532	2010-06-22	3	9.05	8.86	3430067	3.05221e+06	3.08169e+06	0.19	0.01005
34	000532	2010-06-23	3	9.03	8.68	5313294	2.98051e+06	3.0093e+06	0.35	0.01556
34	000532	2010-06-24	3	8.83	8.57	4068359	2.97027e+06	2.99896e+06	0.26	0.01192
34	000532	2010-06-25	3	8.7	8.4	4323501	2.93271e+06	2.96104e+06	0.3	0.01266
34	000532	2010-06-28	3	8.63	8.31	5547474	2.8576e+06	2.88521e+06	0.32	0.01625
35	000533	2010-04-28	1	12.67	11.72	26107787	6.02306e+06	8.70428e+06	0.95	0.05462
35	000533	2010-04-29	1	12.68	11.87	16244239	5.74103e+06	8.2967e+06	0.81	0.03398
35	000533	2010-04-30	1	11.99	11.28	13040879	8.11709e+06	8.26216e+06	0.71	0.01921
35	000533	2010-05-04	1	12.21	11.65	10841356	8.09673e+06	8.24143e+06	0.56	0.01597
35	000533	2010-05-05	1	12.26	11.67	15199430	8.31391e+06	8462496	0.59	0.0224
35	000533	2010-05-06	1	12.29	11.45	16502855	7.81847e+06	7.9582e+06	0.84	0.02432
35	000533	2010-05-07	1	11.5	10.98	13722700	7.73702e+06	7.8753e+06	0.52	0.02022
35	000533	2010-05-10	1	11.5	10.55	13799802	7.31624e+06	7.447e+06	0.95	0.02033
35	000533	2010-05-11	1	11.45	10.85	19111841	7.39768e+06	7.52989e+06	0.6	0.02816
35	000533	2010-05-12	1	11.09	10.49	12113817	7.24158e+06	7.37101e+06	0.6	0.01785
35	000533	2010-05-13	1	11.01	10.33	14231012	7.46555e+06	7598976	0.68	0.02097
35	000533	2010-05-14	1	11.51	10.8	26970285	7.77774e+06	7.91675e+06	0.71	0.03974
35	000533	2010-05-17	1	11.38	10.73	17652338	7.29588e+06	7426272	0.65	0.02601
35	000533	2010-05-18	1	11.46	10.39	19273380	7.66237e+06	7.79931e+06	1.07	0.0284
35	000533	2010-05-19	1	11.56	11.06	17651169	7.60807e+06	7.74405e+06	0.5	0.02601
35	000533	2010-05-20	1	11.41	10.86	14077455	7.41125e+06	7.54371e+06	0.55	0.02074
35	000533	2010-05-21	1	12.01	10.4	23421402	7.99492e+06	8.13781e+06	1.61	0.03451
35	000533	2010-05-24	1	12.3	11.69	33860608	8.17138e+06	8.31742e+06	0.61	0.04989
35	000533	2010-05-25	1	12.18	11.77	20118456	8.17817e+06	8.32433e+06	0.41	0.02964
35	000533	2010-05-26	1	12	11.35	34143458	7.9542e+06	8.09636e+06	0.65	0.05031
35	000533	2010-05-27	1	12.09	11.35	22269772	8.17817e+06	8.32433e+06	0.74	0.03281
35	000533	2010-05-28	2	12.55	12	32987960	8.38856e+06	8.53849e+06	0.55	0.04861
35	000533	2010-05-31	3	12.3	11.75	20264729	7.98814e+06	8.1309e+06	0.55	0.02986
35	000533	2010-06-01	3	11.78	11.05	20488036	7.68273e+06	7.82004e+06	0.73	0.03019
35	000533	2010-06-02	3	11.45	11	12914247	7.75738e+06	7.89603e+06	0.45	0.01903
35	000533	2010-06-03	3	11.57	11.13	16985705	7.62165e+06	7.75786e+06	0.44	0.02503
35	000533	2010-06-04	3	11.54	10.93	16934432	7.75738e+06	7.89603e+06	0.61	0.02495
35	000533	2010-06-07	3	11.38	11	11675314	7.71666e+06	7.85458e+06	0.38	0.0172
35	000533	2010-06-08	3	11.82	11.21	18155427	7.99492e+06	8.13781e+06	0.61	0.02675
35	000533	2010-06-09	3	12.25	11.69	20223736	8.29355e+06	8.44177e+06	0.56	0.0298
35	000533	2010-06-10	3	12.25	11.95	16563042	8.24604e+06	8.39341e+06	0.3	0.0244
35	000533	2010-06-11	3	12.24	11.7	29118292	8.21889e+06	8.36578e+06	0.54	0.0429
35	000533	2010-06-17	3	12	11.52	16810171	7.84561e+06	7.98583e+06	0.48	0.02477
35	000533	2010-06-18	3	11.62	11.08	15196122	7.70988e+06	7.84767e+06	0.54	0.02239
35	000533	2010-06-21	3	11.75	11.2	14347131	7.93384e+06	8.07564e+06	0.55	0.02114
35	000533	2010-06-22	3	11.82	11.51	7416324	7.89991e+06	8.0411e+06	0.31	0.01093
35	000533	2010-06-23	3	11.6	11.22	9149363	7.86597e+06	8.00656e+06	0.38	0.01348
35	000533	2010-06-24	3	11.85	11.4	11103393	8.00171e+06	8.14472e+06	0.45	0.01636
35	000533	2010-06-25	3	11.9	11.38	13841436	7.81847e+06	7.9582e+06	0.52	0.02039
35	000533	2010-06-28	3	11.52	11.1	10963956	7.53342e+06	7.66806e+06	0.42	0.01615
36	000538	2012-05-14	1	54.18	52.6	2247977	3.68505e+07	3.68517e+07	1.58	0.00324
36	000538	2012-05-15	1	52.9	52	2394709	3.62604e+07	3.62615e+07	0.9	0.00345
36	000538	2012-05-16	1	52.25	51.25	3063739	3.56495e+07	3.56506e+07	1	0.00441
36	000538	2012-05-17	1	52.1	51.11	1815043	3.5705e+07	3.57061e+07	0.99	0.00261
36	000538	2012-05-18	1	52.09	51.12	1341618	3.56217e+07	3.56228e+07	0.97	0.00193
36	000538	2012-05-21	1	52.09	51.33	1311673	3.61008e+07	3.61019e+07	0.76	0.00189
36	000538	2012-05-22	1	52.97	52.03	1650475	3.65034e+07	3.65045e+07	0.94	0.00238
36	000538	2012-05-23	1	52.5	51.81	1772333	3.60938e+07	3.60949e+07	0.69	0.00255
36	000538	2012-05-24	1	52.45	51.55	1083412	3.59133e+07	3.59144e+07	0.9	0.00156
36	000538	2012-05-25	1	52.01	51.3	943618	3.56495e+07	3.56506e+07	0.71	0.00136
36	000538	2012-05-28	1	51.96	51.05	1627325	3.5948e+07	3.59491e+07	0.91	0.00234
36	000538	2012-05-29	1	51.98	51.38	2080245	3.58578e+07	3.58589e+07	0.6	0.003
36	000538	2012-05-30	1	51.8	50.6	3310185	3.54065e+07	3.54076e+07	1.2	0.00477
36	000538	2012-05-31	1	51.39	50.7	2340336	3.53926e+07	3.53937e+07	0.69	0.00337
36	000538	2012-06-01	1	52.6	51.1	2459508	3.62396e+07	3.62407e+07	1.5	0.00354
36	000538	2012-06-04	1	53.36	51.6	5818784	3.60522e+07	3.60533e+07	1.76	0.00838
36	000538	2012-06-05	1	54.78	51.8	5037261	3.71005e+07	3.71016e+07	2.98	0.00726
36	000538	2012-06-06	1	54.65	53.5	3966507	3.7524e+07	3.75251e+07	1.15	0.00571
36	000538	2012-06-07	1	54.6	53.27	2051699	3.71421e+07	3.71433e+07	1.33	0.00296
36	000538	2012-06-08	1	55.12	53.66	4146755	3.79752e+07	3.79764e+07	1.46	0.00597
36	000538	2012-06-11	1	55.99	54.6	3187859	3.80655e+07	3.80666e+07	1.39	0.00459
36	000538	2012-06-12	2	56	54.52	2508353	3.87389e+07	3.87401e+07	1.48	0.00361
36	000538	2012-06-13	3	57.8	55.68	3934181	3.99191e+07	3.99203e+07	2.12	0.00567
36	000538	2012-06-14	3	57.97	57.21	2059722	4.00857e+07	4.00869e+07	0.76	0.00297
36	000538	2012-06-15	3	58.9	57.2	2679697	4.00024e+07	4.00036e+07	1.7	0.00386
36	000538	2012-06-18	3	58.5	56.7	2126967	3.95442e+07	3.95454e+07	1.8	0.00306
36	000538	2012-06-19	3	58.84	56.8	3412346	4.06481e+07	4.06493e+07	2.04	0.00492
36	000538	2012-06-20	3	58.55	56.68	2253464	3.95581e+07	3.95593e+07	1.87	0.00325
36	000538	2012-06-21	3	56.91	55.56	1887570	3.90166e+07	3.90178e+07	1.35	0.00272
36	000538	2012-06-25	3	57.35	55.5	2087216	3.90166e+07	3.90178e+07	1.85	0.00301
36	000538	2012-06-26	3	57.26	54.68	3065596	39072131	3.90733e+07	2.58	0.00442
36	000538	2012-06-27	3	57.8	55.82	2801745	3.94748e+07	39475992	1.98	0.00404
36	000538	2012-06-28	3	59.77	56.87	3232645	4.04329e+07	4.04341e+07	2.9	0.00466
36	000538	2012-06-29	3	59.83	57.58	2993860	4.11549e+07	4.11561e+07	2.25	0.00431
36	000538	2012-07-02	3	60.14	59.02	2829852	4.15852e+07	4.15866e+07	1.12	0.00408
36	000538	2012-07-03	3	60.69	58.58	4250721	4.0766e+07	4.07673e+07	2.11	0.00612
36	000538	2012-07-04	3	59.17	57.4	3051172	3.99745e+07	3.99759e+07	1.77	0.00439
36	000538	2012-07-05	3	58.3	57.02	1532534	4.02314e+07	4.02327e+07	1.28	0.00221
36	000538	2012-07-06	3	60.29	57.95	3388840	4.17796e+07	4.1781e+07	2.34	0.00488
36	000538	2012-07-09	3	61.69	59.18	3427528	4.23489e+07	4.23503e+07	2.51	0.00494
36	000538	2012-07-10	3	60.85	59.38	1862718	4.13769e+07	4.13783e+07	1.47	0.00268
36	000538	2012-07-11	3	62.77	59	4083962	4.35777e+07	4.35791e+07	3.77	0.00588
36	000538	2012-07-12	3	63.47	61.21	4430376	4.2696e+07	4.26974e+07	2.26	0.00638
37	000540	2012-05-28	1	8.74	8.06	21158233	1.10816e+07	1.10873e+07	0.68	0.01655
37	000540	2012-05-29	1	8.94	8.57	31186407	1.12861e+07	1.12919e+07	0.37	0.0244
37	000540	2012-05-30	1	9.06	8.71	21663108	1.11966e+07	1.12024e+07	0.35	0.01695
37	000540	2012-05-31	1	8.77	8.54	12124623	1.10177e+07	1.10234e+07	0.23	0.00949
37	000540	2012-06-01	1	8.72	8.55	5709652	1.10177e+07	1.10234e+07	0.17	0.00447
37	000540	2012-06-04	1	8.57	8.28	9974019	1.05959e+07	1.06014e+07	0.29	0.0078
37	000540	2012-06-05	1	8.39	8.14	7934880	1.04808e+07	1.04863e+07	0.25	0.00621
37	000540	2012-06-06	1	8.28	8.14	4854064	1.04297e+07	1.04351e+07	0.14	0.0038
37	000540	2012-06-07	1	8.44	8.15	9304095	1.04297e+07	1.04351e+07	0.29	0.00728
37	000540	2012-06-08	1	8.37	8.14	11871242	1.04808e+07	1.04863e+07	0.23	0.00929
37	000540	2012-06-11	1	8.45	8.18	14971221	1.0762e+07	1.07676e+07	0.27	0.01171
37	000540	2012-06-12	1	8.58	8.26	14864196	1.08004e+07	1.0806e+07	0.32	0.01163
37	000540	2012-06-13	1	8.59	8.43	12082941	1.08515e+07	1.08571e+07	0.16	0.00945
37	000540	2012-06-14	1	8.51	8.2	11605425	1.05064e+07	1.05118e+07	0.31	0.00908
37	000540	2012-06-15	1	8.28	7.9	22759040	1.03147e+07	1.032e+07	0.38	0.01781
37	000540	2012-06-18	1	8.14	8.01	8238480	1.02763e+07	1.02817e+07	0.13	0.00645
37	000540	2012-06-19	1	8.06	7.89	9469485	1.01102e+07	1.01154e+07	0.17	0.00741
37	000540	2012-06-20	1	8.02	7.87	6474379	1.01102e+07	1.01154e+07	0.15	0.00507
37	000540	2012-06-21	1	7.94	7.78	7574725	9.96958e+06	9.97474e+06	0.16	0.00593
37	000540	2012-06-25	1	7.78	7.25	12693254	9.50944e+06	9.51436e+06	0.53	0.00993
37	000540	2012-06-26	2	7.64	7.34	8323995	9.71395e+06	9.71897e+06	0.3	0.00651
37	000540	2012-06-27	3	7.64	7.5	6470615	9.59891e+06	9.60388e+06	0.14	0.00506
37	000540	2012-06-28	3	7.61	7.33	4387268	9.38163e+06	9.38648e+06	0.28	0.00343
37	000540	2012-06-29	3	7.45	7.27	5436331	9.43275e+06	9.43763e+06	0.18	0.00425
37	000540	2012-07-02	3	7.55	7.42	5527197	9.53595e+06	9.53994e+06	0.13	0.00432
37	000540	2012-07-03	3	7.75	7.42	8576280	9.68934e+06	9.6934e+06	0.33	0.00671
37	000540	2012-07-04	3	7.66	7.55	5190386	9.67656e+06	9.68061e+06	0.11	0.00406
37	000540	2012-07-05	3	7.62	7.42	5097451	9.54873e+06	9.55273e+06	0.2	0.00399
37	000540	2012-07-06	3	7.73	7.5	11202355	9.77882e+06	9.78291e+06	0.23	0.00876
37	000540	2012-07-09	3	7.66	7.36	9210313	9.43369e+06	9.43763e+06	0.3	0.00721
37	000540	2012-07-10	3	7.44	6.96	13903942	8.89681e+06	8.90053e+06	0.48	0.01088
37	000540	2012-07-11	3	7.03	6.87	5949887	8.94794e+06	8.95169e+06	0.16	0.00465
37	000540	2012-07-12	3	7.18	6.99	7704750	9.11412e+06	9.11793e+06	0.19	0.00603
37	000540	2012-07-13	3	7.17	6.97	7518063	8.94794e+06	8.95169e+06	0.2	0.00588
37	000540	2012-07-16	3	6.94	6.46	12509025	8.3088e+06	8.31228e+06	0.48	0.00979
37	000540	2012-07-17	3	6.62	6.41	5530683	8.43663e+06	8.44016e+06	0.21	0.00433
37	000540	2012-07-18	3	6.65	6.4	9475037	8.33437e+06	8.33786e+06	0.25	0.00741
37	000540	2012-07-19	3	6.65	6.46	6365392	8.42385e+06	8427373	0.19	0.00498
37	000540	2012-07-20	3	6.6	6.45	5802435	8.27045e+06	8.27392e+06	0.15	0.00454
37	000540	2012-07-23	3	6.51	6.42	4009488	8.28324e+06	8.2867e+06	0.09	0.00314
37	000540	2012-07-24	3	6.6	6.42	4284114	8.3855e+06	8.38901e+06	0.18	0.00335
37	000540	2012-07-25	3	6.97	6.56	18238774	8.80733e+06	8.81102e+06	0.41	0.01427
37	000540	2012-07-26	3	7.57	6.99	39377934	9.08855e+06	9.09236e+06	0.58	0.03081
38	000541	2010-04-28	1	14.39	13.82	11840706	8.81076e+06	1.08678e+07	0.57	0.01418
38	000541	2010-04-29	1	15	13.71	22355888	8.49081e+06	1.04731e+07	1.29	0.02678
38	000541	2010-04-30	1	13.68	12.5	25991060	8.0232e+06	9.89637e+06	1.18	0.03113
38	000541	2010-05-04	1	13.38	12.51	9545296	8.10934e+06	1.00026e+07	0.87	0.01143
38	000541	2010-05-05	1	13.85	12.91	11268384	8.46005e+06	1.04352e+07	0.94	0.0135
38	000541	2010-05-06	1	14.37	13.69	19362352	8.42313e+06	1.03897e+07	0.68	0.02319
38	000541	2010-05-07	1	13.67	13.01	15295735	8.09088e+06	9.97985e+06	0.66	0.01832
38	000541	2010-05-10	1	13.32	12.48	15469449	7.7894e+06	9.60797e+06	0.84	0.01853
38	000541	2010-05-11	1	13.04	11.83	15955766	7.38332e+06	9.10708e+06	1.21	0.01911
38	000541	2010-05-12	1	12.1	10.91	15658677	6.89109e+06	8.49995e+06	1.19	0.01875
38	000541	2010-05-13	1	12.05	10.8	18677666	7.36486e+06	9.08432e+06	1.25	0.02237
38	000541	2010-05-14	1	12.42	11.66	21979458	7.4633e+06	9.20574e+06	0.76	0.02633
38	000541	2010-05-17	1	11.94	11.3	13583266	6.95877e+06	8.58343e+06	0.64	0.01627
38	000541	2010-05-18	1	11.85	11.15	12081302	7.24795e+06	8.94012e+06	0.7	0.01447
38	000541	2010-05-19	1	12.12	11.55	17063413	7.31563e+06	9.0236e+06	0.57	0.02044
38	000541	2010-05-20	1	12.45	11.7	23792753	7.45715e+06	9.19816e+06	0.75	0.0285
38	000541	2010-05-21	1	12.59	11.63	22439245	7.72172e+06	9.52449e+06	0.96	0.02688
38	000541	2010-05-24	1	13.31	12.62	25965289	8.17087e+06	1.00785e+07	0.69	0.0311
38	000541	2010-05-25	1	13.93	12.98	31901970	8.47235e+06	1.04504e+07	0.95	0.03821
38	000541	2010-05-26	1	13.79	13.32	16876995	8.27547e+06	1.02075e+07	0.47	0.02021
38	000541	2010-05-28	2	14.8	14.29	96522422	9.10609e+06	1.12321e+07	0.51	0.11561
38	000541	2010-05-31	3	14.86	14.23	48363163	8.76769e+06	1.08147e+07	0.63	0.05793
38	000541	2010-06-01	3	14.19	13.08	43719698	8.39852e+06	1.03593e+07	1.11	0.05236
38	000541	2010-06-02	3	13.92	12.8	50382630	8.20163e+06	1.01165e+07	1.12	0.06034
38	000541	2010-06-03	3	13.74	13.14	36210784	8.12165e+06	1.00178e+07	0.6	0.04337
38	000541	2010-06-04	3	13.88	13.07	27039584	8.40467e+06	1.03669e+07	0.81	0.03239
38	000541	2010-06-07	3	14.15	13.32	33166738	8.5708e+06	1.05718e+07	0.83	0.03972
38	000541	2010-06-08	3	13.99	13.6	20126638	8.55234e+06	1.0549e+07	0.39	0.02411
38	000541	2010-06-09	3	14.43	13.82	31693308	8.75538e+06	1.07995e+07	0.61	0.03796
38	000541	2010-06-10	3	14.48	14.03	21061538	8.71846e+06	1.07539e+07	0.45	0.02523
38	000541	2010-06-11	3	14.31	13.86	17983257	8.54003e+06	1.05339e+07	0.45	0.02154
38	000541	2010-06-17	3	14.07	13.63	10623840	8.39852e+06	1.03593e+07	0.44	0.01272
38	000541	2010-06-18	3	13.72	12.86	17882828	8.0232e+06	9.89637e+06	0.86	0.02142
38	000541	2010-06-21	3	13.44	12.6	11023136	8.22009e+06	1.01392e+07	0.84	0.0132
38	000541	2010-06-22	3	13.73	13.25	9871917	8.34315e+06	1.0291e+07	0.48	0.01182
38	000541	2010-06-23	3	13.66	13.13	9673054	8.28777e+06	1.02227e+07	0.53	0.01159
38	000541	2010-06-24	3	13.44	13.17	8655285	8.1278e+06	1.00254e+07	0.27	0.01037
38	000541	2010-06-25	3	13.27	12.71	13094796	7.89874e+06	9.73704e+06	0.56	0.01568
38	000541	2010-06-28	3	12.96	12.68	6148428	7.92747e+06	9.7674e+06	0.28	0.00736
39	000544	2010-06-17	1	10.91	10.58	4599691	1.21029e+06	2.85627e+06	0.33	0.04029
39	000544	2010-06-18	1	10.75	10.11	4806883	1.1612e+06	2.74041e+06	0.64	0.0421
39	000544	2010-06-21	1	10.45	10.02	3625944	1.18974e+06	2.80777e+06	0.43	0.03176
39	000544	2010-06-22	1	11.08	10.3	7598412	1.23427e+06	2.91286e+06	0.78	0.06655
39	000544	2010-06-23	1	10.89	10.57	5984749	1.22856e+06	2.89939e+06	0.32	0.05242
39	000544	2010-06-24	1	10.98	10.59	8395277	1.24455e+06	2.93711e+06	0.39	0.07353
39	000544	2010-06-25	1	11.22	10.72	15339366	1.27309e+06	3.00448e+06	0.5	0.13435
39	000544	2010-06-28	1	11.5	10.93	16170041	1.31191e+06	3.09609e+06	0.57	0.14162
39	000544	2010-06-29	1	12.08	10.51	18579567	1.21029e+06	2.85627e+06	1.57	0.16272
39	000544	2010-06-30	1	10.29	9.61	9276827	1.12238e+06	2.64879e+06	0.68	0.08125
39	000544	2010-07-01	1	10.04	9.75	5281844	1.13608e+06	2681125	0.29	0.04626
39	000544	2010-07-02	1	9.95	9.19	6829223	1.09155e+06	2.57604e+06	0.76	0.05981
39	000544	2010-07-05	1	9.41	9.03	3961324	1.0493e+06	2.47634e+06	0.38	0.03469
39	000544	2010-07-06	1	9.65	9.11	4316016	1.08584e+06	2.56256e+06	0.54	0.0378
39	000544	2010-07-07	1	9.67	9.35	4962046	1.09954e+06	2.5949e+06	0.32	0.04346
39	000544	2010-07-08	1	9.68	9.29	4424171	1.07214e+06	2.53023e+06	0.39	0.03875
39	000544	2010-07-09	1	9.72	9.26	5884897	1.09954e+06	2.5949e+06	0.46	0.05154
39	000544	2010-07-12	1	9.93	9.63	5769147	1.12123e+06	2.6461e+06	0.3	0.05053
39	000544	2010-07-13	1	9.86	9.43	5468433	1.10867e+06	2.61645e+06	0.43	0.04789
39	000544	2010-07-14	1	10.68	9.74	17911385	1.21943e+06	2.87783e+06	0.94	0.15687
39	000544	2010-07-15	1	10.53	10.15	13976596	1.18289e+06	2.7916e+06	0.38	0.12241
39	000544	2010-07-16	2	10.84	10.23	15281506	1.22742e+06	2.89669e+06	0.61	0.13384
39	000544	2010-07-19	3	10.96	10.42	12005215	1.2377e+06	2.92094e+06	0.54	0.10514
39	000544	2010-07-20	3	10.97	10.61	14916219	1.24341e+06	2.93442e+06	0.36	0.13064
39	000544	2010-07-21	3	11.11	10.67	11264489	1.22856e+06	2.89939e+06	0.44	0.09866
39	000544	2010-07-22	3	10.95	10.5	10052360	1.24455e+06	2.93711e+06	0.45	0.08804
39	000544	2010-07-26	3	11.1	10.76	8552901	1.26282e+06	2.98023e+06	0.34	0.07491
39	000544	2010-07-27	3	11.2	10.76	8934910	1.24569e+06	2.93981e+06	0.44	0.07825
39	000544	2010-07-28	3	11.19	10.7	10358046	1.27081e+06	2.99909e+06	0.49	0.09072
39	000544	2010-07-29	3	11.23	10.91	9966620	1.26282e+06	2.98023e+06	0.32	0.08729
39	000544	2010-07-30	3	11.38	10.92	10977916	1.28451e+06	3.03142e+06	0.46	0.09615
39	000544	2010-08-02	3	11.43	11.17	13732273	1.29479e+06	3.05567e+06	0.26	0.12027
39	000544	2010-08-03	3	11.43	11.03	11120784	1.26167e+06	2.97753e+06	0.4	0.0974
39	000544	2010-08-04	3	11.02	10.73	8126771	1.25596e+06	2.96406e+06	0.29	0.07118
39	000544	2010-08-05	3	11.38	10.88	9189635	1.26053e+06	2.97484e+06	0.5	0.08048
39	000544	2010-08-06	3	11.27	10.81	7771189	1.28451e+06	3.03142e+06	0.46	0.06806
39	000544	2010-08-09	3	11.88	11.21	16968529	1.33018e+06	3.13921e+06	0.67	0.14861
39	000544	2010-08-10	3	11.58	11.01	11463193	1.26167e+06	2.97753e+06	0.57	0.1004
39	000544	2010-08-11	3	11.45	11.04	9143957	1.30278e+06	3.07454e+06	0.41	0.08008
39	000544	2010-08-12	3	11.5	11.1	8087114	1.27195e+06	3.00178e+06	0.4	0.07083
39	000544	2010-08-13	3	11.38	10.88	7528131	1.29364e+06	3.05298e+06	0.5	0.06593
39	000544	2010-08-16	3	11.6	11.23	11940215	1.31648e+06	3.10687e+06	0.37	0.10457
40	000546	2010-05-10	1	19.08	17.68	4722679	2.60158e+06	3.01552e+06	1.4	0.20977
40	000546	2010-05-11	1	18.39	16.01	5815378	2.34127e+06	2.7138e+06	2.38	0.05957
40	000546	2010-05-12	1	16.18	14.7	6266291	2.25353e+06	2.61209e+06	1.48	0.06745
40	000546	2010-05-13	1	16.95	15.35	6371904	2.47874e+06	2.87313e+06	1.6	0.08396
40	000546	2010-05-14	1	17.35	16.6	5877033	2.51091e+06	2.91043e+06	0.75	0.1009
40	000546	2010-05-17	1	18	16.53	4479636	2.4568e+06	2.84771e+06	1.47	0.08939
40	000546	2010-05-18	1	17.29	16.65	4632438	2.50506e+06	2.90365e+06	0.64	0.22818
40	000546	2010-05-19	1	17.65	16.3	4922032	2.55186e+06	2.95789e+06	1.35	0.13371
40	000546	2010-05-21	1	17.5	16.53	4147342	2.55478e+06	2.96128e+06	0.97	0.15989
40	000546	2010-05-24	1	18.97	17.6	7701076	2.72734e+06	3.1613e+06	1.37	0.13083
40	000546	2010-05-25	1	18.85	18.16	6100213	2.72588e+06	3.1596e+06	0.69	0.08894
40	000546	2010-05-26	1	19.1	18.32	6044994	2.77852e+06	3.22062e+06	0.78	0.07116
40	000546	2010-05-27	1	19.8	18.79	6739934	2.83409e+06	3.28504e+06	1.01	0.09738
40	000546	2010-05-28	1	20.1	19.1	7603906	2.84433e+06	3.2969e+06	1	0.17736
40	000546	2010-05-31	1	20.27	18.6	7278376	2.84433e+06	3.2969e+06	1.67	0.15748
40	000546	2010-06-01	1	20.21	17.52	11311814	2.66153e+06	3.08502e+06	2.69	0.12298
40	000546	2010-06-02	1	18.59	17.6	6133015	2.64691e+06	3.06807e+06	0.99	0.08332
40	000546	2010-06-03	1	18.16	17.31	4310319	2.53723e+06	2.94094e+06	0.85	0.02947
40	000546	2010-06-04	1	19.01	17.41	7959183	2.57818e+06	2.9884e+06	1.6	0.05443
40	000546	2010-06-07	1	17.17	15.87	8652310	2.3208e+06	2.69007e+06	1.3	0.05917
40	000546	2010-06-08	1	16.47	15.8	4751428	2.36613e+06	2.74261e+06	0.67	0.03249
40	000546	2010-06-09	2	16.66	16.12	3374063	2.41e+06	2.79347e+06	0.54	0.02307
40	000546	2010-06-10	3	16.55	15.41	8423222	2.40854e+06	2.79177e+06	1.14	0.0576
40	000546	2010-06-11	3	16.7	16.3	4788488	2.40708e+06	2.79008e+06	0.4	0.03274
40	000546	2010-06-17	3	17.05	16.52	3995292	2.44949e+06	2.83923e+06	0.53	0.02732
40	000546	2010-06-18	3	16.88	15.9	2688686	2.35297e+06	2.72736e+06	0.98	0.01839
40	000546	2010-06-21	3	16	15.31	3164578	2.33396e+06	2.70532e+06	0.69	0.02164
40	000546	2010-06-22	3	16.39	15.9	2574186	2.38953e+06	2.76974e+06	0.49	0.0176
40	000546	2010-06-23	3	16.35	15.91	1718538	2.33835e+06	2.71041e+06	0.44	0.01175
40	000546	2010-06-24	3	16.23	15.6	1443830	2.31056e+06	2.6782e+06	0.63	0.00987
40	000546	2010-06-25	3	15.8	14.78	2716768	2.17017e+06	2.51548e+06	1.02	0.01858
40	000546	2010-06-28	3	14.89	14.3	2034205	2.1029e+06	2.4375e+06	0.59	0.01391
40	000546	2010-06-29	3	14.59	13.21	3594102	1.98738e+06	2.30359e+06	1.38	0.02458
40	000546	2010-06-30	3	13.5	12.58	2352589	1.89232e+06	2.19341e+06	0.92	0.01609
40	000546	2010-07-01	3	13.3	12.65	1819308	1.85869e+06	2.15443e+06	0.65	0.01244
40	000546	2010-07-02	3	13.3	12.22	3194877	1.89963e+06	2.20189e+06	1.08	0.02185
40	000546	2010-07-05	3	13.25	12.61	1841210	1.88501e+06	2.18494e+06	0.64	0.01259
40	000546	2010-07-06	3	13.2	12.7	2029866	1.91572e+06	2.22053e+06	0.5	0.01388
40	000546	2010-07-07	3	13.32	13.04	1179581	1.93327e+06	2.24088e+06	0.28	0.00807
40	000546	2010-07-08	3	13.59	13.27	1930693	1.96837e+06	2.28156e+06	0.32	0.0132
40	000546	2010-07-09	3	14.35	13.3	3715362	2.06927e+06	2.39852e+06	1.05	0.02541
41	000547	2009-07-07	1	7.79	7.55	8806404	1.48339e+06	1.85349e+06	0.24	0.04494
41	000547	2009-07-08	1	7.75	7.45	8020860	1.50691e+06	1.88287e+06	0.3	0.04093
41	000547	2009-07-09	1	8.09	7.63	13361597	1.5559e+06	1944080	0.46	0.06819
41	000547	2009-07-10	1	7.95	7.74	8985575	1526503	1.90735e+06	0.21	0.04585
41	000547	2009-07-13	1	7.9	7.69	7572298	1.52258e+06	1.90246e+06	0.21	0.03864
41	000547	2009-07-14	1	7.95	7.81	7838826	1.55198e+06	1.93918e+06	0.14	0.04
41	000547	2009-07-15	1	8.19	7.94	12324046	1.60293e+06	2.00284e+06	0.25	0.06289
41	000547	2009-07-16	1	8.22	7.95	8931459	1.55982e+06	1.94898e+06	0.27	0.04558
41	000547	2009-07-17	1	8.1	7.83	6868589	1.54218e+06	1.92694e+06	0.27	0.03505
41	000547	2009-07-20	1	8.13	7.88	8496891	1.57353e+06	1.96612e+06	0.25	0.04336
41	000547	2009-07-21	1	8.27	7.86	10438691	1.5461e+06	1.93184e+06	0.41	0.05327
41	000547	2009-07-22	1	8.2	7.81	10042113	1.58333e+06	1.97836e+06	0.39	0.05125
41	000547	2009-07-23	1	8.3	8.06	11002016	1.62448e+06	2.02978e+06	0.24	0.05615
41	000547	2009-07-24	1	8.38	7.88	9878510	1.58137e+06	1.97591e+06	0.5	0.05041
41	000547	2009-07-27	1	8.22	7.99	9369811	1.58725e+06	1.98326e+06	0.23	0.04782
41	000547	2009-07-28	1	8.1	7.9	8825536	1.58529e+06	1.98081e+06	0.2	0.04504
41	000547	2009-07-29	1	8.19	7.32	9485206	1.46576e+06	1.83145e+06	0.87	0.0484
41	000547	2009-07-30	1	7.7	7.28	7289484	1.47555e+06	1.84369e+06	0.42	0.0372
41	000547	2009-07-31	1	7.86	7.58	7304840	1.52846e+06	1.9098e+06	0.28	0.03728
41	000547	2009-08-03	1	7.93	7.73	6368134	1.55198e+06	1.93918e+06	0.2	0.0325
41	000547	2009-08-04	1	8	7.71	6745332	1.55002e+06	1.93673e+06	0.29	0.03442
41	000547	2009-08-05	1	8.08	7.83	8011936	1.57745e+06	1.97101e+06	0.25	0.04089
41	000547	2009-08-06	1	7.98	7.72	5785583	1.53434e+06	1.91715e+06	0.26	0.02952
41	000547	2009-08-07	2	8	7.7	8191625	1.5461e+06	1.93184e+06	0.3	0.0418
41	000547	2009-08-10	3	8.08	7.85	8161881	1.56961e+06	1.96122e+06	0.23	0.04165
41	000547	2009-08-11	3	8.22	8	9760724	1.60489e+06	2.00529e+06	0.22	0.04981
41	000547	2009-08-12	3	8.15	7.68	7843884	1.51671e+06	1.89511e+06	0.47	0.04003
41	000547	2009-08-13	3	7.85	7.68	4233369	1.52846e+06	1.9098e+06	0.17	0.0216
41	000547	2009-08-14	3	7.8	7.19	7937564	1.41481e+06	1.76779e+06	0.61	0.04051
41	000547	2009-08-17	3	7.3	6.93	4804154	1.35798e+06	1.69679e+06	0.37	0.02452
41	000547	2009-08-18	3	7.19	6.82	2992355	1.39521e+06	1.74331e+06	0.37	0.01527
41	000547	2009-08-19	3	7.18	6.65	3364430	1.31095e+06	1.63802e+06	0.53	0.01717
41	000547	2009-08-20	3	7.12	6.7	3749401	1.39129e+06	1.73841e+06	0.42	0.01913
41	000547	2009-08-21	3	7.65	7.05	7346749	1.46576e+06	1.83145e+06	0.6	0.03749
41	000547	2009-08-24	3	7.66	7.33	5112592	1.47947e+06	1.84859e+06	0.33	0.02609
41	000547	2009-08-25	3	7.8	7.2	6149347	1.50299e+06	1.87797e+06	0.6	0.03138
41	000547	2009-08-26	3	8.02	7.49	7926442	1.54414e+06	1.92939e+06	0.53	0.04045
41	000547	2009-08-27	3	8.3	7.85	13156904	1.56569e+06	1.95632e+06	0.45	0.06714
41	000547	2009-08-28	3	7.99	7.62	5027924	1.52258e+06	1.90246e+06	0.37	0.02566
41	000547	2009-08-31	3	8.05	7.21	10166321	1.42069e+06	1.77514e+06	0.84	0.05188
41	000547	2009-09-01	3	7.37	7.02	4665512	1.40109e+06	1.75065e+06	0.35	0.02381
41	000547	2009-09-02	3	7.28	6.91	3936024	1.42265e+06	1.77758e+06	0.37	0.02009
41	000547	2009-09-03	3	7.7	7.16	6274942	1.50299e+06	1.87797e+06	0.54	0.03202
41	000547	2009-09-04	3	7.85	7.5	6860153	1.50691e+06	1.88287e+06	0.35	0.03501
41	000547	2009-09-07	3	7.84	7.64	6737333	1.51475e+06	1.89266e+06	0.2	0.03438
42	000548	2011-08-08	1	5.52	5.01	3887617	2.02079e+06	2.53602e+06	0.51	0.00977
42	000548	2011-08-09	1	5.06	4.68	3677451	1.99294e+06	2.50107e+06	0.38	0.00924
42	000548	2011-08-10	1	5.16	5.04	2397253	2.00488e+06	2.51605e+06	0.12	0.00603
42	000548	2011-08-11	1	5.12	4.91	2954679	2.0367e+06	2.55598e+06	0.21	0.00743
42	000548	2011-08-12	1	5.22	5.12	2294693	2.0725e+06	2.60091e+06	0.1	0.00577
42	000548	2011-08-15	1	5.32	5.18	3244702	2.1083e+06	2.64584e+06	0.14	0.00816
42	000548	2011-08-16	1	5.38	5.23	2925074	2.08444e+06	2.61589e+06	0.15	0.00735
42	000548	2011-08-17	1	5.27	5.19	1490231	2.0725e+06	2.60091e+06	0.08	0.00375
42	000548	2011-08-18	1	5.45	5.19	5370080	2.10433e+06	2.64085e+06	0.26	0.0135
42	000548	2011-08-19	1	5.39	5.06	6035975	2.13217e+06	2.6758e+06	0.33	0.01517
42	000548	2011-08-22	1	5.35	5.19	3306955	2.0725e+06	2.60091e+06	0.16	0.00831
42	000548	2011-08-23	1	5.26	5.15	1937682	2.08444e+06	2.61589e+06	0.11	0.00487
42	000548	2011-08-24	1	5.33	5.22	2202651	2.08444e+06	2.61589e+06	0.11	0.00554
42	000548	2011-08-25	1	5.4	5.25	3400602	2.14013e+06	2.68578e+06	0.15	0.00855
42	000548	2011-08-26	1	5.42	5.31	2621125	2.13615e+06	2.68079e+06	0.11	0.00659
42	000548	2011-08-29	1	5.37	5.29	1367038	2.11228e+06	2.65084e+06	0.08	0.00344
42	000548	2011-08-30	1	5.38	5.27	1893631	2.10035e+06	2.63586e+06	0.11	0.00476
42	000548	2011-08-31	1	5.3	5.15	2500082	2.05659e+06	2.58095e+06	0.15	0.00628
42	000548	2011-09-01	1	5.27	5.14	2004027	2.0725e+06	2.60091e+06	0.13	0.00504
42	000548	2011-09-02	1	5.2	5.06	2039371	2.02079e+06	2.53602e+06	0.14	0.00513
42	000548	2011-09-05	2	5.08	4.95	1624826	2.0009e+06	2.51106e+06	0.13	0.00408
42	000548	2011-09-06	3	5.06	4.98	1164812	1.99294e+06	2.50107e+06	0.08	0.00293
42	000548	2011-09-07	3	5.13	5	1368466	2.02874e+06	2.546e+06	0.13	0.00344
42	000548	2011-09-08	3	5.16	5.05	1677532	2.01283e+06	2526032	0.11	0.00422
42	000548	2011-09-09	3	5.1	5.02	1057395	2.00886e+06	2.52104e+06	0.08	0.00266
42	000548	2011-09-13	3	4.99	4.93	1032642	1.9651e+06	2.46613e+06	0.06	0.0026
42	000548	2011-09-14	3	5.17	4.93	2562137	2.02874e+06	2.546e+06	0.24	0.00644
42	000548	2011-09-15	3	5.17	5.08	1917131	2.02477e+06	2.54101e+06	0.09	0.00482
42	000548	2011-09-16	3	5.23	5.09	3792011	2.06455e+06	2.59093e+06	0.14	0.00953
42	000548	2011-09-19	3	5.18	4.97	3203996	1.98897e+06	2.49608e+06	0.21	0.00805
42	000548	2011-09-20	3	5.17	4.95	2894076	2.02477e+06	2.54101e+06	0.22	0.00728
42	000548	2011-09-21	3	5.23	5.05	5319264	2.06852e+06	2.59592e+06	0.18	0.01337
42	000548	2011-09-22	3	5.24	5.02	4079692	1.99692e+06	2.50606e+06	0.22	0.01026
42	000548	2011-09-23	3	5.1	4.9	2333105	2.02079e+06	2.53602e+06	0.2	0.00587
42	000548	2011-09-26	3	5.1	4.97	1199800	1.98897e+06	2.49608e+06	0.13	0.00302
42	000548	2011-09-27	3	5.06	4.99	1455164	2.0009e+06	2.51106e+06	0.07	0.00366
42	000548	2011-09-28	3	5.08	4.93	1259294	1.9651e+06	2.46613e+06	0.15	0.00317
42	000548	2011-09-29	3	4.96	4.69	2040205	1.88554e+06	2.36628e+06	0.27	0.00513
42	000548	2011-09-30	3	4.8	4.68	716270	1.88554e+06	2.36628e+06	0.12	0.0018
43	000551	2011-08-08	1	14.82	14.08	5154287	3.42008e+06	3.77409e+06	0.74	0.02133
43	000551	2011-08-09	1	14.24	13.66	2353349	3.40799e+06	3.76076e+06	0.58	0.00974
43	000551	2011-08-10	1	14.58	13.74	4180754	3.40799e+06	3.76076e+06	0.84	0.0173
43	000551	2011-08-11	1	14.34	13.7	3817574	3.43458e+06	3.7901e+06	0.64	0.01579
43	000551	2011-08-12	1	14.53	14.2	2761103	3.44908e+06	3.8061e+06	0.33	0.01142
43	000551	2011-08-15	1	14.62	14.35	1935487	3.51676e+06	3.88078e+06	0.27	0.00801
43	000551	2011-08-16	1	14.65	14.36	2092932	3.48534e+06	3.84611e+06	0.29	0.00866
43	000551	2011-08-17	1	14.56	14.18	1633426	3.466e+06	3.82477e+06	0.38	0.00676
43	000551	2011-08-18	1	14.36	14.18	1368701	3.42733e+06	3.78209e+06	0.18	0.00566
43	000551	2011-08-19	1	14.4	13.84	2871923	3.46842e+06	3.82744e+06	0.56	0.01188
43	000551	2011-08-22	1	14.45	14.08	1603460	3.41766e+06	3.77142e+06	0.37	0.00663
43	000551	2011-08-23	1	14.23	14.05	945691	3.43458e+06	3.7901e+06	0.18	0.00391
43	000551	2011-08-24	1	14.75	14.23	3599482	3.48534e+06	3.84611e+06	0.52	0.01489
43	000551	2011-08-25	1	14.75	14.37	3008496	3.5651e+06	3.93412e+06	0.38	0.01245
43	000551	2011-08-26	1	14.77	14.59	1090395	3.54818e+06	3.91545e+06	0.18	0.00451
43	000551	2011-08-29	1	14.65	14.44	1451063	3.51434e+06	3.87811e+06	0.21	0.006
43	000551	2011-08-30	1	14.64	14.43	1678932	3.49984e+06	3.86211e+06	0.21	0.00695
43	000551	2011-08-31	1	14.55	14.3	2792166	3.51434e+06	3.87811e+06	0.25	0.01155
43	000551	2011-09-01	1	14.59	14.08	1037217	3.50467e+06	3.86744e+06	0.51	0.00429
43	000551	2011-09-02	1	14.49	14.09	1539925	3.46358e+06	3.8221e+06	0.4	0.00637
43	000551	2011-09-05	2	14.19	14.02	995422	3.39349e+06	3.74475e+06	0.17	0.00412
43	000551	2011-09-06	3	14.09	13.86	795940	3.34998e+06	3.69674e+06	0.23	0.00329
43	000551	2011-09-07	3	14.27	13.88	922134	3.44183e+06	3.7981e+06	0.39	0.00382
43	000551	2011-09-08	3	14.38	14.16	851933	3.44183e+06	3.7981e+06	0.22	0.00352
43	000551	2011-09-09	3	14.39	14.15	1181587	3.4515e+06	3.80877e+06	0.24	0.00489
43	000551	2011-09-13	3	14.22	13.9	1416223	3.43216e+06	3.78743e+06	0.32	0.00586
43	000551	2011-09-14	3	14.26	13.97	812004	3.44666e+06	3.80343e+06	0.29	0.00336
43	000551	2011-09-15	3	14.3	14.16	453246	3.43458e+06	3.7901e+06	0.14	0.00188
43	000551	2011-09-16	3	14.35	14.1	754261	3.43216e+06	3.78743e+06	0.25	0.00312
43	000551	2011-09-19	3	14.21	13.85	859087	3.35965e+06	3.70741e+06	0.36	0.00355
43	000551	2011-09-20	3	14.14	13.68	1127121	3.3524e+06	3.69941e+06	0.46	0.00466
43	000551	2011-09-21	3	14.31	13.8	1140208	3.44183e+06	3.7981e+06	0.51	0.00472
43	000551	2011-09-22	3	14.15	13.8	1009471	3.33548e+06	3.68074e+06	0.35	0.00418
43	000551	2011-09-23	3	13.86	13.6	472201	3.33065e+06	3.67541e+06	0.26	0.00195
43	000551	2011-09-26	3	13.92	13.33	1040100	3.22188e+06	3.55538e+06	0.59	0.0043
43	000551	2011-09-27	3	13.55	12.97	1597876	3.16387e+06	3.49137e+06	0.58	0.00661
43	000551	2011-09-28	3	13.17	12.55	1274601	3.09136e+06	3.41135e+06	0.62	0.00527
43	000551	2011-09-29	3	12.77	12.51	1127453	3.05269e+06	3.36868e+06	0.26	0.00466
43	000551	2011-09-30	3	12.74	12.45	529750	3.05752e+06	3.37401e+06	0.29	0.00219
44	000560	2012-05-14	1	8.23	8.11	1727969	1094016	1.33926e+06	0.12	0.01286
44	000560	2012-05-15	1	8.23	8.03	794715	1102080	1.34914e+06	0.2	0.00591
44	000560	2012-05-16	1	8.24	8.1	761925	1089984	1.33433e+06	0.14	0.00567
44	000560	2012-05-18	1	8.29	8.08	1804614	1087296	1.33104e+06	0.21	0.01343
44	000560	2012-05-21	1	8.14	8	846308	1081920	1.32446e+06	0.14	0.0063
44	000560	2012-05-22	1	8.15	8.05	746525	1092672	1.33762e+06	0.1	0.00555
44	000560	2012-05-23	1	8.17	8.03	875443	1094016	1.33926e+06	0.14	0.00651
44	000560	2012-05-24	1	8.22	8.09	882290	1089984	1.33433e+06	0.13	0.00656
44	000560	2012-05-25	1	8.16	7.98	863593	1079232	1.32117e+06	0.18	0.00643
44	000560	2012-05-28	1	8.1	7.88	856248	1088640	1.33268e+06	0.22	0.00637
44	000560	2012-05-29	1	8.21	8.08	857467	1100736	1.34749e+06	0.13	0.00638
44	000560	2012-05-30	1	8.41	8.15	2805019	1126272	1.37875e+06	0.26	0.02087
44	000560	2012-05-31	1	8.5	8.29	1841772	1135680	1.39027e+06	0.21	0.0137
44	000560	2012-06-01	1	8.6	8.32	3267455	1131648	1.38533e+06	0.28	0.02431
44	000560	2012-06-04	1	8.29	8.1	1210508	1094016	1.33926e+06	0.19	0.00901
44	000560	2012-06-05	1	8.19	8	767517	1077888	1.31952e+06	0.19	0.00571
44	000560	2012-06-06	1	8.09	7.92	1098601	1073856	1.31458e+06	0.17	0.00817
44	000560	2012-06-07	1	8.07	7.86	792550	1056384	1.2932e+06	0.21	0.0059
44	000560	2012-06-08	1	7.98	7.87	1100914	1059072	1.29649e+06	0.11	0.00819
44	000560	2012-06-11	1	8.15	7.89	1149167	1095360	1.34091e+06	0.26	0.00855
44	000560	2012-06-12	2	8.08	8	569248	1076544	1.31787e+06	0.08	0.00424
44	000560	2012-06-13	3	8.2	8.03	1461060	1096704	1.34255e+06	0.17	0.01087
44	000560	2012-06-14	3	8.19	8.01	839742	1083264	1.3261e+06	0.18	0.00625
44	000560	2012-06-15	3	8.13	7.92	1239435	1080576	1.32281e+06	0.21	0.00922
44	000560	2012-06-18	3	8.11	8.04	701099	1088640	1.33268e+06	0.07	0.00522
44	000560	2012-06-19	3	8.12	8	550652	1079232	1.32117e+06	0.12	0.0041
44	000560	2012-06-20	3	8.19	8.02	887810	1080576	1.32281e+06	0.17	0.00661
44	000560	2012-06-21	3	8.01	7.88	881930	1064448	1303067	0.13	0.00656
44	000560	2012-06-25	3	7.92	7.69	751913	1034880	1.26687e+06	0.23	0.00559
44	000560	2012-06-26	3	7.75	7.58	447396	1034880	1.26687e+06	0.17	0.00333
44	000560	2012-06-27	3	7.76	7.66	527970	1034880	1.26687e+06	0.1	0.00393
44	000560	2012-06-28	3	7.95	7.68	1004428	1041600	1.2751e+06	0.27	0.00747
44	000560	2012-06-29	3	7.87	7.62	443365	1056384	1.2932e+06	0.25	0.0033
44	000560	2012-07-02	3	7.93	7.83	459345	730336	1.29813e+06	0.1	0.00496
44	000560	2012-07-03	3	7.96	7.83	502046	734965	1.30636e+06	0.13	0.00542
44	000560	2012-07-04	3	7.95	7.8	475040	727559	1.2932e+06	0.15	0.00513
44	000560	2012-07-05	3	7.84	7.68	447420	712749	1.26687e+06	0.16	0.00483
44	000560	2012-07-06	3	7.83	7.61	513532	723857	1.28661e+06	0.22	0.00555
44	000560	2012-07-09	3	7.81	7.55	407403	701641	1.24713e+06	0.26	0.0044
44	000560	2012-07-10	3	7.65	7.49	483105	703492	1.25042e+06	0.16	0.00522
44	000560	2012-07-11	3	7.66	7.53	299939	709046	1.26029e+06	0.13	0.00324
44	000560	2012-07-12	3	7.83	7.53	514728	713675	1.26852e+06	0.3	0.00556
45	000561	2010-04-21	1	11.75	11.32	8530094	3.03567e+06	3.91885e+06	0.43	0.03203
45	000561	2010-04-22	1	11.54	11.17	6816934	3.05697e+06	3.94635e+06	0.37	0.0256
45	000561	2010-04-23	1	11.57	11.25	4946223	3.00638e+06	3.88104e+06	0.32	0.01857
45	000561	2010-04-26	1	11.4	11.18	4212726	2.97709e+06	3.84322e+06	0.22	0.01582
45	000561	2010-04-27	1	11.34	10.62	9535583	2.82796e+06	3.65072e+06	0.72	0.03581
45	000561	2010-04-28	1	10.66	10.12	7010812	2.7534e+06	3.55447e+06	0.54	0.02633
45	000561	2010-04-29	1	10.47	9.82	9653260	2.63358e+06	3.39978e+06	0.65	0.03625
45	000561	2010-04-30	1	9.9	9.43	6750925	2.63624e+06	3.40321e+06	0.47	0.02535
45	000561	2010-05-04	1	10.35	9.7	4981406	2.65754e+06	3.43071e+06	0.65	0.01871
45	000561	2010-05-05	1	10.48	9.75	11736188	2.79068e+06	3.60259e+06	0.73	0.04407
45	000561	2010-05-06	1	10.89	10.41	6170430	2.80134e+06	3.61634e+06	0.48	0.02317
45	000561	2010-05-07	1	10.78	10.12	4928689	2.76938e+06	3.57509e+06	0.66	0.01851
45	000561	2010-05-10	1	10.48	9.88	8993172	2.65754e+06	3.43071e+06	0.6	0.03377
45	000561	2010-05-11	1	10.38	9.6	4197025	2.57766e+06	3.32759e+06	0.78	0.01576
45	000561	2010-05-12	1	9.9	9.5	4337199	2.57766e+06	3.32759e+06	0.4	0.01629
45	000561	2010-05-13	1	9.88	9.23	4371521	2.60428e+06	3.36196e+06	0.65	0.01642
45	000561	2010-05-14	1	9.88	9.51	2454351	2.57766e+06	3.32759e+06	0.37	0.00922
45	000561	2010-05-17	1	9.67	9.2	4135468	2.45516e+06	3.16946e+06	0.47	0.01553
45	000561	2010-05-18	1	9.68	8.89	4937584	2.44451e+06	3.15571e+06	0.79	0.01854
45	000561	2010-05-19	2	9.35	9	3030147	2.44451e+06	3.15571e+06	0.35	0.01138
45	000561	2010-05-20	3	9.25	8.81	2441504	2.36463e+06	3.05258e+06	0.44	0.00917
45	000561	2010-05-21	3	8.99	8.51	3177746	2.36729e+06	3.05602e+06	0.48	0.01193
45	000561	2010-05-24	3	9.27	8.9	4047527	2.4312e+06	3.13852e+06	0.37	0.0152
45	000561	2010-05-25	3	9.18	8.95	2784687	2.39658e+06	3.09383e+06	0.23	0.01046
45	000561	2010-05-26	3	9.17	8.91	2583534	2.39924e+06	3.09727e+06	0.26	0.0097
45	000561	2010-05-27	3	9.14	8.9	2160411	2.4312e+06	3.13852e+06	0.24	0.00811
45	000561	2010-05-28	3	9.39	9.14	3975797	2.48446e+06	3.20727e+06	0.25	0.01493
45	000561	2010-05-31	3	9.37	9.08	2935712	2.41788e+06	3.12133e+06	0.29	0.01102
45	000561	2010-06-01	3	9.08	8.63	5832582	2.29805e+06	2.96664e+06	0.45	0.0219
45	000561	2010-06-02	3	8.76	8.2	3658500	2.26077e+06	2.91851e+06	0.56	0.01374
45	000561	2010-06-03	3	8.64	8.4	2327828	2.2448e+06	2.89789e+06	0.24	0.00874
45	000561	2010-06-04	3	8.45	8.23	1961799	2.23148e+06	2.8807e+06	0.22	0.00737
45	000561	2010-06-07	3	8.32	7.96	3683384	2.14361e+06	2.76726e+06	0.36	0.01383
45	000561	2010-06-08	3	8.24	8.03	2154689	2.1729e+06	2.80507e+06	0.21	0.00809
45	000561	2010-06-09	3	8.36	8.16	2376784	2.22083e+06	2.86695e+06	0.2	0.00893
45	000561	2010-06-10	3	8.47	8.26	2466835	2.23148e+06	2.8807e+06	0.21	0.00926
45	000561	2010-06-11	3	8.48	8.31	1716602	2.23415e+06	2.88414e+06	0.17	0.00645
45	000561	2010-06-17	3	8.65	8.42	2586442	2.28474e+06	2.94945e+06	0.23	0.00971
45	000561	2010-06-18	3	8.61	8.15	2179712	2.17823e+06	2.81195e+06	0.46	0.00819
45	000561	2010-06-21	3	8.3	8.06	1723225	2.19953e+06	2.83945e+06	0.24	0.00647
46	000563	2008-08-22	1	11.9	10.8	27658414	2.73024e+06	4.18626e+06	1.1	0.11832
46	000563	2008-08-25	1	11.69	11.09	12918058	2.62038e+06	4.01781e+06	0.6	0.05526
46	000563	2008-08-26	1	11.19	10.09	15881288	2.47779e+06	3.79918e+06	1.1	0.06794
46	000563	2008-08-27	1	11.45	10.36	19104554	2.53856e+06	3.89237e+06	1.09	0.08173
46	000563	2008-08-28	1	11.3	10.48	12401216	2.49649e+06	3.82785e+06	0.82	0.05305
46	000563	2008-08-29	1	11.74	10.56	17586559	2.65076e+06	4.0644e+06	1.18	0.07524
46	000563	2008-09-01	1	11.42	10.67	12033216	2.54324e+06	3.89953e+06	0.75	0.05148
46	000563	2008-09-02	1	11.42	10.69	9261649	2.56428e+06	3.93179e+06	0.73	0.03962
46	000563	2008-09-03	1	10.99	9.9	13275825	2.43805e+06	3.73825e+06	1.09	0.05679
46	000563	2008-09-04	1	10.8	10.11	8817977	2.45207e+06	3.75975e+06	0.69	0.03772
46	000563	2008-09-05	1	10.47	9.8	9522999	2295459	3.51962e+06	0.67	0.04074
46	000563	2008-09-08	1	10.2	9.41	6534430	2.23702e+06	3.43001e+06	0.79	0.02795
46	000563	2008-09-09	1	9.95	9.5	5572605	2.29078e+06	3.51245e+06	0.45	0.02384
46	000563	2008-09-10	1	10.78	9.81	21237838	2.48947e+06	3.8171e+06	0.97	0.09086
46	000563	2008-09-11	1	10.89	10.08	18191805	2.48246e+06	3.80635e+06	0.81	0.07782
46	000563	2008-09-12	1	10.78	10.29	10571928	2.42636e+06	3.72033e+06	0.49	0.04523
46	000563	2008-09-16	1	10.3	9.4	12004620	2.20897e+06	3.387e+06	0.9	0.05136
46	000563	2008-09-17	1	9.72	9.05	6488882	2.16923e+06	3.32607e+06	0.67	0.02776
46	000563	2008-09-18	1	9.65	8.35	13598443	2.17157e+06	3.32966e+06	1.3	0.05817
46	000563	2008-09-19	1	10.22	10.11	8017751	2.38896e+06	3.66298e+06	0.11	0.0343
46	000563	2008-09-22	2	11.24	10.51	31661558	2.62739e+06	4.02856e+06	0.73	0.13545
46	000563	2008-09-23	3	11.7	10.61	25859676	2.56194e+06	3.92821e+06	1.09	0.11063
46	000563	2008-09-24	3	11.35	10.5	12921902	2.6531e+06	4.06799e+06	0.85	0.05528
46	000563	2008-09-25	3	12.32	11.41	25502857	2.79803e+06	4.2902e+06	0.91	0.1091
46	000563	2008-09-26	3	11.85	11.35	13419265	2.6905e+06	4.12533e+06	0.5	0.05741
46	000563	2008-10-06	3	12.09	10.75	13918531	2.72557e+06	4.1791e+06	1.34	0.05954
46	000563	2008-10-07	3	11.24	10.49	10755009	2.46142e+06	3.77409e+06	0.75	0.04601
46	000563	2008-10-08	3	10.69	10.01	6908771	2.38195e+06	3.65223e+06	0.68	0.02956
46	000563	2008-10-09	3	10.67	10.25	7619646	2.40766e+06	3.69165e+06	0.42	0.0326
46	000563	2008-10-10	3	10	9.48	7090517	2.25338e+06	3.4551e+06	0.52	0.03033
46	000563	2008-10-13	3	10.54	9.31	9032580	2.46142e+06	3.77409e+06	1.23	0.03864
46	000563	2008-10-14	3	10.95	9.81	11303123	2.30013e+06	3.52678e+06	1.14	0.04835
46	000563	2008-10-15	3	9.99	9.6	5106740	2.30948e+06	3.54112e+06	0.39	0.02185
46	000563	2008-10-16	3	9.58	8.89	10085021	2.07807e+06	3.18629e+06	0.69	0.04314
46	000563	2008-10-17	3	9.25	8.93	5095284	2.12248e+06	3.25439e+06	0.32	0.0218
46	000563	2008-10-20	3	9.98	8.65	8022114	2.26507e+06	3.47302e+06	1.33	0.03432
46	000563	2008-10-21	3	9.93	9.36	7613803	2.19027e+06	3.35833e+06	0.57	0.03257
46	000563	2008-10-22	3	9.67	9.02	5111552	2.15521e+06	3.30457e+06	0.65	0.02187
47	000565	2011-10-10	1	10.13	9.96	685433	1.73784e+06	1.73784e+06	0.17	0.00395
47	000565	2011-10-11	1	10.38	9.5	1651190	1.70315e+06	1.70315e+06	0.88	0.00952
47	000565	2011-10-12	1	10.16	9.53	1180578	1.75692e+06	1.75692e+06	0.63	0.00681
47	000565	2011-10-13	1	10.25	10.12	1042344	1.76038e+06	1.76038e+06	0.13	0.00601
47	000565	2011-10-14	1	10.25	10.07	678695	1.76906e+06	1.76906e+06	0.18	0.00391
47	000565	2011-10-17	1	10.43	10.12	2656583	1.79507e+06	1.79507e+06	0.31	0.01532
47	000565	2011-10-18	1	10.47	9.97	1755490	1.75692e+06	1.75692e+06	0.5	0.01012
47	000565	2011-10-19	1	10.3	9.66	2432122	1.74478e+06	1.74478e+06	0.64	0.01402
47	000565	2011-10-20	1	10.19	9.6	2226706	1.67367e+06	1.67367e+06	0.59	0.01284
47	000565	2011-10-21	1	9.88	9.2	1924259	1.59909e+06	1.59909e+06	0.68	0.01109
47	000565	2011-10-24	1	9.35	9	1724924	1.61817e+06	1.61817e+06	0.35	0.00995
47	000565	2011-10-25	1	9.5	9.18	1551568	1.64592e+06	1.64592e+06	0.32	0.00895
47	000565	2011-10-26	1	9.62	9.38	1518112	1.64938e+06	1.64938e+06	0.24	0.00875
47	000565	2011-10-27	1	9.63	9.4	1201913	1.64071e+06	1.64071e+06	0.23	0.00693
47	000565	2011-10-28	1	9.74	9.54	1788271	1.68407e+06	1.68407e+06	0.2	0.01031
47	000565	2011-10-31	1	9.78	9.63	836018	1.68407e+06	1.68407e+06	0.15	0.00482
47	000565	2011-11-01	1	9.73	9.52	1469262	1.6806e+06	1.6806e+06	0.21	0.00847
47	000565	2011-11-02	1	9.73	9.38	1418350	1.68581e+06	1.68581e+06	0.35	0.00818
47	000565	2011-11-03	1	10.01	9.71	2223414	1.71356e+06	1.71356e+06	0.3	0.01282
47	000565	2011-11-04	2	10.01	9.85	1393771	1.7361e+06	1.7361e+06	0.16	0.00804
47	000565	2011-11-07	3	10.09	9.91	1011628	1.72396e+06	1.72396e+06	0.18	0.00583
47	000565	2011-11-08	3	9.96	9.71	2054557	1.68407e+06	1.68407e+06	0.25	0.01185
47	000565	2011-11-09	3	9.91	9.65	1453237	1.71876e+06	1.71876e+06	0.26	0.00838
47	000565	2011-11-10	3	9.84	9.66	1894130	1.67887e+06	1.67887e+06	0.18	0.01092
47	000565	2011-11-11	3	9.86	9.67	1154298	1.69968e+06	1.69968e+06	0.19	0.00666
47	000565	2011-11-14	3	10	9.85	1750082	1.73263e+06	1.73263e+06	0.15	0.01009
47	000565	2011-11-15	3	10.1	9.91	1436605	1.74824e+06	1.74824e+06	0.19	0.00828
47	000565	2011-11-16	3	10.07	9.72	1513445	1.69274e+06	1.69274e+06	0.35	0.00873
47	000565	2011-11-17	3	9.84	9.7	889511	1.69274e+06	1.69274e+06	0.14	0.00513
47	000565	2011-11-18	3	9.76	9.53	1437957	1.65285e+06	1.65285e+06	0.23	0.00829
47	000565	2011-11-21	3	9.55	9.41	568833	1.64418e+06	1.64418e+06	0.14	0.00328
47	000565	2011-11-22	3	9.6	9.4	724098	1.66499e+06	1.66499e+06	0.2	0.00417
47	000565	2011-11-23	3	9.7	9.55	934975	1.66326e+06	1.66326e+06	0.15	0.00539
47	000565	2011-11-24	3	9.63	9.4	584009	1.65979e+06	1.65979e+06	0.23	0.00337
47	000565	2011-11-25	3	9.62	9.45	560422	1.65632e+06	1.65632e+06	0.17	0.00323
47	000565	2011-11-28	3	9.59	9.33	804213	1.63551e+06	1.63551e+06	0.26	0.00464
47	000565	2011-11-29	3	9.88	9.42	1022412	1.69448e+06	1.69448e+06	0.46	0.0059
47	000565	2011-11-30	3	9.83	9.26	2418911	1.68928e+06	1.68928e+06	0.57	0.01395
47	000565	2011-12-01	3	10.07	9.6	7118278	1.70662e+06	1.70662e+06	0.47	0.04104
47	000565	2011-12-02	3	9.74	8.86	6173102	1.53665e+06	1.53665e+06	0.88	0.03559
47	000565	2011-12-05	3	8.7	8.06	3038167	1.4031e+06	1.4031e+06	0.64	0.01752
47	000565	2011-12-06	3	8.07	7.86	1136613	1.38923e+06	1.38923e+06	0.21	0.00655
47	000565	2011-12-07	3	8.13	7.99	898950	1.38923e+06	1.38923e+06	0.14	0.00518
47	000565	2011-12-08	3	8.11	7.8	1472502	1.3979e+06	1.3979e+06	0.31	0.00849
47	000565	2011-12-09	3	8.08	7.98	708604	1.38923e+06	1.38923e+06	0.1	0.00409
48	000568	2012-09-24	1	36.97	35.51	5463869	51113741	5.11626e+07	1.46	0.00391
48	000568	2012-09-25	1	37.44	36.36	6211238	5.21614e+07	5.22113e+07	1.08	0.00445
48	000568	2012-09-26	1	37.7	36.6	5104255	5.12674e+07	5.13165e+07	1.1	0.00365
48	000568	2012-09-27	1	37.6	36.72	5746310	5.23849e+07	5.24351e+07	0.88	0.00411
48	000568	2012-09-28	1	38.66	37.15	9813763	5.37819e+07	5.38333e+07	1.51	0.00703
48	000568	2012-10-08	1	38.7	37.75	3934951	5.31952e+07	5.32461e+07	0.95	0.00282
48	000568	2012-10-09	1	38.75	38.09	5197936	5.39076e+07	5.39592e+07	0.66	0.00372
48	000568	2012-10-10	1	39.1	38.46	6036995	5.43127e+07	5.43647e+07	0.64	0.00432
48	000568	2012-10-11	1	39.41	38.54	6222742	5.38378e+07	5.38893e+07	0.87	0.00445
48	000568	2012-10-12	1	39.17	38	3674820	5.35863e+07	5.36376e+07	1.17	0.00263
48	000568	2012-10-15	1	39.6	38.6	6890510	5.51788e+07	5.52316e+07	1	0.00493
48	000568	2012-10-16	1	41.11	39.5	9533601	5.6017e+07	5.60706e+07	1.61	0.00682
48	000568	2012-10-17	1	40.7	40.03	4689960	5.61287e+07	5.61824e+07	0.67	0.00336
48	000568	2012-10-18	1	41.08	40.1	6067168	5.6478e+07	5.6532e+07	0.98	0.00434
48	000568	2012-10-19	1	41.21	40.04	10155629	5.60589e+07	5.61125e+07	1.17	0.00727
48	000568	2012-10-22	1	40.39	39.34	7336588	5.61427e+07	5.61964e+07	1.05	0.00525
48	000568	2012-10-23	1	40.19	38.96	7898306	5.45362e+07	5.45884e+07	1.23	0.00565
48	000568	2012-10-24	2	39.44	38.86	4253182	5.44245e+07	5.44765e+07	0.58	0.00304
48	000568	2012-10-25	3	39.44	38.69	4227825	5.43267e+07	5.43787e+07	0.75	0.00303
48	000568	2012-10-26	3	39.2	38.2	4875566	5.39076e+07	5.39592e+07	1	0.00349
48	000568	2012-10-29	3	38.87	38.21	3600080	5.42987e+07	5.43507e+07	0.66	0.00258
48	000568	2012-10-30	3	39.4	38.65	4583073	5.45223e+07	5.45744e+07	0.75	0.00328
48	000568	2012-10-31	3	39.1	38.57	2919158	5.45223e+07	5.45744e+07	0.53	0.00209
48	000568	2012-11-01	3	39.94	39	6238832	5.56398e+07	5.5693e+07	0.94	0.00447
48	000568	2012-11-02	3	40.13	39.58	3743367	5.56258e+07	5.56791e+07	0.55	0.00268
48	000568	2012-11-05	3	39.88	38.78	4090969	5.43127e+07	5.43647e+07	1.1	0.00293
48	000568	2012-11-06	3	38.87	37.26	8819118	5.30275e+07	5.30783e+07	1.61	0.00631
48	000568	2012-11-07	3	38.15	37.58	3436135	5.26643e+07	5.27147e+07	0.57	0.00246
48	000568	2012-11-08	3	37.7	37.02	3736560	5.21056e+07	5.21554e+07	0.68	0.00267
48	000568	2012-11-09	3	37.5	37.1	3135704	5.19379e+07	5.19876e+07	0.4	0.00224
48	000568	2012-11-12	3	37.44	36.35	6744206	5.08483e+07	5.0897e+07	1.09	0.00483
48	000568	2012-11-13	3	36.55	35.69	5866387	5.00102e+07	5.0058e+07	0.86	0.0042
48	000568	2012-11-14	3	36.55	35.65	7787587	5.1016e+07	5.10648e+07	0.9	0.00557
48	000568	2012-11-15	3	36.45	35.78	2796312	5.03873e+07	5.04355e+07	0.67	0.002
48	000568	2012-11-16	3	36.12	34.73	9902985	4.92558e+07	4.93029e+07	1.39	0.00709
48	000568	2012-11-19	3	35.1	31.99	19252527	4.62384e+07	4.62827e+07	3.11	0.01378
48	000568	2012-11-20	3	33.43	32.52	9271810	4.60289e+07	4.60729e+07	0.91	0.00664
48	000568	2012-11-21	3	33.48	32.05	8206900	4.62804e+07	4.63246e+07	1.43	0.00587
48	000568	2012-11-22	3	32.66	31.41	8997782	4.49533e+07	4.49963e+07	1.25	0.00644
48	000568	2012-11-23	3	33.34	32.25	8050501	4.65178e+07	4.65623e+07	1.09	0.00576
49	000573	2010-04-28	1	4.8	4.63	4795276	2.51544e+06	2.92695e+06	0.17	0.00896
49	000573	2010-04-29	1	4.77	4.61	5140170	2.47262e+06	2.87713e+06	0.16	0.0096
49	000573	2010-04-30	1	4.66	4.41	6992127	2.43516e+06	2833538	0.25	0.01306
49	000573	2010-05-04	1	4.51	4.43	4102292	2.37628e+06	2.76503e+06	0.08	0.00766
49	000573	2010-05-05	1	4.62	4.36	7480998	2.45656e+06	2.85845e+06	0.26	0.01398
49	000573	2010-05-06	1	4.57	4.36	6261821	2.33347e+06	2.71521e+06	0.21	0.0117
49	000573	2010-05-07	1	4.41	4.2	5645310	2.29065e+06	2.66539e+06	0.21	0.01055
49	000573	2010-05-10	1	4.4	4.22	5453679	2.32812e+06	2.70899e+06	0.18	0.01019
49	000573	2010-05-11	1	4.45	4.27	5413586	2.31206e+06	2.6903e+06	0.18	0.01012
49	000573	2010-05-12	1	4.45	4.26	5240448	2.34417e+06	2.72767e+06	0.19	0.00979
49	000573	2010-05-14	1	4.47	4.39	6915033	2.37093e+06	2.75881e+06	0.08	0.01292
49	000573	2010-05-17	1	4.65	4.32	14461570	2.31741e+06	2.69653e+06	0.33	0.02702
49	000573	2010-05-18	1	4.58	4.08	12487633	2.40304e+06	2.79617e+06	0.5	0.02333
49	000573	2010-05-19	1	4.47	4.32	5789289	2.33347e+06	2.71521e+06	0.15	0.01082
49	000573	2010-05-20	1	4.45	4.23	4910088	2.31741e+06	2.69653e+06	0.22	0.00917
49	000573	2010-05-21	1	4.52	4.15	12570926	2.39234e+06	2.78372e+06	0.37	0.02349
49	000573	2010-05-24	1	4.7	4.48	19458445	2.47262e+06	2.87713e+06	0.22	0.03636
49	000573	2010-05-25	1	4.58	4.46	8473164	2.41375e+06	2.80863e+06	0.12	0.01583
49	000573	2010-05-26	1	4.56	4.4	5060639	2.39769e+06	2.78995e+06	0.16	0.00946
49	000573	2010-05-27	1	4.55	4.41	5352527	2.42445e+06	2.82108e+06	0.14	0.01
49	000573	2010-05-28	2	4.57	4.47	6218039	2.4191e+06	2.81486e+06	0.1	0.01162
49	000573	2010-05-31	3	4.69	4.46	17558269	2.4191e+06	2.81486e+06	0.23	0.03281
49	000573	2010-06-01	3	4.57	4.38	7020867	2.38164e+06	2.77126e+06	0.19	0.01312
49	000573	2010-06-02	3	4.55	4.43	5701186	2.43516e+06	2833538	0.12	0.01065
49	000573	2010-06-03	3	4.74	4.48	15514226	2.47262e+06	2.87713e+06	0.26	0.02899
49	000573	2010-06-04	3	4.73	4.61	31925295	2.47797e+06	2.88336e+06	0.12	0.05965
49	000573	2010-06-07	3	4.57	4.33	14683732	2.38164e+06	2.77126e+06	0.24	0.02744
49	000573	2010-06-08	3	4.58	4.4	7769403	2.43516e+06	2833538	0.18	0.01452
49	000573	2010-06-09	3	4.68	4.56	25475286	2.47797e+06	2.88336e+06	0.12	0.0476
49	000573	2010-06-10	3	4.64	4.55	13762296	2.44051e+06	2.83977e+06	0.09	0.02571
49	000573	2010-06-11	3	4.61	4.47	8726254	2.39234e+06	2.78372e+06	0.14	0.0163
49	000573	2010-06-17	3	4.54	4.45	4122149	2.38699e+06	2.77749e+06	0.09	0.0077
49	000573	2010-06-18	3	4.52	4.32	6181776	2.32277e+06	2.70276e+06	0.2	0.01155
49	000573	2010-06-21	3	4.48	4.33	4605278	2.38699e+06	2.77749e+06	0.15	0.0086
49	000573	2010-06-22	3	4.51	4.43	4560555	2.39234e+06	2.78372e+06	0.08	0.00852
49	000573	2010-06-23	3	4.5	4.37	3783870	2.37093e+06	2.75881e+06	0.13	0.00707
49	000573	2010-06-24	3	4.47	4.4	2918924	2.38164e+06	2.77126e+06	0.07	0.00545
49	000573	2010-06-25	3	4.46	4.36	4240862	2360229	2.74635e+06	0.1	0.00792
49	000573	2010-06-28	3	4.48	4.36	2544436	2.33882e+06	2.72144e+06	0.12	0.00475
50	000584	2011-05-10	1	9.33	9.16	4918745	3.7777e+06	3.79443e+06	0.17	0.01208
50	000584	2011-05-11	1	9.38	9.19	3315561	3.7492e+06	3.76581e+06	0.19	0.00814
50	000584	2011-05-12	1	9.2	8.9	3176514	3.62301e+06	3.63906e+06	0.3	0.0078
50	000584	2011-05-13	1	8.98	8.72	2584359	3.61894e+06	3.63497e+06	0.26	0.00635
50	000584	2011-05-16	1	9.15	8.78	2977823	3.66372e+06	3.67995e+06	0.37	0.00732
50	000584	2011-05-17	1	9.04	8.87	2152230	3.64743e+06	3.66359e+06	0.17	0.00529
50	000584	2011-05-18	1	9.15	8.86	3186046	3.69221e+06	3.70857e+06	0.29	0.00783
50	000584	2011-05-19	1	9.2	9.03	2624880	3.70442e+06	3.72083e+06	0.17	0.00645
50	000584	2011-05-20	1	9.27	9.09	4624184	3.73699e+06	3.75354e+06	0.18	0.01136
[truncated: 27,485 more rows]
