# Supplementary material for: Direct interaction in digital interactive media and stock performance: Evidence from Panorama
Source: PLoS One. 2024 May 28;19(5):e0302448. doi: 10.1371/journal.pone.0302448 (PMC11132475; doi:10.1371/journal.pone.0302448)
Supplement: S1 Data — (ZIP) [file pone.0302448.s001.zip › PLoS One Data/Treatment Group_1 year.xlsx]

## Sheet: Sheet1
id	code	time	t	hp	lp	Daily Trading Volume	Daily Circulating Market Value	Daily Total Market	Volatility	Turnover Rate
1	000078	2009-06-30	1	9.76	8.8	114938013	4.28723e+06	6.3685e+06	0.96	0.26166
1	000078	2009-07-01	1	10.69	9.6	128478921	4.55957e+06	6.77306e+06	1.09	0.29249
1	000078	2009-07-02	1	10.75	10.18	100637048	4.56836e+06	6786108	0.57	0.2291
1	000078	2009-07-03	1	10.3	9.86	75776319	4.38387e+06	6.51205e+06	0.44	0.17251
1	000078	2009-07-06	1	10.15	9.62	45976275	4.35312e+06	6.46638e+06	0.53	0.10467
1	000078	2009-07-07	1	10.4	9.71	55803747	4.45415e+06	6.61646e+06	0.69	0.12704
1	000078	2009-07-08	1	10.14	9.85	34317467	4.38387e+06	6.51205e+06	0.29	0.07812
1	000078	2009-07-09	1	10.27	9.91	34919292	4.4234e+06	6.57078e+06	0.36	0.07949
1	000078	2009-07-10	1	10.05	9.87	28201810	4.37948e+06	6.50553e+06	0.18	0.0642
1	000078	2009-07-13	1	10.9	9.98	87669409	4.70014e+06	6.98186e+06	0.92	0.19958
1	000078	2009-07-14	1	10.98	10.4	81933883	4.64743e+06	6.90356e+06	0.58	0.18652
1	000078	2009-07-15	1	10.71	10.3	56944933	4.5464e+06	6.75348e+06	0.41	0.12964
1	000078	2009-07-16	1	10.48	10.13	40182333	4.49368e+06	6.67518e+06	0.35	0.09148
1	000078	2009-07-17	1	10.49	10.2	28005301	4.52004e+06	6.71433e+06	0.29	0.06375
1	000078	2009-07-20	1	10.45	10.2	33744252	4.53761e+06	6.74043e+06	0.25	0.07682
1	000078	2009-07-21	1	10.35	10.03	33051833	4.41462e+06	6.55773e+06	0.32	0.07524
1	000078	2009-07-22	1	10.29	9.96	25823951	4.45854e+06	6.62298e+06	0.33	0.05879
1	000078	2009-07-23	1	10.2	9.97	27200388	4.45854e+06	6.62298e+06	0.23	0.06192
1	000078	2009-07-24	1	10.37	9.95	30633463	4.41901e+06	6.56425e+06	0.42	0.06974
1	000078	2009-07-27	1	10.17	9.98	30246569	4.44537e+06	6.60341e+06	0.19	0.06886
1	000078	2009-07-28	1	10.13	9.91	26624721	4.41462e+06	6.55773e+06	0.22	0.06061
1	000078	2009-07-29	1	10.65	9.05	91366487	4.44976e+06	6.60993e+06	1.6	0.208
1	000078	2009-07-30	1	10.05	9.22	51527690	4.28723e+06	6.3685e+06	0.83	0.1173
1	000078	2009-07-31	1	9.8	9.4	35056381	4.27405e+06	6.34893e+06	0.4	0.07981
1	000078	2009-08-03	1	9.8	9.5	28923996	4.22134e+06	6.27062e+06	0.3	0.06585
1	000078	2009-08-04	1	9.76	9.4	29632123	4.15984e+06	6.17927e+06	0.36	0.06746
1	000078	2009-08-05	1	9.6	9.31	26542817	4.15545e+06	6.17275e+06	0.29	0.06043
1	000078	2009-08-06	1	9.58	9.33	24425121	4.16863e+06	6.19232e+06	0.25	0.0556
1	000078	2009-08-07	1	9.55	9	22949570	3.98414e+06	5.91827e+06	0.55	0.05225
1	000078	2009-08-10	1	9.29	8.9	15627484	3.97535e+06	5.90522e+06	0.39	0.03558
1	000078	2009-08-11	1	9.25	9.05	12934079	4.03685e+06	5.99657e+06	0.2	0.02944
1	000078	2009-08-12	1	9.78	8.91	40690306	4.14666e+06	6.1597e+06	0.87	0.09263
1	000078	2009-08-13	1	9.6	9.14	21642044	4.04124e+06	6.0031e+06	0.46	0.04927
1	000078	2009-08-14	1	9.2	8.39	25704277	3.68983e+06	5.48109e+06	0.81	0.05852
1	000078	2009-08-17	1	8.22	7.56	20211605	3.32085e+06	4.93298e+06	0.66	0.04601
1	000078	2009-08-18	1	7.68	7.18	20111945	3.35159e+06	4.97865e+06	0.5	0.04579
1	000078	2009-08-19	1	8.11	7.3	30295711	3.25056e+06	4.82858e+06	0.81	0.06897
1	000078	2009-08-20	1	7.64	7.08	23671132	3.30767e+06	4.9134e+06	0.56	0.05389
1	000078	2009-08-21	1	7.65	7.38	19592394	3.33842e+06	4.95908e+06	0.27	0.0446
1	000078	2009-08-24	1	8.05	7.58	33910536	3.50094e+06	5.20051e+06	0.47	0.0772
1	000078	2009-08-25	1	7.9	7.38	22700226	3.34281e+06	4.9656e+06	0.52	0.05168
1	000078	2009-08-26	1	8.03	7.56	23607722	3.45263e+06	5.12873e+06	0.47	0.05374
1	000078	2009-08-27	1	8.65	7.9	32990373	3.79965e+06	5.64421e+06	0.75	0.0751
1	000078	2009-08-28	1	9.4	8.7	84853182	3.93582e+06	5.84649e+06	0.7	0.19317
1	000078	2009-08-31	1	9.78	9.08	87977257	4.09835e+06	6.08792e+06	0.7	0.20028
1	000078	2009-09-01	1	9.38	8.4	64052623	3.99731e+06	5.93784e+06	0.98	0.14582
1	000078	2009-09-02	1	8.98	8.3	36240690	3.72058e+06	5.52676e+06	0.68	0.0825
1	000078	2009-09-03	1	8.98	8.39	40172521	3.88311e+06	5.76819e+06	0.59	0.09145
1	000078	2009-09-04	1	9.72	8.64	124994111	4.26966e+06	6.3424e+06	1.08	0.28455
1	000078	2009-09-07	1	10.69	9.99	104433710	4.69575e+06	6.97534e+06	0.7	0.23775
1	000078	2009-09-08	1	11.54	10.8	189283632	4.77921e+06	7.09931e+06	0.74	0.43091
1	000078	2009-09-09	1	11.93	10.46	162341753	5.17015e+06	7.68005e+06	1.47	0.36958
1	000078	2009-09-10	1	11.79	11.2	97629612	4.95052e+06	7.35379e+06	0.59	0.22226
1	000078	2009-09-11	1	12.4	11.33	145863081	5.44689e+06	8.09113e+06	1.07	0.33206
1	000078	2009-09-14	1	13.64	12.25	170680040	5.9169e+06	8.78931e+06	1.39	0.38856
1	000078	2009-09-15	1	14.78	13.05	142247830	6.30346e+06	9.36352e+06	1.73	0.32383
1	000078	2009-09-16	1	15.45	13.38	132094941	6.38692e+06	9487501	2.07	0.30072
1	000078	2009-09-17	1	14.8	14.15	87551006	6.30346e+06	9.36352e+06	0.65	0.19931
1	000078	2009-09-21	1	14.65	13	76625897	6.08382e+06	9.03727e+06	1.65	0.17444
1	000078	2009-09-22	1	14.79	13.4	116555181	6.31664e+06	9.3831e+06	1.39	0.26534
1	000078	2009-09-23	1	14.3	12.94	81870076	5.73241e+06	8.51526e+06	1.36	0.18638
1	000078	2009-09-24	1	13.28	12.31	73016468	5.56988e+06	8.27383e+06	0.97	0.16622
1	000078	2009-09-25	1	12.88	12.1	52743530	5.36782e+06	7.97368e+06	0.78	0.12007
1	000078	2009-09-28	1	13.16	12.25	84451284	5.53914e+06	8.22816e+06	0.91	0.19226
1	000078	2009-09-29	1	12.44	11.36	56472766	5.06912e+06	7.52997e+06	1.08	0.12856
1	000078	2009-09-30	1	12.6	11.54	69468087	5.4996e+06	8.16943e+06	1.06	0.15815
1	000078	2009-10-09	1	13.77	12.38	90126258	5.95644e+06	8.84804e+06	1.39	0.20517
1	000078	2009-10-12	1	13.69	12.88	63983489	5.85101e+06	8.69144e+06	0.81	0.14566
1	000078	2009-10-13	1	13.58	13	51359584	5.90812e+06	8.77626e+06	0.58	0.11692
1	000078	2009-10-14	1	13.98	13.35	74525844	5.95205e+06	8.84152e+06	0.63	0.16966
1	000078	2009-10-15	1	13.74	13.1	54128932	5.78512e+06	8.59356e+06	0.64	0.12323
1	000078	2009-10-16	1	13.56	13.05	52559651	5.95205e+06	8.84152e+06	0.51	0.11965
1	000078	2009-10-19	1	14.42	13.75	82533157	6.08822e+06	9.04379e+06	0.67	0.18789
1	000078	2009-10-20	1	14.15	13.53	72254799	6.11018e+06	9.07642e+06	0.62	0.16449
1	000078	2009-10-21	1	13.89	13.37	51657975	5.88616e+06	8.74364e+06	0.52	0.1176
1	000078	2009-10-22	1	13.65	13.1	37870372	5.79391e+06	8.60661e+06	0.55	0.08621
1	000078	2009-10-26	1	14.51	13.82	136965743	6.37374e+06	9.46793e+06	0.69	0.31181
1	000078	2009-10-27	1	15.96	14.52	187908026	6.96236e+06	1.03423e+07	1.44	0.42778
1	000078	2009-10-28	1	16.15	15.13	115617248	6.74712e+06	1.00226e+07	1.02	0.26321
1	000078	2009-10-29	1	16.9	15.9	155060093	7.42358e+06	1.10274e+07	1	0.353
1	000078	2009-10-30	1	18.58	16.5	151818368	8.12641e+06	1.20714e+07	2.08	0.34562
1	000078	2009-11-02	1	20.35	19.2	81254842	8.93905e+06	1.32786e+07	1.15	0.18498
1	000078	2009-11-03	1	21.8	19.68	163478742	9.0313e+06	1.34156e+07	2.12	0.37216
1	000078	2009-11-04	1	22.35	18.9	165069254	9.40467e+06	1.39702e+07	3.45	0.37578
1	000078	2009-11-05	1	21.65	20.32	92088950	9.04887e+06	1.34417e+07	1.33	0.20964
1	000078	2009-11-06	1	21.19	20	85073419	8.92148e+06	1.32525e+07	1.19	0.19367
1	000078	2009-11-09	1	20.2	19.51	74778182	8.75017e+06	1.2998e+07	0.69	0.17023
1	000078	2009-11-10	1	21.75	19.7	142438768	9.29046e+06	1.38006e+07	2.05	0.32427
1	000078	2009-11-11	1	21.15	20.2	63511068	9.04447e+06	1.34352e+07	0.95	0.14458
1	000078	2009-11-12	1	20.95	20.5	41270293	9.08401e+06	1.34939e+07	0.45	0.09395
1	000078	2009-11-13	1	21.29	20.3	51567564	9.09719e+06	1.35135e+07	0.99	0.1174
1	000078	2009-11-16	1	20.83	20.2	63905549	9.0884e+06	1.35004e+07	0.63	0.14548
1	000078	2009-11-17	1	21.6	20.25	110039627	9.30803e+06	1.38267e+07	1.35	0.25051
1	000078	2009-11-18	1	21.55	20.51	74274319	9.20261e+06	1.36701e+07	1.04	0.16909
1	000078	2009-11-19	1	21.45	20.7	65829265	9.22896e+06	1.37092e+07	0.75	0.14986
1	000078	2009-11-20	1	21.5	20.7	65876431	9.2685e+06	1.3768e+07	0.8	0.14997
1	000078	2009-11-23	1	21.3	20.4	60268222	9.18065e+06	1.36375e+07	0.9	0.1372
1	000078	2009-11-24	1	21.1	19	71897485	8.56567e+06	1.2724e+07	2.1	0.16368
1	000078	2009-11-25	1	20.24	18.73	61988218	8.70185e+06	1.29262e+07	1.51	0.14112
1	000078	2009-11-26	1	20.19	18.8	49681212	8.29333e+06	1.23194e+07	1.39	0.1131
1	000078	2009-11-27	1	20	18.88	53261271	8.41632e+06	1.25021e+07	1.12	0.12125
1	000078	2009-11-30	1	19.45	19	36222708	8.52614e+06	1.26652e+07	0.45	0.08246
1	000078	2009-12-01	1	19.97	19.25	36519367	8.56567e+06	1.2724e+07	0.72	0.08314
1	000078	2009-12-02	1	19.6	19.1	40208849	8.51296e+06	1.26457e+07	0.5	0.09154
1	000078	2009-12-03	1	19.47	19	35693365	8.45147e+06	1.25543e+07	0.47	0.08126
1	000078	2009-12-04	1	19.22	18.12	42801145	8.05173e+06	1.19605e+07	1.1	0.09744
1	000078	2009-12-07	1	18.58	18.21	25675261	8.08248e+06	1.20062e+07	0.37	0.05845
1	000078	2009-12-08	1	18.59	18.1	22074007	7.99902e+06	1.18822e+07	0.49	0.05025
1	000078	2009-12-09	1	19.71	18.02	63667463	8.40754e+06	1.2489e+07	1.69	0.14494
1	000078	2009-12-10	1	19.33	18.6	26040232	8.21865e+06	1.22085e+07	0.73	0.05928
1	000078	2009-12-11	1	18.95	18.3	26467867	8.15276e+06	1.21106e+07	0.65	0.06025
1	000078	2009-12-14	1	18.48	17.8	22703718	7.94192e+06	1.17974e+07	0.68	0.05169
1	000078	2009-12-15	1	18.37	18.05	16075803	7.96827e+06	1.18365e+07	0.32	0.0366
1	000078	2009-12-16	1	18.39	17.9	17819633	7.90238e+06	1.17387e+07	0.49	0.04057
1	000078	2009-12-17	1	18.09	16.95	27955395	7.45873e+06	1.10796e+07	1.14	0.06364
1	000078	2009-12-18	1	16.75	15.8	26169109	7.09853e+06	1.05446e+07	0.95	0.05957
1	000078	2009-12-21	1	16.2	15.85	15930474	7.04142e+06	1.04597e+07	0.35	0.03627
1	000078	2009-12-22	1	16.43	15.2	22603552	6.72954e+06	9.99646e+06	1.23	0.05146
1	000078	2009-12-23	1	15.61	15.25	21238984	6.81301e+06	1.01204e+07	0.36	0.04835
1	000078	2009-12-24	1	15.9	15.23	28195058	6.94039e+06	1.03097e+07	0.67	0.06419
1	000078	2009-12-28	1	16.15	15.6	23350991	7.02825e+06	1.04402e+07	0.55	0.05316
1	000078	2009-12-29	1	16.05	15.53	18187221	6.94039e+06	1.03097e+07	0.52	0.0414
1	000078	2009-12-30	1	17.38	15.78	57974177	7.63443e+06	1.13406e+07	1.6	0.13198
1	000078	2009-12-31	1	17.37	16.81	42349318	7.46312e+06	1.10862e+07	0.56	0.09641
1	000078	2010-01-04	1	17.3	16.8	26292863	7.42358e+06	1.10274e+07	0.5	0.05986
1	000078	2010-01-05	1	17	16.13	27620977	7.30938e+06	1.08578e+07	0.87	0.06288
1	000078	2010-01-06	1	16.85	16.38	18058389	7.2347e+06	1.07468e+07	0.47	0.04111
1	000078	2010-01-07	1	16.62	15.8	22734468	6.98432e+06	1.03749e+07	0.82	0.05176
1	000078	2010-01-08	1	15.97	15.53	15190862	6.96236e+06	1.03423e+07	0.44	0.03458
1	000078	2010-01-11	1	16.08	15.49	17520851	6.83058e+06	1.01465e+07	0.59	0.03989
1	000078	2010-01-12	1	16.7	15.38	32774141	7.24788e+06	1.07664e+07	1.32	0.07461
1	000078	2010-01-13	1	17	15.82	45524127	7.16881e+06	1.0649e+07	1.18	0.10364
1	000078	2010-01-14	1	16.65	16.14	24624243	7.1732e+06	1.06555e+07	0.51	0.05606
1	000078	2010-01-18	1	16.8	16.2	27308164	7.2918e+06	1.08317e+07	0.6	0.06217
1	000078	2010-01-19	1	16.68	16.3	19151472	7.19517e+06	1.06881e+07	0.38	0.0436
1	000078	2010-01-20	1	16.53	15.41	22719832	6.80422e+06	1.01074e+07	1.12	0.05172
1	000078	2010-01-21	1	15.76	15.23	13275389	6.73833e+06	1.00095e+07	0.53	0.03022
1	000078	2010-01-22	1	15.33	14.7	16975652	6.52748e+06	9.6963e+06	0.63	0.03865
1	000078	2010-01-25	1	14.79	14.15	15567808	6.22439e+06	9.24607e+06	0.64	0.03544
1	000078	2010-01-26	1	14.3	13.44	17130513	5.93887e+06	8.82194e+06	0.86	0.039
1	000078	2010-01-27	1	13.75	13.35	12903568	5.9213e+06	8.79584e+06	0.4	0.02938
1	000078	2010-01-28	1	13.79	13.3	12948243	5.96962e+06	8.86762e+06	0.49	0.02948
1	000078	2010-01-29	1	14.49	13.43	27057788	6.2156e+06	9.23302e+06	1.06	0.0616
1	000078	2010-02-01	1	14.3	13.74	16630632	6.13214e+06	9.10904e+06	0.56	0.03786
1	000078	2010-02-02	1	14.25	13.65	21321175	6.14971e+06	9.13515e+06	0.6	0.04854
1	000078	2010-02-03	1	13.95	13.16	17851896	6.07943e+06	9.03074e+06	0.79	0.04064
1	000078	2010-02-04	1	14.84	13.62	35154415	6.33421e+06	9.4092e+06	1.22	0.08003
1	000078	2010-02-05	1	14.11	13.41	20801051	5.94326e+06	8.82847e+06	0.7	0.04735
1	000078	2010-02-08	1	13.67	13.32	9226543	5.92569e+06	8.80237e+06	0.35	0.021
1	000078	2010-02-09	1	13.92	13.41	14055862	5.98719e+06	8.89372e+06	0.51	0.032
1	000078	2010-02-10	1	13.75	13.44	10297917	5.96083e+06	8.85457e+06	0.31	0.02344
1	000078	2010-02-11	1	13.66	13.4	8701275	5.89494e+06	8.75669e+06	0.26	0.01981
1	000078	2010-02-12	1	13.96	13.45	15052012	6.08822e+06	9.04379e+06	0.51	0.03427
1	000078	2010-02-22	1	13.86	13.6	8296502	6.00476e+06	8.91982e+06	0.26	0.01889
1	000078	2010-02-23	1	14	13.5	16644212	6.11897e+06	9.08947e+06	0.5	0.03789
1	000078	2010-02-24	1	14.86	13.75	36791671	6.36935e+06	9.4614e+06	1.11	0.08376
1	000078	2010-02-25	1	14.64	14.35	28067619	6.42645e+06	9.54623e+06	0.29	0.0639
1	000078	2010-02-26	1	15.49	14.5	38903203	6.55384e+06	9.73545e+06	0.99	0.08856
1	000078	2010-03-01	1	14.91	14.56	20666612	6.50552e+06	9.66368e+06	0.35	0.04705
1	000078	2010-03-02	1	14.85	14.45	19622059	6.44842e+06	9.57885e+06	0.4	0.04467
1	000078	2010-03-03	1	14.83	14.45	18214189	6.46159e+06	9.59843e+06	0.38	0.04147
1	000078	2010-03-04	1	14.89	13.95	19716652	6.14971e+06	9.13515e+06	0.94	0.04489
1	000078	2010-03-05	1	14.49	13.85	17904344	6.22439e+06	9.24607e+06	0.64	0.04076
1	000078	2010-03-08	1	14.37	14.05	8971079	6.22439e+06	9.24607e+06	0.32	0.02042
1	000078	2010-03-09	1	14.66	14.11	21656185	6.38692e+06	9487501	0.55	0.0493
1	000078	2010-03-10	1	14.52	14.1	12218586	6.2156e+06	9.23302e+06	0.42	0.02782
1	000078	2010-03-11	1	14.25	13.7	12149059	6.097e+06	9.05684e+06	0.55	0.02766
1	000078	2010-03-12	1	14.26	13.76	10917765	6.06625e+06	9.01117e+06	0.5	0.02485
1	000078	2010-03-15	1	14.13	13.48	15818245	6.1014e+06	9.06337e+06	0.65	0.03601
1	000078	2010-03-16	1	13.89	13.55	8447748	6.01794e+06	8.93939e+06	0.34	0.01923
1	000078	2010-03-17	1	14.24	13.65	14481583	6.19803e+06	9.20692e+06	0.59	0.03297
1	000078	2010-03-18	1	14.35	13.98	22806514	6.25075e+06	9.28522e+06	0.37	0.05192
1	000078	2010-03-19	1	14.27	13.99	13127981	6.2156e+06	9.23302e+06	0.28	0.02989
1	000078	2010-03-22	1	14.42	14.04	16067242	6.2771e+06	9.32437e+06	0.38	0.03658
1	000078	2010-03-23	1	14.36	14.08	12036113	6.20243e+06	9.21345e+06	0.28	0.0274
1	000078	2010-03-24	1	14.17	13.81	14028836	6.097e+06	9.05684e+06	0.36	0.03194
1	000078	2010-03-25	1	13.9	13.51	11163074	5.96522e+06	8.86109e+06	0.39	0.02541
1	000078	2010-03-26	1	13.98	13.5	10394417	6.11897e+06	9.08947e+06	0.48	0.02366
1	000078	2010-03-29	1	14.48	14.06	26126700	6.21121e+06	9.2265e+06	0.42	0.05948
1	000078	2010-03-30	1	14.01	13.76	14065478	6.11457e+06	9.08294e+06	0.25	0.03202
1	000078	2010-03-31	1	13.96	13.78	9785673	6.08382e+06	9.03727e+06	0.18	0.02228
1	000078	2010-04-01	1	14.04	13.8	13834578	6.11457e+06	9.08294e+06	0.24	0.03149
1	000078	2010-04-02	1	13.96	13.76	12981506	6.11018e+06	9.07642e+06	0.2	0.02955
1	000078	2010-04-06	1	14.01	13.8	11470545	6.09261e+06	9.05032e+06	0.21	0.02611
1	000078	2010-04-07	1	14.14	13.81	22934228	6.19803e+06	9.20692e+06	0.33	0.05221
1	000078	2010-04-08	1	14.48	13.96	40488037	6.29028e+06	9.34395e+06	0.52	0.09217
1	000078	2010-04-09	1	14.44	14.22	20158852	6.25953e+06	9.29827e+06	0.22	0.04589
1	000078	2010-04-12	1	14.84	14.19	40442224	6.49234e+06	9.6441e+06	0.65	0.09207
1	000078	2010-04-13	1	16.04	14.8	76069965	6.73394e+06	1.0003e+07	1.24	0.17318
1	000078	2010-04-14	1	15.36	15	26448692	6.68562e+06	9.93121e+06	0.36	0.06021
1	000078	2010-04-15	1	15.22	14.58	25560814	6.42206e+06	9.5397e+06	0.64	0.05819
1	000078	2010-04-16	1	14.85	14.32	14096115	6.43084e+06	9.55275e+06	0.53	0.03209
1	000078	2010-04-19	1	14.86	13.8	19236942	6.11457e+06	9.08294e+06	1.06	0.04379
1	000078	2010-04-20	1	14.16	13.29	17225800	6.097e+06	9.05684e+06	0.87	0.03922
1	000078	2010-04-21	1	14.38	13.85	17124564	6.27271e+06	9.31785e+06	0.53	0.03898
1	000078	2010-04-22	1	14.49	14.04	17797412	6.29467e+06	9.35047e+06	0.45	0.04052
1	000078	2010-04-23	1	14.89	14.15	29468631	6487949	9.63758e+06	0.74	0.06709
1	000078	2010-04-26	1	15.13	14.61	28524158	6.55823e+06	9.74198e+06	0.52	0.06494
1	000078	2010-04-27	1	14.94	14.01	17166754	6.28589e+06	9.33742e+06	0.93	0.03908
1	000078	2010-04-28	1	14.35	13.82	11766403	6.19364e+06	9.2004e+06	0.53	0.02679
1	000078	2010-04-29	1	14.3	13.4	13853375	5.91251e+06	8.78279e+06	0.9	0.03154
1	000078	2010-04-30	1	13.6	12.43	16475295	5.51717e+06	8.19553e+06	1.17	0.03751
1	000078	2010-05-04	1	12.85	11.88	9449405	5.50399e+06	8.17596e+06	0.97	0.02151
1	000078	2010-05-05	1	12.85	12.2	10273458	5.64456e+06	8.38476e+06	0.65	0.02339
1	000078	2010-05-06	1	13.13	12.3	12159270	5.41617e+06	8.04545e+06	0.83	0.02768
1	000078	2010-05-07	1	12.73	11.8	11261828	8.03379e+06	8.04545e+06	0.93	0.01728
1	000078	2010-05-10	1	12.6	11.85	9327208	7.92954e+06	7.94105e+06	0.75	0.01432
1	000078	2010-05-11	1	12.53	11.9	7814965	7.77968e+06	7790974	0.63	0.01199
1	000078	2010-05-12	1	11.99	10.91	11333701	7.27146e+06	7.28202e+06	1.08	0.01739
1	000078	2010-05-13	1	11.36	10.73	11777730	7.39526e+06	7.40599e+06	0.63	0.01808
1	000078	2010-05-14	1	11.54	11.13	10335129	7.4148e+06	7.42557e+06	0.41	0.01586
1	000078	2010-05-17	1	11.24	10.24	11117749	6.67202e+06	6.68171e+06	1	0.01706
1	000078	2010-05-18	1	10.3	9.71	11833366	6.65899e+06	6.66866e+06	0.59	0.01816
1	000078	2010-05-19	1	10.32	9.91	9603120	6.52868e+06	6.53815e+06	0.41	0.01474
1	000078	2010-05-20	1	10.18	9.73	8899796	6.35927e+06	6.3685e+06	0.45	0.01366
1	000078	2010-05-24	1	10.74	10.05	16088478	6.9978e+06	7.00796e+06	0.69	0.02469
1	000078	2010-05-25	1	11.78	11.05	41860581	7.42784e+06	7.43862e+06	0.73	0.06425
1	000078	2010-05-26	1	11.41	11.08	15329041	7.29101e+06	7.30159e+06	0.33	0.02353
1	000078	2010-05-27	1	11.48	10.96	17545819	7.42132e+06	7.43209e+06	0.52	0.02693
1	000078	2010-05-28	1	11.85	11.23	28404477	7.58421e+06	7.59522e+06	0.62	0.04359
1	000078	2010-05-31	1	12.5	11.4	35629454	7.72104e+06	7.73225e+06	1.1	0.05468
1	000078	2010-06-01	1	12.09	11.2	22981854	7.56466e+06	7.57565e+06	0.89	0.03527
1	000078	2010-06-02	1	11.55	11.1	15329092	7.44087e+06	7.45167e+06	0.45	0.02353
1	000078	2010-06-03	1	12.48	11.68	37855760	7.79923e+06	7.81055e+06	0.8	0.0581
1	000078	2010-06-04	1	12.75	11.7	50527396	8.24881e+06	8.26078e+06	1.05	0.07755
1	000078	2010-06-07	1	13.03	12.18	51448753	8.33351e+06	8.34561e+06	0.85	0.07896
1	000078	2010-06-08	1	12.8	12.3	29029960	8.09895e+06	8.1107e+06	0.5	0.04455
1	000078	2010-06-09	1	12.54	12.12	27048396	8.13152e+06	8.14333e+06	0.42	0.04151
1	000078	2010-06-10	1	12.6	12.3	18568337	8.02076e+06	8.0324e+06	0.3	0.0285
1	000078	2010-06-11	1	12.56	12.21	18142034	8.00773e+06	8.01935e+06	0.35	0.02784
1	000078	2010-06-17	1	12.37	11.75	17234551	7.69498e+06	7.70615e+06	0.62	0.02645
1	000078	2010-06-18	1	12.27	11.01	28075274	7.7471e+06	7.75835e+06	1.26	0.04309
1	000078	2010-06-21	1	11.7	11.02	18167043	7.60376e+06	7.6148e+06	0.68	0.02788
1	000078	2010-06-22	1	11.7	11.42	11068806	7.51254e+06	7.52344e+06	0.28	0.01699
1	000078	2010-06-23	1	11.94	11.41	14307534	7.61679e+06	7.62785e+06	0.53	0.02196
1	000078	2010-06-24	1	11.79	11.39	11281450	7.46041e+06	7.47124e+06	0.4	0.01731
1	000078	2010-06-25	1	11.68	11.28	9398865	7.37571e+06	7.38642e+06	0.4	0.01443
1	000078	2010-06-28	1	11.35	10.92	10319616	7.13463e+06	7.14499e+06	0.43	0.01584
1	000078	2010-06-29	1	11.1	10.19	17073652	7.09554e+06	7.10584e+06	0.91	0.0262
1	000078	2010-06-30	2	11.34	10.36	20647057	7.11508e+06	7.12541e+06	0.98	0.03169
1	000078	2010-07-01	3	10.98	10.41	12652032	6.78279e+06	6.79263e+06	0.57	0.01942
1	000078	2010-07-02	3	10.4	9.6	12374368	6.51564e+06	6.5251e+06	0.8	0.01899
1	000078	2010-07-05	3	10.38	9.92	9229812	6.59383e+06	6.60341e+06	0.46	0.01417
1	000078	2010-07-06	3	10.4	10.1	12160821	6.75021e+06	6.76001e+06	0.3	0.01866
1	000078	2010-07-07	3	10.4	10.1	11017763	6.76324e+06	6.77306e+06	0.3	0.01691
1	000078	2010-07-08	3	10.99	10.2	25495528	7.0369e+06	7.04711e+06	0.79	0.03913
1	000078	2010-07-09	3	11.07	10.53	20765062	7.1216e+06	7.13194e+06	0.54	0.03187
1	000078	2010-07-12	3	11.1	10.78	15485681	7.1216e+06	7.13194e+06	0.32	0.02377
1	000078	2010-07-13	3	10.85	10.51	11259179	6.89355e+06	6.90356e+06	0.34	0.01728
1	000078	2010-07-14	3	10.77	10.52	7894250	6.91961e+06	6.92966e+06	0.25	0.01212
1	000078	2010-07-15	3	10.76	10.15	10999851	6.65247e+06	6.66213e+06	0.61	0.01688
1	000078	2010-07-16	3	10.34	10	9026782	6.71763e+06	6.72738e+06	0.34	0.01385
1	000078	2010-07-19	3	10.65	10.15	12136553	6.93916e+06	6.94924e+06	0.5	0.01863
1	000078	2010-07-20	3	11.08	10.6	24742992	7.2063e+06	7.21676e+06	0.48	0.03797
1	000078	2010-07-21	3	11.27	10.89	20456380	7.18676e+06	7.19719e+06	0.38	0.0314
1	000078	2010-07-22	3	11.2	10.88	37078544	7.27798e+06	7288541	0.32	0.05691
1	000078	2010-07-23	3	11.43	10.96	42476322	7.31707e+06	7.32769e+06	0.47	0.06519
1	000078	2010-07-26	3	11.34	11.01	23142707	7.3301e+06	7.34074e+06	0.33	0.03552
1	000078	2010-07-27	3	11.51	11.16	26866502	7.33662e+06	7.34727e+06	0.35	0.04123
1	000078	2010-07-28	3	11.59	11.03	35886566	7.46041e+06	7.47124e+06	0.56	0.05508
1	000078	2010-07-29	3	11.72	11.4	26045653	7.50602e+06	7.51692e+06	0.32	0.03997
1	000078	2010-07-30	3	11.69	11.35	23149354	7.55163e+06	7.5626e+06	0.34	0.03553
1	000078	2010-08-02	3	11.77	11.5	24584911	7.64285e+06	7.65395e+06	0.27	0.03773
1	000078	2010-08-03	3	11.98	11.47	38382698	7.63634e+06	7.64742e+06	0.51	0.05891
1	000078	2010-08-04	3	11.75	11.4	20400034	7.64285e+06	7.65395e+06	0.35	0.03131
1	000078	2010-08-05	3	12.24	11.7	48506686	7.77968e+06	7790974	0.54	0.07445
1	000078	2010-08-06	3	11.93	11.54	27772974	7.76013e+06	7.7714e+06	0.39	0.04263
1	000078	2010-08-09	3	12.19	11.78	27720639	7.83832e+06	7.8497e+06	0.41	0.04254
1	000078	2010-08-10	3	12.97	12.12	75878929	8.05985e+06	8.07155e+06	0.85	0.11646
1	000078	2010-08-11	3	12.7	12	49462519	8.13804e+06	8.14985e+06	0.7	0.07591
1	000078	2010-08-12	3	12.46	12	31768149	7.83832e+06	7.8497e+06	0.46	0.04876
1	000078	2010-08-13	3	12.2	11.68	22688094	7.83832e+06	7.8497e+06	0.52	0.03482
1	000078	2010-08-16	3	13.23	12.2	92597626	8.6202e+06	8.63271e+06	1.03	0.14212
1	000078	2010-08-17	3	13.66	13.1	98460837	8.6202e+06	8.63271e+06	0.56	0.15111
1	000078	2010-08-18	3	14.3	13.02	72233339	8.93295e+06	8.94592e+06	1.28	0.11086
1	000078	2010-08-19	3	13.97	13.36	44755941	8.89386e+06	8.90677e+06	0.61	0.06869
1	000078	2010-08-20	3	14	13.25	43108651	8.77006e+06	8.78279e+06	0.75	0.06616
1	000078	2010-08-23	3	13.65	13.03	33781285	8.56156e+06	8.57399e+06	0.62	0.05185
1	000078	2010-08-24	3	13.4	13.02	22543024	8.60717e+06	8.61966e+06	0.38	0.0346
1	000078	2010-08-25	3	13.3	12.7	26170707	8.34003e+06	8.35213e+06	0.6	0.04017
1	000078	2010-08-26	3	12.98	12.52	21596904	8.27487e+06	8.28688e+06	0.46	0.03315
1	000078	2010-08-30	3	13.17	12.71	23217621	8.53549e+06	8.54789e+06	0.46	0.03563
1	000078	2010-08-31	3	13.45	13.04	25249418	8.57459e+06	8.58704e+06	0.41	0.03875
1	000078	2010-09-01	3	13.22	12.58	26603571	8.33351e+06	8.34561e+06	0.64	0.04083
1	000078	2010-09-02	3	13.09	12.8	19620210	8.42473e+06	8.43696e+06	0.29	0.03011
1	000078	2010-09-03	3	12.92	12.61	19254174	8.34003e+06	8.35213e+06	0.31	0.02955
1	000078	2010-09-06	3	12.99	12.66	20174757	8.43124e+06	8.44348e+06	0.33	0.03096
1	000078	2010-09-07	3	13.23	12.98	28286104	8.6202e+06	8.63271e+06	0.25	0.04341
1	000078	2010-09-08	3	13.28	13.04	18486826	8.56807e+06	8.58051e+06	0.24	0.02837
1	000078	2010-09-09	3	13.88	13.31	46693981	8.73096e+06	8.74364e+06	0.57	0.07166
1	000078	2010-09-10	3	14.74	13.4	110784593	9.60406e+06	9.618e+06	1.34	0.17003
1	000078	2010-09-13	3	15.14	14.39	85873189	9.48678e+06	9.50055e+06	0.75	0.1318
1	000078	2010-09-14	3	14.83	14.03	67273482	9.31737e+06	9.3309e+06	0.8	0.10325
1	000078	2010-09-15	3	14.75	14	47364305	9.17403e+06	9.18735e+06	0.75	0.07269
1	000078	2010-09-16	3	14.29	13	34959781	8.69839e+06	8.71101e+06	1.29	0.05366
1	000078	2010-09-17	3	13.56	13.2	20738988	8.64626e+06	8.65881e+06	0.36	0.03183
1	000078	2010-09-20	3	13.43	12.64	20752643	8.31396e+06	8.32603e+06	0.79	0.03185
1	000078	2010-09-21	3	12.95	12.68	11723438	8.34003e+06	8.35213e+06	0.27	0.01799
1	000078	2010-09-27	3	13.16	12.86	13206229	8.54201e+06	8.55441e+06	0.3	0.02027
1	000078	2010-09-28	3	13.18	12.75	16373667	8.34654e+06	8.35866e+06	0.43	0.02513
1	000078	2010-09-29	3	12.93	12.5	15864268	8.27487e+06	8.28688e+06	0.43	0.02435
1	000078	2010-09-30	3	12.99	12.56	12791703	8.39215e+06	8.40433e+06	0.43	0.01963
1	000078	2010-10-08	3	13.27	12.91	18377356	8.5811e+06	8.59356e+06	0.36	0.0282
1	000078	2010-10-11	3	14.17	13.1	39432300	9.11539e+06	9.12862e+06	1.07	0.06052
1	000078	2010-10-12	3	14.25	13.51	34721134	8.99811e+06	9.01117e+06	0.74	0.05329
1	000078	2010-10-13	3	14	13.54	27999735	8952496	8.96549e+06	0.46	0.04297
1	000078	2010-10-14	3	13.93	13.06	29473986	8.50943e+06	8.52179e+06	0.87	0.04524
1	000078	2010-10-15	3	13.42	12.79	22298094	8.4964e+06	8.50874e+06	0.63	0.03422
1	000078	2010-10-18	3	13.24	12.45	20229012	8.31396e+06	8.32603e+06	0.79	0.03105
1	000078	2010-10-19	3	13.6	12.76	25688893	8.73096e+06	8.74364e+06	0.84	0.03943
1	000078	2010-10-20	3	13.73	12.9	33250083	8.7896e+06	8.80237e+06	0.83	0.05103
1	000078	2010-10-21	3	13.99	13.32	42140401	8.98507e+06	8.99812e+06	0.67	0.06468
1	000078	2010-10-22	3	13.9	13.51	25948734	8.85476e+06	8.86762e+06	0.39	0.03983
1	000078	2010-10-25	3	13.9	13.51	33765328	9.01114e+06	9.02422e+06	0.39	0.05182
1	000078	2010-10-26	3	14.49	13.53	65047554	9.30434e+06	9.31785e+06	0.96	0.09983
1	000078	2010-10-27	3	15.67	14.2	96331643	9.42162e+06	9.4353e+06	1.47	0.14785
1	000078	2010-10-28	3	14.38	13.77	36758581	9.13493e+06	9.1482e+06	0.61	0.05642
1	000078	2010-10-29	3	14.15	13.8	23111974	9.07629e+06	9.08947e+06	0.35	0.03547
1	000078	2010-11-01	3	14.32	14	30131280	9.25873e+06	9.27217e+06	0.32	0.04624
1	000078	2010-11-02	3	14.48	13.92	43893141	9.29131e+06	9.3048e+06	0.56	0.06737
1	000078	2010-11-03	3	14.21	13.72	26802530	8952496	8.96549e+06	0.49	0.04114
1	000078	2010-11-04	3	14	13.71	17487024	9.08281e+06	9.09599e+06	0.29	0.02684
1	000078	2010-11-05	3	14.29	13.85	27968441	9.2457e+06	9.25912e+06	0.44	0.04293
1	000078	2010-11-08	3	14.49	14.07	30390993	9.38904e+06	9.40267e+06	0.42	0.04664
1	000078	2010-11-09	3	14.69	14.2	41352566	9.49981e+06	9.5136e+06	0.49	0.06347
1	000078	2010-11-10	3	15.19	14.4	54885937	9.42162e+06	9.4353e+06	0.79	0.08424
1	000078	2010-11-11	3	15.29	14.1	66289232	9.49981e+06	9.5136e+06	1.19	0.10174
1	000078	2010-11-12	3	14.85	13.3	41635491	8.71793e+06	8.73059e+06	1.55	0.0639
1	000078	2010-11-15	3	13.89	13.32	19930901	8.96553e+06	8.97854e+06	0.57	0.03059
1	000078	2010-11-16	3	14.17	13	28245559	8.7049e+06	8.71754e+06	1.17	0.04335
1	000078	2010-11-17	3	13.5	12.5	19644031	8.18365e+06	8.19553e+06	1	0.03015
1	000078	2010-11-18	3	13.1	12.56	13772990	8.34654e+06	8.35866e+06	0.54	0.02114
1	000078	2010-11-22	3	13.34	12.96	18851639	8.65278e+06	8.66534e+06	0.38	0.02893
1	000078	2010-11-23	3	13.29	12.65	13847536	8.42473e+06	8.43696e+06	0.64	0.02125
1	000078	2010-11-24	3	13.68	12.72	23856746	8.80264e+06	8.81542e+06	0.96	0.03661
1	000078	2010-11-25	3	13.58	13.35	17646613	8.76354e+06	8.77626e+06	0.23	0.02708
1	000078	2010-11-26	3	13.55	13.04	13687959	8.6202e+06	8.63271e+06	0.51	0.02101
1	000078	2010-11-29	3	13.97	13.24	30011686	8.96553e+06	8.97854e+06	0.73	0.04606
1	000078	2010-11-30	3	13.76	12.8	22644245	8.56156e+06	8.57399e+06	0.96	0.03475
1	000078	2010-12-01	3	13.27	12.8	9895464	8.51595e+06	8.52831e+06	0.47	0.01519
1	000078	2010-12-02	3	13.24	13	10682607	8.4964e+06	8.50874e+06	0.24	0.0164
1	000078	2010-12-03	3	13.03	12.78	8887684	8.43776e+06	8.45001e+06	0.25	0.01364
1	000078	2010-12-06	3	13.04	12.78	8058748	8.35306e+06	8.36518e+06	0.26	0.01237
1	000078	2010-12-07	3	12.86	12.28	8690476	8.34654e+06	8.35866e+06	0.58	0.01334
1	000078	2010-12-08	3	12.94	12.71	6708521	8.33351e+06	8.34561e+06	0.23	0.0103
1	000078	2010-12-09	3	12.84	12.41	8978515	8.17713e+06	8.18901e+06	0.43	0.01378
1	000078	2010-12-10	3	12.64	12.33	7324928	8.17713e+06	8.18901e+06	0.31	0.01124
1	000078	2010-12-13	3	12.98	12.65	13369550	8.40518e+06	8.41738e+06	0.33	0.02052
1	000078	2010-12-14	3	13.28	12.76	17161664	8.51595e+06	8.52831e+06	0.52	0.02634
1	000078	2010-12-15	3	13.07	12.85	11054798	8.40518e+06	8.41738e+06	0.22	0.01697
1	000078	2010-12-16	3	12.95	12.74	8120857	8.30745e+06	8.31951e+06	0.21	0.01246
1	000078	2010-12-17	3	12.87	12.71	5827547	8.35306e+06	8.36518e+06	0.16	0.00894
1	000078	2010-12-20	3	12.94	12.35	10397865	8.15759e+06	8.16943e+06	0.59	0.01596
1	000078	2010-12-21	3	12.68	12.43	7545430	8.21623e+06	8.22816e+06	0.25	0.01158
1	000078	2010-12-22	3	12.65	12.38	7806276	8.11198e+06	8.12375e+06	0.27	0.01198
1	000078	2010-12-23	3	12.52	12.3	6822716	8.02727e+06	8.03893e+06	0.22	0.01047
1	000078	2010-12-24	3	12.29	11.9	7804602	7.79923e+06	7.81055e+06	0.39	0.01198
1	000078	2010-12-27	3	12.14	11.68	6644795	7.6233e+06	7.63437e+06	0.46	0.0102
1	000078	2010-12-28	3	11.9	11.56	6159276	7.57769e+06	7.5887e+06	0.34	0.00945
1	000078	2010-12-29	3	11.73	11.56	4330461	7.6233e+06	7.63437e+06	0.17	0.00665
1	000078	2010-12-30	3	11.95	11.65	6559779	7.66891e+06	7.68005e+06	0.3	0.01007
1	000078	2010-12-31	3	11.94	11.78	5693689	7.77316e+06	7.78445e+06	0.16	0.00874
1	000078	2011-01-04	3	12.1	11.85	7716054	7.85135e+06	7.86275e+06	0.25	0.01184
1	000078	2011-01-05	3	12.15	11.9	7528087	7.82529e+06	7.83665e+06	0.25	0.01155
1	000078	2011-01-06	3	12.05	11.81	6072000	7.70149e+06	7.71267e+06	0.24	0.00932
1	000078	2011-01-07	3	12.12	11.82	7703015	7.76665e+06	7.77792e+06	0.3	0.01182
1	000078	2011-01-10	3	12.09	11.54	6034290	7.56466e+06	7.57565e+06	0.55	0.00926
1	000078	2011-01-11	3	11.6	11.16	6044681	7.34965e+06	7.36032e+06	0.44	0.00928
1	000078	2011-01-12	3	11.39	11.2	4077333	7.39526e+06	7.40599e+06	0.19	0.00626
1	000078	2011-01-13	3	11.42	11.27	3641197	7.34965e+06	7.36032e+06	0.15	0.00559
1	000078	2011-01-14	3	12.38	11.3	26514046	7.81226e+06	7.8236e+06	1.08	0.04069
1	000078	2011-01-17	3	11.78	11.22	11413011	7.35616e+06	7.36684e+06	0.56	0.01752
1	000078	2011-01-18	3	11.17	10.81	7350412	7.11508e+06	7.12541e+06	0.36	0.01128
1	000078	2011-01-19	3	11.15	10.85	5846692	7.25191e+06	7.26244e+06	0.3	0.00897
1	000078	2011-01-20	3	11.14	10.6	6333370	6.9131e+06	6.92314e+06	0.54	0.00972
1	000078	2011-01-21	3	10.69	10.38	4886115	6.91961e+06	6.92966e+06	0.31	0.0075
1	000078	2011-01-24	3	10.79	10.4	4336167	6.81536e+06	6.82526e+06	0.39	0.00666
1	000078	2011-01-25	3	10.79	10.4	5399351	6.88052e+06	6.89051e+06	0.39	0.00829
1	000078	2011-01-26	3	10.64	10.42	4426792	6.93265e+06	6.94271e+06	0.22	0.00679
1	000078	2011-01-27	3	10.8	10.48	5467810	7.03038e+06	7.04059e+06	0.32	0.00839
1	000078	2011-01-28	3	10.99	10.71	5199198	7.08902e+06	7.09931e+06	0.28	0.00798
1	000078	2011-01-31	3	10.95	10.75	5251030	7.1216e+06	7.13194e+06	0.2	0.00806
1	000078	2011-02-01	3	11.07	10.9	4599845	7.18024e+06	7.19066e+06	0.17	0.00706
1	000078	2011-02-09	3	11.43	11.01	7820875	7.25191e+06	7.26244e+06	0.42	0.012
1	000078	2011-02-10	3	12.1	11.19	20531444	7.68846e+06	7.69962e+06	0.91	0.03151
1	000078	2011-02-11	3	11.98	11.62	16031514	7.72755e+06	7.73877e+06	0.36	0.0246
1	000078	2011-02-14	3	12.24	11.8	15311623	7.77316e+06	7.78445e+06	0.44	0.0235
1	000078	2011-02-15	3	12.47	11.76	30046265	8.04031e+06	8.05198e+06	0.71	0.04611
1	000078	2011-02-18	3	12.69	11.91	30628959	8.06637e+06	8.07808e+06	0.78	0.04701
1	000078	2011-02-21	3	12.34	12.05	14266288	8.00773e+06	8.01935e+06	0.29	0.0219
1	000078	2011-02-22	3	12.35	11.78	15714849	7.70149e+06	7.71267e+06	0.57	0.02412
1	000078	2011-02-23	3	12.2	11.72	11168025	7.83832e+06	7.8497e+06	0.48	0.01714
1	000078	2011-02-24	3	12.3	11.76	15984885	7.92954e+06	7.94105e+06	0.54	0.02453
1	000078	2011-02-25	3	12.1	11.91	8518813	7.79923e+06	7.81055e+06	0.19	0.01307
1	000078	2011-02-28	3	12.1	11.85	7908110	7.83181e+06	7.84317e+06	0.25	0.01214
1	000078	2011-03-01	3	12.35	12	14152084	7.94257e+06	7.9541e+06	0.35	0.02172
1	000078	2011-03-02	3	12.52	12.13	19507479	8.05334e+06	8.06503e+06	0.39	0.02994
1	000078	2011-03-03	3	12.35	11.96	12324835	7.80574e+06	7.81707e+06	0.39	0.01892
1	000078	2011-03-04	3	12.07	11.85	6210072	7.85135e+06	7.86275e+06	0.22	0.00953
1	000078	2011-03-07	3	12.18	12.01	10941124	7.90999e+06	7.92148e+06	0.17	0.01679
1	000078	2011-03-09	3	12.3	12.04	9251878	7.8709e+06	7.88233e+06	0.26	0.0142
1	000078	2011-03-10	3	12.09	11.9	8358121	7.77316e+06	7.78445e+06	0.19	0.01283
1	000078	2011-03-11	3	12.03	11.88	6595901	7.76013e+06	7.7714e+06	0.15	0.01012
1	000078	2011-03-14	3	12.3	11.79	19524219	7.96863e+06	7.9802e+06	0.51	0.02997
1	000078	2011-03-15	3	12.4	11.72	24561187	8.02076e+06	8.0324e+06	0.68	0.0377
1	000078	2011-03-16	3	12.6	12.16	24123285	8.05985e+06	8.07155e+06	0.44	0.03702
1	000078	2011-03-17	3	12.79	12.13	31168729	8.11198e+06	8.12375e+06	0.66	0.04784
1	000078	2011-03-18	3	12.53	12.21	13319041	7.9947e+06	8.0063e+06	0.32	0.02044
1	000078	2011-03-21	3	12.25	11.9	11459397	7.77968e+06	7790974	0.35	0.01759
1	000078	2011-03-22	3	12.1	11.8	7597547	7.81877e+06	7.83012e+06	0.3	0.01166
1	000078	2011-03-23	3	12.05	11.89	7199309	7.82529e+06	7.83665e+06	0.16	0.01105
1	000078	2011-03-24	3	12.48	11.89	21027317	7.98166e+06	7.99325e+06	0.59	0.03227
1	000078	2011-03-25	3	12.22	12	13610514	7.87741e+06	7.88885e+06	0.22	0.02089
1	000078	2011-03-28	3	12.18	11.92	12680078	7.80574e+06	7.81707e+06	0.26	0.01946
1	000078	2011-03-29	3	12.5	11.82	23124080	7.98166e+06	7.99325e+06	0.68	0.03549
1	000078	2011-03-30	3	12.7	12.08	42253000	8.17713e+06	8.18901e+06	0.62	0.06485
1	000078	2011-03-31	3	12.5	11.95	20594025	7.82529e+06	7.83665e+06	0.55	0.03161
1	000078	2011-04-01	3	12.08	11.88	8529764	7.83832e+06	7.8497e+06	0.2	0.01309
1	000078	2011-04-06	3	12.42	11.91	11604709	7.91651e+06	7.928e+06	0.51	0.01781
1	000078	2011-04-07	3	12.36	11.98	12916952	8.00121e+06	8.01283e+06	0.38	0.01982
1	000078	2011-04-08	3	12.44	12.19	16510978	8.05334e+06	8.06503e+06	0.25	0.02534
1	000078	2011-04-11	3	12.96	12.21	46335099	8.31396e+06	8.32603e+06	0.75	0.07111
1	000078	2011-04-12	3	13.1	12.68	38308542	8.3726e+06	8.38476e+06	0.42	0.05879
1	000078	2011-04-13	3	13.5	12.65	44008311	8.65278e+06	8.66534e+06	0.85	0.06754
1	000078	2011-04-14	3	13.33	12.88	29514374	8.45731e+06	8.46958e+06	0.45	0.0453
1	000078	2011-04-15	3	12.98	12.6	21568184	8.2879e+06	8.29993e+06	0.38	0.0331
1	000078	2011-04-19	3	13.05	12.56	24982350	8.32699e+06	8.33908e+06	0.49	0.03834
1	000078	2011-04-20	3	13.1	12.65	28191691	8.52246e+06	8.53484e+06	0.45	0.04327
1	000078	2011-04-21	3	13.05	12.68	21618933	8.2879e+06	8.29993e+06	0.37	0.03318
1	000078	2011-04-22	3	12.81	12.36	17398687	8.05985e+06	8.07155e+06	0.45	0.0267
1	000078	2011-04-25	3	12.44	12	12634065	7.83832e+06	7.8497e+06	0.44	0.01939
1	000078	2011-04-26	3	12.16	11.62	11736389	7.62982e+06	7.6409e+06	0.54	0.01801
1	000078	2011-04-27	3	11.9	11.21	11340211	7.43435e+06	7.44514e+06	0.69	0.0174
1	000078	2011-04-28	3	11.49	11.2	7356919	7.32358e+06	7.33422e+06	0.29	0.01129
1	000078	2011-04-29	3	11.45	11.24	5339941	7.42784e+06	7.43862e+06	0.21	0.0082
1	000078	2011-05-03	3	11.6	11.4	5402126	7.5386e+06	7.54955e+06	0.2	0.00829
1	000078	2011-05-04	3	11.57	11.06	8440437	7.23237e+06	7.24287e+06	0.51	0.01295
1	000078	2011-05-05	3	11.25	11.07	5669738	7.25843e+06	7.26897e+06	0.18	0.0087
1	000078	2011-05-06	3	11.36	11.02	5041783	7.34313e+06	7.35379e+06	0.34	0.00774
1	000078	2011-05-09	3	11.47	11.27	5175513	7.40177e+06	7.41252e+06	0.2	0.00794
1	000078	2011-05-10	3	11.43	11.26	4902213	7.44087e+06	7.45167e+06	0.17	0.00752
1	000078	2011-05-11	3	11.41	11.16	5304199	7.34965e+06	7.36032e+06	0.25	0.00814
1	000078	2011-05-12	3	11.2	11	7636654	7.16721e+06	7.17761e+06	0.2	0.01172
1	000078	2011-05-13	3	11.09	10.77	6601063	7.21282e+06	7.22329e+06	0.32	0.01013
1	000078	2011-05-16	3	11.23	11	4790959	7.19979e+06	7.21024e+06	0.23	0.00735
1	000078	2011-05-17	3	11.17	10.95	4737669	7.2454e+06	7.25592e+06	0.22	0.00727
1	000078	2011-05-18	3	11.28	11.03	5220354	7.31055e+06	7.32117e+06	0.25	0.00801
1	000078	2011-05-19	3	11.24	10.99	6175910	7.18024e+06	7.19066e+06	0.25	0.00948
1	000078	2011-05-20	3	11.13	10.96	3196906	7.21933e+06	7.22982e+06	0.17	0.00491
1	000078	2011-05-23	3	11.12	10.52	6891708	6.86749e+06	6.87746e+06	0.6	0.01058
1	000078	2011-05-24	3	10.54	10.21	4411590	6.7893e+06	6.79916e+06	0.33	0.00677
1	000078	2011-05-25	3	10.51	10.25	3607942	6.67854e+06	6.68823e+06	0.26	0.00554
1	000078	2011-05-26	3	10.42	10.13	3457598	6.61338e+06	6.62298e+06	0.29	0.00531
1	000078	2011-05-27	3	10.25	9.9	4411170	6.46352e+06	6.4729e+06	0.35	0.00677
1	000078	2011-05-30	3	10.02	9.83	3499622	6.43746e+06	6.4468e+06	0.19	0.00537
1	000078	2011-05-31	3	10.18	9.9	3479931	6.6199e+06	6.62951e+06	0.28	0.00534
1	000078	2011-06-01	3	10.75	10.11	9799152	6.83491e+06	6.84483e+06	0.64	0.01504
1	000078	2011-06-02	3	10.34	10.05	5572983	6.63944e+06	6.64908e+06	0.29	0.00855
1	000078	2011-06-03	3	10.45	10.22	4204269	6.75672e+06	6.76653e+06	0.23	0.00645
1	000078	2011-06-07	3	10.65	10.38	5740237	6.83491e+06	6.84483e+06	0.27	0.00881
1	000078	2011-06-08	3	10.5	10.2	5015027	6.75672e+06	6.76653e+06	0.3	0.0077
1	000078	2011-06-09	3	10.38	10.13	4375510	6.61338e+06	6.62298e+06	0.25	0.00672
1	000078	2011-06-10	3	10.3	9.95	4592505	6.65899e+06	6.66866e+06	0.35	0.00705
1	000078	2011-06-13	3	10.14	9.96	3239255	6.58732e+06	6.59688e+06	0.18	0.00497
1	000078	2011-06-14	3	10.28	10.03	3669162	6.68505e+06	6.69476e+06	0.25	0.00563
1	000078	2011-06-15	3	10.26	10.12	3586261	6.59383e+06	6.60341e+06	0.14	0.0055
1	000078	2011-06-16	3	10.07	9.87	3828674	6.45049e+06	6.45985e+06	0.2	0.00588
1	000078	2011-06-17	3	10.42	9.9	7390437	6.52868e+06	6.53815e+06	0.52	0.01134
1	000078	2011-06-20	3	9.88	9.3	7947719	6.09213e+06	6.10097e+06	0.58	0.0122
1	000078	2011-06-22	3	9.48	8.96	9781507	5.92924e+06	5.93784e+06	0.52	0.01501
1	000078	2011-06-23	3	9.25	8.92	6733238	6.02046e+06	6.0292e+06	0.33	0.01033
1	000078	2011-06-24	3	9.6	9.19	9737859	6.17683e+06	6.1858e+06	0.41	0.01495
1	000078	2011-06-27	3	9.63	9.4	8198333	6.26153e+06	6.27062e+06	0.23	0.01258
1	000078	2011-06-28	3	9.81	9.54	6482468	6.2485e+06	6.25757e+06	0.27	0.00995
1	000078	2011-06-29	3	9.65	9.43	4584435	6.1638e+06	6.17275e+06	0.22	0.00704
2	000100	2009-06-01	1	3.78	3.72	39816287	9.44009e+06	1.11016e+07	0.06	0.01594
2	000100	2009-06-02	1	3.83	3.75	53380528	9.51501e+06	1.11897e+07	0.08	0.02137
2	000100	2009-06-03	1	3.81	3.76	40519718	9.46506e+06	1.1131e+07	0.05	0.01622
2	000100	2009-06-04	1	3.84	3.78	59946971	9.56496e+06	1.12484e+07	0.06	0.024
2	000100	2009-06-05	1	3.95	3.78	102829928	9.7148e+06	1.14247e+07	0.17	0.04118
2	000100	2009-06-08	1	3.92	3.84	82608311	9.7148e+06	1.14247e+07	0.08	0.03308
2	000100	2009-06-09	1	3.91	3.78	56819992	9.63988e+06	1.13366e+07	0.13	0.02275
2	000100	2009-06-10	1	4	3.82	113005869	9.86464e+06	1.16009e+07	0.18	0.04525
2	000100	2009-06-11	1	3.97	3.85	72317692	9.6149e+06	1.13072e+07	0.12	0.02896
2	000100	2009-06-12	1	3.87	3.75	55006680	9.44009e+06	1.11016e+07	0.12	0.02203
2	000100	2009-06-15	1	3.84	3.76	29879788	9.53998e+06	1.12191e+07	0.08	0.01196
2	000100	2009-06-16	1	3.89	3.78	37069995	9.58993e+06	1.12778e+07	0.11	0.01484
2	000100	2009-06-17	1	3.87	3.8	32160915	9.63988e+06	1.13366e+07	0.07	0.01288
2	000100	2009-06-18	1	3.91	3.83	55995665	9.68982e+06	1.13953e+07	0.08	0.02242
2	000100	2009-06-19	1	3.89	3.83	48170049	9.66485e+06	1.13659e+07	0.06	0.01929
2	000100	2009-06-22	1	3.95	3.87	63453585	9.68982e+06	1.13953e+07	0.08	0.02541
2	000100	2009-06-23	1	3.92	3.81	46160526	9.68982e+06	1.13953e+07	0.11	0.01848
2	000100	2009-06-24	1	3.96	3.87	57425073	9.78972e+06	1.15128e+07	0.09	0.02299
2	000100	2009-06-25	1	3.95	3.86	45464803	9.66485e+06	1.13659e+07	0.09	0.01821
2	000100	2009-06-26	1	3.89	3.84	34043015	9.63988e+06	1.13366e+07	0.05	0.01363
2	000100	2009-06-29	1	3.88	3.85	37111003	9.68982e+06	1.13953e+07	0.03	0.01486
2	000100	2009-06-30	1	3.88	3.82	36723724	9.56496e+06	1.12484e+07	0.06	0.0147
2	000100	2009-07-01	1	3.86	3.81	36062131	9.58993e+06	1.12778e+07	0.05	0.01444
2	000100	2009-07-02	1	3.87	3.82	46022053	9.66485e+06	1.13659e+07	0.05	0.01843
2	000100	2009-07-03	1	3.94	3.86	71191064	9.76475e+06	1.14834e+07	0.08	0.02851
2	000100	2009-07-06	1	3.94	3.87	52377379	9.78972e+06	1.15128e+07	0.07	0.02097
2	000100	2009-07-07	1	4.17	3.9	159146382	1.00894e+07	1.18652e+07	0.27	0.06373
2	000100	2009-07-08	1	4.03	3.93	85520874	9.96454e+06	1.17184e+07	0.1	0.03424
2	000100	2009-07-09	1	4.06	3.97	69891456	1.00894e+07	1.18652e+07	0.09	0.02799
2	000100	2009-07-10	1	4.1	4.02	60337617	1.00644e+07	1.18358e+07	0.08	0.02416
2	000100	2009-07-13	1	4.07	4	55678837	1.00395e+07	1.18065e+07	0.07	0.02229
2	000100	2009-07-14	1	4.08	4.02	59526107	1.01394e+07	1.19239e+07	0.06	0.02384
2	000100	2009-07-15	1	4.15	4.06	89302598	1.02392e+07	1.20414e+07	0.09	0.03576
2	000100	2009-07-16	1	4.12	4.02	69222606	1.00395e+07	1.18065e+07	0.1	0.02772
2	000100	2009-07-17	1	4.04	3.98	50924612	9.98951e+06	1.17477e+07	0.06	0.02039
2	000100	2009-07-20	1	4.12	4.02	76941003	1.01893e+07	1.19827e+07	0.1	0.03081
2	000100	2009-07-21	1	4.09	4	62643163	1.00145e+07	1.17771e+07	0.09	0.02508
2	000100	2009-07-22	1	4.07	3.99	56053906	1.00395e+07	1.18065e+07	0.08	0.02245
2	000100	2009-07-23	1	4.1	4	79684897	1.02143e+07	1.2012e+07	0.1	0.03191
2	000100	2009-07-24	1	4.12	4.01	74374558	1.01144e+07	1.18946e+07	0.11	0.02978
2	000100	2009-07-27	1	4.18	4.03	125074959	1.03891e+07	1.22176e+07	0.15	0.05008
2	000100	2009-07-28	1	4.35	4.18	150027349	1.06888e+07	1.25701e+07	0.17	0.06007
2	000100	2009-07-29	1	4.26	3.86	113058967	9.98951e+06	1.17477e+07	0.4	0.04527
2	000100	2009-07-30	1	4.14	3.94	77146343	1.02892e+07	1.21002e+07	0.2	0.03089
2	000100	2009-07-31	1	4.35	4.17	146599849	1.06888e+07	1.25701e+07	0.18	0.0587
2	000100	2009-08-03	1	4.33	4.2	93078272	1.07637e+07	1.26582e+07	0.13	0.03727
2	000100	2009-08-04	1	4.39	4.2	104131987	1.08386e+07	1.27463e+07	0.19	0.0417
2	000100	2009-08-05	1	4.38	4.23	68716365	1.06888e+07	1.25701e+07	0.15	0.02752
2	000100	2009-08-06	1	4.28	4.13	68973918	1.05639e+07	1.24232e+07	0.15	0.02762
2	000100	2009-08-07	1	4.29	4.09	71406433	1.02892e+07	1.21002e+07	0.2	0.02859
2	000100	2009-08-10	1	4.19	4.03	46100608	1.02392e+07	1.20414e+07	0.16	0.01846
2	000100	2009-08-11	1	4.13	4.05	33669713	1.02892e+07	1.21002e+07	0.08	0.01348
2	000100	2009-08-12	1	4.11	3.91	50304596	9.81469e+06	1.15421e+07	0.2	0.02014
2	000100	2009-08-13	1	3.97	3.84	39238791	9.78972e+06	1.15128e+07	0.13	0.01571
2	000100	2009-08-14	1	3.94	3.7	44868962	9.26527e+06	1.0896e+07	0.24	0.01797
2	000100	2009-08-17	1	3.72	3.42	61382883	8.54103e+06	1.00443e+07	0.3	0.02458
2	000100	2009-08-18	1	3.53	3.38	39161720	8.79077e+06	1.0338e+07	0.15	0.01568
2	000100	2009-08-19	1	3.54	3.36	41513196	8.49108e+06	9.98557e+06	0.18	0.01662
2	000100	2009-08-20	1	3.53	3.4	31885415	8.79077e+06	1.0338e+07	0.13	0.01277
2	000100	2009-08-24	1	3.62	3.56	47275948	9.01553e+06	1.06023e+07	0.06	0.01893
2	000100	2009-08-25	1	3.6	3.42	38776580	8.79077e+06	1.0338e+07	0.18	0.01553
2	000100	2009-08-26	1	3.63	3.46	34898260	8.96558e+06	1.05436e+07	0.17	0.01397
2	000100	2009-08-27	1	3.66	3.56	41248181	9.06548e+06	1.06611e+07	0.1	0.01652
2	000100	2009-08-28	1	3.66	3.55	31820507	8.91564e+06	1.04848e+07	0.11	0.01274
2	000100	2009-08-31	1	3.53	3.37	34741448	8.44114e+06	9.92683e+06	0.16	0.01391
2	000100	2009-09-01	1	3.46	3.33	22039511	8.51606e+06	1.00149e+07	0.13	0.00883
2	000100	2009-09-02	1	3.42	3.34	17328378	8.46611e+06	9.9562e+06	0.08	0.00694
2	000100	2009-09-03	1	3.53	3.36	34547800	8.76579e+06	1.03086e+07	0.17	0.01383
2	000100	2009-09-04	1	3.54	3.46	34881517	8.76579e+06	1.03086e+07	0.08	0.01397
2	000100	2009-09-07	1	3.58	3.51	33632330	8.84072e+06	1.03967e+07	0.07	0.01347
2	000100	2009-09-08	1	3.55	3.47	26649640	8.86569e+06	1.04261e+07	0.08	0.01067
2	000100	2009-09-09	1	3.55	3.48	28688304	8.81574e+06	1.03674e+07	0.07	0.01149
2	000100	2009-09-10	1	3.53	3.48	23171314	8.71585e+06	1.02499e+07	0.05	0.00928
2	000100	2009-09-11	1	3.54	3.48	35188482	8.81574e+06	1.03674e+07	0.06	0.01409
2	000100	2009-09-14	1	3.7	3.54	63433018	9.11543e+06	1.07198e+07	0.16	0.0254
2	000100	2009-09-15	1	3.66	3.59	38940504	9.09045e+06	1.06904e+07	0.07	0.01559
2	000100	2009-09-16	1	3.76	3.6	69560441	9.2403e+06	1.08666e+07	0.16	0.02785
2	000100	2009-09-18	1	3.97	3.71	118839985	9.41511e+06	1.10722e+07	0.26	0.04759
2	000100	2009-09-21	1	3.86	3.68	52785105	9.6149e+06	1.13072e+07	0.18	0.02114
2	000100	2009-09-22	1	3.88	3.71	42667708	9.26527e+06	1.0896e+07	0.17	0.01709
2	000100	2009-09-23	1	3.74	3.57	34525251	8.96558e+06	1.05436e+07	0.17	0.01382
2	000100	2009-09-24	1	3.62	3.47	25475762	8.91564e+06	1.04848e+07	0.15	0.0102
2	000100	2009-09-25	1	3.65	3.54	23523748	8.94061e+06	1.05142e+07	0.11	0.00942
2	000100	2009-09-28	1	3.61	3.43	28196923	8.59098e+06	1.0103e+07	0.18	0.01129
2	000100	2009-09-29	1	3.47	3.36	20669480	8.51606e+06	1.00149e+07	0.11	0.00828
2	000100	2009-09-30	1	3.52	3.43	17301319	8.6659e+06	1.01912e+07	0.09	0.00693
2	000100	2009-10-09	1	3.59	3.5	22595992	8.96558e+06	1.05436e+07	0.09	0.00905
2	000100	2009-10-12	1	3.73	3.56	37357842	9.09045e+06	1.06904e+07	0.17	0.01496
2	000100	2009-10-13	1	3.66	3.6	18251353	9.11543e+06	1.07198e+07	0.06	0.00731
2	000100	2009-10-14	1	3.7	3.62	31251306	9.09045e+06	1.06904e+07	0.08	0.01251
2	000100	2009-10-15	1	3.68	3.6	25911323	9.09045e+06	1.06904e+07	0.08	0.01038
2	000100	2009-10-16	1	3.66	3.56	21164114	9.01553e+06	1.06023e+07	0.1	0.00847
2	000100	2009-10-19	1	3.67	3.6	28485879	9.16538e+06	1.07785e+07	0.07	0.01141
2	000100	2009-10-20	1	3.75	3.67	41785274	9.29024e+06	1.09254e+07	0.08	0.01673
2	000100	2009-10-21	1	3.75	3.68	36114902	9.21532e+06	1.08373e+07	0.07	0.01446
2	000100	2009-10-22	1	3.83	3.66	67220687	9.46506e+06	1.1131e+07	0.17	0.02692
2	000100	2009-10-23	1	3.84	3.76	56362537	9.49003e+06	1.11603e+07	0.08	0.02257
2	000100	2009-10-26	1	3.84	3.78	32382451	9.51501e+06	1.11897e+07	0.06	0.01297
2	000100	2009-10-27	1	3.8	3.7	40697428	9.29024e+06	1.09254e+07	0.1	0.0163
2	000100	2009-10-28	1	3.95	3.67	95886840	9.73977e+06	1.1454e+07	0.28	0.0384
2	000100	2009-10-29	1	4.04	3.78	94843486	9.66485e+06	1.13659e+07	0.26	0.03798
2	000100	2009-11-02	1	4	3.76	76162150	9.96454e+06	1.17184e+07	0.24	0.0305
2	000100	2009-11-03	1	4.14	3.94	96753147	1.01893e+07	1.19827e+07	0.2	0.03874
2	000100	2009-11-04	1	4.26	4.05	90885528	1.03641e+07	1.21883e+07	0.21	0.03639
2	000100	2009-11-17	1	4.57	4.57	17092731	1.1413e+07	1.34218e+07	0	0.00684
2	000100	2009-11-18	1	5.03	4.77	313372614	1.25618e+07	1.47728e+07	0.26	0.12548
2	000100	2009-11-19	1	5.47	5.05	299582393	1.31612e+07	1.54776e+07	0.42	0.11996
2	000100	2009-11-20	1	5.39	5.08	147902194	1.28365e+07	1.50958e+07	0.31	0.05922
2	000100	2009-11-23	1	5.23	5.04	108723116	1.28615e+07	1.51252e+07	0.19	0.04353
2	000100	2009-11-24	1	5.2	4.77	161072476	1.20124e+07	1.41266e+07	0.43	0.0645
2	000100	2009-11-25	1	4.97	4.71	109923493	1.2387e+07	1.45672e+07	0.26	0.04402
2	000100	2009-11-26	1	4.94	4.62	101228067	1.18126e+07	1.38917e+07	0.32	0.04053
2	000100	2009-11-27	1	4.82	4.56	72668186	1.16877e+07	1.37448e+07	0.26	0.0291
2	000100	2009-11-30	1	4.89	4.73	68696726	1.21123e+07	1.42441e+07	0.16	0.02751
2	000100	2009-12-01	1	5.03	4.8	95956640	1.24369e+07	1.46259e+07	0.23	0.03842
2	000100	2009-12-03	1	5.16	4.89	87592025	1.24869e+07	1.46847e+07	0.27	0.03507
2	000100	2009-12-04	1	5.05	4.71	75879984	1.20873e+07	1.42147e+07	0.34	0.03038
2	000100	2009-12-07	1	4.9	4.77	39931122	1.21373e+07	1.42735e+07	0.13	0.01599
2	000100	2009-12-08	1	4.91	4.79	54249655	1.21872e+07	1.43322e+07	0.12	0.02172
2	000100	2009-12-09	1	4.85	4.76	34957067	1.19375e+07	1.40385e+07	0.09	0.014
2	000100	2009-12-10	1	5.05	4.83	75992862	1.22871e+07	1.44497e+07	0.22	0.03043
2	000100	2009-12-11	1	4.99	4.85	48742422	1.23121e+07	1.44791e+07	0.14	0.01952
2	000100	2009-12-14	1	4.92	4.76	41034238	1.21123e+07	1.42441e+07	0.16	0.01643
2	000100	2009-12-15	1	4.89	4.8	24702643	1.20374e+07	1.4156e+07	0.09	0.00989
2	000100	2009-12-16	1	4.86	4.76	26613098	1.19125e+07	1.40092e+07	0.1	0.01066
2	000100	2009-12-17	1	4.8	4.58	45414630	1.1463e+07	1.34805e+07	0.22	0.01818
2	000100	2009-12-18	1	4.64	4.47	32388967	1.11883e+07	1.31575e+07	0.17	0.01297
2	000100	2009-12-21	1	4.57	4.46	23755408	1.1388e+07	1.33924e+07	0.11	0.00951
2	000100	2009-12-22	1	4.59	4.4	23967353	1.10884e+07	1.304e+07	0.19	0.0096
2	000100	2009-12-23	1	4.55	4.4	24924104	1.12881e+07	1.32749e+07	0.15	0.00998
2	000100	2009-12-24	1	4.63	4.48	32929323	1.15379e+07	1.35686e+07	0.15	0.01319
2	000100	2009-12-25	1	4.69	4.56	26439695	1.15878e+07	1.36274e+07	0.13	0.01059
2	000100	2009-12-28	1	5.1	4.67	148794908	1.27366e+07	1.49783e+07	0.43	0.05958
2	000100	2009-12-29	1	5.19	5.01	109010442	1.26367e+07	1.48609e+07	0.18	0.04365
2	000100	2009-12-30	1	5.12	4.93	83196173	1.24869e+07	1.46847e+07	0.19	0.03331
2	000100	2009-12-31	1	5.24	5	115386925	1.28115e+07	1.50665e+07	0.24	0.0462
2	000100	2010-01-04	1	5.23	5.1	94953634	1.29614e+07	1.52427e+07	0.13	0.03802
2	000100	2010-01-05	1	5.37	5.1	128509799	1.3361e+07	1.57126e+07	0.27	0.05146
2	000100	2010-01-06	1	5.55	5.23	135458970	1.30613e+07	1.53601e+07	0.32	0.05424
2	000100	2010-01-07	1	5.3	5.11	74144278	1.29614e+07	1.52427e+07	0.19	0.02969
2	000100	2010-01-08	1	5.3	5.11	52377477	1.31862e+07	1.5507e+07	0.19	0.02097
2	000100	2010-01-11	1	5.4	5.18	55892635	1.29864e+07	1.5272e+07	0.22	0.02238
2	000100	2010-01-12	1	5.41	5.15	79558908	1.3336e+07	1.56832e+07	0.26	0.03186
2	000100	2010-01-13	1	5.47	5.18	87638232	1.3361e+07	1.57126e+07	0.29	0.03509
2	000100	2010-01-14	1	5.88	5.39	208374835	1.45098e+07	1.70636e+07	0.49	0.08344
2	000100	2010-01-15	1	6.02	5.66	173424370	1.47096e+07	1.72985e+07	0.36	0.06944
2	000100	2010-01-18	1	6.1	5.86	132795651	1.50592e+07	1.77097e+07	0.24	0.05317
2	000100	2010-01-19	1	6.06	5.89	89338475	1.47345e+07	1.73279e+07	0.17	0.03577
2	000100	2010-01-20	1	5.94	5.51	97415527	1.40103e+07	1.64762e+07	0.43	0.03901
2	000100	2010-01-21	1	5.73	5.52	61629523	1.42101e+07	1.67111e+07	0.21	0.02468
2	000100	2010-01-22	1	5.66	5.45	58957105	1.39603e+07	1.64174e+07	0.21	0.02361
2	000100	2010-01-25	1	5.62	5.28	50774421	1.31862e+07	1.5507e+07	0.34	0.02033
2	000100	2010-01-26	1	5.41	5.16	64398198	1.30863e+07	1.53895e+07	0.25	0.02579
2	000100	2010-01-27	1	5.41	5.17	57921363	1.32361e+07	1.55657e+07	0.24	0.02319
2	000100	2010-01-29	1	5.54	5.31	54043086	1.35358e+07	1.59182e+07	0.23	0.02164
2	000100	2010-02-01	1	5.48	5.25	46929905	1.34609e+07	1.58301e+07	0.23	0.01879
2	000100	2010-02-02	1	5.55	5.4	48769596	1.36357e+07	1.60356e+07	0.15	0.01953
2	000100	2010-02-03	1	5.5	5.19	43982012	1.36357e+07	1.60356e+07	0.31	0.01761
2	000100	2010-02-04	1	5.52	5.38	41900606	1.35608e+07	1.59475e+07	0.14	0.01678
2	000100	2010-02-05	1	5.35	5.16	47811171	1.30363e+07	1.53308e+07	0.19	0.01914
2	000100	2010-02-08	1	5.26	5.18	19209291	1.30863e+07	1.53895e+07	0.08	0.00769
2	000100	2010-02-09	1	5.38	5.2	25553885	1.32611e+07	1.55951e+07	0.18	0.01023
2	000100	2010-02-10	1	5.37	5.28	16906125	1.3286e+07	1.56245e+07	0.09	0.00677
2	000100	2010-02-11	1	5.45	5.34	23657970	1.34109e+07	1.57713e+07	0.11	0.00947
2	000100	2010-02-12	1	5.6	5.37	41048785	1.38604e+07	1.63e+07	0.23	0.01644
2	000100	2010-02-22	1	5.69	5.48	43471087	1.39354e+07	1.63881e+07	0.21	0.01741
2	000100	2010-02-23	1	5.82	5.49	57907412	1.44598e+07	1.70048e+07	0.33	0.02319
2	000100	2010-02-24	1	5.9	5.7	49862234	1.44348e+07	1.69755e+07	0.2	0.01997
2	000100	2010-02-25	1	5.85	5.7	60708408	1.43349e+07	1.6858e+07	0.15	0.02431
2	000100	2010-02-26	1	5.81	5.65	51832427	1.41851e+07	1.66818e+07	0.16	0.02075
2	000100	2010-03-01	1	5.75	5.63	56273229	1.41851e+07	1.66818e+07	0.12	0.02253
2	000100	2010-03-02	1	5.87	5.73	54069711	1.44099e+07	1.69461e+07	0.14	0.02165
2	000100	2010-03-03	1	5.79	5.67	42727292	1.44598e+07	1.70048e+07	0.12	0.01711
2	000100	2010-03-04	1	5.89	5.5	62375481	1.37855e+07	1.62119e+07	0.39	0.02498
2	000100	2010-03-05	1	5.61	5.51	28731581	1.38105e+07	1.62412e+07	0.1	0.0115
2	000100	2010-03-08	1	5.65	5.53	25229175	1.39104e+07	1.63587e+07	0.12	0.0101
2	000100	2010-03-09	1	5.65	5.44	32673373	1.40353e+07	1.65056e+07	0.21	0.01308
2	000100	2010-03-10	1	5.63	5.44	27267482	1.36607e+07	1.6065e+07	0.19	0.01092
2	000100	2010-03-11	1	5.57	5.37	38003895	1.34609e+07	1.58301e+07	0.2	0.01522
2	000100	2010-03-12	1	5.45	5.32	36829054	1.3336e+07	1.56832e+07	0.13	0.01475
2	000100	2010-03-15	1	5.37	5.18	35534761	1.30363e+07	1.53308e+07	0.19	0.01423
2	000100	2010-03-16	1	5.27	5.18	29261107	1.31112e+07	1.54189e+07	0.09	0.01172
2	000100	2010-03-17	1	5.4	5.23	32266256	1.34609e+07	1.58301e+07	0.17	0.01292
2	000100	2010-03-18	1	5.49	5.36	30293505	1.35108e+07	1.58888e+07	0.13	0.01213
2	000100	2010-03-19	1	5.46	5.31	34164516	1.36107e+07	1.60063e+07	0.15	0.01368
2	000100	2010-03-22	1	5.68	5.47	81218258	1.40353e+07	1.65056e+07	0.21	0.03252
2	000100	2010-03-23	1	5.66	5.5	39185544	1.37855e+07	1.62119e+07	0.16	0.01569
2	000100	2010-03-24	1	5.59	5.43	43981503	1.38105e+07	1.62412e+07	0.16	0.01761
2	000100	2010-03-25	1	5.5	5.31	42460090	1.3286e+07	1.56245e+07	0.19	0.017
2	000100	2010-03-26	1	5.42	5.29	23376190	1.34359e+07	1.58007e+07	0.13	0.00936
2	000100	2010-03-29	1	5.45	5.36	28335797	1.35108e+07	1.58888e+07	0.09	0.01135
2	000100	2010-03-30	1	5.55	5.36	37360411	1.37605e+07	1.61825e+07	0.19	0.01496
2	000100	2010-03-31	1	5.55	5.4	24589177	1.35358e+07	1.59182e+07	0.15	0.00985
2	000100	2010-04-01	1	5.59	5.4	59382889	1.37356e+07	1.61531e+07	0.19	0.02378
2	000100	2010-04-02	1	5.67	5.49	71903946	1.39603e+07	1.64174e+07	0.18	0.02879
2	000100	2010-04-06	1	5.66	5.54	42314737	1.38604e+07	1.63e+07	0.12	0.01694
2	000100	2010-04-07	1	5.58	5.48	37806664	1.37356e+07	1.61531e+07	0.1	0.01514
2	000100	2010-04-08	1	5.49	5.38	52211638	1.34858e+07	1.58594e+07	0.11	0.02091
2	000100	2010-04-12	1	5.53	5.43	48776315	1.36856e+07	1.60944e+07	0.1	0.01953
2	000100	2010-04-13	1	5.54	5.28	49697445	1.35358e+07	1.59182e+07	0.26	0.0199
2	000100	2010-04-14	1	5.41	5.32	34642805	1.34109e+07	1.57713e+07	0.09	0.01387
2	000100	2010-04-15	1	5.39	5.29	31699080	1.3311e+07	15653843	0.1	0.01269
2	000100	2010-04-16	1	5.33	5.25	29366288	1.31612e+07	1.54776e+07	0.08	0.01176
2	000100	2010-04-19	1	5.26	4.98	43585499	1.24369e+07	1.46259e+07	0.28	0.01745
2	000100	2010-04-20	1	5.04	4.8	48311099	1.22871e+07	1.44497e+07	0.24	0.01934
2	000100	2010-04-21	1	5.14	4.9	49771839	1.28115e+07	1.50665e+07	0.24	0.01993
2	000100	2010-04-22	1	5.16	5.06	38948726	1.27117e+07	1.4949e+07	0.1	0.0156
2	000100	2010-04-23	1	5.14	4.95	36634986	1.2387e+07	1.45672e+07	0.19	0.01467
2	000100	2010-04-26	1	5	4.86	31083656	1.21872e+07	1.43322e+07	0.14	0.01245
2	000100	2010-04-27	1	4.87	4.62	37370864	1.17127e+07	1.37742e+07	0.25	0.01496
2	000100	2010-04-28	1	4.81	4.62	29100606	1.18875e+07	1.39798e+07	0.19	0.01165
2	000100	2010-04-30	1	4.68	4.28	60792416	1.25786e+07	1.31868e+07	0.4	0.0217
2	000100	2010-05-04	1	4.52	4.32	22441283	1.24666e+07	1.30693e+07	0.2	0.00801
2	000100	2010-05-05	1	4.56	4.38	24845250	1.27467e+07	1.3363e+07	0.18	0.00887
2	000100	2010-05-06	1	4.56	4.3	24849510	1.20744e+07	1.26582e+07	0.26	0.00887
2	000100	2010-05-07	1	4.27	4.15	31884099	1.16822e+07	1.2247e+07	0.12	0.01138
2	000100	2010-05-10	1	4.28	4.16	24422630	1.19063e+07	1.2482e+07	0.12	0.00872
2	000100	2010-05-11	1	4.4	4.19	31023983	1.17942e+07	1.23645e+07	0.21	0.01107
2	000100	2010-05-12	1	4.29	4.13	22748040	1.18222e+07	1.23938e+07	0.16	0.00812
2	000100	2010-05-13	1	4.34	4.21	22926758	1.21304e+07	1.27169e+07	0.13	0.00818
2	000100	2010-05-14	1	4.35	4.26	20481358	1.20183e+07	1.25994e+07	0.09	0.00731
2	000100	2010-05-17	1	4.24	3.98	38613433	1.11779e+07	1.17184e+07	0.26	0.01378
2	000100	2010-05-18	1	4.02	3.72	40279405	1.10938e+07	1.16302e+07	0.3	0.01438
2	000100	2010-05-19	1	3.97	3.82	33290977	1.08977e+07	1.14247e+07	0.15	0.01188
2	000100	2010-05-20	1	3.94	3.8	21651981	1.06736e+07	1.11897e+07	0.14	0.00773
2	000100	2010-05-21	1	3.85	3.67	33945800	1.07297e+07	1.12484e+07	0.18	0.01212
2	000100	2010-05-24	1	4.03	3.85	45021010	1.12339e+07	1.17771e+07	0.18	0.01607
2	000100	2010-05-25	1	4.03	3.91	27343625	1.10938e+07	1.16302e+07	0.12	0.00976
2	000100	2010-05-26	1	4.04	3.94	20793243	1.12059e+07	1.17477e+07	0.1	0.00742
2	000100	2010-05-27	1	4.18	3.9	50216038	1.15701e+07	1.21295e+07	0.28	0.01792
2	000100	2010-05-28	2	4.33	4.09	84527518	1.19903e+07	1.25701e+07	0.24	0.03017
2	000100	2010-05-31	3	4.28	4.06	52715745	1.1374e+07	1.19239e+07	0.22	0.01882
2	000100	2010-06-01	3	4.2	4.02	34062309	1.15421e+07	1.21002e+07	0.18	0.01216
2	000100	2010-06-02	3	4.15	4.05	23971056	1.16261e+07	1.21883e+07	0.1	0.00856
2	000100	2010-06-03	3	4.24	4.11	40708779	1.15701e+07	1.21295e+07	0.13	0.01453
2	000100	2010-06-04	3	4.2	4.13	24131286	1.17102e+07	1.22764e+07	0.07	0.00861
2	000100	2010-06-07	3	4.15	4.06	23494123	1.15421e+07	1.21002e+07	0.09	0.00839
2	000100	2010-06-08	3	4.18	4.09	23453585	1.15981e+07	1.21589e+07	0.09	0.00837
2	000100	2010-06-09	3	4.21	4.11	49991691	1.17102e+07	1.22764e+07	0.1	0.01784
2	000100	2010-06-10	3	4.28	4.14	55955359	1.18502e+07	1.24232e+07	0.14	0.01997
2	000100	2010-06-11	3	4.24	4.15	41762741	1.16822e+07	1.2247e+07	0.09	0.01491
2	000100	2010-06-17	3	4.22	4.09	23895707	1.1458e+07	1.2012e+07	0.13	0.00853
2	000100	2010-06-18	3	4.11	3.84	41757692	1.08977e+07	1.14247e+07	0.27	0.01491
2	000100	2010-06-21	3	4	3.88	26027057	1.11779e+07	1.17184e+07	0.12	0.00929
2	000100	2010-06-22	3	4.03	3.97	16745770	1.12059e+07	1.17477e+07	0.06	0.00598
2	000100	2010-06-23	3	3.99	3.88	21011715	1.10098e+07	1.15421e+07	0.11	0.0075
2	000100	2010-06-24	3	3.97	3.91	12797202	1.10378e+07	1.15715e+07	0.06	0.00457
2	000100	2010-06-25	3	3.93	3.86	15269586	1.09258e+07	1.1454e+07	0.07	0.00545
2	000100	2010-06-28	3	4.03	3.91	35919837	1.129e+07	1.18358e+07	0.12	0.01282
2	000100	2010-06-29	3	4.06	3.82	37261502	1.07857e+07	1.13072e+07	0.24	0.0133
2	000100	2010-06-30	3	3.89	3.73	23306685	1.05055e+07	1.10135e+07	0.16	0.00832
2	000100	2010-07-01	3	3.83	3.68	42310996	1.05336e+07	1.10429e+07	0.15	0.0151
2	000100	2010-07-02	3	3.76	3.6	28695772	1.04495e+07	1.09548e+07	0.16	0.01024
2	000100	2010-07-05	3	3.77	3.62	19683941	1.05055e+07	1.10135e+07	0.15	0.00703
2	000100	2010-07-06	3	3.82	3.7	23937571	1.07016e+07	1.12191e+07	0.12	0.00854
2	000100	2010-07-07	3	3.96	3.75	41934523	1.09258e+07	1.1454e+07	0.21	0.01497
2	000100	2010-07-08	3	3.92	3.83	25274567	10869729	1.13953e+07	0.09	0.00902
2	000100	2010-07-09	3	3.95	3.83	27803251	1.10098e+07	1.15421e+07	0.12	0.00992
2	000100	2010-07-12	3	3.95	3.88	29163420	1.09538e+07	1.14834e+07	0.07	0.01041
2	000100	2010-07-13	3	3.89	3.8	23578524	1.08137e+07	1.13366e+07	0.09	0.00842
2	000100	2010-07-14	3	3.92	3.84	18437489	1.09258e+07	1.1454e+07	0.08	0.00658
2	000100	2010-07-15	3	3.92	3.8	22785800	1.08137e+07	1.13366e+07	0.12	0.00813
2	000100	2010-07-16	3	3.85	3.76	16678454	1.07297e+07	1.12484e+07	0.09	0.00595
2	000100	2010-07-19	3	3.91	3.76	24164804	1.09258e+07	1.1454e+07	0.15	0.00863
2	000100	2010-07-20	3	3.98	3.88	59960016	1.11499e+07	1.1689e+07	0.1	0.0214
2	000100	2010-07-21	3	4.08	3.93	68080264	1.129e+07	1.18358e+07	0.15	0.0243
2	000100	2010-07-22	3	4.05	3.98	35707358	1.129e+07	1.18358e+07	0.07	0.01275
2	000100	2010-07-23	3	4.06	3.96	38397435	1.12059e+07	1.17477e+07	0.1	0.01371
2	000100	2010-07-26	3	4.05	3.97	40512759	1.129e+07	1.18358e+07	0.08	0.01446
2	000100	2010-07-27	3	4.05	3.97	33189253	1.129e+07	1.18358e+07	0.08	0.01185
2	000100	2010-07-28	3	4.14	3.99	68188584	1.15141e+07	12070787	0.15	0.02434
2	000100	2010-07-29	3	4.12	4.04	63498567	1.15141e+07	1.74186e+07	0.08	0.02267
2	000100	2010-07-30	3	4.12	4.05	39110350	1.1458e+07	1.73339e+07	0.07	0.01396
2	000100	2010-08-02	3	4.21	4.07	86880001	1.17942e+07	1.78424e+07	0.14	0.03101
2	000100	2010-08-03	3	4.24	4.09	64916007	1.1458e+07	1.73339e+07	0.15	0.02317
2	000100	2010-08-04	3	4.1	3.99	51701138	1.143e+07	1.72915e+07	0.11	0.01845
2	000100	2010-08-05	3	4.08	4.01	32184448	1.129e+07	1.70796e+07	0.07	0.01149
2	000100	2010-08-06	3	4.11	4.01	38736004	1.14861e+07	1.73762e+07	0.1	0.01383
2	000100	2010-08-09	3	4.21	4.05	61856149	1.16541e+07	1.76305e+07	0.16	0.02208
2	000100	2010-08-10	3	4.16	4	46029227	1.12059e+07	1.69524e+07	0.16	0.01643
2	000100	2010-08-11	3	4.05	3.97	25875211	1.12619e+07	1.70372e+07	0.08	0.00924
2	000100	2010-08-12	3	4.01	3.91	36833845	1.09818e+07	1.66134e+07	0.1	0.01315
2	000100	2010-08-13	3	3.97	3.9	23410872	1.11219e+07	1.68253e+07	0.07	0.00836
2	000100	2010-08-16	3	4.05	3.94	41153314	1.1346e+07	1.71643e+07	0.11	0.01469
2	000100	2010-08-17	3	4.09	4.03	35119976	1.1374e+07	1.72067e+07	0.06	0.01254
2	000100	2010-08-18	3	4.06	3.98	40950652	1.12339e+07	1.69948e+07	0.08	0.01462
2	000100	2010-08-19	3	4.07	3.97	37199554	1.129e+07	1.70796e+07	0.1	0.01328
2	000100	2010-08-20	3	4.03	3.93	34690227	1.10378e+07	1.66982e+07	0.1	0.01238
2	000100	2010-08-23	3	3.97	3.91	19881645	1.10098e+07	1.66558e+07	0.06	0.0071
2	000100	2010-08-24	3	4.02	3.89	32416051	1.11779e+07	1.69101e+07	0.13	0.01157
2	000100	2010-08-25	3	3.98	3.9	25081096	1.09538e+07	1.6571e+07	0.08	0.00895
2	000100	2010-08-26	3	4.1	3.91	53515846	1.11779e+07	1.69101e+07	0.19	0.0191
2	000100	2010-08-27	3	3.98	3.91	26019654	1.10658e+07	1.67405e+07	0.07	0.00929
2	000100	2010-08-30	3	4.01	3.94	34729095	1.11499e+07	1.68677e+07	0.07	0.0124
2	000100	2010-08-31	3	3.97	3.9	33457526	1.10098e+07	1.66558e+07	0.07	0.01194
2	000100	2010-09-01	3	3.96	3.85	35894792	1.08417e+07	1.64015e+07	0.11	0.01281
2	000100	2010-09-02	3	3.91	3.86	28834817	10869729	1.64439e+07	0.05	0.01029
2	000100	2010-09-03	3	3.89	3.82	32103515	1.08137e+07	1.63591e+07	0.07	0.01146
2	000100	2010-09-06	3	3.91	3.86	33056386	1.09538e+07	1.6571e+07	0.05	0.0118
2	000100	2010-09-07	3	3.92	3.88	25900293	1.09538e+07	1.6571e+07	0.04	0.00925
2	000100	2010-09-08	3	3.97	3.9	37102930	1.10098e+07	1.66558e+07	0.07	0.01324
2	000100	2010-09-09	3	3.94	3.85	30295844	1.07857e+07	1.63167e+07	0.09	0.01081
2	000100	2010-09-10	3	3.87	3.79	26442470	1.07577e+07	1.62743e+07	0.08	0.00944
2	000100	2010-09-14	3	3.92	3.84	27888303	1.07857e+07	1.63167e+07	0.08	0.00995
2	000100	2010-09-15	3	3.87	3.8	23934701	1.06736e+07	1.61472e+07	0.07	0.00854
2	000100	2010-09-16	3	3.83	3.68	31250542	1.04495e+07	1.58081e+07	0.15	0.01116
2	000100	2010-09-17	3	3.75	3.69	17546710	1.04215e+07	1.57658e+07	0.06	0.00626
2	000100	2010-09-20	3	3.8	3.7	25745302	1.05055e+07	1.58929e+07	0.1	0.00919
2	000100	2010-09-21	3	3.75	3.7	13263019	1.04215e+07	1.57658e+07	0.05	0.00473
2	000100	2010-09-27	3	3.77	3.73	17627789	1.05055e+07	1.58929e+07	0.04	0.00629
2	000100	2010-09-28	3	3.91	3.72	39566898	1.06456e+07	1.61048e+07	0.19	0.01412
2	000100	2010-09-29	3	3.8	3.71	22001406	1.04495e+07	1.58081e+07	0.09	0.00785
2	000100	2010-09-30	3	3.77	3.71	18058613	1.05055e+07	1.58929e+07	0.06	0.00645
2	000100	2010-10-08	3	3.83	3.76	34616180	1.06736e+07	1.61472e+07	0.07	0.01236
2	000100	2010-10-11	3	3.87	3.8	46104044	1.08137e+07	1.63591e+07	0.07	0.01646
2	000100	2010-10-12	3	3.88	3.83	38573661	1.07857e+07	1.63167e+07	0.05	0.01377
2	000100	2010-10-13	3	4	3.83	100266620	1.11499e+07	1.68677e+07	0.17	0.03579
2	000100	2010-10-14	3	3.98	3.83	82850773	1.07857e+07	1.63167e+07	0.15	0.02957
2	000100	2010-10-15	3	3.91	3.82	51925834	1.09538e+07	1.6571e+07	0.09	0.01854
2	000100	2010-10-18	3	4.03	3.91	113861357	1.12619e+07	1.70372e+07	0.12	0.04064
2	000100	2010-10-19	3	4.04	3.97	69178538	1.129e+07	1.70796e+07	0.07	0.02469
2	000100	2010-10-20	3	3.99	3.92	59018541	1.10938e+07	1.67829e+07	0.07	0.02107
2	000100	2010-10-21	3	4.01	3.92	45651281	1.10938e+07	1.67829e+07	0.09	0.0163
2	000100	2010-10-22	3	4.13	3.91	123410653	1.143e+07	1.72915e+07	0.22	0.04405
2	000100	2010-10-25	3	4.18	4.06	130622019	1.16261e+07	1.75882e+07	0.12	0.04663
2	000100	2010-10-26	3	4.16	4.04	78378061	1.1458e+07	1.73339e+07	0.12	0.02798
2	000100	2010-10-27	3	4.15	4.03	56092667	1.1318e+07	1.7122e+07	0.12	0.02002
2	000100	2010-10-28	3	4.07	3.97	42402193	1.12059e+07	1.69524e+07	0.1	0.01514
2	000100	2010-10-29	3	4	3.95	36362741	1.11219e+07	1.68253e+07	0.05	0.01298
2	000100	2010-11-01	3	4.02	3.97	49723821	1.12059e+07	1.69524e+07	0.05	0.01775
2	000100	2010-11-02	3	4	3.93	58434539	1.10378e+07	1.66982e+07	0.07	0.02086
2	000100	2010-11-03	3	3.99	3.92	38295693	1.10098e+07	1.66558e+07	0.07	0.01367
2	000100	2010-11-04	3	3.97	3.93	40117865	1.11219e+07	1.68253e+07	0.04	0.01432
2	000100	2010-11-05	3	4.06	3.97	73185493	1.12619e+07	1.70372e+07	0.09	0.02612
2	000100	2010-11-09	3	4.16	4.07	107770403	1.1458e+07	1.73339e+07	0.09	0.03847
2	000100	2010-11-10	3	4.1	4	58686857	1.129e+07	1.70796e+07	0.1	0.02095
2	000100	2010-11-11	3	4.08	4.01	58324519	1.12619e+07	1.70372e+07	0.07	0.02082
2	000100	2010-11-12	3	4	3.78	77906164	1.06176e+07	1.60624e+07	0.22	0.02781
2	000100	2010-11-15	3	3.84	3.77	37075278	1.07297e+07	1.6232e+07	0.07	0.01323
2	000100	2010-11-16	3	3.8	3.67	65983048	1.03094e+07	1.55962e+07	0.13	0.02355
2	000100	2010-11-17	3	3.68	3.6	33305001	1.01413e+07	1.5342e+07	0.08	0.01189
2	000100	2010-11-18	3	3.66	3.6	32117068	1.02254e+07	1.54691e+07	0.06	0.01146
2	000100	2010-11-19	3	3.74	3.62	37244159	1.03935e+07	1.57234e+07	0.12	0.01329
2	000100	2010-11-22	3	3.87	3.65	61068053	1.05616e+07	1.59777e+07	0.22	0.0218
2	000100	2010-11-23	3	3.75	3.62	35826773	1.02814e+07	1.55539e+07	0.13	0.01279
2	000100	2010-11-24	3	3.74	3.63	27507991	1.04215e+07	1.57658e+07	0.11	0.00982
2	000100	2010-11-25	3	3.74	3.68	29999014	1.04495e+07	1.58081e+07	0.06	0.01071
2	000100	2010-11-26	3	3.72	3.65	24189684	1.02814e+07	1.55539e+07	0.07	0.00863
2	000100	2010-11-29	3	3.67	3.62	20610087	1.02254e+07	1.54691e+07	0.05	0.00736
2	000100	2010-11-30	3	3.66	3.49	40965794	9.94524e+06	1.50453e+07	0.17	0.01462
2	000100	2010-12-01	3	3.55	3.51	20571415	9.88921e+06	1.49605e+07	0.04	0.00734
2	000100	2010-12-02	3	3.58	3.53	22009573	9.94524e+06	1.50453e+07	0.05	0.00786
2	000100	2010-12-03	3	3.55	3.5	25826632	9.88921e+06	1.49605e+07	0.05	0.00922
2	000100	2010-12-06	3	3.54	3.45	31627351	9.74914e+06	1.47486e+07	0.09	0.01129
2	000100	2010-12-07	3	3.51	3.42	24573632	9.80517e+06	1.48334e+07	0.09	0.00877
2	000100	2010-12-08	3	3.52	3.46	21212976	9.74914e+06	1.47486e+07	0.06	0.00757
2	000100	2010-12-09	3	3.48	3.43	20425695	9.66509e+06	1.46215e+07	0.05	0.00729
2	000100	2010-12-10	3	3.5	3.43	17548428	9.77715e+06	1.4791e+07	0.07	0.00626
2	000100	2010-12-13	3	3.58	3.49	33855224	1.00013e+07	1.51301e+07	0.09	0.01208
2	000100	2010-12-14	3	3.59	3.55	26500760	1.00293e+07	1.51724e+07	0.04	0.00946
2	000100	2010-12-15	3	3.58	3.54	20735231	9.97326e+06	1.50877e+07	0.04	0.0074
2	000100	2010-12-16	3	3.57	3.52	16088382	9.91723e+06	1.50029e+07	0.05	0.00574
2	000100	2010-12-17	3	3.55	3.51	11694820	9.8612e+06	1.49181e+07	0.04	0.00417
2	000100	2010-12-20	3	3.54	3.42	21014107	9.69311e+06	1.46639e+07	0.12	0.0075
2	000100	2010-12-21	3	3.53	3.43	18862206	9.8612e+06	1.49181e+07	0.1	0.00673
2	000100	2010-12-22	3	3.52	3.46	15299002	9.72112e+06	1.47062e+07	0.06	0.00546
2	000100	2010-12-23	3	3.52	3.45	21754960	9.69311e+06	1.46639e+07	0.07	0.00777
2	000100	2010-12-24	3	3.49	3.42	20561961	9.72112e+06	1.47062e+07	0.07	0.00734
2	000100	2010-12-27	3	3.51	3.43	24215295	9.63708e+06	1.45791e+07	0.08	0.00864
2	000100	2010-12-28	3	3.46	3.42	26419624	9.63708e+06	1.45791e+07	0.04	0.00943
2	000100	2010-12-29	3	3.44	3.38	18069152	9.58105e+06	1.44943e+07	0.06	0.00645
2	000100	2010-12-30	3	3.44	3.4	16213147	9.55304e+06	1.4452e+07	0.04	0.00579
2	000100	2010-12-31	3	3.44	3.4	14177042	9.60906e+06	1.45367e+07	0.04	0.00506
2	000100	2011-01-04	3	3.48	3.42	18333212	9.74914e+06	1.47486e+07	0.06	0.00654
2	000100	2011-01-05	3	3.48	3.42	16969986	9.63708e+06	1.45791e+07	0.06	0.00606
2	000100	2011-01-06	3	3.78	3.43	84879998	1.00293e+07	1.51724e+07	0.35	0.0303
2	000100	2011-01-07	3	3.66	3.5	47747192	1.00853e+07	1.52572e+07	0.16	0.01704
2	000100	2011-01-10	3	3.74	3.55	48175499	1.02814e+07	1.55539e+07	0.19	0.0172
2	000100	2011-01-11	3	3.73	3.62	35765325	1.03655e+07	1.5681e+07	0.11	0.01277
2	000100	2011-01-12	3	3.72	3.64	27694789	1.03655e+07	1.5681e+07	0.08	0.00989
2	000100	2011-01-13	3	3.7	3.63	25752126	1.03094e+07	1.55962e+07	0.07	0.00919
2	000100	2011-01-14	3	3.69	3.63	19363310	1.02534e+07	1.55115e+07	0.06	0.00691
2	000100	2011-01-17	3	3.68	3.57	24702446	1.00293e+07	1.51724e+07	0.11	0.00882
2	000100	2011-01-18	3	3.74	3.55	34435797	1.04775e+07	1.58505e+07	0.19	0.01229
2	000100	2011-01-19	3	3.84	3.69	51056318	1.06456e+07	1.61048e+07	0.15	0.01822
2	000100	2011-01-20	3	3.8	3.63	28025264	1.01694e+07	1.53843e+07	0.17	0.01
2	000100	2011-01-21	3	3.79	3.62	39464216	1.05616e+07	1.59777e+07	0.17	0.01409
2	000100	2011-01-24	3	4.05	3.75	113497515	1.12059e+07	1.69524e+07	0.3	0.04051
2	000100	2011-01-31	3	4.01	3.85	46865809	1.11499e+07	1.68677e+07	0.16	0.01673
2	000100	2011-02-01	3	4.01	3.92	23477084	1.10658e+07	1.67405e+07	0.09	0.00838
2	000100	2011-02-09	3	4.04	3.9	33326878	1.11779e+07	1.69101e+07	0.14	0.0119
2	000100	2011-02-10	3	4.02	3.94	36387474	1.12619e+07	1.70372e+07	0.08	0.01299
2	000100	2011-02-11	3	4.01	3.92	40423122	1.10378e+07	1.66982e+07	0.09	0.01443
2	000100	2011-02-14	3	4.1	3.91	84050173	1.1374e+07	1.72067e+07	0.19	0.03
2	000100	2011-02-15	3	4.15	4.05	72655116	1.1374e+07	1.72067e+07	0.1	0.02593
2	000100	2011-02-16	3	4.37	4.05	164192249	1.22144e+07	1.84782e+07	0.32	0.05861
2	000100	2011-02-17	3	4.33	4.19	105198287	1.18502e+07	1.79272e+07	0.14	0.03755
2	000100	2011-02-18	3	4.26	4.11	50879192	1.16541e+07	1.76305e+07	0.15	0.01816
2	000100	2011-02-21	3	4.44	4.12	110093371	1.23545e+07	1.86901e+07	0.32	0.0393
2	000100	2011-02-22	3	4.53	4.31	88459574	1.22705e+07	1.85629e+07	0.22	0.03158
2	000100	2011-02-23	3	4.49	4.33	60657396	1.25506e+07	1.89867e+07	0.16	0.02165
2	000100	2011-02-24	3	4.5	4.29	54244434	1.22705e+07	1.85629e+07	0.21	0.01936
2	000100	2011-02-28	3	4.82	4.48	264530120	1.35031e+07	2.04277e+07	0.34	0.09443
2	000100	2011-03-01	3	4.87	4.68	185264224	1.3251e+07	2.00463e+07	0.19	0.06613
2	000100	2011-03-02	3	4.72	4.58	101863525	1.3195e+07	1.99615e+07	0.14	0.03636
2	000100	2011-03-03	3	4.72	4.52	76308214	1.27467e+07	1.92834e+07	0.2	0.02724
2	000100	2011-03-04	3	4.68	4.55	55424300	1.30269e+07	1.97072e+07	0.13	0.01978
2	000100	2011-03-07	3	4.72	4.6	67859582	1.29989e+07	1.96648e+07	0.12	0.02422
2	000100	2011-03-08	3	4.67	4.6	46352968	1.29428e+07	1.95801e+07	0.07	0.01655
2	000100	2011-03-09	3	4.71	4.62	68088163	1.31109e+07	1.98344e+07	0.09	0.0243
2	000100	2011-03-10	3	4.67	4.53	82705917	1.27467e+07	1.92834e+07	0.14	0.02952
2	000100	2011-03-11	3	4.8	4.49	107221834	1.30549e+07	1.97496e+07	0.31	0.03827
2	000100	2011-03-15	3	4.6	4.37	105902274	1.24946e+07	18901968	0.23	0.0378
2	000100	2011-03-16	3	4.77	4.42	127673992	1.29989e+07	1.96648e+07	0.35	0.04557
2	000100	2011-03-17	3	4.57	4.46	68654717	1.26066e+07	1.90715e+07	0.11	0.02451
2	000100	2011-03-18	3	4.58	4.49	36834157	1.27467e+07	1.92834e+07	0.09	0.01315
2	000100	2011-03-21	3	4.61	4.52	32226742	1.27187e+07	1.9241e+07	0.09	0.0115
2	000100	2011-03-22	3	4.56	4.46	31224030	1.25786e+07	1.90291e+07	0.1	0.01115
2	000100	2011-03-23	3	4.53	4.46	30506856	1.26347e+07	1.91139e+07	0.07	0.01089
2	000100	2011-03-24	3	4.52	4.46	30473496	1.25226e+07	1.89443e+07	0.06	0.01088
2	000100	2011-03-28	3	4.59	4.5	42935015	1.26066e+07	1.90715e+07	0.09	0.01533
2	000100	2011-03-29	3	4.62	4.48	64478897	1.28027e+07	1.93682e+07	0.14	0.02302
2	000100	2011-03-30	3	4.74	4.57	72967402	1.30549e+07	1.97496e+07	0.17	0.02605
2	000100	2011-03-31	3	4.63	4.32	159995364	1.22985e+07	1.86053e+07	0.31	0.05711
2	000100	2011-04-01	3	4.45	4.32	72507702	1.22425e+07	1.85205e+07	0.13	0.02588
2	000100	2011-04-06	3	4.43	4.32	58777177	1.21864e+07	1.84358e+07	0.11	0.02098
2	000100	2011-04-07	3	4.42	4.32	53549889	1.23545e+07	1.86901e+07	0.1	0.01911
2	000100	2011-04-08	3	4.45	4.38	39890029	1.23825e+07	1.87324e+07	0.07	0.01424
2	000100	2011-04-11	3	4.53	4.44	47967118	1.25226e+07	1.89443e+07	0.09	0.01712
2	000100	2011-04-12	3	4.75	4.47	125019424	1.30549e+07	1.97496e+07	0.28	0.04463
2	000100	2011-04-13	3	4.9	4.65	130855994	1.35311e+07	2.04701e+07	0.25	0.04671
2	000100	2011-04-14	3	5.3	4.84	212611008	1.43716e+07	2.17415e+07	0.46	0.07589
2	000100	2011-04-18	3	5.34	5.13	155927916	1.46517e+07	2.21653e+07	0.21	0.05566
2	000100	2011-04-19	3	5.75	5.15	391835145	1.58003e+07	2.39029e+07	0.6	0.13987
2	000100	2011-04-20	3	5.68	5.39	212780803	1.5268e+07	2.30977e+07	0.29	0.07595
2	000100	2011-04-21	3	5.85	5.43	150980401	1.62486e+07	2.4581e+07	0.42	0.05389
2	000100	2011-04-25	3	6.38	5.8	465899398	1.73692e+07	2.62763e+07	0.58	0.1663
2	000100	2011-04-26	3	6.04	5.58	286359331	1.56322e+07	2.36487e+07	0.46	0.10222
2	000100	2011-04-27	3	5.97	5.55	220311604	1.62486e+07	2.4581e+07	0.42	0.07864
2	000100	2011-04-28	3	5.95	5.53	153099421	1.59964e+07	2.41996e+07	0.42	0.05465
2	000100	2011-04-29	3	5.82	5.47	128192449	1.58564e+07	2.39877e+07	0.35	0.04576
2	000100	2011-05-06	3	6.23	5.76	346289877	1.74532e+07	2.64034e+07	0.47	0.12361
2	000100	2011-05-09	3	6.4	6.14	262657303	1.75933e+07	2.66153e+07	0.26	0.09376
2	000100	2011-05-10	3	6.31	6.07	178111196	1.76773e+07	2.67425e+07	0.24	0.06358
2	000100	2011-05-11	3	6.7	6.17	270202832	1.82096e+07	2.75477e+07	0.53	0.09645
2	000100	2011-05-12	3	6.53	6.18	179767578	1.73972e+07	2.63187e+07	0.35	0.06417
2	000100	2011-05-16	3	6.68	6.35	220893466	1.82443e+07	2.74206e+07	0.33	0.07834
2	000100	2011-05-17	3	6.86	6.33	234271947	1.89211e+07	2.84377e+07	0.53	0.08308
2	000100	2011-05-18	3	6.7	6.4	190069123	1.81879e+07	2.73358e+07	0.3	0.0674
2	000100	2011-05-19	3	3.4	3.22	460063037	1.84417e+07	2.77172e+07	0.18	0.08158
2	000100	2011-05-20	3	3.26	3.13	293136971	1.80469e+07	2.71239e+07	0.13	0.05198
2	000100	2011-05-23	3	3.18	3	309139859	1.69754e+07	2.55134e+07	0.18	0.05482
2	000100	2011-05-24	3	2.91	2.72	361934746	1.62422e+07	2.44115e+07	0.19	0.06418
2	000100	2011-05-25	3	3	2.77	278404227	1.6355e+07	2.4581e+07	0.23	0.04937
2	000100	2011-05-26	3	2.94	2.76	245024195	1.56219e+07	2.34791e+07	0.18	0.04345
2	000100	2011-05-27	3	2.74	2.6	267499625	1.47195e+07	2.21229e+07	0.14	0.04743
3	000150	2009-06-01	1	5.74	5.65	8858709	900988	1830600	0.09	0.05555
3	000150	2009-06-02	1	5.72	5.58	9797350	904178	1837080	0.14	0.06144
3	000150	2009-06-03	1	5.93	5.63	16756833	934476	1898640	0.3	0.10508
3	000150	2009-06-04	1	5.86	5.62	9775153	910556	1850040	0.24	0.0613
3	000150	2009-06-05	1	5.82	5.67	7859688	907367	1843560	0.15	0.04929
3	000150	2009-06-08	1	5.87	5.62	11904951	928098	1885680	0.25	0.07465
3	000150	2009-06-09	1	6.4	5.75	38359549	1.02059e+06	2073600	0.65	0.24055
3	000150	2009-06-10	1	6.89	6.36	44190642	1.02856e+06	2089800	0.53	0.27711
3	000150	2009-06-11	1	6.46	6.18	19335942	1.00305e+06	2037960	0.28	0.12125
3	000150	2009-06-12	1	6.87	6.24	26832738	1066834	2167560	0.63	0.16827
3	000150	2009-06-15	1	7	6.54	21081675	1.0461e+06	2125440	0.46	0.1322
3	000150	2009-06-17	1	6.79	6.12	24832746	1.05567e+06	2144880	0.67	0.15572
3	000150	2009-06-18	1	6.56	6.37	16560225	1.02218e+06	2076840	0.19	0.10385
3	000150	2009-06-19	1	6.48	6.29	12681966	1.00943e+06	2050920	0.19	0.07953
3	000150	2009-06-22	1	6.49	6.28	10227864	1.00624e+06	2044440	0.21	0.06414
3	000150	2009-06-23	1	6.34	6.16	10123974	996669	2025000	0.18	0.06349
3	000150	2009-06-24	1	6.36	6.21	8248496	1.00305e+06	2037960	0.15	0.05173
3	000150	2009-06-25	1	6.46	6.19	14347264	1.02537e+06	2083320	0.27	0.08997
3	000150	2009-06-26	1	6.74	6.34	22432864	1.05886e+06	2151360	0.4	0.14067
3	000150	2009-06-29	1	6.9	6.55	23955157	1.06205e+06	2157840	0.35	0.15022
3	000150	2009-06-30	1	6.72	6.44	11385643	1.03016e+06	2093040	0.28	0.0714
3	000150	2009-07-01	1	7	6.38	21509975	1.07959e+06	2193480	0.62	0.13489
3	000150	2009-07-02	1	7.13	6.72	24844471	1.1354e+06	2306880	0.41	0.1558
3	000150	2009-07-03	1	7.55	6.96	27673588	1.17368e+06	2384640	0.59	0.17354
3	000150	2009-07-06	1	7.75	7.32	25389096	1.18006e+06	2397600	0.43	0.15921
3	000150	2009-07-07	1	7.44	7.15	14227299	1.15454e+06	2345760	0.29	0.08922
3	000150	2009-07-08	1	7.96	7.12	26133784	1.26936e+06	2579040	0.84	0.16388
3	000150	2009-07-09	1	8.19	7.72	25810556	1.26298e+06	2566080	0.47	0.16186
3	000150	2009-07-10	1	8.67	7.77	24379832	1.31879e+06	2679480	0.9	0.15288
3	000150	2009-07-13	1	8.48	8.1	17974106	1.30922e+06	2660040	0.38	0.11271
3	000150	2009-07-14	1	8.38	8.16	14669980	1.33155e+06	2705400	0.22	0.09199
3	000150	2009-07-15	1	8.45	8.19	14318794	1.3156e+06	2673000	0.26	0.08979
3	000150	2009-07-16	1	8.4	8.09	14989565	1.30125e+06	2643840	0.31	0.094
3	000150	2009-07-17	1	8.23	7.98	12011000	1.29487e+06	2630880	0.25	0.07532
3	000150	2009-07-20	1	8.23	7.91	14123454	1.30444e+06	2650320	0.32	0.08857
3	000150	2009-07-21	1	8.43	8.06	19354875	1.30603e+06	2653560	0.37	0.12137
3	000150	2009-07-22	1	8.27	8.06	12073663	1.31401e+06	2669760	0.21	0.07571
3	000150	2009-07-23	1	8.74	8.16	22225696	1.35228e+06	2747520	0.58	0.13937
3	000150	2009-07-24	1	8.6	8	17481274	1.30603e+06	2653560	0.6	0.10962
3	000150	2009-07-27	1	8.24	8.08	9692725	1.30603e+06	2653560	0.16	0.06078
3	000150	2009-07-28	1	8.43	8.05	15554968	1.33314e+06	2708640	0.38	0.09754
3	000150	2009-07-29	1	8.28	7.52	13189968	1.21673e+06	2472120	0.76	0.08271
3	000150	2009-07-30	1	7.8	7.11	9936295	1.21195e+06	2462400	0.69	0.06231
3	000150	2009-07-31	1	7.84	7.51	9169526	1.24384e+06	2527200	0.33	0.0575
3	000150	2009-08-03	1	7.91	7.66	8684322	1.24703e+06	2533680	0.25	0.05446
3	000150	2009-08-04	1	8.06	7.77	9620129	1.24863e+06	2536920	0.29	0.06033
3	000150	2009-08-05	1	7.96	7.65	9710489	1.25979e+06	2559600	0.31	0.06089
3	000150	2009-08-06	1	8.2	7.56	15369333	1.27574e+06	2592000	0.64	0.09638
3	000150	2009-08-07	1	7.97	7.37	9329176	1.18643e+06	2410560	0.6	0.0585
3	000150	2009-08-10	1	7.58	7.2	6947618	1.16092e+06	2358720	0.38	0.04357
3	000150	2009-08-11	1	7.48	7.3	4190088	1.18006e+06	2397600	0.18	0.02628
3	000150	2009-08-12	1	7.47	7.01	6416983	1.14338e+06	2323080	0.46	0.04024
3	000150	2009-08-13	1	7.35	6.96	6473988	1.16092e+06	2358720	0.39	0.0406
3	000150	2009-08-14	1	7.39	6.82	7591027	1.08916e+06	2212920	0.57	0.0476
3	000150	2009-08-17	1	6.79	6.16	6965595	982316	1995840	0.63	0.04368
3	000150	2009-08-18	1	6.34	6.02	5248303	1.00464e+06	2041200	0.32	0.03291
3	000150	2009-08-19	1	6.32	5.76	6772716	929692	1888920	0.56	0.04247
3	000150	2009-08-20	1	6.1	5.78	7011290	967964	1966680	0.32	0.04397
3	000150	2009-08-21	1	6.29	5.97	6418587	996669	2025000	0.32	0.04025
3	000150	2009-08-24	1	6.58	6.19	8615386	1.02697e+06	2086560	0.39	0.05403
3	000150	2009-08-25	1	6.81	6.12	15618030	1.08597e+06	2206440	0.69	0.09794
3	000150	2009-08-26	1	7.45	6.84	24108836	1.14178e+06	2319840	0.61	0.15118
3	000150	2009-08-27	1	7.14	6.76	11195746	1.11946e+06	2274480	0.38	0.07021
3	000150	2009-08-28	1	6.99	6.66	6157400	1.07321e+06	2180520	0.33	0.03861
3	000150	2009-08-31	1	6.63	6.06	6342434	969559	1969920	0.57	0.03977
3	000150	2009-09-01	1	6.54	6	6560578	1.00145e+06	2034720	0.54	0.04114
3	000150	2009-09-02	1	6.45	6.18	4707198	1.01262e+06	2057400	0.27	0.02952
3	000150	2009-09-03	1	6.89	6.31	11361494	1.08597e+06	2206440	0.58	0.07125
3	000150	2009-09-04	1	6.95	6.68	8915869	1.08278e+06	2199960	0.27	0.05591
3	000150	2009-09-07	1	6.91	6.64	7632115	1071618	2177280	0.27	0.04786
3	000150	2009-09-08	1	7.15	6.57	15881779	1.137e+06	2310120	0.58	0.09959
3	000150	2009-09-09	1	7.23	6.95	11084087	1.13062e+06	2297160	0.28	0.06951
3	000150	2009-09-10	1	7.18	6.96	7850025	1.11627e+06	2268000	0.22	0.04923
3	000150	2009-09-11	1	7.19	7	8176557	1.13222e+06	2300400	0.19	0.05127
3	000150	2009-09-14	1	7.28	7.1	9339432	1.15295e+06	2342520	0.18	0.05857
3	000150	2009-09-15	1	7.36	7.12	8444757	1.15773e+06	2352240	0.24	0.05296
3	000150	2009-09-16	1	7.27	7.04	7670180	1.13859e+06	2313360	0.23	0.0481
3	000150	2009-09-17	1	7.29	7.14	9293608	1.15295e+06	2342520	0.15	0.05828
3	000150	2009-09-18	1	7.48	7.09	15566304	1.13859e+06	2313360	0.39	0.09761
3	000150	2009-09-21	1	7.08	6.6	6794821	1.12424e+06	2284200	0.48	0.04261
3	000150	2009-09-22	1	7.17	6.76	6229826	1.078e+06	2190240	0.41	0.03907
3	000150	2009-09-23	1	6.9	6.4	5423951	1.03654e+06	2106000	0.5	0.03401
3	000150	2009-09-24	1	6.74	6.3	4788494	1.05089e+06	2135160	0.44	0.03003
3	000150	2009-09-25	1	6.65	6.48	2746225	1.04132e+06	2115720	0.17	0.01722
3	000150	2009-09-28	1	6.63	6.16	3085340	995074	2021760	0.47	0.01935
3	000150	2009-09-29	1	6.34	6.1	3190605	995074	2021760	0.24	0.02001
3	000150	2009-09-30	1	6.38	6.26	2714173	1.00464e+06	2041200	0.12	0.01702
3	000150	2009-10-09	1	6.64	6.4	4057474	1.05567e+06	2144880	0.24	0.02544
3	000150	2009-10-12	1	6.95	6.73	7500713	1.08597e+06	2206440	0.22	0.04704
3	000150	2009-10-13	1	7.13	6.76	6354983	1.11627e+06	2268000	0.37	0.03985
3	000150	2009-10-14	1	7.29	6.96	11457156	1.12743e+06	2290680	0.33	0.07185
3	000150	2009-10-15	1	7.27	6.95	7870139	1.13222e+06	2300400	0.32	0.04935
3	000150	2009-10-16	1	7.23	7	7874992	1.14657e+06	2329560	0.23	0.04938
3	000150	2009-10-19	1	7.91	7.21	25226484	1245437	2530440	0.7	0.15819
3	000150	2009-10-20	1	7.9	7.63	16662232	1.23427e+06	2507760	0.27	0.10449
3	000150	2009-10-21	1	8.08	7.63	18708927	1.22949e+06	2498040	0.45	0.11732
3	000150	2009-10-22	1	7.9	7.62	13692131	1.23906e+06	2517480	0.28	0.08586
3	000150	2009-10-23	1	8.07	7.77	16067604	1.25341e+06	2546640	0.3	0.10076
3	000150	2009-10-26	1	7.94	7.66	8678356	1.23587e+06	2511000	0.28	0.05442
3	000150	2009-10-27	1	7.72	7.4	8442233	1.18165e+06	2400840	0.32	0.05294
3	000150	2009-10-28	1	7.58	7.33	5933265	1.20876e+06	2455920	0.25	0.03721
3	000150	2009-10-29	1	7.55	7.32	5202543	1.17208e+06	2381400	0.23	0.03262
3	000150	2009-10-30	1	7.55	7.32	6809318	1.16889e+06	2374920	0.23	0.0427
3	000150	2009-11-02	1	7.56	7.04	7959381	1.20398e+06	2446200	0.52	0.04991
3	000150	2009-11-03	1	7.75	7.47	8995378	1.23427e+06	2507760	0.28	0.05641
3	000150	2009-11-04	1	7.77	7.56	7900929	1.22152e+06	2481840	0.21	0.04955
3	000150	2009-11-05	1	7.86	7.64	8217958	1.23587e+06	2511000	0.22	0.05153
3	000150	2009-11-06	1	8.13	7.77	16125166	1.26617e+06	2572560	0.36	0.10112
3	000150	2009-11-09	1	8.2	7.91	13444673	1.29328e+06	2627640	0.29	0.08431
3	000150	2009-11-10	1	8.2	8.03	12180560	1.29328e+06	2627640	0.17	0.07638
3	000150	2009-11-11	1	8.18	7.88	8979325	1.27574e+06	2592000	0.3	0.05631
3	000150	2009-11-12	1	8.15	7.91	8407092	1.27255e+06	2585520	0.24	0.05272
3	000150	2009-11-13	1	8.03	7.79	8219487	1.27733e+06	2595240	0.24	0.05154
3	000150	2009-11-16	1	8.5	8.03	18022707	1.33952e+06	2721600	0.47	0.11302
3	000150	2009-11-17	1	8.45	8.3	9860085	1.32677e+06	2695680	0.15	0.06183
3	000150	2009-11-18	1	8.36	8.15	8585648	1.31401e+06	2669760	0.21	0.05384
3	000150	2009-11-19	1	8.46	8.15	11234684	1.34271e+06	2728080	0.31	0.07045
3	000150	2009-11-20	1	8.75	8.25	19467006	1.38098e+06	2805840	0.5	0.12208
3	000150	2009-11-23	1	9	8.58	16387538	1.39374e+06	2831760	0.42	0.10276
3	000150	2009-11-24	1	8.99	8.2	20620059	1.3156e+06	2673000	0.79	0.12931
3	000150	2009-11-25	1	8.85	8.28	17712838	1.4049e+06	2854440	0.57	0.11108
3	000150	2009-11-26	1	9.28	8.51	25842049	1.37461e+06	2792880	0.77	0.16205
3	000150	2009-11-27	1	8.49	8.01	13272541	1.2869e+06	2614680	0.48	0.08323
3	000150	2009-11-30	1	8.38	8.07	8700105	1.32836e+06	2698920	0.31	0.05456
3	000150	2009-12-01	1	8.7	8.23	11163405	1.37939e+06	2802600	0.47	0.07
3	000150	2009-12-02	1	9.08	8.58	16844949	1.4065e+06	2857680	0.5	0.10563
3	000150	2009-12-03	1	8.88	8.66	9538347	1.41447e+06	2873880	0.22	0.05981
3	000150	2009-12-04	1	8.98	8.3	14075112	1.37301e+06	2789640	0.68	0.08826
3	000150	2009-12-07	1	8.89	8.53	9250205	1.41607e+06	2877120	0.36	0.05801
3	000150	2009-12-08	1	9.39	8.94	24970886	1.42563e+06	2896560	0.45	0.15659
3	000150	2009-12-09	1	8.94	8.66	9823095	1.40012e+06	2844720	0.28	0.0616
3	000150	2009-12-10	1	8.92	8.65	7105577	1.40171e+06	2847960	0.27	0.04456
3	000150	2009-12-11	1	8.9	8.73	6426748	1.40012e+06	2844720	0.17	0.0403
3	000150	2009-12-14	1	8.77	8.33	8542758	1.37301e+06	2789640	0.44	0.05357
3	000150	2009-12-15	1	8.5	8.26	9618826	1.32358e+06	2689200	0.24	0.06032
3	000150	2009-12-16	1	8.36	8.2	5125491	1.3156e+06	2673000	0.16	0.03214
3	000150	2009-12-17	1	8.35	7.98	6761662	1.27574e+06	2592000	0.37	0.0424
3	000150	2009-12-18	1	7.93	7.37	8839688	1.24222e+06	2410560	0.56	0.05294
3	000150	2009-12-21	1	7.7	7.39	5609804	1.28229e+06	2488320	0.31	0.0336
3	000150	2009-12-22	1	7.72	7.3	4482030	1218840	2365200	0.42	0.02684
3	000150	2009-12-23	1	7.48	7.32	3161596	1.23888e+06	2404080	0.16	0.01894
3	000150	2009-12-24	1	7.72	7.42	4996567	1.28229e+06	2488320	0.3	0.02993
3	000150	2009-12-25	1	7.85	7.6	4754485	1.2923e+06	2507760	0.25	0.02848
3	000150	2009-12-28	1	7.92	7.77	4522228	1.30566e+06	2533680	0.15	0.02708
3	000150	2009-12-29	1	7.93	7.62	4808575	1.29731e+06	2517480	0.31	0.0288
3	000150	2009-12-30	1	8.03	7.66	8964104	1.32904e+06	2579040	0.37	0.05369
3	000150	2009-12-31	1	7.95	7.73	5389055	1.32403e+06	2569320	0.22	0.03228
3	000150	2010-01-04	1	8.03	7.78	4771999	1.30399e+06	2530440	0.25	0.02858
3	000150	2010-01-05	1	7.84	7.5	8447028	1.29063e+06	2504520	0.34	0.05059
3	000150	2010-01-06	1	7.9	7.6	6903414	1.28897e+06	2501280	0.3	0.04135
3	000150	2010-01-07	1	7.81	7.56	5921858	1.27561e+06	2475360	0.25	0.03547
3	000150	2010-01-08	1	7.8	7.6	4848253	1.30232e+06	2527200	0.2	0.02904
3	000150	2010-01-11	1	7.91	7.58	5613154	1.27728e+06	2478600	0.33	0.03362
3	000150	2010-01-12	1	7.87	7.63	7200709	1.31401e+06	2549880	0.24	0.04313
3	000150	2010-02-12	1	7.8	7.2	7912798	1.2539e+06	2433240	0.6	0.04739
3	000150	2010-02-22	1	7.43	7.32	4406473	1.22218e+06	2371680	0.11	0.02639
3	000150	2010-02-23	1	7.38	7.2	3291229	1.2322e+06	2391120	0.18	0.01971
3	000150	2010-02-24	1	7.54	7.29	4848323	1.25724e+06	2439720	0.25	0.02904
3	000150	2010-02-25	1	7.88	7.53	8871027	1.31234e+06	2546640	0.35	0.05313
3	000150	2010-02-26	1	7.93	7.75	6269311	1.30399e+06	2530440	0.18	0.03755
3	000150	2010-03-01	1	7.89	7.66	8038853	1.30232e+06	2527200	0.23	0.04815
3	000150	2010-03-02	1	8.34	7.74	19553603	1.39081e+06	2698920	0.6	0.11711
3	000150	2010-03-03	1	8.56	8.1	26700987	1.4192e+06	2754000	0.46	0.15992
3	000150	2010-03-04	1	8.66	8.18	21482066	1.39415e+06	2705400	0.48	0.12866
3	000150	2010-03-05	1	8.59	8.26	18041756	1.38413e+06	2685960	0.33	0.10806
3	000150	2010-03-08	1	8.36	8.16	8611538	1.37412e+06	2666520	0.2	0.05158
3	000150	2010-03-09	1	8.6	8.19	14157305	1.40417e+06	2724840	0.41	0.08479
3	000150	2010-03-10	1	8.43	8.04	8901683	1.3474e+06	2614680	0.39	0.05331
3	000150	2010-03-11	1	8.19	7.93	5383908	1.33905e+06	2598480	0.26	0.03225
3	000150	2010-03-12	1	8.08	7.72	4569441	1.29898e+06	2520720	0.36	0.02737
3	000150	2010-03-15	1	7.87	7.68	3054903	1.29731e+06	2517480	0.19	0.0183
3	000150	2010-03-16	1	7.92	7.77	2960318	1.31902e+06	2559600	0.15	0.01773
3	000150	2010-03-17	1	8.19	7.93	4987522	1.35742e+06	2634120	0.26	0.02987
3	000150	2010-03-18	1	8.3	8.09	6446668	1.36911e+06	2656800	0.21	0.03861
3	000150	2010-03-22	1	8.38	8.11	6907127	1.37746e+06	2673000	0.27	0.04137
3	000150	2010-03-23	1	8.24	8.08	4797435	1.35408e+06	2627640	0.16	0.02873
3	000150	2010-03-24	1	8.17	8.07	3744999	1.35742e+06	2634120	0.1	0.02243
3	000150	2010-03-25	1	8.16	7.9	4470593	1.32069e+06	2562840	0.26	0.02678
3	000150	2010-03-26	1	8.09	7.85	2710609	1340724	2601720	0.24	0.01623
3	000150	2010-03-29	1	8.21	8.02	5443089	1.36911e+06	2656800	0.19	0.0326
3	000150	2010-03-30	1	8.22	8.1	4028401	1.36243e+06	2643840	0.12	0.02413
3	000150	2010-03-31	1	8.24	8.09	4349740	1.36243e+06	2643840	0.15	0.02605
3	000150	2010-04-01	1	8.33	8.17	7679040	1.3858e+06	2689200	0.16	0.04599
3	000150	2010-04-02	1	8.45	8.29	8860262	1.38914e+06	2695680	0.16	0.05307
3	000150	2010-04-06	1	8.36	8.11	9045323	1.36577e+06	2650320	0.25	0.05418
3	000150	2010-04-07	1	8.18	8.05	5589171	1.35408e+06	2627640	0.13	0.03348
3	000150	2010-04-08	1	8.11	8.01	4708179	1.33905e+06	2598480	0.1	0.0282
3	000150	2010-04-09	1	8.09	7.99	4294852	1.34907e+06	2617920	0.1	0.02572
3	000150	2010-04-12	1	8.11	7.78	8113155	1.30566e+06	2533680	0.33	0.04859
3	000150	2010-04-13	1	7.92	7.62	5702675	1.30733e+06	2536920	0.3	0.03416
3	000150	2010-04-14	1	7.93	7.72	3536801	1.32236e+06	2566080	0.21	0.02118
3	000150	2010-04-15	1	7.88	7.65	4358818	1.29063e+06	2504520	0.23	0.02611
3	000150	2010-04-16	1	7.79	7.5	3623804	1.28229e+06	2488320	0.29	0.0217
3	000150	2010-04-19	1	7.57	7.03	7512264	1.17543e+06	2280960	0.54	0.04499
3	000150	2010-04-20	1	7.25	6.91	6569748	1.1988e+06	2326320	0.34	0.03935
3	000150	2010-04-21	1	7.75	7.1	9003148	1.28396e+06	2491560	0.65	0.05392
3	000150	2010-04-22	1	8.02	7.55	10948227	1.29564e+06	2514240	0.47	0.06557
3	000150	2010-04-23	1	7.84	7.6	4993950	1.29397e+06	2511000	0.24	0.02991
3	000150	2010-04-26	1	8	7.62	11523444	1.31234e+06	2546640	0.38	0.06902
3	000150	2010-04-27	1	7.9	7.68	9589476	1.29898e+06	2520720	0.22	0.05743
3	000150	2010-04-28	1	7.96	7.74	12218016	1.31067e+06	2543400	0.22	0.07318
3	000150	2010-04-29	1	7.95	7.73	12567928	1.30065e+06	2523960	0.22	0.07527
3	000150	2010-04-30	1	7.75	7.01	10745694	1.26559e+06	2455920	0.74	0.06436
3	000150	2010-05-04	1	7.68	7.3	5847872	1.23053e+06	2387880	0.38	0.03502
3	000150	2010-05-05	1	7.85	7.1	12855301	1.29564e+06	2514240	0.75	0.07699
3	000150	2010-05-06	1	7.72	7.24	7289325	1.21383e+06	2355480	0.48	0.04366
3	000150	2010-05-07	1	7.48	7	5153613	1.21049e+06	2349000	0.48	0.03087
3	000150	2010-05-10	1	7.66	7.28	12655533	1.23554e+06	2397600	0.38	0.0758
3	000150	2010-05-12	1	7.17	6.66	9450354	1.16374e+06	2258280	0.51	0.0566
3	000150	2010-05-13	1	7.04	6.39	9530068	1.122e+06	2177280	0.65	0.05708
3	000150	2010-05-14	1	6.83	6.5	5779988	1.122e+06	2177280	0.33	0.03462
3	000150	2010-05-17	1	6.8	6.12	7166577	1.02683e+06	1992600	0.68	0.04292
3	000150	2010-05-18	1	6.34	5.68	12938116	1.02683e+06	1992600	0.66	0.07749
3	000150	2010-05-19	1	6.08	5.81	7508838	985090	1911600	0.27	0.04497
3	000150	2010-05-20	1	5.95	5.44	7888513	913295	1772280	0.51	0.04725
3	000150	2010-05-21	1	5.66	5.18	8911036	935001	1814400	0.48	0.05337
3	000150	2010-05-24	1	6.03	5.63	12188703	988429	1918080	0.4	0.073
3	000150	2010-05-25	1	6.51	5.74	17977019	1.06857e+06	2073600	0.77	0.10767
3	000150	2010-05-26	1	6.37	6.12	11008252	1.02516e+06	1989360	0.25	0.06593
3	000150	2010-05-27	1	6.25	5.81	7653903	1.02683e+06	1992600	0.44	0.04584
3	000150	2010-05-28	2	6.24	5.96	7409836	1.00179e+06	1944000	0.28	0.04438
3	000150	2010-05-31	3	6.09	5.62	5997707	941679	1827360	0.47	0.03592
3	000150	2010-06-01	3	5.73	5.47	3980425	926652	1798200	0.26	0.02384
3	000150	2010-06-02	3	5.78	5.5	4481651	963384	1869480	0.28	0.02684
3	000150	2010-06-03	3	5.82	5.59	4449861	933331	1811160	0.23	0.02665
3	000150	2010-06-04	3	5.75	5.49	3486808	948358	1840320	0.26	0.02088
3	000150	2010-06-07	3	5.61	5.4	3152056	926652	1798200	0.21	0.01888
3	000150	2010-06-08	3	5.68	5.5	3401466	936670	1817640	0.18	0.02037
3	000150	2010-06-09	3	5.9	5.59	6367384	975072	1892160	0.31	0.03814
3	000150	2010-06-10	3	5.86	5.72	4595072	958376	1859760	0.14	0.02752
3	000150	2010-06-11	3	5.8	5.58	4425141	940009	1824120	0.22	0.0265
3	000150	2010-06-17	3	5.73	5.61	2233431	940009	1824120	0.12	0.01338
3	000150	2010-06-18	3	5.75	5.46	4810826	918304	1782000	0.29	0.02881
3	000150	2010-06-21	3	5.75	5.45	4256205	951697	1846800	0.3	0.02549
3	000150	2010-06-22	3	5.87	5.67	6043941	966724	1875960	0.2	0.0362
3	000150	2010-06-23	3	6.2	5.67	16439365	1.01681e+06	1973160	0.53	0.09846
3	000150	2010-06-24	3	6.23	5.95	14431813	1.01681e+06	1973160	0.28	0.08644
3	000150	2010-06-25	3	6.13	5.85	7362704	983420	1908360	0.28	0.0441
3	000150	2010-06-28	3	6.01	5.84	5014374	988429	1918080	0.17	0.03003
3	000150	2010-06-29	3	5.95	5.46	7706746	958376	1859760	0.49	0.04616
3	000150	2010-06-30	3	6.08	5.55	12009830	1.00012e+06	1940760	0.53	0.07193
3	000150	2010-07-01	3	6.24	5.9	20876682	1.02683e+06	1992600	0.34	0.12504
3	000150	2010-07-02	3	6.48	5.96	27403814	1.05688e+06	2050920	0.52	0.16413
3	000150	2010-07-05	3	6.46	6.08	21040251	1.05688e+06	2050920	0.38	0.12602
3	000150	2010-07-06	3	6.53	6.2	23979722	1.08527e+06	2106000	0.33	0.14362
3	000150	2010-07-07	3	6.55	6.31	13843193	1.0669e+06	2070360	0.24	0.08291
3	000150	2010-07-08	3	6.45	6.14	11824518	1.03184e+06	2002320	0.31	0.07082
3	000150	2010-07-09	3	6.35	6.17	13935676	1.04186e+06	2021760	0.18	0.08346
3	000150	2010-07-12	3	6.49	6.17	15813853	1.07525e+06	2086560	0.32	0.09471
3	000150	2010-07-13	3	6.29	6.02	11244859	1.00846e+06	1956960	0.27	0.06735
3	000150	2010-07-14	3	6.19	6.01	6852664	1.01347e+06	1966680	0.18	0.04104
3	000150	2010-07-15	3	6.15	5.9	7073247	985090	1911600	0.25	0.04236
3	000150	2010-07-16	3	6.04	5.8	5165715	1.00846e+06	1956960	0.24	0.03094
3	000150	2010-07-19	3	6.22	5.92	7060286	1.03017e+06	1999080	0.3	0.04229
3	000150	2010-07-20	3	6.31	6.13	9401594	1.05188e+06	2041200	0.18	0.05631
3	000150	2010-07-21	3	6.34	6.15	7936428	1.0285e+06	1995840	0.19	0.04753
3	000150	2010-07-22	3	6.46	6.16	10700728	1.07024e+06	2076840	0.3	0.06409
3	000150	2010-07-23	3	6.43	6.19	7954251	1.05021e+06	2037960	0.24	0.04764
3	000150	2010-07-26	3	6.36	6.21	5831369	1.05688e+06	2050920	0.15	0.03493
3	000150	2010-07-27	3	6.52	6.27	10666786	1.07525e+06	2086560	0.25	0.06389
3	000150	2010-07-28	3	6.65	6.36	13928200	1.09028e+06	2115720	0.29	0.08342
3	000150	2010-07-29	3	6.58	6.37	10485199	1.07859e+06	2093040	0.21	0.0628
3	000150	2010-07-30	3	6.46	6.34	8298534	1.07525e+06	2086560	0.12	0.0497
3	000150	2010-08-02	3	6.6	6.41	10002363	1.10196e+06	2138400	0.19	0.05991
3	000150	2010-08-03	3	6.74	6.5	12328447	1.08527e+06	2106000	0.24	0.07384
3	000150	2010-08-04	3	6.54	6.28	6910912	1.07525e+06	2086560	0.26	0.04139
3	000150	2010-08-05	3	6.46	6.31	5785341	1.06022e+06	2057400	0.15	0.03465
3	000150	2010-08-06	3	6.5	6.31	7260151	1.0836e+06	2102760	0.19	0.04348
3	000150	2010-08-09	3	6.58	6.34	9179299	1.09362e+06	2122200	0.24	0.05498
3	000150	2010-08-10	3	6.84	6.4	22299885	1.12868e+06	2190240	0.44	0.13356
3	000150	2010-08-11	3	6.96	6.65	22602571	1.1604e+06	2251800	0.31	0.13537
3	000150	2010-08-12	3	6.92	6.58	18418048	1.1053e+06	2144880	0.34	0.11031
3	000150	2010-08-13	3	6.67	6.45	9123749	1.10864e+06	2151360	0.22	0.05464
3	000150	2010-08-16	3	6.78	6.57	9527460	1.12033e+06	2174040	0.21	0.05706
3	000150	2010-08-17	3	6.79	6.64	7448787	1.12868e+06	2190240	0.15	0.04461
3	000150	2010-08-18	3	6.82	6.59	7799164	1.12367e+06	2180520	0.23	0.04671
3	000150	2010-08-19	3	6.75	6.51	8026667	1.10697e+06	2148120	0.24	0.04807
3	000150	2010-08-20	3	6.64	6.39	6230816	1.07024e+06	2076840	0.25	0.03732
3	000150	2010-08-23	3	6.5	6.35	4861308	1.06356e+06	2063880	0.15	0.02912
3	000150	2010-08-24	3	6.52	6.35	5081862	1.07358e+06	2083320	0.17	0.03044
3	000150	2010-08-25	3	6.44	6.18	5533794	1.03518e+06	2008800	0.26	0.03314
3	000150	2010-08-26	3	6.28	6.1	3101034	1.03852e+06	2015280	0.18	0.01857
3	000150	2010-08-27	3	6.28	6.16	2505863	1.04687e+06	2031480	0.12	0.01501
3	000150	2010-08-30	3	6.37	6.23	4621672	1.06022e+06	2057400	0.14	0.02768
3	000150	2010-08-31	3	6.33	6.17	5126255	1.04186e+06	2021760	0.16	0.0307
3	000150	2010-09-01	3	6.32	6	5381597	1.01681e+06	1973160	0.32	0.03223
3	000150	2010-09-02	3	6.2	6.08	5123555	1.02516e+06	1989360	0.12	0.03069
3	000150	2010-09-03	3	6.18	6.11	4332647	1.0285e+06	1995840	0.07	0.02595
3	000150	2010-09-06	3	6.31	6.15	5298950	1.05021e+06	2037960	0.16	0.03174
3	000150	2010-09-07	3	6.31	6.22	3815520	1.04854e+06	2034720	0.09	0.02285
3	000150	2010-09-08	3	6.34	6.17	6770731	1.05521e+06	2047680	0.17	0.04055
3	000150	2010-09-09	3	6.29	6.11	4574541	1.02516e+06	1989360	0.18	0.0274
3	000150	2010-09-10	3	6.17	5.99	3895556	1.0118e+06	1963440	0.18	0.02333
3	000150	2010-09-13	3	6.26	6.04	5255104	1.03518e+06	2008800	0.22	0.03147
3	000150	2010-09-14	3	6.25	6.09	3474764	1.02182e+06	1982880	0.16	0.02081
3	000150	2010-09-15	3	6.19	6.06	3092560	1.01347e+06	1966680	0.13	0.01852
3	000150	2010-09-16	3	6.1	5.83	4261605	981751	1905120	0.27	0.02552
3	000150	2010-09-17	3	5.96	5.88	2289783	983420	1908360	0.08	0.01371
3	000150	2010-09-20	3	5.95	5.75	2118759	963384	1869480	0.2	0.01269
3	000150	2010-09-21	3	5.87	5.77	1444160	965054	1872720	0.1	0.00865
3	000150	2010-09-27	3	5.94	5.8	2500838	990099	1921320	0.14	0.01498
3	000150	2010-09-28	3	5.9	5.72	3097661	980081	1901880	0.18	0.01855
3	000150	2010-09-29	3	5.92	5.74	2495467	958376	1859760	0.18	0.01495
3	000150	2010-09-30	3	5.93	5.66	3087180	981751	1905120	0.27	0.01849
3	000150	2010-10-08	3	5.99	5.78	4160562	993438	1927800	0.21	0.02492
3	000150	2010-10-11	3	6.11	5.91	5375140	1.01013e+06	1960200	0.2	0.03219
3	000150	2010-10-12	3	6.11	5.98	4184287	1.01013e+06	1960200	0.13	0.02506
3	000150	2010-10-13	3	6.33	6.05	9269297	1.04019e+06	2018520	0.28	0.05552
3	000150	2010-10-14	3	6.25	5.94	6343244	995108	1931040	0.31	0.03799
3	000150	2010-10-15	3	6	5.85	4989711	1.00012e+06	1940760	0.15	0.02988
3	000150	2010-10-18	3	6.2	5.93	6836556	1.02349e+06	1986120	0.27	0.04095
3	000150	2010-10-19	3	6.18	6.08	5599272	1.03017e+06	1999080	0.1	0.03354
3	000150	2010-10-20	3	6.05	5.86	6376885	985090	1911600	0.19	0.03819
3	000150	2010-10-21	3	5.93	5.81	3597557	980081	1901880	0.12	0.02155
3	000150	2010-10-22	3	5.94	5.86	2737844	981751	1905120	0.08	0.0164
3	000150	2010-10-25	3	5.97	5.86	3598204	995108	1931040	0.11	0.02155
3	000150	2010-10-26	3	6.06	5.93	4817241	1.00513e+06	1950480	0.13	0.02885
3	000150	2010-10-27	3	6.13	5.94	5747393	1.00179e+06	1944000	0.19	0.03442
3	000150	2010-10-28	3	6.06	5.96	4059309	1.00346e+06	1947240	0.1	0.02431
3	000150	2010-10-29	3	6.04	5.89	3539630	988429	1918080	0.15	0.0212
3	000150	2010-11-01	3	5.97	5.89	4546303	996777	1934280	0.08	0.02723
3	000150	2010-11-02	3	6.17	5.94	10380500	1.01681e+06	1973160	0.23	0.06217
3	000150	2010-11-03	3	6.19	6.01	6888130	1.01013e+06	1960200	0.18	0.04126
3	000150	2010-11-04	3	6.1	6.01	4805371	1.01681e+06	1973160	0.09	0.02878
3	000150	2010-11-05	3	6.28	6.05	11327510	1.04687e+06	2031480	0.23	0.06784
3	000150	2010-11-08	3	6.58	6.27	13490918	1.0669e+06	2070360	0.31	0.0808
3	000150	2010-11-09	3	6.42	6.23	7405270	1.05188e+06	2041200	0.19	0.04435
3	000150	2010-11-10	3	6.28	6.14	6680350	1.03351e+06	2005560	0.14	0.04001
3	000150	2010-11-11	3	6.26	6.17	5693411	1.03017e+06	1999080	0.09	0.0341
3	000150	2010-11-12	3	6.18	5.7	6977254	951697	1846800	0.48	0.04179
3	000150	2010-11-15	3	5.8	5.66	3601921	965054	1872720	0.14	0.02157
3	000150	2010-11-16	3	5.81	5.5	4062438	923313	1791720	0.31	0.02433
3	000150	2010-11-17	3	5.6	5.46	3172752	913295	1772280	0.14	0.019
3	000150	2010-11-18	3	5.57	5.45	1929712	923313	1791720	0.12	0.01156
3	000150	2010-11-19	3	5.58	5.38	3160515	928322	1801440	0.2	0.01893
3	000150	2010-11-22	3	5.65	5.48	3334445	935001	1814400	0.17	0.01997
3	000150	2010-11-23	3	5.6	5.35	2277988	909956	1765800	0.25	0.01364
3	000150	2010-11-24	3	5.53	5.4	2203796	918304	1782000	0.13	0.0132
3	000150	2010-11-25	3	5.99	5.49	11075621	985090	1911600	0.5	0.06634
3	000150	2010-11-26	3	5.9	5.68	10725956	953367	1850040	0.22	0.06424
3	000150	2010-11-29	3	5.69	5.5	6334868	931661	1807920	0.19	0.03794
3	000150	2010-11-30	3	5.64	5.31	4964193	1772280	1772280	0.33	0.01532
3	000150	2010-12-01	3	5.53	5.42	2722388	1778760	1778760	0.11	0.0084
3	000150	2010-12-02	3	5.57	5.5	2603612	1782000	1782000	0.07	0.00804
3	000150	2010-12-03	3	5.55	5.46	2566963	1788480	1788480	0.09	0.00792
3	000150	2010-12-06	3	5.55	5.43	1514318	1775520	1775520	0.12	0.00467
3	000150	2010-12-07	3	5.59	5.39	2617252	1804680	1804680	0.2	0.00808
3	000150	2010-12-08	3	5.6	5.47	1907647	1778760	1778760	0.13	0.00589
3	000150	2010-12-09	3	5.48	5.34	2070741	1730160	1730160	0.14	0.00639
3	000150	2010-12-10	3	5.4	5.31	1428653	1743120	1743120	0.09	0.00441
3	000150	2010-12-13	3	5.49	5.38	1972977	1772280	1772280	0.11	0.00609
3	000150	2010-12-14	3	5.53	5.43	1833572	1788480	1788480	0.1	0.00566
3	000150	2010-12-15	3	5.56	5.46	1908592	1788480	1788480	0.1	0.00589
3	000150	2010-12-16	3	5.6	5.48	2642992	1794960	1794960	0.12	0.00816
3	000150	2010-12-17	3	5.62	5.49	2394165	1804680	1804680	0.13	0.00739
3	000150	2010-12-20	3	5.64	5.4	2599868	1778760	1778760	0.24	0.00802
3	000150	2010-12-21	3	5.75	5.48	5592919	1837080	1837080	0.27	0.01726
3	000150	2010-12-23	3	5.62	5.52	3225612	1794960	1794960	0.1	0.00996
3	000150	2010-12-24	3	5.65	5.49	3863250	1807920	1807920	0.16	0.01192
3	000150	2010-12-27	3	5.63	5.33	3386611	1733400	1733400	0.3	0.01045
3	000150	2010-12-28	3	5.35	5.07	3039537	1649160	1649160	0.28	0.00938
3	000150	2010-12-29	3	5.17	5.04	1542064	1658880	1658880	0.13	0.00476
3	000150	2010-12-30	3	5.13	5	1527442	1639440	1639440	0.13	0.00471
3	000150	2010-12-31	3	5.14	5.06	1316395	1662120	1662120	0.08	0.00406
3	000150	2011-01-04	3	5.36	5.12	2691991	1704240	1704240	0.24	0.00831
3	000150	2011-01-05	3	5.31	5.22	2116533	1707480	1707480	0.09	0.00653
3	000150	2011-01-06	3	5.36	5.24	2177582	1726920	1726920	0.12	0.00672
3	000150	2011-01-07	3	5.47	5.3	2910224	1733400	1733400	0.17	0.00898
3	000150	2011-01-10	3	5.43	5.21	1731082	1701000	1701000	0.22	0.00534
3	000150	2011-01-11	3	5.37	5.22	1791173	1736640	1736640	0.15	0.00553
3	000150	2011-01-12	3	5.46	5.32	2550942	1752840	1752840	0.14	0.00787
3	000150	2011-01-13	3	5.44	5.3	1671366	1726920	1726920	0.14	0.00516
3	000150	2011-01-14	3	5.32	5.18	1476900	1688040	1688040	0.14	0.00456
3	000150	2011-01-17	3	5.19	4.96	1642661	1616760	1616760	0.23	0.00507
3	000150	2011-01-18	3	5.04	4.92	799900	1623240	1623240	0.12	0.00247
3	000150	2011-01-19	3	5.08	4.99	959696	1642680	1642680	0.09	0.00296
3	000150	2011-01-20	3	5.08	4.86	2448751	1577880	1577880	0.22	0.00756
3	000150	2011-01-21	3	5	4.83	1685562	1590840	1590840	0.17	0.0052
3	000150	2011-01-24	3	4.96	4.88	1130820	1584360	1584360	0.08	0.00349
3	000150	2011-01-25	3	4.91	4.8	1374054	1564920	1564920	0.11	0.00424
3	000150	2011-01-26	3	4.89	4.83	990980	1581120	1581120	0.06	0.00306
3	000150	2011-01-27	3	4.9	4.74	1971168	1587600	1587600	0.16	0.00608
3	000150	2011-01-28	3	4.99	4.85	1619618	1587600	1587600	0.14	0.005
3	000150	2011-01-31	3	4.95	4.88	1293144	1597320	1597320	0.07	0.00399
3	000150	2011-02-01	3	5.01	4.9	2038135	1613520	1613520	0.11	0.00629
3	000150	2011-02-09	3	5	4.92	1358392	1603800	1603800	0.08	0.00419
3	000150	2011-02-10	3	5.04	4.95	1316164	1629720	1629720	0.09	0.00406
3	000150	2011-02-11	3	5.13	5.02	1926778	1652400	1652400	0.11	0.00595
3	000150	2011-02-14	3	5.21	5.08	2889658	1675080	1675080	0.13	0.00892
3	000150	2011-02-15	3	5.22	5.1	2862012	1652400	1652400	0.12	0.00883
3	000150	2011-02-16	3	5.16	5.09	1912418	1671840	1671840	0.07	0.0059
3	000150	2011-02-17	3	5.18	5.08	1542315	1662120	1662120	0.1	0.00476
3	000150	2011-02-18	3	5.18	5.1	2227038	1671840	1671840	0.08	0.00687
3	000150	2011-02-21	3	5.27	5.1	2866997	1701000	1701000	0.17	0.00885
3	000150	2011-02-22	3	5.24	5.09	2691800	1652400	1652400	0.15	0.00831
3	000150	2011-02-23	3	5.22	5.06	1993499	1691280	1691280	0.16	0.00615
3	000150	2011-02-24	3	5.35	5.2	3954774	1713960	1713960	0.15	0.01221
3	000150	2011-02-25	3	5.31	5.21	2334848	1707480	1707480	0.1	0.00721
3	000150	2011-02-28	3	5.36	5.24	3222356	1733400	1733400	0.12	0.00995
3	000150	2011-03-01	3	5.41	5.29	3520411	1739880	1739880	0.12	0.01087
3	000150	2011-03-02	3	5.39	5.28	4090620	1739880	1739880	0.11	0.01263
3	000150	2011-03-03	3	5.42	5.3	2790525	1717200	1717200	0.12	0.00861
3	000150	2011-03-04	3	5.44	5.29	3311286	1759320	1759320	0.15	0.01022
3	000150	2011-03-07	3	5.48	5.4	3711000	1756080	1756080	0.08	0.01145
3	000150	2011-03-08	3	5.45	5.39	2886825	1762560	1762560	0.06	0.00891
3	000150	2011-03-09	3	5.47	5.39	3151195	1765800	1765800	0.08	0.00973
3	000150	2011-03-10	3	5.55	5.41	5082305	1775520	1775520	0.14	0.01569
3	000150	2011-03-11	3	5.52	5.4	3587025	1765800	1765800	0.12	0.01107
3	000150	2011-03-14	3	5.46	5.33	2651189	1769040	1769040	0.13	0.00818
3	000150	2011-03-15	3	5.46	5.25	2834850	1736640	1736640	0.21	0.00875
3	000150	2011-03-16	3	5.45	5.33	2885800	1762560	1762560	0.12	0.00891
3	000150	2011-03-17	3	5.54	5.31	4775664	1772280	1772280	0.23	0.01474
3	000150	2011-03-18	3	5.61	5.44	4779074	1811160	1811160	0.17	0.01475
3	000150	2011-03-21	3	5.71	5.48	5508851	1782000	1782000	0.23	0.017
3	000150	2011-03-22	3	5.51	5.41	3239500	1759320	1759320	0.1	0.01
3	000150	2011-03-23	3	5.63	5.41	4146716	1807920	1807920	0.22	0.0128
3	000150	2011-03-24	3	5.62	5.49	4294739	1785240	1785240	0.13	0.01326
3	000150	2011-03-25	3	5.65	5.5	4814523	1827360	1827360	0.15	0.01486
3	000150	2011-03-28	3	5.92	5.61	11214037	1882440	1882440	0.31	0.03461
3	000150	2011-03-29	3	5.85	5.69	7272991	1885680	1885680	0.16	0.02245
3	000150	2011-03-30	3	5.82	5.69	4477011	1853280	1853280	0.13	0.01382
3	000150	2011-03-31	3	5.76	5.53	4034620	1817640	1817640	0.23	0.01245
3	000150	2011-04-01	3	5.76	5.59	3607591	1850040	1850040	0.17	0.01113
3	000150	2011-04-06	3	5.84	5.69	5348737	1866240	1866240	0.15	0.01651
3	000150	2011-04-07	3	5.77	5.68	3322048	1853280	1853280	0.09	0.01025
3	000150	2011-04-08	3	5.76	5.69	3245912	1853280	1853280	0.07	0.01002
3	000150	2011-04-11	3	5.74	5.56	5086301	1807920	1807920	0.18	0.0157
3	000150	2011-04-12	3	5.67	5.56	3475029	1820880	1820880	0.11	0.01073
3	000150	2011-04-13	3	5.71	5.58	3299789	1846800	1846800	0.13	0.01018
3	000150	2011-04-14	3	5.75	5.67	2535633	1856520	1856520	0.08	0.00783
3	000150	2011-04-15	3	5.92	5.7	10179368	1905120	1905120	0.22	0.03142
3	000150	2011-04-18	3	5.97	5.79	5665119	1914840	1914840	0.18	0.01748
3	000150	2011-04-19	3	5.89	5.73	3953675	1875960	1875960	0.16	0.0122
3	000150	2011-04-20	3	5.9	5.76	3283225	1911600	1911600	0.14	0.01013
3	000150	2011-04-21	3	5.94	5.83	3477364	1905120	1905120	0.11	0.01073
3	000150	2011-04-22	3	5.88	5.81	3793420	1895400	1895400	0.07	0.01171
3	000150	2011-04-25	3	6.18	5.83	14148415	1914840	1914840	0.35	0.04367
3	000150	2011-04-26	3	5.93	5.58	6885374	1892160	1892160	0.35	0.02125
3	000150	2011-04-27	3	5.83	5.6	4204856	1843560	1843560	0.23	0.01298
3	000150	2011-04-28	3	5.7	5.33	4328373	1733400	1733400	0.37	0.01336
3	000150	2011-04-29	3	5.43	5.29	3952901	1746360	1746360	0.14	0.0122
3	000150	2011-05-03	3	5.4	5.26	5904976	1739880	1739880	0.14	0.01823
3	000150	2011-05-04	3	5.36	5.2	4008517	1688040	1688040	0.16	0.01237
3	000150	2011-05-05	3	5.31	5.19	2477635	1710720	1710720	0.12	0.00765
3	000150	2011-05-06	3	5.38	5.21	4250605	1717200	1717200	0.17	0.01312
3	000150	2011-05-09	3	5.35	5.27	2831898	1720440	1720440	0.08	0.00874
3	000150	2011-05-10	3	5.56	5.3	8554574	1775520	1775520	0.26	0.0264
3	000150	2011-05-11	3	5.5	5.39	3586412	1775520	1775520	0.11	0.01107
3	000150	2011-05-12	3	5.59	5.42	4837266	1772280	1772280	0.17	0.01493
3	000150	2011-05-13	3	5.71	5.5	6847560	1837080	1837080	0.21	0.02113
3	000150	2011-05-16	3	5.7	5.61	4411312	1837080	1837080	0.09	0.01362
3	000150	2011-05-17	3	5.87	5.63	7277071	1872720	1872720	0.24	0.02246
3	000150	2011-05-18	3	5.87	5.69	4659466	1879200	1879200	0.18	0.01438
3	000150	2011-05-19	3	5.8	5.64	3169127	1837080	1837080	0.16	0.00978
3	000150	2011-05-20	3	6.03	5.66	9153646	1937520	1937520	0.37	0.02825
3	000150	2011-05-23	3	6.08	5.7	7526030	1859760	1859760	0.38	0.02323
3	000150	2011-05-25	3	6.17	5.78	12255142	1908360	1908360	0.39	0.03782
3	000150	2011-05-26	3	5.99	5.76	6410928	1898640	1898640	0.23	0.01979
3	000150	2011-05-27	3	5.85	5.43	8042076	1765800	1765800	0.42	0.02482
4	000155	2010-06-10	1	6.36	6.2	2758314	2946900	2946900	0.16	0.00587
4	000155	2010-06-11	1	6.31	6.22	1828840	2942200	2942200	0.09	0.00389
4	000155	2010-06-17	1	6.31	6.22	1299277	2932800	2932800	0.09	0.00276
4	000155	2010-06-18	1	6.25	5.97	1635284	2838800	2838800	0.28	0.00348
4	000155	2010-06-21	1	6.21	6	1626760	2909300	2909300	0.21	0.00346
4	000155	2010-06-22	1	6.27	6.13	1874877	2918700	2918700	0.14	0.00399
4	000155	2010-06-23	1	6.25	6.12	1507117	2914000	2914000	0.13	0.00321
4	000155	2010-06-24	1	6.21	6.13	1197205	2899900	2899900	0.08	0.00255
4	000155	2010-06-25	1	6.15	5.99	1702472	2857600	2857600	0.16	0.00362
4	000155	2010-06-28	1	6.12	5.97	922495	2805900	2805900	0.15	0.00196
4	000155	2010-06-29	1	6.03	5.6	2452110	2636700	2636700	0.43	0.00522
4	000155	2010-06-30	1	5.58	5.48	1593006	2589700	2589700	0.1	0.00339
4	000155	2010-07-01	1	5.54	5.33	1603896	2519200	2519200	0.21	0.00341
4	000155	2010-07-02	1	5.47	5.16	2361227	2547400	2547400	0.31	0.00502
4	000155	2010-07-05	1	5.49	5.25	1565348	2575600	2575600	0.24	0.00333
4	000155	2010-07-06	1	5.62	5.43	2140929	2636700	2636700	0.19	0.00456
4	000155	2010-07-07	1	5.61	5.5	1456059	2627300	2627300	0.11	0.0031
4	000155	2010-07-08	1	5.84	5.53	3525033	2730700	2730700	0.31	0.0075
4	000155	2010-07-09	1	5.96	5.64	9997508	2730700	2730700	0.32	0.02127
4	000155	2010-07-12	1	5.8	5.67	5301097	2702500	2702500	0.13	0.01128
4	000155	2010-07-13	1	5.7	5.54	2603561	2622600	2622600	0.16	0.00554
4	000155	2010-07-14	1	5.75	5.56	2700202	2650800	2650800	0.19	0.00575
4	000155	2010-07-15	1	5.67	5.48	2076926	2580300	2580300	0.19	0.00442
4	000155	2010-07-16	1	5.55	5.35	1387228	2561500	2561500	0.2	0.00295
4	000155	2010-07-19	1	5.75	5.4	3011494	2664900	2664900	0.35	0.00641
4	000155	2010-07-20	1	5.82	5.61	4683051	2730700	2730700	0.21	0.00996
4	000155	2010-07-21	1	5.94	5.77	6479117	2744800	2744800	0.17	0.01379
4	000155	2010-07-22	1	5.95	5.77	3856965	2777700	2777700	0.18	0.00821
4	000155	2010-07-23	1	5.93	5.81	3702440	2773000	2773000	0.12	0.00788
4	000155	2010-07-26	1	6.02	5.87	3924735	2810600	2810600	0.15	0.00835
4	000155	2010-07-27	1	6.02	5.9	3350693	2777700	2777700	0.12	0.00713
4	000155	2010-07-28	1	6.18	5.85	6439649	2881100	2881100	0.33	0.0137
4	000155	2010-07-29	1	6.49	6.13	12768816	2895200	2895200	0.36	0.02717
4	000155	2010-07-30	1	6.24	6.05	6083104	2909300	2909300	0.19	0.01294
4	000155	2010-08-02	1	6.3	6.15	5820315	2946900	2946900	0.15	0.01238
4	000155	2010-08-03	1	6.31	6.11	5269278	2871700	2871700	0.2	0.01121
4	000155	2010-08-04	1	6.13	5.95	4587193	2876400	2876400	0.18	0.00976
4	000155	2010-08-05	1	6.15	6.03	3595570	2852900	2852900	0.12	0.00765
4	000155	2010-08-06	1	6.3	6.01	6411817	2946900	2946900	0.29	0.01364
4	000155	2010-08-09	1	6.32	6.24	5364960	2965700	2965700	0.08	0.01141
4	000155	2010-08-10	1	6.34	6.04	5165123	2843500	2843500	0.3	0.01099
4	000155	2010-08-11	1	6.25	6.01	4944830	2932800	2932800	0.24	0.01052
4	000155	2010-08-12	1	6.4	6.13	10233655	2989200	2989200	0.27	0.02177
4	000155	2010-08-13	1	6.42	6.27	6311299	3012700	3012700	0.15	0.01343
4	000155	2010-08-16	1	6.49	6.32	7335981	3031500	3031500	0.17	0.01561
4	000155	2010-08-17	1	6.62	6.41	6934680	3092600	3092600	0.21	0.01475
4	000155	2010-08-18	1	6.59	6.44	5898062	3059700	3059700	0.15	0.01255
4	000155	2010-08-19	1	6.55	6.42	5211528	3036200	3036200	0.13	0.01109
4	000155	2010-08-20	1	6.52	6.35	3904181	2998600	2998600	0.17	0.00831
4	000155	2010-08-23	1	6.47	6.37	2863000	3008000	3008000	0.1	0.00609
4	000155	2010-08-24	1	6.57	6.35	3986704	3073800	3073800	0.22	0.00848
4	000155	2010-08-25	1	6.53	6.33	3542402	2984500	2984500	0.2	0.00754
4	000155	2010-08-26	1	6.41	6.31	2479726	2993900	2993900	0.1	0.00528
4	000155	2010-08-27	1	6.53	6.34	3678342	3059700	3059700	0.19	0.00783
4	000155	2010-08-30	1	6.66	6.48	5800612	3116100	3116100	0.18	0.01234
4	000155	2010-08-31	1	6.64	6.5	3869901	3092600	3092600	0.14	0.00823
4	000155	2010-09-01	1	6.78	6.54	9354692	3163100	3163100	0.24	0.0199
4	000155	2010-09-02	1	6.9	6.69	8075116	3205400	3205400	0.21	0.01718
4	000155	2010-09-03	1	6.82	6.59	6135685	3139600	3139600	0.23	0.01305
4	000155	2010-09-06	1	6.8	6.65	5485280	3172500	3172500	0.15	0.01167
4	000155	2010-09-07	1	6.79	6.62	4474399	3186600	3186600	0.17	0.00952
4	000155	2010-09-08	1	6.88	6.69	4735391	3228900	3228900	0.19	0.01008
4	000155	2010-09-09	1	7.06	6.66	7783607	3153700	3153700	0.4	0.01656
4	000155	2010-09-10	1	6.9	6.6	5526659	3243000	3243000	0.3	0.01176
4	000155	2010-09-13	1	7.03	6.86	6747002	3294700	3294700	0.17	0.01436
4	000155	2010-09-14	1	7.07	6.87	5748691	3318200	3318200	0.2	0.01223
4	000155	2010-09-15	1	7.07	6.8	4262385	3224200	3224200	0.27	0.00907
4	000155	2010-09-16	1	6.9	6.56	3905361	3149000	3149000	0.34	0.00831
4	000155	2010-09-17	1	6.73	6.55	2441947	3087900	3087900	0.18	0.0052
4	000155	2010-09-20	1	6.64	6.33	2532923	2989200	2989200	0.31	0.00539
4	000155	2010-09-21	1	6.48	6.35	1389840	3022100	3022100	0.13	0.00296
4	000155	2010-09-27	1	6.59	6.44	1651838	3087900	3087900	0.15	0.00351
4	000155	2010-09-28	1	6.6	6.38	1892110	3022100	3022100	0.22	0.00403
4	000155	2010-09-29	1	6.54	6.38	1979216	3055000	3055000	0.16	0.00421
4	000155	2010-09-30	1	6.58	6.42	1895929	3078500	3078500	0.16	0.00403
4	000155	2010-10-08	1	6.83	6.55	4043097	3186600	3186600	0.28	0.0086
4	000155	2010-10-11	1	6.96	6.71	6503674	3243000	3243000	0.25	0.01384
4	000155	2010-10-12	1	6.86	6.75	4217843	3196000	3196000	0.11	0.00897
4	000155	2010-10-13	1	6.82	6.63	4717500	3177200	3177200	0.19	0.01004
4	000155	2010-10-14	1	6.78	6.48	4960998	3087900	3087900	0.3	0.01056
4	000155	2010-10-15	1	6.6	6.43	3709166	3045600	3045600	0.17	0.00789
4	000155	2010-10-18	1	6.69	6.26	7154367	3125500	3125500	0.43	0.01522
4	000155	2010-10-19	1	6.79	6.52	5953632	3186600	3186600	0.27	0.01267
4	000155	2010-10-20	1	6.76	6.59	4711132	3134900	3134900	0.17	0.01002
4	000155	2010-10-21	1	6.96	6.65	8066748	3214800	3214800	0.31	0.01716
4	000155	2010-10-22	1	7.03	6.75	9826422	3243000	3243000	0.28	0.02091
4	000155	2010-10-25	1	7.11	6.8	8726161	3322900	3322900	0.31	0.01857
4	000155	2010-10-26	1	7.53	6.95	14979422	3454500	3454500	0.58	0.03187
4	000155	2010-10-27	1	7.5	7.18	12296995	3379300	3379300	0.32	0.02616
4	000155	2010-10-28	1	7.38	7.18	6060398	3407500	3407500	0.2	0.01289
4	000155	2010-10-29	1	7.28	7	6176396	3346400	3346400	0.28	0.01314
4	000155	2010-11-01	1	7.35	7.1	6921440	3412200	3412200	0.25	0.01473
4	000155	2010-11-02	1	7.57	7.23	9942553	3506200	3506200	0.34	0.02115
4	000155	2010-11-03	1	7.71	7.34	10602726	3581400	3581400	0.37	0.02256
4	000155	2010-11-04	1	7.84	7.52	11088577	3675400	3675400	0.32	0.02359
4	000155	2010-11-05	1	8.1	7.68	16928272	3736500	3736500	0.42	0.03602
4	000155	2010-11-08	1	7.99	7.75	10410348	3698900	3698900	0.24	0.02215
4	000155	2010-11-09	1	7.95	7.73	6546212	3708300	3708300	0.22	0.01393
4	000155	2010-11-10	1	7.87	7.63	5967417	3609600	3609600	0.24	0.0127
4	000155	2010-11-11	1	7.84	7.6	6887107	3572000	3572000	0.24	0.01465
4	000155	2010-11-12	1	7.64	6.9	8380495	3252400	3252400	0.74	0.01783
4	000155	2010-11-15	1	7.59	6.92	7816933	3454500	3454500	0.67	0.01663
4	000155	2010-11-16	1	7.48	7.06	6300737	3421600	3421600	0.42	0.01341
4	000155	2010-11-17	1	7.35	7.1	2868861	3402800	3402800	0.25	0.0061
4	000155	2010-11-18	1	7.39	7.1	5198918	3454500	3454500	0.29	0.01106
4	000155	2010-11-19	1	7.46	7.2	6186836	3496800	3496800	0.26	0.01316
4	000155	2010-11-22	1	7.5	7.32	4018631	3496800	3496800	0.18	0.00855
4	000155	2010-11-23	1	7.43	7.02	4399040	3388700	3388700	0.41	0.00936
4	000155	2010-11-24	1	7.28	7.14	2351931	3421600	3421600	0.14	0.005
4	000155	2010-11-25	1	7.45	7.23	3581180	3454500	3454500	0.22	0.00762
4	000155	2010-11-26	1	7.39	7.16	2826158	3388700	3388700	0.23	0.00601
4	000155	2010-11-29	1	7.36	7.18	2729229	3421600	3421600	0.18	0.00581
4	000155	2010-11-30	1	7.51	7.11	9361739	3529700	3529700	0.4	0.01992
4	000155	2010-12-01	1	7.87	7.56	14369849	3651900	3651900	0.31	0.03057
4	000155	2010-12-02	1	7.88	7.57	7716364	3600200	3600200	0.31	0.01642
4	000155	2010-12-03	1	7.72	7.31	5436508	3506200	3506200	0.41	0.01157
4	000155	2010-12-06	1	7.52	7.17	3296312	3431000	3431000	0.35	0.00701
4	000155	2010-12-07	1	7.38	7.1	2792673	3463900	3463900	0.28	0.00594
4	000155	2010-12-08	1	7.37	7.18	2098539	3398100	3398100	0.19	0.00446
4	000155	2010-12-09	1	7.33	7.16	1741924	3393400	3393400	0.17	0.00371
4	000155	2010-12-10	1	7.36	7.19	1993488	3449800	3449800	0.17	0.00424
4	000155	2010-12-13	1	7.74	7.38	6837849	3590800	3590800	0.36	0.01455
4	000155	2010-12-14	1	7.77	7.55	5417949	3590800	3590800	0.22	0.01153
4	000155	2010-12-15	1	7.75	7.58	5397998	3623700	3623700	0.17	0.01149
4	000155	2010-12-16	1	7.75	7.57	3838997	3581400	3581400	0.18	0.00817
4	000155	2010-12-17	1	7.65	7.52	3569403	3590800	3590800	0.13	0.00759
4	000155	2010-12-20	1	7.76	7.28	4944236	3600200	3600200	0.48	0.01052
4	000155	2010-12-21	1	7.68	7.52	2579331	3576700	3576700	0.16	0.00549
4	000155	2010-12-22	1	7.61	7.38	2655830	3473300	3473300	0.23	0.00565
4	000155	2010-12-23	1	7.47	7.25	2116823	3449800	3449800	0.22	0.0045
4	000155	2010-12-24	1	7.32	7.08	1970486	3412200	3412200	0.24	0.00419
4	000155	2010-12-27	1	7.34	7.08	2138938	3355800	3355800	0.26	0.00455
4	000155	2010-12-28	1	7.17	6.98	1671421	3299400	3299400	0.19	0.00356
4	000155	2010-12-29	1	7.16	6.98	1520780	3294700	3294700	0.18	0.00324
4	000155	2010-12-30	1	7.03	6.8	2105996	3252400	3252400	0.23	0.00448
4	000155	2010-12-31	1	6.99	6.85	1607764	3280600	3280600	0.14	0.00342
4	000155	2011-01-04	1	7.05	6.9	2485083	3313500	3313500	0.15	0.00529
4	000155	2011-01-05	1	7.06	6.93	1867089	3280600	3280600	0.13	0.00397
4	000155	2011-01-06	1	7.03	6.81	2036105	3228900	3228900	0.22	0.00433
4	000155	2011-01-07	1	6.95	6.8	2231536	3252400	3252400	0.15	0.00475
4	000155	2011-01-10	1	7.05	6.87	2213955	3257100	3257100	0.18	0.00471
4	000155	2011-01-11	1	7.05	6.9	2923789	3313500	3313500	0.15	0.00622
4	000155	2011-01-12	1	7.1	6.93	2062712	3299400	3299400	0.17	0.00439
4	000155	2011-01-13	1	7.05	6.91	1384748	3271200	3271200	0.14	0.00295
4	000155	2011-01-14	1	6.97	6.7	1841250	3153700	3153700	0.27	0.00392
4	000155	2011-01-17	1	6.76	6.35	1611175	2998600	2998600	0.41	0.00343
4	000155	2011-01-18	1	6.43	6.33	608785	3008000	3008000	0.1	0.0013
4	000155	2011-01-19	1	6.53	6.38	756724	3064400	3064400	0.15	0.00161
4	000155	2011-01-20	1	6.53	6.33	843806	2975100	2975100	0.2	0.0018
4	000155	2011-01-21	1	6.42	6.27	951482	2961000	2961000	0.15	0.00202
4	000155	2011-01-24	1	6.4	6.25	858935	2937500	2937500	0.15	0.00183
4	000155	2011-01-25	1	6.19	5.81	1605084	2773000	2773000	0.38	0.00342
4	000155	2011-01-26	1	6.03	5.91	710098	2810600	2810600	0.12	0.00151
4	000155	2011-01-27	1	6.06	5.95	931863	2829400	2829400	0.11	0.00198
4	000155	2011-01-28	1	6.05	5.98	799076	2838800	2838800	0.07	0.0017
4	000155	2011-01-31	1	6.18	6.03	986614	2895200	2895200	0.15	0.0021
4	000155	2011-02-01	1	6.36	6.15	1088569	2946900	2946900	0.21	0.00232
4	000155	2011-02-09	1	6.33	6.2	1061261	2951600	2951600	0.13	0.00226
4	000155	2011-02-10	1	6.46	6.25	1926786	3012700	3012700	0.21	0.0041
4	000155	2011-02-11	1	6.48	6.35	1542497	3022100	3022100	0.13	0.00328
4	000155	2011-02-14	1	6.48	6.39	2565658	3036200	3036200	0.09	0.00546
4	000155	2011-02-15	1	6.52	6.45	1964470	3040900	3040900	0.07	0.00418
4	000155	2011-02-16	1	6.53	6.39	2731124	3069100	3069100	0.14	0.00581
4	000155	2011-02-17	1	6.55	6.4	2025205	3055000	3055000	0.15	0.00431
4	000155	2011-02-18	1	6.75	6.42	3659184	3153700	3153700	0.33	0.00779
4	000155	2011-02-21	1	6.75	6.58	3569332	3139600	3139600	0.17	0.00759
4	000155	2011-02-22	1	6.71	6.47	2983800	3050300	3050300	0.24	0.00635
4	000155	2011-02-23	1	6.59	6.42	2281316	3078500	3078500	0.17	0.00485
4	000155	2011-02-24	1	6.8	6.49	4388147	3167800	3167800	0.31	0.00934
4	000155	2011-02-25	1	6.76	6.58	2087275	3125500	3125500	0.18	0.00444
4	000155	2011-02-28	1	6.75	6.66	2372330	3163100	3163100	0.09	0.00505
4	000155	2011-03-01	1	6.79	6.68	2772254	3172500	3172500	0.11	0.0059
4	000155	2011-03-02	1	6.73	6.61	2129466	3153700	3153700	0.12	0.00453
4	000155	2011-03-03	1	6.95	6.58	6476672	3186600	3186600	0.37	0.01378
4	000155	2011-03-04	1	6.78	6.6	2954454	3181900	3181900	0.18	0.00629
4	000155	2011-03-07	1	6.9	6.71	4998285	3243000	3243000	0.19	0.01063
4	000155	2011-03-08	1	6.89	6.76	2539041	3210100	3210100	0.13	0.0054
4	000155	2011-03-09	1	6.86	6.72	2990069	3205400	3205400	0.14	0.00636
4	000155	2011-03-10	1	6.81	6.72	1827197	3158400	3158400	0.09	0.00389
4	000155	2011-03-11	1	6.76	6.66	2120920	3130200	3130200	0.1	0.00451
4	000155	2011-03-14	1	6.74	6.62	2339712	3158400	3158400	0.12	0.00498
4	000155	2011-03-15	1	6.73	6.49	2747297	3083200	3083200	0.24	0.00585
4	000155	2011-03-16	1	6.7	6.53	2122736	3125500	3125500	0.17	0.00452
4	000155	2011-03-17	1	6.85	6.61	4454565	3149000	3149000	0.24	0.00948
4	000155	2011-03-18	1	6.9	6.74	2232376	3172500	3172500	0.16	0.00475
4	000155	2011-03-21	1	7.02	6.6	11151076	3290000	3290000	0.42	0.02373
4	000155	2011-03-22	1	7.14	6.82	8939348	3351100	3351100	0.32	0.01902
4	000155	2011-03-23	1	7.15	6.99	4634911	3318200	3318200	0.16	0.00986
4	000155	2011-03-24	1	7.08	6.93	3714391	3266500	3266500	0.15	0.0079
4	000155	2011-03-25	1	7.03	6.91	3494007	3304100	3304100	0.12	0.00743
4	000155	2011-03-28	1	7.18	7.01	4909022	3337000	3337000	0.17	0.01044
4	000155	2011-03-29	1	7.35	6.93	6479366	3360500	3360500	0.42	0.01379
4	000155	2011-03-30	1	7.5	6.95	8317165	3402800	3402800	0.55	0.0177
4	000155	2011-03-31	1	7.25	7.06	3553364	3327600	3327600	0.19	0.00756
4	000155	2011-04-01	1	7.13	6.95	3005577	3337000	3337000	0.18	0.00639
4	000155	2011-04-06	1	7.25	7.05	3330207	3355800	3355800	0.2	0.00709
4	000155	2011-04-07	1	7.28	7.11	3418900	3369900	3369900	0.17	0.00727
4	000155	2011-04-08	1	7.22	7.07	2887713	3346400	3346400	0.15	0.00614
4	000155	2011-04-11	1	7.33	7.11	5689768	3393400	3393400	0.22	0.01211
4	000155	2011-04-12	1	7.46	7.13	7801882	3501500	3501500	0.33	0.0166
4	000155	2011-04-13	1	7.57	7.32	5839837	3506200	3506200	0.25	0.01243
4	000155	2011-04-14	1	7.65	7.46	6479403	3506200	3506200	0.19	0.01379
4	000155	2011-04-15	1	7.77	7.4	10366730	3628400	3628400	0.37	0.02206
4	000155	2011-04-18	1	7.97	7.66	9187311	3684800	3684800	0.31	0.01955
4	000155	2011-04-19	1	8.06	7.64	11323469	3722400	3722400	0.42	0.02409
4	000155	2011-04-20	1	7.91	7.58	7551268	3572000	3572000	0.33	0.01607
4	000155	2011-04-21	1	7.69	7.53	4534955	3609600	3609600	0.16	0.00965
4	000155	2011-04-22	1	7.73	7.53	3483496	3614300	3614300	0.2	0.00741
4	000155	2011-04-25	1	7.6	7.2	4307421	3421600	3421600	0.4	0.00916
4	000155	2011-04-26	1	7.34	7.15	2118468	3416900	3416900	0.19	0.00451
4	000155	2011-04-27	1	7.38	7.17	2490279	3398100	3398100	0.21	0.0053
4	000155	2011-04-28	1	7.46	7.23	3843325	3421600	3421600	0.23	0.00818
4	000155	2011-04-29	1	7.48	7.15	3140077	3496800	3496800	0.33	0.00668
4	000155	2011-05-03	1	7.66	7.37	4087593	3572000	3572000	0.29	0.0087
4	000155	2011-05-04	1	7.77	7.42	5004276	3496800	3496800	0.35	0.01065
4	000155	2011-05-05	1	7.5	7.3	2305550	3473300	3473300	0.2	0.00491
4	000155	2011-05-06	1	7.72	7.23	4601858	3590800	3590800	0.49	0.00979
4	000155	2011-05-09	1	7.76	7.53	5206779	3637800	3637800	0.23	0.01108
4	000155	2011-05-10	1	8.07	7.64	11644337	3708300	3708300	0.43	0.02478
4	000155	2011-05-11	1	8.1	7.85	7322673	3694200	3694200	0.25	0.01558
4	000155	2011-05-12	1	8.65	7.88	22568896	4065500	4065500	0.77	0.04802
4	000155	2011-05-13	1	9.38	8.75	50973739	4300500	4300500	0.63	0.10845
4	000155	2011-05-16	1	9.59	8.86	39853616	4465000	4465000	0.73	0.08479
4	000155	2011-05-17	1	9.25	8.67	30088831	4126600	4126600	0.58	0.06402
4	000155	2011-05-18	1	8.88	8.51	17933259	4126600	4126600	0.37	0.03816
4	000155	2011-05-19	1	9.27	8.65	21338399	4230000	4230000	0.62	0.0454
4	000155	2011-05-20	1	9.3	8.64	21602418	4286400	4286400	0.66	0.04596
4	000155	2011-05-23	1	9.24	8.22	18307237	3910400	3910400	1.02	0.03895
4	000155	2011-05-24	1	8.58	8.03	11926110	3943300	3943300	0.55	0.02537
4	000155	2011-05-25	1	8.66	8.05	15323645	4032600	4032600	0.61	0.0326
4	000155	2011-05-26	1	8.74	8.21	14733018	3891600	3891600	0.53	0.03135
4	000155	2011-05-27	1	8.23	7.45	16144491	3501500	3501500	0.78	0.03435
4	000155	2011-05-30	1	7.36	6.75	9729299	3214800	3214800	0.61	0.0207
4	000155	2011-05-31	1	7.14	6.83	9453412	3351100	3351100	0.31	0.02011
4	000155	2011-06-01	1	7.84	7.01	20134277	3684800	3684800	0.83	0.04284
4	000155	2011-06-02	1	8.33	7.85	28882413	3792900	3792900	0.48	0.06145
4	000155	2011-06-03	1	8.25	7.9	14803816	3802300	3802300	0.35	0.0315
4	000155	2011-06-07	1	8.45	7.96	15832553	3896300	3896300	0.49	0.03369
4	000155	2011-06-08	1	8.44	7.96	15926742	3891600	3891600	0.48	0.03389
4	000155	2011-06-09	1	8.57	8.11	15716110	3811700	3811700	0.46	0.03344
4	000155	2011-06-10	2	8.17	7.58	12771401	3689500	3689500	0.59	0.02717
4	000155	2011-06-13	3	8.05	7.66	9281369	3778800	3778800	0.39	0.01975
4	000155	2011-06-14	3	8.27	7.94	10745612	3854000	3854000	0.33	0.02286
4	000155	2011-06-15	3	8.74	8.1	21026780	3957400	3957400	0.64	0.04474
4	000155	2011-06-16	3	8.6	8.17	13338241	3886900	3886900	0.43	0.02838
4	000155	2011-06-17	3	8.2	7.65	11833152	3595500	3595500	0.55	0.02518
4	000155	2011-06-20	3	7.56	7.04	9126164	3459200	3459200	0.52	0.01942
4	000155	2011-06-21	3	7.63	7.28	7471637	3572000	3572000	0.35	0.0159
4	000155	2011-06-22	3	7.87	7.48	8075210	3572000	3572000	0.39	0.01718
4	000155	2011-06-23	3	7.7	7.35	8148910	3553200	3553200	0.35	0.01734
4	000155	2011-06-27	3	7.98	7.72	13969036	3731800	3731800	0.26	0.02972
4	000155	2011-06-28	3	8.07	7.85	10046521	3769400	3769400	0.22	0.02138
4	000155	2011-06-29	3	8.35	7.85	13926028	3764700	3764700	0.5	0.02963
4	000155	2011-06-30	3	8.25	7.9	10505804	3797600	3797600	0.35	0.02235
4	000155	2011-07-01	3	8.23	8	11384907	3844600	3844600	0.23	0.02422
4	000155	2011-07-04	3	8.35	8.15	13486678	3891600	3891600	0.2	0.0287
4	000155	2011-07-05	3	8.42	8.15	12286177	3905700	3905700	0.27	0.02614
4	000155	2011-07-06	3	8.29	8.08	9286379	3849300	3849300	0.21	0.01976
4	000155	2011-07-07	3	8.28	8.08	9622534	3811700	3811700	0.2	0.02047
4	000155	2011-07-08	3	8.5	8.03	18481397	3943300	3943300	0.47	0.03932
4	000155	2011-07-11	3	8.54	8.3	14565627	3995000	3995000	0.24	0.03099
4	000155	2011-07-12	3	8.45	8.23	9802608	3882200	3882200	0.22	0.02086
4	000155	2011-07-13	3	8.45	8.21	9440000	3962100	3962100	0.24	0.02009
4	000155	2011-07-14	3	8.23	7.88	24778382	3745900	3745900	0.35	0.05272
4	000155	2011-07-15	3	7.89	7.71	11810102	3680100	3680100	0.18	0.02513
4	000155	2011-07-18	3	7.93	7.78	7235424	3694200	3694200	0.15	0.01539
4	000155	2011-07-19	3	7.86	7.71	5316667	3684800	3684800	0.15	0.01131
4	000155	2011-07-20	3	8.02	7.84	8317264	3755300	3755300	0.18	0.0177
4	000155	2011-07-21	3	8.04	7.7	5997183	3619000	3619000	0.34	0.01276
4	000155	2011-07-22	3	7.78	7.63	3940571	3609600	3609600	0.15	0.00838
4	000155	2011-07-25	3	7.78	7.23	5469351	3421600	3421600	0.55	0.01164
4	000155	2011-07-26	3	7.51	7.17	3121972	3445100	3445100	0.34	0.00664
4	000155	2011-07-27	3	7.48	7.23	3709754	3496800	3496800	0.25	0.00789
4	000155	2011-07-28	3	7.38	7.18	4141756	3426300	3426300	0.2	0.00881
4	000155	2011-07-29	3	7.36	7.21	3044839	3435700	3435700	0.15	0.00648
4	000155	2011-08-01	3	7.37	7.22	2689014	3445100	3445100	0.15	0.00572
4	000155	2011-08-02	3	7.28	7.03	4065862	3351100	3351100	0.25	0.00865
4	000155	2011-08-03	3	7.17	7.02	2983231	3337000	3337000	0.15	0.00635
4	000155	2011-08-04	3	7.24	7.11	2301480	3365200	3365200	0.13	0.0049
4	000155	2011-08-05	3	6.99	6.76	4524466	3200700	3200700	0.23	0.00963
4	000155	2011-08-08	3	6.75	6.14	6372916	2932800	2932800	0.61	0.01356
4	000155	2011-08-09	3	6.21	5.76	5446752	2876400	2876400	0.45	0.01159
4	000155	2011-08-10	3	6.31	6.13	3892738	2904600	2904600	0.18	0.00828
4	000155	2011-08-11	3	6.27	5.94	3246928	2942200	2942200	0.33	0.00691
4	000155	2011-08-12	3	6.48	6.26	4325004	2993900	2993900	0.22	0.0092
4	000155	2011-08-15	3	6.55	6.39	4672678	3064400	3064400	0.16	0.00994
4	000155	2011-08-16	3	6.63	6.4	3904214	3045600	3045600	0.23	0.00831
4	000155	2011-08-17	3	6.48	6.26	4327886	2979800	2979800	0.22	0.00921
4	000155	2011-08-18	3	6.57	6.2	8418994	3073800	3073800	0.37	0.01791
4	000155	2011-08-19	3	6.57	6.35	4889065	3050300	3050300	0.22	0.0104
4	000155	2011-08-22	3	6.57	6.38	6342548	3017400	3017400	0.19	0.01349
4	000155	2011-08-23	3	6.45	6.29	4213158	3017400	3017400	0.16	0.00896
4	000155	2011-08-24	3	6.46	6.3	3292248	2961000	2961000	0.16	0.007
4	000155	2011-08-25	3	6.52	6.26	4364222	3045600	3045600	0.26	0.00929
4	000155	2011-08-26	3	7.13	6.5	22638883	3351100	3351100	0.63	0.04817
4	000155	2011-08-30	3	7.15	6.8	21407316	3247700	3247700	0.35	0.04555
4	000155	2011-08-31	3	6.93	6.68	10756544	3233600	3233600	0.25	0.02289
4	000155	2011-09-01	3	6.95	6.63	7901957	3125500	3125500	0.32	0.01681
4	000155	2011-09-02	3	6.62	6.32	7218027	3036200	3036200	0.3	0.01536
4	000155	2011-09-05	3	6.63	6.33	6345762	3055000	3055000	0.3	0.0135
4	000155	2011-09-06	3	6.44	6.17	4664948	2918700	2918700	0.27	0.00993
4	000155	2011-09-07	3	6.79	6.24	11545827	3144300	3144300	0.55	0.02457
4	000155	2011-09-08	3	6.99	6.6	13044923	3163100	3163100	0.39	0.02776
4	000155	2011-09-09	3	6.82	6.59	6026168	3134900	3134900	0.23	0.01282
4	000155	2011-09-13	3	6.59	6.35	5857113	3026800	3026800	0.24	0.01246
4	000155	2011-09-14	3	6.79	6.39	5879473	3191300	3191300	0.4	0.01251
4	000155	2011-09-15	3	6.98	6.72	8220292	3177200	3177200	0.26	0.01749
4	000155	2011-09-16	3	7.02	6.77	8765377	3243000	3243000	0.25	0.01865
4	000155	2011-09-19	3	7.09	6.76	8744812	3271200	3271200	0.33	0.01861
4	000155	2011-09-20	3	7.09	6.74	9275849	3332300	3332300	0.35	0.01974
4	000155	2011-09-21	3	7.2	6.89	11777143	3374600	3374600	0.31	0.02506
4	000155	2011-09-22	3	7.47	6.93	14279616	3275900	3275900	0.54	0.03038
4	000155	2011-09-23	3	6.9	6.58	8174018	3153700	3153700	0.32	0.01739
4	000155	2011-09-26	3	6.78	6.42	5133000	3036200	3036200	0.36	0.01092
4	000155	2011-09-27	3	6.61	6.42	3425466	3069100	3069100	0.19	0.00729
4	000155	2011-09-28	3	6.62	6.23	4231685	2928100	2928100	0.39	0.009
4	000155	2011-09-29	3	6.27	5.91	4152913	2777700	2777700	0.36	0.00884
4	000155	2011-09-30	3	6.01	5.68	3313412	2777700	2777700	0.33	0.00705
4	000155	2011-10-10	3	5.96	5.84	1746691	2768300	2768300	0.12	0.00372
4	000155	2011-10-11	3	6.12	5.88	3419383	2820000	2820000	0.24	0.00728
4	000155	2011-10-12	3	6.25	5.89	4299753	2923400	2923400	0.36	0.00915
4	000155	2011-10-13	3	6.26	6.13	3999478	2914000	2914000	0.13	0.00851
4	000155	2011-10-14	3	6.29	6.13	2736705	2946900	2946900	0.16	0.00582
4	000155	2011-10-17	3	6.35	6.2	2439838	2923400	2923400	0.15	0.00519
4	000155	2011-10-18	3	6.19	5.79	3697102	2735400	2735400	0.4	0.00787
4	000155	2011-10-19	3	5.94	5.73	2603890	2726000	2726000	0.21	0.00554
4	000155	2011-10-20	3	5.78	5.5	3613538	2608500	2608500	0.28	0.00769
4	000155	2011-10-21	3	5.58	5.4	1775688	2552100	2552100	0.18	0.00378
4	000155	2011-10-24	3	5.63	5.38	2027670	2622600	2622600	0.25	0.00431
4	000155	2011-10-25	3	5.73	5.53	2451904	2679000	2679000	0.2	0.00522
4	000155	2011-10-26	3	5.78	5.61	2549733	2679000	2679000	0.17	0.00542
4	000155	2011-10-27	3	5.75	5.66	1985442	2693100	2693100	0.09	0.00422
4	000155	2011-10-28	3	5.85	5.73	2388219	2726000	2726000	0.12	0.00508
4	000155	2011-10-31	3	5.81	5.7	2277397	2711900	2711900	0.11	0.00485
4	000155	2011-11-01	3	5.8	5.7	2337106	2702500	2702500	0.1	0.00497
4	000155	2011-11-02	3	5.78	5.53	2975238	2716600	2716600	0.25	0.00633
4	000155	2011-11-03	3	5.92	5.77	4570217	2735400	2735400	0.15	0.00972
4	000155	2011-11-04	3	5.92	5.82	3377023	2782400	2782400	0.1	0.00719
4	000155	2011-11-07	3	5.97	5.87	2992203	2791800	2791800	0.1	0.00637
4	000155	2011-11-08	3	6.13	5.91	4962838	2791800	2791800	0.22	0.01056
4	000155	2011-11-09	3	5.98	5.8	3019526	2791800	2791800	0.18	0.00642
4	000155	2011-11-10	3	5.9	5.67	4720177	2679000	2679000	0.23	0.01004
4	000155	2011-11-11	3	5.73	5.62	3002297	2664900	2664900	0.11	0.00639
4	000155	2011-11-14	3	5.93	5.7	3896196	2777700	2777700	0.23	0.00829
4	000155	2011-11-15	3	6.1	5.84	5792138	2857600	2857600	0.26	0.01232
4	000155	2011-11-16	3	6.17	5.91	6986341	2820000	2820000	0.26	0.01486
4	000155	2011-11-17	3	6.07	5.89	5593643	2829400	2829400	0.18	0.0119
4	000155	2011-11-18	3	6.04	5.81	5057342	2758900	2758900	0.23	0.01076
4	000155	2011-11-21	3	6.15	5.87	6252509	2838800	2838800	0.28	0.0133
4	000155	2011-11-22	3	5.99	5.7	3476402	2763600	2763600	0.29	0.0074
4	000155	2011-11-23	3	5.9	5.72	2255690	2707200	2707200	0.18	0.0048
4	000155	2011-11-24	3	5.74	5.58	2301099	2646100	2646100	0.16	0.0049
4	000155	2011-11-25	3	5.73	5.49	2783255	2632000	2632000	0.24	0.00592
4	000155	2011-11-28	3	5.67	5.52	2130373	2646100	2646100	0.15	0.00453
4	000155	2011-11-29	3	5.7	5.59	2004877	2655500	2655500	0.11	0.00427
4	000155	2011-11-30	3	5.66	5.3	3879274	2599100	2599100	0.36	0.00825
4	000155	2011-12-01	3	5.73	5.6	3396495	2650800	2650800	0.13	0.00723
4	000155	2011-12-02	3	5.62	5.43	1939281	2589700	2589700	0.19	0.00413
4	000155	2011-12-05	3	5.54	5.38	1486497	2533300	2533300	0.16	0.00316
4	000155	2011-12-06	3	5.45	5.33	964816	2533300	2533300	0.12	0.00205
4	000155	2011-12-07	3	5.44	5.35	865637	2538000	2538000	0.09	0.00184
4	000155	2011-12-08	3	5.45	5.34	1011316	2538000	2538000	0.11	0.00215
4	000155	2011-12-09	3	5.42	5.33	862836	2514500	2514500	0.09	0.00184
4	000155	2011-12-12	3	5.38	5.28	916706	2481600	2481600	0.1	0.00195
4	000155	2011-12-13	3	5.25	4.91	1959340	2317100	2317100	0.34	0.00417
4	000155	2011-12-14	3	5.06	4.85	1509310	2284200	2284200	0.21	0.00321
4	000155	2011-12-15	3	4.9	4.73	1498206	2227800	2227800	0.17	0.00319
4	000155	2011-12-16	3	4.83	4.66	1336933	2270100	2270100	0.17	0.00284
4	000155	2011-12-19	3	4.8	4.66	1130839	2246600	2246600	0.14	0.00241
4	000155	2011-12-20	3	4.85	4.71	829988	2241900	2241900	0.14	0.00177
4	000155	2011-12-22	3	4.67	4.29	1808855	2110300	2110300	0.38	0.00385
4	000155	2011-12-23	3	4.56	4.4	816867	2115000	2115000	0.16	0.00174
4	000155	2011-12-26	3	4.53	4.45	493190	2105600	2105600	0.08	0.00105
4	000155	2011-12-27	3	4.46	4.38	1192707	2063300	2063300	0.08	0.00254
4	000155	2011-12-28	3	4.39	4.22	1415515	2016300	2016300	0.17	0.00301
4	000155	2011-12-29	3	4.29	4.21	845155	1997500	1997500	0.08	0.0018
4	000155	2011-12-30	3	4.33	4.24	860038	2016300	2016300	0.09	0.00183
4	000155	2012-01-04	3	4.4	4.28	1429000	2016300	2016300	0.12	0.00304
4	000155	2012-01-05	3	4.29	4.13	830437	1950500	1950500	0.16	0.00177
4	000155	2012-01-06	3	4.16	4.05	829874	1945800	1945800	0.11	0.00177
4	000155	2012-01-09	3	4.35	4.1	1038851	2039800	2039800	0.25	0.00221
4	000155	2012-01-10	3	4.55	4.27	2041897	2124400	2124400	0.28	0.00434
4	000155	2012-01-11	3	4.55	4.43	1565059	2110300	2110300	0.12	0.00333
4	000155	2012-01-12	3	4.73	4.46	2372480	2152600	2152600	0.27	0.00505
4	000155	2012-01-13	3	4.58	4.4	1376281	2082100	2082100	0.18	0.00293
4	000155	2012-01-16	3	4.49	4.36	881360	2077400	2077400	0.13	0.00188
4	000155	2012-01-17	3	4.67	4.4	1879210	2194900	2194900	0.27	0.004
4	000155	2012-01-18	3	4.73	4.49	1768591	2147900	2147900	0.24	0.00376
4	000155	2012-01-19	3	5.03	4.5	2130313	2209000	2209000	0.53	0.00453
4	000155	2012-01-20	3	4.69	4.54	2238223	2185500	2185500	0.15	0.00476
4	000155	2012-01-30	3	4.69	4.55	950915	2162000	2162000	0.14	0.00202
4	000155	2012-01-31	3	4.61	4.51	711985	2157300	2157300	0.1	0.00151
4	000155	2012-02-01	3	4.62	4.52	689744	2138500	2138500	0.1	0.00147
4	000155	2012-02-02	3	4.64	4.55	885903	2176100	2176100	0.09	0.00188
4	000155	2012-02-03	3	4.74	4.6	2461959	2227800	2227800	0.14	0.00524
4	000155	2012-02-06	3	4.79	4.68	1902759	2232500	2232500	0.11	0.00405
4	000155	2012-02-07	3	4.75	4.59	2003098	2185500	2185500	0.16	0.00426
4	000155	2012-02-08	3	4.72	4.6	1931078	2218400	2218400	0.12	0.00411
4	000155	2012-02-09	3	4.82	4.7	2677963	2237200	2237200	0.12	0.0057
4	000155	2012-02-10	3	4.99	4.72	3805987	2288900	2288900	0.27	0.0081
4	000155	2012-02-13	3	4.9	4.73	2723128	2288900	2288900	0.17	0.00579
4	000155	2012-02-14	3	5.11	4.82	4441472	2321800	2321800	0.29	0.00945
4	000155	2012-02-15	3	5	4.85	3013784	2350000	2350000	0.15	0.00641
4	000155	2012-02-16	3	5.19	4.96	6183105	2411100	2411100	0.23	0.01316
4	000155	2012-02-17	3	5.14	5.03	2497509	2392300	2392300	0.11	0.00531
4	000155	2012-02-20	3	5.2	5.07	2393299	2387600	2387600	0.13	0.00509
4	000155	2012-02-21	3	5.12	4.88	3256155	2368800	2368800	0.24	0.00693
4	000155	2012-02-22	3	5.09	4.97	3275179	2392300	2392300	0.12	0.00697
4	000155	2012-02-23	3	5.12	4.98	3070956	2373500	2373500	0.14	0.00653
4	000155	2012-02-24	3	5.1	5	3400435	2392300	2392300	0.1	0.00723
4	000155	2012-02-27	3	5.18	5.07	4836448	2401700	2401700	0.11	0.01029
4	000155	2012-02-28	3	5.09	4.98	3149199	2364100	2364100	0.11	0.0067
4	000155	2012-02-29	3	5.08	4.97	2074601	2335900	2335900	0.11	0.00441
4	000155	2012-03-01	3	5.04	4.9	2351783	2345300	2345300	0.14	0.005
4	000155	2012-03-02	3	5.07	4.98	2220234	2378200	2378200	0.09	0.00472
4	000155	2012-03-05	3	5.28	5.05	9081625	2481600	2481600	0.23	0.01932
4	000155	2012-03-06	3	5.3	5.07	7625217	2411100	2411100	0.23	0.01622
4	000155	2012-03-07	3	5.09	5	3984545	2373500	2373500	0.09	0.00848
4	000155	2012-03-08	3	5.15	5.01	2726001	2397000	2397000	0.14	0.0058
4	000155	2012-03-09	3	5.18	5.03	4753596	2425200	2425200	0.15	0.01011
4	000155	2012-03-12	3	5.18	5.1	3841907	2429900	2429900	0.08	0.00817
4	000155	2012-03-13	3	5.27	5.12	5068024	2462800	2462800	0.15	0.01078
4	000155	2012-03-14	3	5.26	4.88	6796717	2312400	2312400	0.38	0.01446
4	000155	2012-03-15	3	4.95	4.68	4175277	2218400	2218400	0.27	0.00888
4	000155	2012-03-16	3	4.84	4.71	2412205	2274800	2274800	0.13	0.00513
4	000155	2012-03-19	3	4.91	4.8	2528750	2307700	2307700	0.11	0.00538
4	000155	2012-03-20	3	4.87	4.78	2054876	2246600	2246600	0.09	0.00437
4	000155	2012-03-21	3	4.84	4.72	2049673	2251300	2251300	0.12	0.00436
4	000155	2012-03-22	3	4.82	4.75	1603052	2246600	2246600	0.07	0.00341
4	000155	2012-03-23	3	4.79	4.65	1798710	2199600	2199600	0.14	0.00383
4	000155	2012-03-26	3	4.72	4.6	979526	2185500	2185500	0.12	0.00208
4	000155	2012-03-27	3	4.69	4.58	1531549	2152600	2152600	0.11	0.00326
4	000155	2012-03-28	3	4.56	4.27	2735380	2030400	2030400	0.29	0.00582
4	000155	2012-03-29	3	4.34	4.24	1846666	2021000	2021000	0.1	0.00393
4	000155	2012-03-30	3	4.32	4.2	1200499	1997500	1997500	0.12	0.00255
4	000155	2012-04-05	3	4.35	4.25	1923454	2035100	2035100	0.1	0.00409
4	000155	2012-04-06	3	4.4	4.31	1928969	2039800	2039800	0.09	0.0041
4	000155	2012-04-09	3	4.5	4.31	1922660	2068000	2068000	0.19	0.00409
4	000155	2012-04-10	3	4.43	4.26	1094912	2082100	2082100	0.17	0.00233
4	000155	2012-04-11	3	4.47	4.35	1331057	2091500	2091500	0.12	0.00283
4	000155	2012-04-12	3	4.54	4.44	2253405	2129100	2129100	0.1	0.00479
4	000155	2012-04-13	3	4.65	4.5	2318087	2162000	2162000	0.15	0.00493
4	000155	2012-04-16	3	4.61	4.52	1396275	2147900	2147900	0.09	0.00297
4	000155	2012-04-17	3	4.74	4.57	2958624	2180800	2180800	0.17	0.00629
4	000155	2012-04-18	3	4.72	4.6	2433226	2218400	2218400	0.12	0.00518
4	000155	2012-04-19	3	5.15	4.66	9127874	2340600	2340600	0.49	0.01942
4	000155	2012-04-20	3	4.96	4.8	5678777	2303000	2303000	0.16	0.01208
4	000155	2012-04-23	3	4.89	4.67	4315404	2194900	2194900	0.22	0.00918
4	000155	2012-04-24	3	4.65	4.38	3510756	2129100	2129100	0.27	0.00747
4	000155	2012-04-25	3	4.63	4.44	2715958	2147900	2147900	0.19	0.00578
4	000155	2012-04-27	3	4.34	4.34	757300	2039800	2039800	0	0.00161
4	000155	2012-05-02	3	4.12	4.12	634000	1936400	1936400	0	0.00135
4	000155	2012-05-03	3	3.91	3.91	1622100	1837700	1837700	0	0.00345
4	000155	2012-05-04	3	4	3.89	9016701	1856500	1856500	0.11	0.01918
4	000155	2012-05-07	3	4.03	3.92	4269602	1870600	1870600	0.11	0.00908
4	000155	2012-05-08	3	4.04	3.95	4084620	1889400	1889400	0.09	0.00869
4	000155	2012-05-09	3	4.14	3.99	3928670	1889400	1889400	0.15	0.00836
4	000155	2012-05-10	3	4.16	3.99	3766431	1922300	1922300	0.17	0.00801
4	000155	2012-05-11	3	4.14	4.04	2661475	1931700	1931700	0.1	0.00566
4	000155	2012-05-14	3	4.15	4.01	3715382	1884700	1884700	0.14	0.00791
4	000155	2012-05-15	3	4	3.91	3298077	1861200	1861200	0.09	0.00702
4	000155	2012-05-16	3	4	3.9	1991656	1842400	1842400	0.1	0.00424
4	000155	2012-05-17	3	3.99	3.9	2386228	1865900	1865900	0.09	0.00508
4	000155	2012-05-18	3	4.02	3.92	2475491	1880000	1880000	0.1	0.00527
4	000155	2012-05-21	3	4.01	3.87	3183340	1823600	1823600	0.14	0.00677
4	000155	2012-05-23	3	3.95	3.88	2011856	1837700	1837700	0.07	0.00428
4	000155	2012-05-24	3	3.92	3.71	7469228	1753100	1753100	0.21	0.01589
4	000155	2012-05-25	3	3.73	3.58	4534230	1696700	1696700	0.15	0.00965
4	000155	2012-05-28	3	3.7	3.55	3154325	1739000	1739000	0.15	0.00671
4	000155	2012-05-29	3	3.88	3.64	4208265	1781300	1781300	0.24	0.00895
4	000155	2012-05-30	3	3.85	3.75	2539918	1790700	1790700	0.1	0.0054
4	000155	2012-05-31	3	3.88	3.77	2324098	1790700	1790700	0.11	0.00494
4	000155	2012-06-01	3	3.88	3.79	2538795	1804800	1804800	0.09	0.0054
4	000155	2012-06-04	3	3.88	3.73	2431076	1757800	1757800	0.15	0.00517
4	000155	2012-06-05	3	3.87	3.75	1910106	1804800	1804800	0.12	0.00406
4	000155	2012-06-06	3	3.87	3.81	1545739	1809500	1809500	0.06	0.00329
4	000155	2012-06-07	3	3.92	3.83	3546209	1804800	1804800	0.09	0.00755
4	000155	2012-06-08	3	3.94	3.82	2848415	1809500	1809500	0.12	0.00606
5	000157	2010-09-08	1	11.6	11.28	109709739	4.77062e+07	5.62243e+07	0.32	0.02624
5	000157	2010-09-09	1	11.48	11.02	130825175	4.63683e+07	5.46475e+07	0.46	0.03129
5	000157	2010-09-10	1	11.1	10.52	113571429	4.53648e+07	5.34649e+07	0.58	0.02716
5	000157	2010-09-13	1	11.2	10.85	83873204	4.63683e+07	5.46475e+07	0.35	0.02006
5	000157	2010-09-14	1	11.18	10.9	72292719	4.57829e+07	5.39576e+07	0.28	0.01729
5	000157	2010-09-15	1	10.94	10.65	70609246	4.46958e+07	5.26764e+07	0.29	0.01689
5	000157	2010-09-16	1	10.74	10.23	76022724	4.34415e+07	5.11981e+07	0.51	0.01818
5	000157	2010-09-17	1	10.53	10.24	45743104	4.31488e+07	5.08532e+07	0.29	0.01094
5	000157	2010-09-20	1	10.49	10.21	43449370	4.2898e+07	5.05576e+07	0.28	0.01039
5	000157	2010-09-21	1	10.89	10.3	72166189	4.46958e+07	5.26764e+07	0.59	0.01726
5	000157	2010-09-27	1	11	10.77	73906002	4.58665e+07	5.40562e+07	0.23	0.01768
5	000157	2010-09-28	1	10.98	10.53	64825111	4.46122e+07	5.25779e+07	0.45	0.0155
5	000157	2010-09-29	1	10.75	10.4	43872628	4.39432e+07	5.17895e+07	0.35	0.01049
5	000157	2010-09-30	1	10.66	10.35	36910300	4.44031e+07	5.23315e+07	0.31	0.00883
5	000157	2010-10-08	1	10.99	10.66	79817253	4.53648e+07	5.34649e+07	0.33	0.01909
5	000157	2010-10-11	1	11.65	10.86	188978408	4.81661e+07	5.67664e+07	0.79	0.0452
5	000157	2010-10-12	1	12.66	11.39	251925949	5.19709e+07	6.12505e+07	1.27	0.06025
5	000157	2010-10-13	1	13.28	12.25	235568590	5.22218e+07	6.15462e+07	1.03	0.05634
5	000157	2010-10-14	1	12.8	12.2	172470186	5.10929e+07	6.02157e+07	0.6	0.04125
5	000157	2010-10-15	1	12.85	11.91	220083454	5.34343e+07	6.29752e+07	0.94	0.05264
5	000157	2010-10-18	1	13.5	12.6	261561788	5.50649e+07	6.4897e+07	0.9	0.06256
5	000157	2010-10-19	1	14.28	13.03	217984089	5.97059e+07	7.03667e+07	1.25	0.05214
5	000157	2010-10-20	1	15.38	13.6	320370632	6.38034e+07	7.51957e+07	1.78	0.07662
5	000157	2010-10-21	1	15.68	14.88	210363517	6.33435e+07	7.46537e+07	0.8	0.05031
5	000157	2010-10-22	1	15.98	14.8	223187851	6.56431e+07	7.73639e+07	1.18	0.05338
5	000157	2010-10-25	1	16	15.37	217238065	6.57267e+07	7.74624e+07	0.63	0.05196
5	000157	2010-10-26	1	15.68	15	183366717	6.3218e+07	7.45059e+07	0.68	0.04386
5	000157	2010-10-27	1	15.48	14.66	125756855	6.33435e+07	7.46537e+07	0.82	0.03008
5	000157	2010-10-28	1	15.22	14.75	102203795	6.17965e+07	7.28305e+07	0.47	0.02444
5	000157	2010-10-29	1	15.3	14.72	99031656	6.3009e+07	74259486	0.58	0.02369
5	000157	2010-11-01	1	15.5	14.91	161496360	6.4765e+07	7.63291e+07	0.59	0.03863
5	000157	2010-11-02	1	16.66	15.32	210216957	6.65629e+07	7.8448e+07	1.34	0.05028
5	000157	2010-11-03	1	15.98	15.35	122041710	6.42215e+07	7.56885e+07	0.63	0.02919
5	000157	2010-11-04	1	15.5	15.1	90281852	6.43887e+07	7.58856e+07	0.4	0.02159
5	000157	2010-11-05	1	15.73	15.21	82600743	6.40124e+07	7.54421e+07	0.52	0.01976
5	000157	2010-11-08	1	15.42	14.89	100886829	6.34689e+07	7.48015e+07	0.53	0.02413
5	000157	2010-11-09	1	15.29	15.07	72088865	6.33017e+07	7.46044e+07	0.22	0.01724
5	000157	2010-11-10	1	15.2	14.88	89201783	6.28417e+07	7.40624e+07	0.32	0.02133
5	000157	2010-11-11	1	15.72	14.88	142783140	6.38452e+07	7.5245e+07	0.84	0.03415
5	000157	2010-11-12	1	15.4	14	152016699	5.86188e+07	6.90855e+07	1.4	0.03636
5	000157	2010-11-15	1	14.29	13.8	85579942	5.93296e+07	6.99232e+07	0.49	0.02047
5	000157	2010-11-16	1	14.25	12.88	123033663	5.41033e+07	6.37636e+07	1.37	0.02943
5	000157	2010-11-17	1	12.86	12.21	88829917	5.14692e+07	6.06592e+07	0.65	0.02125
5	000157	2010-11-18	1	12.72	12.32	64733117	5.26817e+07	6.20882e+07	0.4	0.01548
5	000157	2010-11-19	1	13.23	12.32	81947506	5.53158e+07	6.51926e+07	0.91	0.0196
5	000157	2010-11-22	1	13.76	13.2	97635773	5.6821e+07	6.69666e+07	0.56	0.02335
5	000157	2010-11-23	1	13.57	12.76	81599511	5.41869e+07	6.38622e+07	0.81	0.01952
5	000157	2010-11-24	1	14.26	12.75	174222999	5.96223e+07	7.02681e+07	1.51	0.04167
5	000157	2010-11-25	1	14.9	14.3	202467914	6.06258e+07	7.14507e+07	0.6	0.04842
5	000157	2010-11-26	1	14.5	14.02	89974311	5.94969e+07	7.01203e+07	0.48	0.02152
5	000157	2010-11-29	1	15	14.1	119367461	6.22146e+07	7.33232e+07	0.9	0.02855
5	000157	2010-11-30	1	14.84	13.75	124221654	6.04167e+07	7.12044e+07	1.09	0.02971
5	000157	2010-12-01	1	14.42	14	52501754	5.93714e+07	6.99724e+07	0.42	0.01256
5	000157	2010-12-02	1	14.68	14.3	67630845	5.99986e+07	7.07116e+07	0.38	0.01618
5	000157	2010-12-03	1	14.33	14.06	46917957	5.94969e+07	7.01203e+07	0.27	0.01122
5	000157	2010-12-06	1	14.46	14.01	42566970	5.92042e+07	6.97753e+07	0.45	0.01018
5	000157	2010-12-07	1	14.4	13.61	56440981	5.94132e+07	7.00217e+07	0.79	0.0135
5	000157	2010-12-08	1	15.15	14.06	159976816	6.19219e+07	7.29783e+07	1.09	0.03826
5	000157	2010-12-09	1	15.02	14.59	98758100	6.12947e+07	7.22392e+07	0.43	0.02362
5	000157	2010-12-10	1	14.97	14.51	76170863	6.20055e+07	7.30769e+07	0.46	0.01822
5	000157	2010-12-13	1	15.5	14.9	148609445	6.42215e+07	7.56885e+07	0.6	0.03554
5	000157	2010-12-14	1	15.5	15.16	106613000	6.42633e+07	7.57378e+07	0.34	0.0255
5	000157	2010-12-15	1	15.47	15.1	87876297	6.3218e+07	7.45059e+07	0.37	0.02102
5	000157	2010-12-16	1	15.35	14.96	69439176	6.27999e+07	7.40131e+07	0.39	0.01661
5	000157	2010-12-17	1	15.02	14.8	49191077	6.21309e+07	7.32247e+07	0.22	0.01177
5	000157	2010-12-20	1	14.99	14	93068196	6.01658e+07	7.09087e+07	0.99	0.02226
5	000157	2010-12-21	1	14.68	14.29	49476018	6.10439e+07	7.19435e+07	0.39	0.01183
5	000157	2010-12-22	1	14.66	14.37	43003290	6.02495e+07	7.10072e+07	0.29	0.01029
5	000157	2010-12-23	1	14.45	14.1	45967086	5.90369e+07	6.83504e+07	0.35	0.00895
5	000157	2010-12-24	1	14.39	14.08	34519256	5.91624e+07	6.84956e+07	0.31	0.00672
5	000157	2010-12-27	1	14.77	14.04	66393577	5.93714e+07	6.87376e+07	0.73	0.01292
5	000157	2010-12-28	1	14.15	13.58	52474505	5.69464e+07	6.593e+07	0.57	0.01021
5	000157	2010-12-29	1	13.74	13.49	30635523	5.71973e+07	6.62205e+07	0.25	0.00596
5	000157	2010-12-30	1	13.95	13.55	34655990	5.76572e+07	6.6753e+07	0.4	0.00675
5	000157	2010-12-31	1	14.18	13.82	34866882	5.91206e+07	6.84472e+07	0.36	0.00679
5	000157	2011-01-04	1	14.27	14	45945208	5.93714e+07	6.87376e+07	0.27	0.00894
5	000157	2011-01-05	1	14.86	14.16	90438163	6.1671e+07	7.14e+07	0.7	0.0176
5	000157	2011-01-06	1	14.83	14.3	55331117	5.9915e+07	6.93669e+07	0.53	0.01077
5	000157	2011-01-07	1	14.39	14.1	37047283	5.92878e+07	6.86408e+07	0.29	0.00721
5	000157	2011-01-10	1	14.18	13.85	34607943	5.80335e+07	6.71886e+07	0.33	0.00674
5	000157	2011-01-11	1	13.89	13.68	25311685	5.77408e+07	6.68498e+07	0.21	0.00493
5	000157	2011-01-12	1	13.98	13.63	21592113	5.75318e+07	6.66077e+07	0.35	0.0042
5	000157	2011-01-13	1	13.89	13.76	17528997	5.7699e+07	6.66214e+07	0.13	0.00332
5	000157	2011-01-14	1	13.79	13.54	23689311	5.67373e+07	6.5511e+07	0.25	0.00449
5	000157	2011-01-17	1	13.45	12.7	46688071	5.35597e+07	6.1842e+07	0.75	0.00884
5	000157	2011-01-18	1	12.85	12.51	27238838	5.32252e+07	6.14558e+07	0.34	0.00516
5	000157	2011-01-19	1	13.29	12.7	34149943	55524832	6.4111e+07	0.59	0.00647
5	000157	2011-01-20	1	13.29	12.62	36104929	5.28071e+07	6.0973e+07	0.67	0.00684
5	000157	2011-01-21	1	13.15	12.6	27882159	5.36852e+07	6.19868e+07	0.55	0.00528
5	000157	2011-01-24	1	13.07	12.73	20289627	5.33925e+07	6.16489e+07	0.34	0.00384
5	000157	2011-01-25	1	12.87	12.69	14018047	5.33089e+07	6.15523e+07	0.18	0.00265
5	000157	2011-01-26	1	13.06	12.81	21890023	5.45214e+07	6.29524e+07	0.25	0.00414
5	000157	2011-01-27	1	13.5	12.85	39858402	5.57757e+07	6.44006e+07	0.65	0.00755
5	000157	2011-01-28	1	14	13.22	68333107	5.78244e+07	6.67662e+07	0.78	0.01294
5	000157	2011-01-31	1	14.15	13.61	54525197	5.81589e+07	6.71524e+07	0.54	0.01032
5	000157	2011-02-01	1	13.99	13.59	30469741	5.69882e+07	6.58007e+07	0.4	0.00577
5	000157	2011-02-09	1	13.84	13.32	33339432	5.44447e+07	6.44006e+07	0.52	0.00643
5	000157	2011-02-10	1	13.59	13.02	35731464	5.5261e+07	6.53662e+07	0.57	0.0069
5	000157	2011-02-11	1	13.95	13.4	63958932	5.60773e+07	6.63317e+07	0.55	0.01234
5	000157	2011-02-14	1	14.4	13.83	98168574	6.86768e+07	6.86972e+07	0.57	0.01657
5	000157	2011-02-15	1	14.44	14.08	72597839	6.80494e+07	6.80696e+07	0.36	0.01225
5	000157	2011-02-16	1	15.06	14	162062168	7.26343e+07	7.26559e+07	1.06	0.02735
5	000157	2011-02-17	1	15.16	14.65	132203968	7.24895e+07	7.25111e+07	0.51	0.02231
5	000157	2011-02-18	1	14.96	14.48	77780086	7.03177e+07	7.03386e+07	0.48	0.01312
5	000157	2011-02-21	1	15.04	14.36	86488158	7.21034e+07	7.21249e+07	0.68	0.01459
5	000157	2011-02-22	1	14.99	14.41	81629805	6.99799e+07	7.00007e+07	0.58	0.01377
5	000157	2011-02-23	1	14.56	14.13	60110207	6.94008e+07	6.94214e+07	0.43	0.01014
5	000157	2011-02-24	1	14.45	14.1	40458717	6.92077e+07	6.92283e+07	0.35	0.00683
5	000157	2011-02-25	1	14.61	14.32	44487609	7.00764e+07	7.00973e+07	0.29	0.00751
5	000157	2011-02-28	1	15.34	14.48	163161609	7.33583e+07	7.338e+07	0.86	0.02753
5	000157	2011-03-01	1	15.3	14.83	121540721	7.24413e+07	7.24628e+07	0.47	0.02051
5	000157	2011-03-02	1	15.27	14.58	99614565	7.331e+07	7.33318e+07	0.69	0.01681
5	000157	2011-03-03	1	15.19	14.78	71307283	7.15726e+07	7.15938e+07	0.41	0.01203
5	000157	2011-03-04	1	15.26	14.78	84479084	7.2393e+07	7.24145e+07	0.48	0.01426
5	000157	2011-03-07	1	15.48	14.9	154146835	7.40339e+07	7.40559e+07	0.58	0.02601
5	000157	2011-03-08	1	15.54	15.22	114389901	7.48544e+07	7.48766e+07	0.32	0.0193
5	000157	2011-03-09	1	16.06	15.45	162412186	7.62057e+07	7.62284e+07	0.61	0.02741
5	000157	2011-03-10	1	16	15.56	107490748	7.50957e+07	7.5118e+07	0.44	0.01814
5	000157	2011-03-11	1	15.8	15.29	92153876	7.4227e+07	7.4249e+07	0.51	0.01555
5	000157	2011-03-14	1	15.66	15.32	71901260	7.47579e+07	7.47801e+07	0.34	0.01213
5	000157	2011-03-15	1	15.46	14.71	99769010	7.20552e+07	7.20766e+07	0.75	0.01684
5	000157	2011-03-16	1	15.12	14.81	58312673	7.2393e+07	7.24145e+07	0.31	0.00984
5	000157	2011-03-17	1	14.9	14.6	55259124	7.06556e+07	7.06766e+07	0.3	0.00932
5	000157	2011-03-18	1	15.18	14.68	57021076	7.28274e+07	7.2849e+07	0.5	0.00962
5	000157	2011-03-21	1	15.26	14.94	70970483	7.29239e+07	7.29456e+07	0.32	0.01198
5	000157	2011-03-22	1	15.24	14.8	49352117	7.25861e+07	7.26076e+07	0.44	0.00833
5	000157	2011-03-23	1	15.48	14.9	89264562	7.43235e+07	7.43456e+07	0.58	0.01506
5	000157	2011-03-24	1	15.52	15.22	58247503	7.35513e+07	7.35732e+07	0.3	0.00983
5	000157	2011-03-25	1	15.58	15.24	70250143	7.43235e+07	7.43456e+07	0.34	0.01185
5	000157	2011-03-28	1	16.08	15.56	140609780	7.61092e+07	7.61318e+07	0.52	0.02373
5	000157	2011-03-29	1	16.06	15.41	87212983	7.45648e+07	7.4587e+07	0.65	0.01472
[truncated: 336,587+ more rows]
