# Supplementary material for: Direct interaction in digital interactive media and stock performance: Evidence from Panorama
Source: PLoS One. 2024 May 28;19(5):e0302448. doi: 10.1371/journal.pone.0302448 (PMC11132475; doi:10.1371/journal.pone.0302448)
Supplement: S1 Data — (ZIP) [file pone.0302448.s001.zip › PLoS One Data/Treatment Group_3 months.xlsx]

## Sheet: Sheet1
id	code	time	t	hp	lp	Daily Trading Volume	Daily Circulating Market Value	Daily Total Market	Volatility	Turnover Rate
1	000078	2010-04-01	1	14.04	13.8	13834578	6.11457e+06	9.08294e+06	0.24	0.03149
1	000078	2010-04-02	1	13.96	13.76	12981506	6.11018e+06	9.07642e+06	0.2	0.02955
1	000078	2010-04-06	1	14.01	13.8	11470545	6.09261e+06	9.05032e+06	0.21	0.02611
1	000078	2010-04-07	1	14.14	13.81	22934228	6.19803e+06	9.20692e+06	0.33	0.05221
1	000078	2010-04-08	1	14.48	13.96	40488037	6.29028e+06	9.34395e+06	0.52	0.09217
1	000078	2010-04-09	1	14.44	14.22	20158852	6.25953e+06	9.29827e+06	0.22	0.04589
1	000078	2010-04-12	1	14.84	14.19	40442224	6.49234e+06	9.6441e+06	0.65	0.09207
1	000078	2010-04-13	1	16.04	14.8	76069965	6.73394e+06	1.0003e+07	1.24	0.17318
1	000078	2010-04-14	1	15.36	15	26448692	6.68562e+06	9.93121e+06	0.36	0.06021
1	000078	2010-04-15	1	15.22	14.58	25560814	6.42206e+06	9.5397e+06	0.64	0.05819
1	000078	2010-04-16	1	14.85	14.32	14096115	6.43084e+06	9.55275e+06	0.53	0.03209
1	000078	2010-04-19	1	14.86	13.8	19236942	6.11457e+06	9.08294e+06	1.06	0.04379
1	000078	2010-04-20	1	14.16	13.29	17225800	6.097e+06	9.05684e+06	0.87	0.03922
1	000078	2010-04-21	1	14.38	13.85	17124564	6.27271e+06	9.31785e+06	0.53	0.03898
1	000078	2010-04-22	1	14.49	14.04	17797412	6.29467e+06	9.35047e+06	0.45	0.04052
1	000078	2010-04-23	1	14.89	14.15	29468631	6487949	9.63758e+06	0.74	0.06709
1	000078	2010-04-26	1	15.13	14.61	28524158	6.55823e+06	9.74198e+06	0.52	0.06494
1	000078	2010-04-27	1	14.94	14.01	17166754	6.28589e+06	9.33742e+06	0.93	0.03908
1	000078	2010-04-28	1	14.35	13.82	11766403	6.19364e+06	9.2004e+06	0.53	0.02679
1	000078	2010-04-29	1	14.3	13.4	13853375	5.91251e+06	8.78279e+06	0.9	0.03154
1	000078	2010-04-30	1	13.6	12.43	16475295	5.51717e+06	8.19553e+06	1.17	0.03751
1	000078	2010-05-04	1	12.85	11.88	9449405	5.50399e+06	8.17596e+06	0.97	0.02151
1	000078	2010-05-05	1	12.85	12.2	10273458	5.64456e+06	8.38476e+06	0.65	0.02339
1	000078	2010-05-06	1	13.13	12.3	12159270	5.41617e+06	8.04545e+06	0.83	0.02768
1	000078	2010-05-07	1	12.73	11.8	11261828	8.03379e+06	8.04545e+06	0.93	0.01728
1	000078	2010-05-10	1	12.6	11.85	9327208	7.92954e+06	7.94105e+06	0.75	0.01432
1	000078	2010-05-11	1	12.53	11.9	7814965	7.77968e+06	7790974	0.63	0.01199
1	000078	2010-05-12	1	11.99	10.91	11333701	7.27146e+06	7.28202e+06	1.08	0.01739
1	000078	2010-05-13	1	11.36	10.73	11777730	7.39526e+06	7.40599e+06	0.63	0.01808
1	000078	2010-05-14	1	11.54	11.13	10335129	7.4148e+06	7.42557e+06	0.41	0.01586
1	000078	2010-05-17	1	11.24	10.24	11117749	6.67202e+06	6.68171e+06	1	0.01706
1	000078	2010-05-18	1	10.3	9.71	11833366	6.65899e+06	6.66866e+06	0.59	0.01816
1	000078	2010-05-19	1	10.32	9.91	9603120	6.52868e+06	6.53815e+06	0.41	0.01474
1	000078	2010-05-20	1	10.18	9.73	8899796	6.35927e+06	6.3685e+06	0.45	0.01366
1	000078	2010-05-24	1	10.74	10.05	16088478	6.9978e+06	7.00796e+06	0.69	0.02469
1	000078	2010-05-25	1	11.78	11.05	41860581	7.42784e+06	7.43862e+06	0.73	0.06425
1	000078	2010-05-26	1	11.41	11.08	15329041	7.29101e+06	7.30159e+06	0.33	0.02353
1	000078	2010-05-27	1	11.48	10.96	17545819	7.42132e+06	7.43209e+06	0.52	0.02693
1	000078	2010-05-28	1	11.85	11.23	28404477	7.58421e+06	7.59522e+06	0.62	0.04359
1	000078	2010-05-31	1	12.5	11.4	35629454	7.72104e+06	7.73225e+06	1.1	0.05468
1	000078	2010-06-01	1	12.09	11.2	22981854	7.56466e+06	7.57565e+06	0.89	0.03527
1	000078	2010-06-02	1	11.55	11.1	15329092	7.44087e+06	7.45167e+06	0.45	0.02353
1	000078	2010-06-03	1	12.48	11.68	37855760	7.79923e+06	7.81055e+06	0.8	0.0581
1	000078	2010-06-04	1	12.75	11.7	50527396	8.24881e+06	8.26078e+06	1.05	0.07755
1	000078	2010-06-07	1	13.03	12.18	51448753	8.33351e+06	8.34561e+06	0.85	0.07896
1	000078	2010-06-08	1	12.8	12.3	29029960	8.09895e+06	8.1107e+06	0.5	0.04455
1	000078	2010-06-09	1	12.54	12.12	27048396	8.13152e+06	8.14333e+06	0.42	0.04151
1	000078	2010-06-10	1	12.6	12.3	18568337	8.02076e+06	8.0324e+06	0.3	0.0285
1	000078	2010-06-11	1	12.56	12.21	18142034	8.00773e+06	8.01935e+06	0.35	0.02784
1	000078	2010-06-17	1	12.37	11.75	17234551	7.69498e+06	7.70615e+06	0.62	0.02645
1	000078	2010-06-18	1	12.27	11.01	28075274	7.7471e+06	7.75835e+06	1.26	0.04309
1	000078	2010-06-21	1	11.7	11.02	18167043	7.60376e+06	7.6148e+06	0.68	0.02788
1	000078	2010-06-22	1	11.7	11.42	11068806	7.51254e+06	7.52344e+06	0.28	0.01699
1	000078	2010-06-23	1	11.94	11.41	14307534	7.61679e+06	7.62785e+06	0.53	0.02196
1	000078	2010-06-24	1	11.79	11.39	11281450	7.46041e+06	7.47124e+06	0.4	0.01731
1	000078	2010-06-25	1	11.68	11.28	9398865	7.37571e+06	7.38642e+06	0.4	0.01443
1	000078	2010-06-28	1	11.35	10.92	10319616	7.13463e+06	7.14499e+06	0.43	0.01584
1	000078	2010-06-29	1	11.1	10.19	17073652	7.09554e+06	7.10584e+06	0.91	0.0262
1	000078	2010-06-30	2	11.34	10.36	20647057	7.11508e+06	7.12541e+06	0.98	0.03169
1	000078	2010-07-01	3	10.98	10.41	12652032	6.78279e+06	6.79263e+06	0.57	0.01942
1	000078	2010-07-02	3	10.4	9.6	12374368	6.51564e+06	6.5251e+06	0.8	0.01899
1	000078	2010-07-05	3	10.38	9.92	9229812	6.59383e+06	6.60341e+06	0.46	0.01417
1	000078	2010-07-06	3	10.4	10.1	12160821	6.75021e+06	6.76001e+06	0.3	0.01866
1	000078	2010-07-07	3	10.4	10.1	11017763	6.76324e+06	6.77306e+06	0.3	0.01691
1	000078	2010-07-08	3	10.99	10.2	25495528	7.0369e+06	7.04711e+06	0.79	0.03913
1	000078	2010-07-09	3	11.07	10.53	20765062	7.1216e+06	7.13194e+06	0.54	0.03187
1	000078	2010-07-12	3	11.1	10.78	15485681	7.1216e+06	7.13194e+06	0.32	0.02377
1	000078	2010-07-13	3	10.85	10.51	11259179	6.89355e+06	6.90356e+06	0.34	0.01728
1	000078	2010-07-14	3	10.77	10.52	7894250	6.91961e+06	6.92966e+06	0.25	0.01212
1	000078	2010-07-15	3	10.76	10.15	10999851	6.65247e+06	6.66213e+06	0.61	0.01688
1	000078	2010-07-16	3	10.34	10	9026782	6.71763e+06	6.72738e+06	0.34	0.01385
1	000078	2010-07-19	3	10.65	10.15	12136553	6.93916e+06	6.94924e+06	0.5	0.01863
1	000078	2010-07-20	3	11.08	10.6	24742992	7.2063e+06	7.21676e+06	0.48	0.03797
1	000078	2010-07-21	3	11.27	10.89	20456380	7.18676e+06	7.19719e+06	0.38	0.0314
1	000078	2010-07-22	3	11.2	10.88	37078544	7.27798e+06	7288541	0.32	0.05691
1	000078	2010-07-23	3	11.43	10.96	42476322	7.31707e+06	7.32769e+06	0.47	0.06519
1	000078	2010-07-26	3	11.34	11.01	23142707	7.3301e+06	7.34074e+06	0.33	0.03552
1	000078	2010-07-27	3	11.51	11.16	26866502	7.33662e+06	7.34727e+06	0.35	0.04123
1	000078	2010-07-28	3	11.59	11.03	35886566	7.46041e+06	7.47124e+06	0.56	0.05508
1	000078	2010-07-29	3	11.72	11.4	26045653	7.50602e+06	7.51692e+06	0.32	0.03997
1	000078	2010-07-30	3	11.69	11.35	23149354	7.55163e+06	7.5626e+06	0.34	0.03553
1	000078	2010-08-02	3	11.77	11.5	24584911	7.64285e+06	7.65395e+06	0.27	0.03773
1	000078	2010-08-03	3	11.98	11.47	38382698	7.63634e+06	7.64742e+06	0.51	0.05891
1	000078	2010-08-04	3	11.75	11.4	20400034	7.64285e+06	7.65395e+06	0.35	0.03131
1	000078	2010-08-05	3	12.24	11.7	48506686	7.77968e+06	7790974	0.54	0.07445
1	000078	2010-08-06	3	11.93	11.54	27772974	7.76013e+06	7.7714e+06	0.39	0.04263
1	000078	2010-08-09	3	12.19	11.78	27720639	7.83832e+06	7.8497e+06	0.41	0.04254
1	000078	2010-08-10	3	12.97	12.12	75878929	8.05985e+06	8.07155e+06	0.85	0.11646
1	000078	2010-08-11	3	12.7	12	49462519	8.13804e+06	8.14985e+06	0.7	0.07591
1	000078	2010-08-12	3	12.46	12	31768149	7.83832e+06	7.8497e+06	0.46	0.04876
1	000078	2010-08-13	3	12.2	11.68	22688094	7.83832e+06	7.8497e+06	0.52	0.03482
1	000078	2010-08-16	3	13.23	12.2	92597626	8.6202e+06	8.63271e+06	1.03	0.14212
1	000078	2010-08-17	3	13.66	13.1	98460837	8.6202e+06	8.63271e+06	0.56	0.15111
1	000078	2010-08-18	3	14.3	13.02	72233339	8.93295e+06	8.94592e+06	1.28	0.11086
1	000078	2010-08-19	3	13.97	13.36	44755941	8.89386e+06	8.90677e+06	0.61	0.06869
1	000078	2010-08-20	3	14	13.25	43108651	8.77006e+06	8.78279e+06	0.75	0.06616
1	000078	2010-08-23	3	13.65	13.03	33781285	8.56156e+06	8.57399e+06	0.62	0.05185
1	000078	2010-08-24	3	13.4	13.02	22543024	8.60717e+06	8.61966e+06	0.38	0.0346
1	000078	2010-08-25	3	13.3	12.7	26170707	8.34003e+06	8.35213e+06	0.6	0.04017
1	000078	2010-08-26	3	12.98	12.52	21596904	8.27487e+06	8.28688e+06	0.46	0.03315
1	000078	2010-08-30	3	13.17	12.71	23217621	8.53549e+06	8.54789e+06	0.46	0.03563
1	000078	2010-08-31	3	13.45	13.04	25249418	8.57459e+06	8.58704e+06	0.41	0.03875
1	000078	2010-09-01	3	13.22	12.58	26603571	8.33351e+06	8.34561e+06	0.64	0.04083
1	000078	2010-09-02	3	13.09	12.8	19620210	8.42473e+06	8.43696e+06	0.29	0.03011
1	000078	2010-09-03	3	12.92	12.61	19254174	8.34003e+06	8.35213e+06	0.31	0.02955
1	000078	2010-09-06	3	12.99	12.66	20174757	8.43124e+06	8.44348e+06	0.33	0.03096
1	000078	2010-09-07	3	13.23	12.98	28286104	8.6202e+06	8.63271e+06	0.25	0.04341
1	000078	2010-09-08	3	13.28	13.04	18486826	8.56807e+06	8.58051e+06	0.24	0.02837
1	000078	2010-09-09	3	13.88	13.31	46693981	8.73096e+06	8.74364e+06	0.57	0.07166
1	000078	2010-09-10	3	14.74	13.4	110784593	9.60406e+06	9.618e+06	1.34	0.17003
1	000078	2010-09-13	3	15.14	14.39	85873189	9.48678e+06	9.50055e+06	0.75	0.1318
1	000078	2010-09-14	3	14.83	14.03	67273482	9.31737e+06	9.3309e+06	0.8	0.10325
1	000078	2010-09-15	3	14.75	14	47364305	9.17403e+06	9.18735e+06	0.75	0.07269
1	000078	2010-09-16	3	14.29	13	34959781	8.69839e+06	8.71101e+06	1.29	0.05366
1	000078	2010-09-17	3	13.56	13.2	20738988	8.64626e+06	8.65881e+06	0.36	0.03183
1	000078	2010-09-20	3	13.43	12.64	20752643	8.31396e+06	8.32603e+06	0.79	0.03185
1	000078	2010-09-21	3	12.95	12.68	11723438	8.34003e+06	8.35213e+06	0.27	0.01799
1	000078	2010-09-27	3	13.16	12.86	13206229	8.54201e+06	8.55441e+06	0.3	0.02027
1	000078	2010-09-28	3	13.18	12.75	16373667	8.34654e+06	8.35866e+06	0.43	0.02513
1	000078	2010-09-29	3	12.93	12.5	15864268	8.27487e+06	8.28688e+06	0.43	0.02435
1	000078	2010-09-30	3	12.99	12.56	12791703	8.39215e+06	8.40433e+06	0.43	0.01963
2	000100	2010-03-01	1	5.75	5.63	56273229	1.41851e+07	1.66818e+07	0.12	0.02253
2	000100	2010-03-02	1	5.87	5.73	54069711	1.44099e+07	1.69461e+07	0.14	0.02165
2	000100	2010-03-03	1	5.79	5.67	42727292	1.44598e+07	1.70048e+07	0.12	0.01711
2	000100	2010-03-04	1	5.89	5.5	62375481	1.37855e+07	1.62119e+07	0.39	0.02498
2	000100	2010-03-05	1	5.61	5.51	28731581	1.38105e+07	1.62412e+07	0.1	0.0115
2	000100	2010-03-08	1	5.65	5.53	25229175	1.39104e+07	1.63587e+07	0.12	0.0101
2	000100	2010-03-09	1	5.65	5.44	32673373	1.40353e+07	1.65056e+07	0.21	0.01308
2	000100	2010-03-10	1	5.63	5.44	27267482	1.36607e+07	1.6065e+07	0.19	0.01092
2	000100	2010-03-11	1	5.57	5.37	38003895	1.34609e+07	1.58301e+07	0.2	0.01522
2	000100	2010-03-12	1	5.45	5.32	36829054	1.3336e+07	1.56832e+07	0.13	0.01475
2	000100	2010-03-15	1	5.37	5.18	35534761	1.30363e+07	1.53308e+07	0.19	0.01423
2	000100	2010-03-16	1	5.27	5.18	29261107	1.31112e+07	1.54189e+07	0.09	0.01172
2	000100	2010-03-17	1	5.4	5.23	32266256	1.34609e+07	1.58301e+07	0.17	0.01292
2	000100	2010-03-18	1	5.49	5.36	30293505	1.35108e+07	1.58888e+07	0.13	0.01213
2	000100	2010-03-19	1	5.46	5.31	34164516	1.36107e+07	1.60063e+07	0.15	0.01368
2	000100	2010-03-22	1	5.68	5.47	81218258	1.40353e+07	1.65056e+07	0.21	0.03252
2	000100	2010-03-23	1	5.66	5.5	39185544	1.37855e+07	1.62119e+07	0.16	0.01569
2	000100	2010-03-24	1	5.59	5.43	43981503	1.38105e+07	1.62412e+07	0.16	0.01761
2	000100	2010-03-25	1	5.5	5.31	42460090	1.3286e+07	1.56245e+07	0.19	0.017
2	000100	2010-03-26	1	5.42	5.29	23376190	1.34359e+07	1.58007e+07	0.13	0.00936
2	000100	2010-03-29	1	5.45	5.36	28335797	1.35108e+07	1.58888e+07	0.09	0.01135
2	000100	2010-03-30	1	5.55	5.36	37360411	1.37605e+07	1.61825e+07	0.19	0.01496
2	000100	2010-03-31	1	5.55	5.4	24589177	1.35358e+07	1.59182e+07	0.15	0.00985
2	000100	2010-04-01	1	5.59	5.4	59382889	1.37356e+07	1.61531e+07	0.19	0.02378
2	000100	2010-04-02	1	5.67	5.49	71903946	1.39603e+07	1.64174e+07	0.18	0.02879
2	000100	2010-04-06	1	5.66	5.54	42314737	1.38604e+07	1.63e+07	0.12	0.01694
2	000100	2010-04-07	1	5.58	5.48	37806664	1.37356e+07	1.61531e+07	0.1	0.01514
2	000100	2010-04-08	1	5.49	5.38	52211638	1.34858e+07	1.58594e+07	0.11	0.02091
2	000100	2010-04-12	1	5.53	5.43	48776315	1.36856e+07	1.60944e+07	0.1	0.01953
2	000100	2010-04-13	1	5.54	5.28	49697445	1.35358e+07	1.59182e+07	0.26	0.0199
2	000100	2010-04-14	1	5.41	5.32	34642805	1.34109e+07	1.57713e+07	0.09	0.01387
2	000100	2010-04-15	1	5.39	5.29	31699080	1.3311e+07	15653843	0.1	0.01269
2	000100	2010-04-16	1	5.33	5.25	29366288	1.31612e+07	1.54776e+07	0.08	0.01176
2	000100	2010-04-19	1	5.26	4.98	43585499	1.24369e+07	1.46259e+07	0.28	0.01745
2	000100	2010-04-20	1	5.04	4.8	48311099	1.22871e+07	1.44497e+07	0.24	0.01934
2	000100	2010-04-21	1	5.14	4.9	49771839	1.28115e+07	1.50665e+07	0.24	0.01993
2	000100	2010-04-22	1	5.16	5.06	38948726	1.27117e+07	1.4949e+07	0.1	0.0156
2	000100	2010-04-23	1	5.14	4.95	36634986	1.2387e+07	1.45672e+07	0.19	0.01467
2	000100	2010-04-26	1	5	4.86	31083656	1.21872e+07	1.43322e+07	0.14	0.01245
2	000100	2010-04-27	1	4.87	4.62	37370864	1.17127e+07	1.37742e+07	0.25	0.01496
2	000100	2010-04-28	1	4.81	4.62	29100606	1.18875e+07	1.39798e+07	0.19	0.01165
2	000100	2010-04-30	1	4.68	4.28	60792416	1.25786e+07	1.31868e+07	0.4	0.0217
2	000100	2010-05-04	1	4.52	4.32	22441283	1.24666e+07	1.30693e+07	0.2	0.00801
2	000100	2010-05-05	1	4.56	4.38	24845250	1.27467e+07	1.3363e+07	0.18	0.00887
2	000100	2010-05-06	1	4.56	4.3	24849510	1.20744e+07	1.26582e+07	0.26	0.00887
2	000100	2010-05-07	1	4.27	4.15	31884099	1.16822e+07	1.2247e+07	0.12	0.01138
2	000100	2010-05-10	1	4.28	4.16	24422630	1.19063e+07	1.2482e+07	0.12	0.00872
2	000100	2010-05-11	1	4.4	4.19	31023983	1.17942e+07	1.23645e+07	0.21	0.01107
2	000100	2010-05-12	1	4.29	4.13	22748040	1.18222e+07	1.23938e+07	0.16	0.00812
2	000100	2010-05-13	1	4.34	4.21	22926758	1.21304e+07	1.27169e+07	0.13	0.00818
2	000100	2010-05-14	1	4.35	4.26	20481358	1.20183e+07	1.25994e+07	0.09	0.00731
2	000100	2010-05-17	1	4.24	3.98	38613433	1.11779e+07	1.17184e+07	0.26	0.01378
2	000100	2010-05-18	1	4.02	3.72	40279405	1.10938e+07	1.16302e+07	0.3	0.01438
2	000100	2010-05-19	1	3.97	3.82	33290977	1.08977e+07	1.14247e+07	0.15	0.01188
2	000100	2010-05-20	1	3.94	3.8	21651981	1.06736e+07	1.11897e+07	0.14	0.00773
2	000100	2010-05-21	1	3.85	3.67	33945800	1.07297e+07	1.12484e+07	0.18	0.01212
2	000100	2010-05-24	1	4.03	3.85	45021010	1.12339e+07	1.17771e+07	0.18	0.01607
2	000100	2010-05-25	1	4.03	3.91	27343625	1.10938e+07	1.16302e+07	0.12	0.00976
2	000100	2010-05-26	1	4.04	3.94	20793243	1.12059e+07	1.17477e+07	0.1	0.00742
2	000100	2010-05-27	1	4.18	3.9	50216038	1.15701e+07	1.21295e+07	0.28	0.01792
2	000100	2010-05-28	2	4.33	4.09	84527518	1.19903e+07	1.25701e+07	0.24	0.03017
2	000100	2010-05-31	3	4.28	4.06	52715745	1.1374e+07	1.19239e+07	0.22	0.01882
2	000100	2010-06-01	3	4.2	4.02	34062309	1.15421e+07	1.21002e+07	0.18	0.01216
2	000100	2010-06-02	3	4.15	4.05	23971056	1.16261e+07	1.21883e+07	0.1	0.00856
2	000100	2010-06-03	3	4.24	4.11	40708779	1.15701e+07	1.21295e+07	0.13	0.01453
2	000100	2010-06-04	3	4.2	4.13	24131286	1.17102e+07	1.22764e+07	0.07	0.00861
2	000100	2010-06-07	3	4.15	4.06	23494123	1.15421e+07	1.21002e+07	0.09	0.00839
2	000100	2010-06-08	3	4.18	4.09	23453585	1.15981e+07	1.21589e+07	0.09	0.00837
2	000100	2010-06-09	3	4.21	4.11	49991691	1.17102e+07	1.22764e+07	0.1	0.01784
2	000100	2010-06-10	3	4.28	4.14	55955359	1.18502e+07	1.24232e+07	0.14	0.01997
2	000100	2010-06-11	3	4.24	4.15	41762741	1.16822e+07	1.2247e+07	0.09	0.01491
2	000100	2010-06-17	3	4.22	4.09	23895707	1.1458e+07	1.2012e+07	0.13	0.00853
2	000100	2010-06-18	3	4.11	3.84	41757692	1.08977e+07	1.14247e+07	0.27	0.01491
2	000100	2010-06-21	3	4	3.88	26027057	1.11779e+07	1.17184e+07	0.12	0.00929
2	000100	2010-06-22	3	4.03	3.97	16745770	1.12059e+07	1.17477e+07	0.06	0.00598
2	000100	2010-06-23	3	3.99	3.88	21011715	1.10098e+07	1.15421e+07	0.11	0.0075
2	000100	2010-06-24	3	3.97	3.91	12797202	1.10378e+07	1.15715e+07	0.06	0.00457
2	000100	2010-06-25	3	3.93	3.86	15269586	1.09258e+07	1.1454e+07	0.07	0.00545
2	000100	2010-06-28	3	4.03	3.91	35919837	1.129e+07	1.18358e+07	0.12	0.01282
2	000100	2010-06-29	3	4.06	3.82	37261502	1.07857e+07	1.13072e+07	0.24	0.0133
2	000100	2010-06-30	3	3.89	3.73	23306685	1.05055e+07	1.10135e+07	0.16	0.00832
2	000100	2010-07-01	3	3.83	3.68	42310996	1.05336e+07	1.10429e+07	0.15	0.0151
2	000100	2010-07-02	3	3.76	3.6	28695772	1.04495e+07	1.09548e+07	0.16	0.01024
2	000100	2010-07-05	3	3.77	3.62	19683941	1.05055e+07	1.10135e+07	0.15	0.00703
2	000100	2010-07-06	3	3.82	3.7	23937571	1.07016e+07	1.12191e+07	0.12	0.00854
2	000100	2010-07-07	3	3.96	3.75	41934523	1.09258e+07	1.1454e+07	0.21	0.01497
2	000100	2010-07-08	3	3.92	3.83	25274567	10869729	1.13953e+07	0.09	0.00902
2	000100	2010-07-09	3	3.95	3.83	27803251	1.10098e+07	1.15421e+07	0.12	0.00992
2	000100	2010-07-12	3	3.95	3.88	29163420	1.09538e+07	1.14834e+07	0.07	0.01041
2	000100	2010-07-13	3	3.89	3.8	23578524	1.08137e+07	1.13366e+07	0.09	0.00842
2	000100	2010-07-14	3	3.92	3.84	18437489	1.09258e+07	1.1454e+07	0.08	0.00658
2	000100	2010-07-15	3	3.92	3.8	22785800	1.08137e+07	1.13366e+07	0.12	0.00813
2	000100	2010-07-16	3	3.85	3.76	16678454	1.07297e+07	1.12484e+07	0.09	0.00595
2	000100	2010-07-19	3	3.91	3.76	24164804	1.09258e+07	1.1454e+07	0.15	0.00863
2	000100	2010-07-20	3	3.98	3.88	59960016	1.11499e+07	1.1689e+07	0.1	0.0214
2	000100	2010-07-21	3	4.08	3.93	68080264	1.129e+07	1.18358e+07	0.15	0.0243
2	000100	2010-07-22	3	4.05	3.98	35707358	1.129e+07	1.18358e+07	0.07	0.01275
2	000100	2010-07-23	3	4.06	3.96	38397435	1.12059e+07	1.17477e+07	0.1	0.01371
2	000100	2010-07-26	3	4.05	3.97	40512759	1.129e+07	1.18358e+07	0.08	0.01446
2	000100	2010-07-27	3	4.05	3.97	33189253	1.129e+07	1.18358e+07	0.08	0.01185
2	000100	2010-07-28	3	4.14	3.99	68188584	1.15141e+07	12070787	0.15	0.02434
2	000100	2010-07-29	3	4.12	4.04	63498567	1.15141e+07	1.74186e+07	0.08	0.02267
2	000100	2010-07-30	3	4.12	4.05	39110350	1.1458e+07	1.73339e+07	0.07	0.01396
2	000100	2010-08-02	3	4.21	4.07	86880001	1.17942e+07	1.78424e+07	0.14	0.03101
2	000100	2010-08-03	3	4.24	4.09	64916007	1.1458e+07	1.73339e+07	0.15	0.02317
2	000100	2010-08-04	3	4.1	3.99	51701138	1.143e+07	1.72915e+07	0.11	0.01845
2	000100	2010-08-05	3	4.08	4.01	32184448	1.129e+07	1.70796e+07	0.07	0.01149
2	000100	2010-08-06	3	4.11	4.01	38736004	1.14861e+07	1.73762e+07	0.1	0.01383
2	000100	2010-08-09	3	4.21	4.05	61856149	1.16541e+07	1.76305e+07	0.16	0.02208
2	000100	2010-08-10	3	4.16	4	46029227	1.12059e+07	1.69524e+07	0.16	0.01643
2	000100	2010-08-11	3	4.05	3.97	25875211	1.12619e+07	1.70372e+07	0.08	0.00924
2	000100	2010-08-12	3	4.01	3.91	36833845	1.09818e+07	1.66134e+07	0.1	0.01315
2	000100	2010-08-13	3	3.97	3.9	23410872	1.11219e+07	1.68253e+07	0.07	0.00836
2	000100	2010-08-16	3	4.05	3.94	41153314	1.1346e+07	1.71643e+07	0.11	0.01469
2	000100	2010-08-17	3	4.09	4.03	35119976	1.1374e+07	1.72067e+07	0.06	0.01254
2	000100	2010-08-18	3	4.06	3.98	40950652	1.12339e+07	1.69948e+07	0.08	0.01462
2	000100	2010-08-19	3	4.07	3.97	37199554	1.129e+07	1.70796e+07	0.1	0.01328
2	000100	2010-08-20	3	4.03	3.93	34690227	1.10378e+07	1.66982e+07	0.1	0.01238
2	000100	2010-08-23	3	3.97	3.91	19881645	1.10098e+07	1.66558e+07	0.06	0.0071
2	000100	2010-08-24	3	4.02	3.89	32416051	1.11779e+07	1.69101e+07	0.13	0.01157
2	000100	2010-08-25	3	3.98	3.9	25081096	1.09538e+07	1.6571e+07	0.08	0.00895
2	000100	2010-08-26	3	4.1	3.91	53515846	1.11779e+07	1.69101e+07	0.19	0.0191
2	000100	2010-08-27	3	3.98	3.91	26019654	1.10658e+07	1.67405e+07	0.07	0.00929
2	000100	2010-08-30	3	4.01	3.94	34729095	1.11499e+07	1.68677e+07	0.07	0.0124
2	000100	2010-08-31	3	3.97	3.9	33457526	1.10098e+07	1.66558e+07	0.07	0.01194
3	000150	2010-03-01	1	7.89	7.66	8038853	1.30232e+06	2527200	0.23	0.04815
3	000150	2010-03-02	1	8.34	7.74	19553603	1.39081e+06	2698920	0.6	0.11711
3	000150	2010-03-03	1	8.56	8.1	26700987	1.4192e+06	2754000	0.46	0.15992
3	000150	2010-03-04	1	8.66	8.18	21482066	1.39415e+06	2705400	0.48	0.12866
3	000150	2010-03-05	1	8.59	8.26	18041756	1.38413e+06	2685960	0.33	0.10806
3	000150	2010-03-08	1	8.36	8.16	8611538	1.37412e+06	2666520	0.2	0.05158
3	000150	2010-03-09	1	8.6	8.19	14157305	1.40417e+06	2724840	0.41	0.08479
3	000150	2010-03-10	1	8.43	8.04	8901683	1.3474e+06	2614680	0.39	0.05331
3	000150	2010-03-11	1	8.19	7.93	5383908	1.33905e+06	2598480	0.26	0.03225
3	000150	2010-03-12	1	8.08	7.72	4569441	1.29898e+06	2520720	0.36	0.02737
3	000150	2010-03-15	1	7.87	7.68	3054903	1.29731e+06	2517480	0.19	0.0183
3	000150	2010-03-16	1	7.92	7.77	2960318	1.31902e+06	2559600	0.15	0.01773
3	000150	2010-03-17	1	8.19	7.93	4987522	1.35742e+06	2634120	0.26	0.02987
3	000150	2010-03-18	1	8.3	8.09	6446668	1.36911e+06	2656800	0.21	0.03861
3	000150	2010-03-22	1	8.38	8.11	6907127	1.37746e+06	2673000	0.27	0.04137
3	000150	2010-03-23	1	8.24	8.08	4797435	1.35408e+06	2627640	0.16	0.02873
3	000150	2010-03-24	1	8.17	8.07	3744999	1.35742e+06	2634120	0.1	0.02243
3	000150	2010-03-25	1	8.16	7.9	4470593	1.32069e+06	2562840	0.26	0.02678
3	000150	2010-03-26	1	8.09	7.85	2710609	1340724	2601720	0.24	0.01623
3	000150	2010-03-29	1	8.21	8.02	5443089	1.36911e+06	2656800	0.19	0.0326
3	000150	2010-03-30	1	8.22	8.1	4028401	1.36243e+06	2643840	0.12	0.02413
3	000150	2010-03-31	1	8.24	8.09	4349740	1.36243e+06	2643840	0.15	0.02605
3	000150	2010-04-01	1	8.33	8.17	7679040	1.3858e+06	2689200	0.16	0.04599
3	000150	2010-04-02	1	8.45	8.29	8860262	1.38914e+06	2695680	0.16	0.05307
3	000150	2010-04-06	1	8.36	8.11	9045323	1.36577e+06	2650320	0.25	0.05418
3	000150	2010-04-07	1	8.18	8.05	5589171	1.35408e+06	2627640	0.13	0.03348
3	000150	2010-04-08	1	8.11	8.01	4708179	1.33905e+06	2598480	0.1	0.0282
3	000150	2010-04-09	1	8.09	7.99	4294852	1.34907e+06	2617920	0.1	0.02572
3	000150	2010-04-12	1	8.11	7.78	8113155	1.30566e+06	2533680	0.33	0.04859
3	000150	2010-04-13	1	7.92	7.62	5702675	1.30733e+06	2536920	0.3	0.03416
3	000150	2010-04-14	1	7.93	7.72	3536801	1.32236e+06	2566080	0.21	0.02118
3	000150	2010-04-15	1	7.88	7.65	4358818	1.29063e+06	2504520	0.23	0.02611
3	000150	2010-04-16	1	7.79	7.5	3623804	1.28229e+06	2488320	0.29	0.0217
3	000150	2010-04-19	1	7.57	7.03	7512264	1.17543e+06	2280960	0.54	0.04499
3	000150	2010-04-20	1	7.25	6.91	6569748	1.1988e+06	2326320	0.34	0.03935
3	000150	2010-04-21	1	7.75	7.1	9003148	1.28396e+06	2491560	0.65	0.05392
3	000150	2010-04-22	1	8.02	7.55	10948227	1.29564e+06	2514240	0.47	0.06557
3	000150	2010-04-23	1	7.84	7.6	4993950	1.29397e+06	2511000	0.24	0.02991
3	000150	2010-04-26	1	8	7.62	11523444	1.31234e+06	2546640	0.38	0.06902
3	000150	2010-04-27	1	7.9	7.68	9589476	1.29898e+06	2520720	0.22	0.05743
3	000150	2010-04-28	1	7.96	7.74	12218016	1.31067e+06	2543400	0.22	0.07318
3	000150	2010-04-29	1	7.95	7.73	12567928	1.30065e+06	2523960	0.22	0.07527
3	000150	2010-04-30	1	7.75	7.01	10745694	1.26559e+06	2455920	0.74	0.06436
3	000150	2010-05-04	1	7.68	7.3	5847872	1.23053e+06	2387880	0.38	0.03502
3	000150	2010-05-05	1	7.85	7.1	12855301	1.29564e+06	2514240	0.75	0.07699
3	000150	2010-05-06	1	7.72	7.24	7289325	1.21383e+06	2355480	0.48	0.04366
3	000150	2010-05-07	1	7.48	7	5153613	1.21049e+06	2349000	0.48	0.03087
3	000150	2010-05-10	1	7.66	7.28	12655533	1.23554e+06	2397600	0.38	0.0758
3	000150	2010-05-12	1	7.17	6.66	9450354	1.16374e+06	2258280	0.51	0.0566
3	000150	2010-05-13	1	7.04	6.39	9530068	1.122e+06	2177280	0.65	0.05708
3	000150	2010-05-14	1	6.83	6.5	5779988	1.122e+06	2177280	0.33	0.03462
3	000150	2010-05-17	1	6.8	6.12	7166577	1.02683e+06	1992600	0.68	0.04292
3	000150	2010-05-18	1	6.34	5.68	12938116	1.02683e+06	1992600	0.66	0.07749
3	000150	2010-05-19	1	6.08	5.81	7508838	985090	1911600	0.27	0.04497
3	000150	2010-05-20	1	5.95	5.44	7888513	913295	1772280	0.51	0.04725
3	000150	2010-05-21	1	5.66	5.18	8911036	935001	1814400	0.48	0.05337
3	000150	2010-05-24	1	6.03	5.63	12188703	988429	1918080	0.4	0.073
3	000150	2010-05-25	1	6.51	5.74	17977019	1.06857e+06	2073600	0.77	0.10767
3	000150	2010-05-26	1	6.37	6.12	11008252	1.02516e+06	1989360	0.25	0.06593
3	000150	2010-05-27	1	6.25	5.81	7653903	1.02683e+06	1992600	0.44	0.04584
3	000150	2010-05-28	2	6.24	5.96	7409836	1.00179e+06	1944000	0.28	0.04438
3	000150	2010-05-31	3	6.09	5.62	5997707	941679	1827360	0.47	0.03592
3	000150	2010-06-01	3	5.73	5.47	3980425	926652	1798200	0.26	0.02384
3	000150	2010-06-02	3	5.78	5.5	4481651	963384	1869480	0.28	0.02684
3	000150	2010-06-03	3	5.82	5.59	4449861	933331	1811160	0.23	0.02665
3	000150	2010-06-04	3	5.75	5.49	3486808	948358	1840320	0.26	0.02088
3	000150	2010-06-07	3	5.61	5.4	3152056	926652	1798200	0.21	0.01888
3	000150	2010-06-08	3	5.68	5.5	3401466	936670	1817640	0.18	0.02037
3	000150	2010-06-09	3	5.9	5.59	6367384	975072	1892160	0.31	0.03814
3	000150	2010-06-10	3	5.86	5.72	4595072	958376	1859760	0.14	0.02752
3	000150	2010-06-11	3	5.8	5.58	4425141	940009	1824120	0.22	0.0265
3	000150	2010-06-17	3	5.73	5.61	2233431	940009	1824120	0.12	0.01338
3	000150	2010-06-18	3	5.75	5.46	4810826	918304	1782000	0.29	0.02881
3	000150	2010-06-21	3	5.75	5.45	4256205	951697	1846800	0.3	0.02549
3	000150	2010-06-22	3	5.87	5.67	6043941	966724	1875960	0.2	0.0362
3	000150	2010-06-23	3	6.2	5.67	16439365	1.01681e+06	1973160	0.53	0.09846
3	000150	2010-06-24	3	6.23	5.95	14431813	1.01681e+06	1973160	0.28	0.08644
3	000150	2010-06-25	3	6.13	5.85	7362704	983420	1908360	0.28	0.0441
3	000150	2010-06-28	3	6.01	5.84	5014374	988429	1918080	0.17	0.03003
3	000150	2010-06-29	3	5.95	5.46	7706746	958376	1859760	0.49	0.04616
3	000150	2010-06-30	3	6.08	5.55	12009830	1.00012e+06	1940760	0.53	0.07193
3	000150	2010-07-01	3	6.24	5.9	20876682	1.02683e+06	1992600	0.34	0.12504
3	000150	2010-07-02	3	6.48	5.96	27403814	1.05688e+06	2050920	0.52	0.16413
3	000150	2010-07-05	3	6.46	6.08	21040251	1.05688e+06	2050920	0.38	0.12602
3	000150	2010-07-06	3	6.53	6.2	23979722	1.08527e+06	2106000	0.33	0.14362
3	000150	2010-07-07	3	6.55	6.31	13843193	1.0669e+06	2070360	0.24	0.08291
3	000150	2010-07-08	3	6.45	6.14	11824518	1.03184e+06	2002320	0.31	0.07082
3	000150	2010-07-09	3	6.35	6.17	13935676	1.04186e+06	2021760	0.18	0.08346
3	000150	2010-07-12	3	6.49	6.17	15813853	1.07525e+06	2086560	0.32	0.09471
3	000150	2010-07-13	3	6.29	6.02	11244859	1.00846e+06	1956960	0.27	0.06735
3	000150	2010-07-14	3	6.19	6.01	6852664	1.01347e+06	1966680	0.18	0.04104
3	000150	2010-07-15	3	6.15	5.9	7073247	985090	1911600	0.25	0.04236
3	000150	2010-07-16	3	6.04	5.8	5165715	1.00846e+06	1956960	0.24	0.03094
3	000150	2010-07-19	3	6.22	5.92	7060286	1.03017e+06	1999080	0.3	0.04229
3	000150	2010-07-20	3	6.31	6.13	9401594	1.05188e+06	2041200	0.18	0.05631
3	000150	2010-07-21	3	6.34	6.15	7936428	1.0285e+06	1995840	0.19	0.04753
3	000150	2010-07-22	3	6.46	6.16	10700728	1.07024e+06	2076840	0.3	0.06409
3	000150	2010-07-23	3	6.43	6.19	7954251	1.05021e+06	2037960	0.24	0.04764
3	000150	2010-07-26	3	6.36	6.21	5831369	1.05688e+06	2050920	0.15	0.03493
3	000150	2010-07-27	3	6.52	6.27	10666786	1.07525e+06	2086560	0.25	0.06389
3	000150	2010-07-28	3	6.65	6.36	13928200	1.09028e+06	2115720	0.29	0.08342
3	000150	2010-07-29	3	6.58	6.37	10485199	1.07859e+06	2093040	0.21	0.0628
3	000150	2010-07-30	3	6.46	6.34	8298534	1.07525e+06	2086560	0.12	0.0497
3	000150	2010-08-02	3	6.6	6.41	10002363	1.10196e+06	2138400	0.19	0.05991
3	000150	2010-08-03	3	6.74	6.5	12328447	1.08527e+06	2106000	0.24	0.07384
3	000150	2010-08-04	3	6.54	6.28	6910912	1.07525e+06	2086560	0.26	0.04139
3	000150	2010-08-05	3	6.46	6.31	5785341	1.06022e+06	2057400	0.15	0.03465
3	000150	2010-08-06	3	6.5	6.31	7260151	1.0836e+06	2102760	0.19	0.04348
3	000150	2010-08-09	3	6.58	6.34	9179299	1.09362e+06	2122200	0.24	0.05498
3	000150	2010-08-10	3	6.84	6.4	22299885	1.12868e+06	2190240	0.44	0.13356
3	000150	2010-08-11	3	6.96	6.65	22602571	1.1604e+06	2251800	0.31	0.13537
3	000150	2010-08-12	3	6.92	6.58	18418048	1.1053e+06	2144880	0.34	0.11031
3	000150	2010-08-13	3	6.67	6.45	9123749	1.10864e+06	2151360	0.22	0.05464
3	000150	2010-08-16	3	6.78	6.57	9527460	1.12033e+06	2174040	0.21	0.05706
3	000150	2010-08-17	3	6.79	6.64	7448787	1.12868e+06	2190240	0.15	0.04461
3	000150	2010-08-18	3	6.82	6.59	7799164	1.12367e+06	2180520	0.23	0.04671
3	000150	2010-08-19	3	6.75	6.51	8026667	1.10697e+06	2148120	0.24	0.04807
3	000150	2010-08-20	3	6.64	6.39	6230816	1.07024e+06	2076840	0.25	0.03732
3	000150	2010-08-23	3	6.5	6.35	4861308	1.06356e+06	2063880	0.15	0.02912
3	000150	2010-08-24	3	6.52	6.35	5081862	1.07358e+06	2083320	0.17	0.03044
3	000150	2010-08-25	3	6.44	6.18	5533794	1.03518e+06	2008800	0.26	0.03314
3	000150	2010-08-26	3	6.28	6.1	3101034	1.03852e+06	2015280	0.18	0.01857
3	000150	2010-08-27	3	6.28	6.16	2505863	1.04687e+06	2031480	0.12	0.01501
3	000150	2010-08-30	3	6.37	6.23	4621672	1.06022e+06	2057400	0.14	0.02768
3	000150	2010-08-31	3	6.33	6.17	5126255	1.04186e+06	2021760	0.16	0.0307
4	000155	2011-03-15	1	6.73	6.49	2747297	3083200	3083200	0.24	0.00585
4	000155	2011-03-16	1	6.7	6.53	2122736	3125500	3125500	0.17	0.00452
4	000155	2011-03-17	1	6.85	6.61	4454565	3149000	3149000	0.24	0.00948
4	000155	2011-03-18	1	6.9	6.74	2232376	3172500	3172500	0.16	0.00475
4	000155	2011-03-21	1	7.02	6.6	11151076	3290000	3290000	0.42	0.02373
4	000155	2011-03-22	1	7.14	6.82	8939348	3351100	3351100	0.32	0.01902
4	000155	2011-03-23	1	7.15	6.99	4634911	3318200	3318200	0.16	0.00986
4	000155	2011-03-24	1	7.08	6.93	3714391	3266500	3266500	0.15	0.0079
4	000155	2011-03-25	1	7.03	6.91	3494007	3304100	3304100	0.12	0.00743
4	000155	2011-03-28	1	7.18	7.01	4909022	3337000	3337000	0.17	0.01044
4	000155	2011-03-29	1	7.35	6.93	6479366	3360500	3360500	0.42	0.01379
4	000155	2011-03-30	1	7.5	6.95	8317165	3402800	3402800	0.55	0.0177
4	000155	2011-03-31	1	7.25	7.06	3553364	3327600	3327600	0.19	0.00756
4	000155	2011-04-01	1	7.13	6.95	3005577	3337000	3337000	0.18	0.00639
4	000155	2011-04-06	1	7.25	7.05	3330207	3355800	3355800	0.2	0.00709
4	000155	2011-04-07	1	7.28	7.11	3418900	3369900	3369900	0.17	0.00727
4	000155	2011-04-08	1	7.22	7.07	2887713	3346400	3346400	0.15	0.00614
4	000155	2011-04-11	1	7.33	7.11	5689768	3393400	3393400	0.22	0.01211
4	000155	2011-04-12	1	7.46	7.13	7801882	3501500	3501500	0.33	0.0166
4	000155	2011-04-13	1	7.57	7.32	5839837	3506200	3506200	0.25	0.01243
4	000155	2011-04-14	1	7.65	7.46	6479403	3506200	3506200	0.19	0.01379
4	000155	2011-04-15	1	7.77	7.4	10366730	3628400	3628400	0.37	0.02206
4	000155	2011-04-18	1	7.97	7.66	9187311	3684800	3684800	0.31	0.01955
4	000155	2011-04-19	1	8.06	7.64	11323469	3722400	3722400	0.42	0.02409
4	000155	2011-04-20	1	7.91	7.58	7551268	3572000	3572000	0.33	0.01607
4	000155	2011-04-21	1	7.69	7.53	4534955	3609600	3609600	0.16	0.00965
4	000155	2011-04-22	1	7.73	7.53	3483496	3614300	3614300	0.2	0.00741
4	000155	2011-04-25	1	7.6	7.2	4307421	3421600	3421600	0.4	0.00916
4	000155	2011-04-26	1	7.34	7.15	2118468	3416900	3416900	0.19	0.00451
4	000155	2011-04-27	1	7.38	7.17	2490279	3398100	3398100	0.21	0.0053
4	000155	2011-04-28	1	7.46	7.23	3843325	3421600	3421600	0.23	0.00818
4	000155	2011-04-29	1	7.48	7.15	3140077	3496800	3496800	0.33	0.00668
4	000155	2011-05-03	1	7.66	7.37	4087593	3572000	3572000	0.29	0.0087
4	000155	2011-05-04	1	7.77	7.42	5004276	3496800	3496800	0.35	0.01065
4	000155	2011-05-05	1	7.5	7.3	2305550	3473300	3473300	0.2	0.00491
4	000155	2011-05-06	1	7.72	7.23	4601858	3590800	3590800	0.49	0.00979
4	000155	2011-05-09	1	7.76	7.53	5206779	3637800	3637800	0.23	0.01108
4	000155	2011-05-10	1	8.07	7.64	11644337	3708300	3708300	0.43	0.02478
4	000155	2011-05-11	1	8.1	7.85	7322673	3694200	3694200	0.25	0.01558
4	000155	2011-05-12	1	8.65	7.88	22568896	4065500	4065500	0.77	0.04802
4	000155	2011-05-13	1	9.38	8.75	50973739	4300500	4300500	0.63	0.10845
4	000155	2011-05-16	1	9.59	8.86	39853616	4465000	4465000	0.73	0.08479
4	000155	2011-05-17	1	9.25	8.67	30088831	4126600	4126600	0.58	0.06402
4	000155	2011-05-18	1	8.88	8.51	17933259	4126600	4126600	0.37	0.03816
4	000155	2011-05-19	1	9.27	8.65	21338399	4230000	4230000	0.62	0.0454
4	000155	2011-05-20	1	9.3	8.64	21602418	4286400	4286400	0.66	0.04596
4	000155	2011-05-23	1	9.24	8.22	18307237	3910400	3910400	1.02	0.03895
4	000155	2011-05-24	1	8.58	8.03	11926110	3943300	3943300	0.55	0.02537
4	000155	2011-05-25	1	8.66	8.05	15323645	4032600	4032600	0.61	0.0326
4	000155	2011-05-26	1	8.74	8.21	14733018	3891600	3891600	0.53	0.03135
4	000155	2011-05-27	1	8.23	7.45	16144491	3501500	3501500	0.78	0.03435
4	000155	2011-05-30	1	7.36	6.75	9729299	3214800	3214800	0.61	0.0207
4	000155	2011-05-31	1	7.14	6.83	9453412	3351100	3351100	0.31	0.02011
4	000155	2011-06-01	1	7.84	7.01	20134277	3684800	3684800	0.83	0.04284
4	000155	2011-06-02	1	8.33	7.85	28882413	3792900	3792900	0.48	0.06145
4	000155	2011-06-03	1	8.25	7.9	14803816	3802300	3802300	0.35	0.0315
4	000155	2011-06-07	1	8.45	7.96	15832553	3896300	3896300	0.49	0.03369
4	000155	2011-06-08	1	8.44	7.96	15926742	3891600	3891600	0.48	0.03389
4	000155	2011-06-09	1	8.57	8.11	15716110	3811700	3811700	0.46	0.03344
4	000155	2011-06-10	2	8.17	7.58	12771401	3689500	3689500	0.59	0.02717
4	000155	2011-06-13	3	8.05	7.66	9281369	3778800	3778800	0.39	0.01975
4	000155	2011-06-14	3	8.27	7.94	10745612	3854000	3854000	0.33	0.02286
4	000155	2011-06-15	3	8.74	8.1	21026780	3957400	3957400	0.64	0.04474
4	000155	2011-06-16	3	8.6	8.17	13338241	3886900	3886900	0.43	0.02838
4	000155	2011-06-17	3	8.2	7.65	11833152	3595500	3595500	0.55	0.02518
4	000155	2011-06-20	3	7.56	7.04	9126164	3459200	3459200	0.52	0.01942
4	000155	2011-06-21	3	7.63	7.28	7471637	3572000	3572000	0.35	0.0159
4	000155	2011-06-22	3	7.87	7.48	8075210	3572000	3572000	0.39	0.01718
4	000155	2011-06-23	3	7.7	7.35	8148910	3553200	3553200	0.35	0.01734
4	000155	2011-06-27	3	7.98	7.72	13969036	3731800	3731800	0.26	0.02972
4	000155	2011-06-28	3	8.07	7.85	10046521	3769400	3769400	0.22	0.02138
4	000155	2011-06-29	3	8.35	7.85	13926028	3764700	3764700	0.5	0.02963
4	000155	2011-06-30	3	8.25	7.9	10505804	3797600	3797600	0.35	0.02235
4	000155	2011-07-01	3	8.23	8	11384907	3844600	3844600	0.23	0.02422
4	000155	2011-07-04	3	8.35	8.15	13486678	3891600	3891600	0.2	0.0287
4	000155	2011-07-05	3	8.42	8.15	12286177	3905700	3905700	0.27	0.02614
4	000155	2011-07-06	3	8.29	8.08	9286379	3849300	3849300	0.21	0.01976
4	000155	2011-07-07	3	8.28	8.08	9622534	3811700	3811700	0.2	0.02047
4	000155	2011-07-08	3	8.5	8.03	18481397	3943300	3943300	0.47	0.03932
4	000155	2011-07-11	3	8.54	8.3	14565627	3995000	3995000	0.24	0.03099
4	000155	2011-07-12	3	8.45	8.23	9802608	3882200	3882200	0.22	0.02086
4	000155	2011-07-13	3	8.45	8.21	9440000	3962100	3962100	0.24	0.02009
4	000155	2011-07-14	3	8.23	7.88	24778382	3745900	3745900	0.35	0.05272
4	000155	2011-07-15	3	7.89	7.71	11810102	3680100	3680100	0.18	0.02513
4	000155	2011-07-18	3	7.93	7.78	7235424	3694200	3694200	0.15	0.01539
4	000155	2011-07-19	3	7.86	7.71	5316667	3684800	3684800	0.15	0.01131
4	000155	2011-07-20	3	8.02	7.84	8317264	3755300	3755300	0.18	0.0177
4	000155	2011-07-21	3	8.04	7.7	5997183	3619000	3619000	0.34	0.01276
4	000155	2011-07-22	3	7.78	7.63	3940571	3609600	3609600	0.15	0.00838
4	000155	2011-07-25	3	7.78	7.23	5469351	3421600	3421600	0.55	0.01164
4	000155	2011-07-26	3	7.51	7.17	3121972	3445100	3445100	0.34	0.00664
4	000155	2011-07-27	3	7.48	7.23	3709754	3496800	3496800	0.25	0.00789
4	000155	2011-07-28	3	7.38	7.18	4141756	3426300	3426300	0.2	0.00881
4	000155	2011-07-29	3	7.36	7.21	3044839	3435700	3435700	0.15	0.00648
4	000155	2011-08-01	3	7.37	7.22	2689014	3445100	3445100	0.15	0.00572
4	000155	2011-08-02	3	7.28	7.03	4065862	3351100	3351100	0.25	0.00865
4	000155	2011-08-03	3	7.17	7.02	2983231	3337000	3337000	0.15	0.00635
4	000155	2011-08-04	3	7.24	7.11	2301480	3365200	3365200	0.13	0.0049
4	000155	2011-08-05	3	6.99	6.76	4524466	3200700	3200700	0.23	0.00963
4	000155	2011-08-08	3	6.75	6.14	6372916	2932800	2932800	0.61	0.01356
4	000155	2011-08-09	3	6.21	5.76	5446752	2876400	2876400	0.45	0.01159
4	000155	2011-08-10	3	6.31	6.13	3892738	2904600	2904600	0.18	0.00828
4	000155	2011-08-11	3	6.27	5.94	3246928	2942200	2942200	0.33	0.00691
4	000155	2011-08-12	3	6.48	6.26	4325004	2993900	2993900	0.22	0.0092
4	000155	2011-08-15	3	6.55	6.39	4672678	3064400	3064400	0.16	0.00994
4	000155	2011-08-16	3	6.63	6.4	3904214	3045600	3045600	0.23	0.00831
4	000155	2011-08-17	3	6.48	6.26	4327886	2979800	2979800	0.22	0.00921
4	000155	2011-08-18	3	6.57	6.2	8418994	3073800	3073800	0.37	0.01791
4	000155	2011-08-19	3	6.57	6.35	4889065	3050300	3050300	0.22	0.0104
4	000155	2011-08-22	3	6.57	6.38	6342548	3017400	3017400	0.19	0.01349
4	000155	2011-08-23	3	6.45	6.29	4213158	3017400	3017400	0.16	0.00896
4	000155	2011-08-24	3	6.46	6.3	3292248	2961000	2961000	0.16	0.007
4	000155	2011-08-25	3	6.52	6.26	4364222	3045600	3045600	0.26	0.00929
4	000155	2011-08-26	3	7.13	6.5	22638883	3351100	3351100	0.63	0.04817
4	000155	2011-08-30	3	7.15	6.8	21407316	3247700	3247700	0.35	0.04555
4	000155	2011-08-31	3	6.93	6.68	10756544	3233600	3233600	0.25	0.02289
4	000155	2011-09-01	3	6.95	6.63	7901957	3125500	3125500	0.32	0.01681
4	000155	2011-09-02	3	6.62	6.32	7218027	3036200	3036200	0.3	0.01536
4	000155	2011-09-05	3	6.63	6.33	6345762	3055000	3055000	0.3	0.0135
4	000155	2011-09-06	3	6.44	6.17	4664948	2918700	2918700	0.27	0.00993
4	000155	2011-09-07	3	6.79	6.24	11545827	3144300	3144300	0.55	0.02457
4	000155	2011-09-08	3	6.99	6.6	13044923	3163100	3163100	0.39	0.02776
4	000155	2011-09-09	3	6.82	6.59	6026168	3134900	3134900	0.23	0.01282
4	000155	2011-09-13	3	6.59	6.35	5857113	3026800	3026800	0.24	0.01246
4	000155	2011-09-14	3	6.79	6.39	5879473	3191300	3191300	0.4	0.01251
4	000155	2011-09-15	3	6.98	6.72	8220292	3177200	3177200	0.26	0.01749
4	000155	2011-09-16	3	7.02	6.77	8765377	3243000	3243000	0.25	0.01865
4	000155	2011-09-19	3	7.09	6.76	8744812	3271200	3271200	0.33	0.01861
4	000155	2011-09-20	3	7.09	6.74	9275849	3332300	3332300	0.35	0.01974
4	000155	2011-09-21	3	7.2	6.89	11777143	3374600	3374600	0.31	0.02506
4	000155	2011-09-22	3	7.47	6.93	14279616	3275900	3275900	0.54	0.03038
4	000155	2011-09-23	3	6.9	6.58	8174018	3153700	3153700	0.32	0.01739
4	000155	2011-09-26	3	6.78	6.42	5133000	3036200	3036200	0.36	0.01092
4	000155	2011-09-27	3	6.61	6.42	3425466	3069100	3069100	0.19	0.00729
4	000155	2011-09-28	3	6.62	6.23	4231685	2928100	2928100	0.39	0.009
4	000155	2011-09-29	3	6.27	5.91	4152913	2777700	2777700	0.36	0.00884
4	000155	2011-09-30	3	6.01	5.68	3313412	2777700	2777700	0.33	0.00705
5	000157	2011-07-01	1	15.63	15.33	57846414	7.47096e+07	7.47318e+07	0.3	0.00976
5	000157	2011-07-04	1	15.93	15.45	66641217	7.66401e+07	7.66628e+07	0.48	0.01125
5	000157	2011-07-05	1	15.93	15.61	41243406	7.60127e+07	7.60352e+07	0.32	0.00696
5	000157	2011-07-06	1	15.73	15.49	33695374	7.51922e+07	7.52145e+07	0.24	0.00569
5	000157	2011-07-07	1	15.82	15.29	58562404	7.38409e+07	7.38628e+07	0.53	0.00988
5	000157	2011-07-08	1	15.75	15.45	46523439	7.50474e+07	7.50697e+07	0.3	0.00785
5	000157	2011-07-11	1	16.39	15.62	81962505	7.78949e+07	7.7918e+07	0.77	0.01383
5	000157	2011-07-12	1	16.16	15.81	53646370	7.76536e+07	77676643	0.35	0.00905
5	000157	2011-07-13	1	16.36	15.97	50664847	7.8281e+07	7.83042e+07	0.39	0.00855
5	000157	2011-07-14	1	16.38	16.12	61565940	7.83775e+07	7.84008e+07	0.26	0.01039
5	000157	2011-07-15	1	12.56	12.16	110920753	7.692e+07	7.69428e+07	0.4	0.0144
5	000157	2011-07-18	1	12.45	12.26	74139249	7.73592e+07	7.73822e+07	0.19	0.00962
5	000157	2011-07-19	1	12.31	12.16	60675935	7.67318e+07	7.67546e+07	0.15	0.00788
5	000157	2011-07-20	1	12.38	12.1	58728019	7.70455e+07	7.70684e+07	0.28	0.00762
5	000157	2011-07-21	1	12.29	12.09	45091670	7.59161e+07	7.59387e+07	0.2	0.00585
5	000157	2011-07-22	1	12.19	12.04	42537474	7.57907e+07	7.58132e+07	0.15	0.00552
5	000157	2011-07-25	1	12.02	11.6	79459418	7.34693e+07	7.34911e+07	0.42	0.01031
5	000157	2011-07-26	1	11.76	11.54	47063472	7.34065e+07	7.34283e+07	0.22	0.00611
5	000157	2011-07-27	1	11.8	11.56	35723269	7.39084e+07	7.39304e+07	0.24	0.00464
5	000157	2011-07-28	1	11.65	11.39	56223079	7.2089e+07	7.21104e+07	0.26	0.0073
5	000157	2011-07-29	1	11.7	11.49	40460120	7.24654e+07	7.24869e+07	0.21	0.00525
5	000157	2011-08-01	1	11.66	11.51	28403105	7.29673e+07	7.2989e+07	0.15	0.00369
5	000157	2011-08-02	1	11.65	11.43	30613166	7.26536e+07	7.26752e+07	0.22	0.00397
5	000157	2011-08-03	1	11.64	11.4	24929110	7.22772e+07	7.22987e+07	0.24	0.00324
5	000157	2011-08-04	1	11.69	11.57	29744896	7.27164e+07	7.2738e+07	0.12	0.00386
5	000157	2011-08-05	1	11.46	11.1	39580676	7.14616e+07	7.14828e+07	0.36	0.00514
5	000157	2011-08-08	1	11.27	10.4	76005579	6.73834e+07	6.74034e+07	0.87	0.00987
5	000157	2011-08-09	1	10.75	10.1	62681710	6.7007e+07	6.70269e+07	0.65	0.00814
5	000157	2011-08-10	1	11.05	10.73	46590843	6.73834e+07	6.74034e+07	0.32	0.00605
5	000157	2011-08-11	1	10.78	10.3	54242300	6.73834e+07	6.74034e+07	0.48	0.00704
5	000157	2011-08-12	1	11.07	10.81	54542548	6.85127e+07	6.85331e+07	0.26	0.00708
5	000157	2011-08-15	1	11.34	10.91	57822837	7.10224e+07	7.10435e+07	0.43	0.00751
5	000157	2011-08-16	1	11.41	11.13	43612324	7.00813e+07	7.01021e+07	0.28	0.00566
5	000157	2011-08-17	1	11.29	11.1	22569354	6.97676e+07	6.97883e+07	0.19	0.00293
5	000157	2011-08-18	1	11.23	10.86	36445690	6.83873e+07	6.84076e+07	0.37	0.00473
5	000157	2011-08-19	1	10.79	10.51	47635302	6.71325e+07	6.71524e+07	0.28	0.00618
5	000157	2011-08-22	1	10.77	10.46	29775818	6.58149e+07	6.58345e+07	0.31	0.00386
5	000157	2011-08-23	1	10.65	10.46	18696468	6.6756e+07	6.67758e+07	0.19	0.00243
5	000157	2011-08-24	1	10.83	10.56	21977598	6.64423e+07	6.6462e+07	0.27	0.00285
5	000157	2011-08-25	1	10.92	10.52	48380467	6.85127e+07	6.85331e+07	0.4	0.00628
5	000157	2011-08-26	1	10.89	10.7	32037706	6.77599e+07	6.778e+07	0.19	0.00416
5	000157	2011-08-29	1	10.74	10.52	35574002	6.62541e+07	6.62738e+07	0.22	0.00462
5	000157	2011-08-30	1	10.76	10.57	30845639	6.65678e+07	6.65876e+07	0.19	0.004
5	000157	2011-08-31	1	10.73	10.58	25561715	6.71325e+07	6.71524e+07	0.15	0.00332
5	000157	2011-09-01	1	10.78	10.6	21597242	6.66933e+07	6.67131e+07	0.18	0.0028
5	000157	2011-09-02	1	10.72	10.51	22347243	6.63796e+07	6.63993e+07	0.21	0.0029
5	000157	2011-09-05	2	10.45	10.18	35752741	6.39954e+07	6.40144e+07	0.27	0.00464
5	000157	2011-09-06	3	10.17	10.06	27609561	6.33053e+07	6.33241e+07	0.11	0.00358
5	000157	2011-09-07	3	10.31	10.09	33831491	6.45601e+07	6.45793e+07	0.22	0.00439
5	000157	2011-09-08	3	10.39	10.15	25003203	6.37445e+07	6.37634e+07	0.24	0.00325
5	000157	2011-09-09	3	10.26	10.03	25201196	6.30543e+07	6.3073e+07	0.23	0.00327
5	000157	2011-09-13	3	10.04	9.65	33988921	6.24269e+07	6.24455e+07	0.39	0.00441
5	000157	2011-09-14	3	10.03	9.69	32273513	6.25524e+07	6.2571e+07	0.34	0.00419
5	000157	2011-09-15	3	10.03	9.91	30557218	6.22387e+07	6.22572e+07	0.12	0.00397
5	000157	2011-09-16	3	10.05	9.96	55199591	6.28661e+07	6.28848e+07	0.09	0.00716
5	000157	2011-09-19	3	10.02	9.77	20238872	6.1674e+07	6.16923e+07	0.25	0.00263
5	000157	2011-09-20	3	10.26	9.68	40257188	6.28034e+07	6.2822e+07	0.58	0.00523
5	000157	2011-09-21	3	10.56	9.93	72215160	6.49993e+07	6.50186e+07	0.63	0.00937
5	000157	2011-09-22	3	10.27	9.93	45549393	6.23642e+07	6.23827e+07	0.34	0.00591
5	000157	2011-09-23	3	9.94	9.66	33780556	61485798	6.15041e+07	0.28	0.00438
5	000157	2011-09-26	3	9.9	9.6	29432763	6.02937e+07	6.03116e+07	0.3	0.00382
5	000157	2011-09-27	3	9.76	9.62	27148248	6.09839e+07	6.1002e+07	0.14	0.00352
5	000157	2011-09-28	3	9.87	9.6	26770754	6.03565e+07	6.03744e+07	0.27	0.00347
5	000157	2011-09-29	3	9.74	9.56	21258464	6.02937e+07	6.03116e+07	0.18	0.00276
5	000157	2011-09-30	3	9.71	9.49	22773205	5.96663e+07	5.9684e+07	0.22	0.00296
5	000157	2011-10-10	3	9.65	9.47	17635758	5.95408e+07	5.95585e+07	0.18	0.00229
5	000157	2011-10-12	3	9.99	9.45	54763701	6.20505e+07	6.20689e+07	0.54	0.00711
5	000157	2011-10-13	3	10.2	9.84	49346529	6.28661e+07	6.28848e+07	0.36	0.00641
5	000157	2011-10-14	3	10.05	9.89	28604247	6.24269e+07	6.24455e+07	0.16	0.00371
5	000157	2011-10-17	3	10.1	9.91	29317578	6.24269e+07	6.24455e+07	0.19	0.00381
5	000157	2011-10-18	3	9.91	9.57	33970830	6.01055e+07	6.01234e+07	0.34	0.00441
5	000157	2011-10-19	3	9.68	9.44	22645219	5.96036e+07	5.96213e+07	0.24	0.00294
5	000157	2011-10-20	3	9.46	9.1	32641139	5.75331e+07	5.75502e+07	0.36	0.00424
5	000157	2011-10-21	3	9.25	9	23601526	5.66548e+07	5.66716e+07	0.25	0.00306
5	000157	2011-10-24	3	9.2	8.9	26979984	5.75331e+07	5.75502e+07	0.3	0.0035
5	000157	2011-10-25	3	9.42	9.1	33196452	5.87252e+07	5.87427e+07	0.32	0.00431
5	000157	2011-10-26	3	9.78	9.23	58865057	5.96663e+07	5.9684e+07	0.55	0.00764
5	000157	2011-10-27	3	9.69	9.51	30952102	5.99173e+07	5.99351e+07	0.18	0.00402
5	000157	2011-10-28	3	9.9	9.62	42188242	6.09211e+07	6.09392e+07	0.28	0.00548
5	000157	2011-10-31	3	9.85	9.66	36663202	6.12348e+07	6.1253e+07	0.19	0.00476
5	000157	2011-11-01	3	9.85	9.6	31106191	6.09839e+07	6.1002e+07	0.25	0.00404
5	000157	2011-11-02	3	9.78	9.48	42978396	6.12976e+07	6.13158e+07	0.3	0.00558
5	000157	2011-11-03	3	10.08	9.79	76917785	6.25524e+07	6.2571e+07	0.29	0.00998
5	000157	2011-11-04	3	10.08	9.86	37719560	6.24269e+07	6.24455e+07	0.22	0.0049
5	000157	2011-11-07	3	9.95	9.76	30696457	6.12976e+07	6.13158e+07	0.19	0.00398
5	000157	2011-11-08	3	9.85	9.7	20264818	6.09839e+07	6.1002e+07	0.15	0.00263
5	000157	2011-11-09	3	9.86	9.67	24051542	6.16113e+07	6.16296e+07	0.19	0.00312
5	000157	2011-11-10	3	9.74	9.56	30289030	5.998e+07	5.99978e+07	0.18	0.00393
5	000157	2011-11-11	3	9.64	9.45	19924280	5.94781e+07	5.94958e+07	0.19	0.00259
5	000157	2011-11-14	3	9.7	9.53	22699661	6.05447e+07	6.05627e+07	0.17	0.00295
5	000157	2011-11-15	3	9.7	9.59	19503542	6.03565e+07	6.03744e+07	0.11	0.00253
5	000157	2011-11-16	3	9.65	9.22	44065844	5.80978e+07	5.81151e+07	0.43	0.00572
5	000157	2011-11-17	3	9.36	9.18	23025538	5.77214e+07	5.77385e+07	0.18	0.00299
5	000157	2011-11-18	3	9.16	8.97	33882740	5.65293e+07	5.65461e+07	0.19	0.0044
5	000157	2011-11-21	3	9.07	8.97	21447183	5.69057e+07	5.69226e+07	0.1	0.00278
5	000157	2011-11-22	3	9.06	8.87	23051618	5.64038e+07	5.64206e+07	0.19	0.00299
5	000157	2011-11-23	3	9.05	8.83	26265588	5.59019e+07	5.59185e+07	0.22	0.00341
5	000157	2011-11-24	3	8.99	8.72	27654204	5.58391e+07	5.58557e+07	0.27	0.00359
5	000157	2011-11-25	3	8.86	8.65	21088797	5.46471e+07	5.46633e+07	0.21	0.00274
5	000157	2011-11-28	3	8.76	8.38	42262377	5.30158e+07	5.30316e+07	0.38	0.00549
5	000157	2011-11-29	3	8.57	8.42	21290488	5.36432e+07	5.36592e+07	0.15	0.00276
5	000157	2011-11-30	3	8.54	8.13	35869029	5.12591e+07	5.12743e+07	0.41	0.00466
5	000157	2011-12-01	3	8.51	8.3	45415365	5.21374e+07	5.21529e+07	0.21	0.00589
5	000157	2011-12-02	3	8.28	8.11	20651109	5.11963e+07	5.12115e+07	0.17	0.00268
5	000157	2011-12-05	3	8.19	7.73	39228758	4.89377e+07	4.89522e+07	0.46	0.00509
5	000157	2011-12-06	3	7.95	7.7	27923428	4.95651e+07	4.95798e+07	0.25	0.00362
5	000157	2011-12-07	3	7.96	7.82	16452299	4.93769e+07	4.93915e+07	0.14	0.00214
5	000157	2011-12-08	3	8	7.72	19328574	4.95023e+07	4.9517e+07	0.28	0.00251
5	000157	2011-12-09	3	7.95	7.78	13245872	4.93141e+07	4.93288e+07	0.17	0.00172
5	000157	2011-12-12	3	7.9	7.74	13312627	4.88122e+07	4.88267e+07	0.16	0.00173
5	000157	2011-12-13	3	7.83	7.66	20070107	4.81848e+07	4.81991e+07	0.17	0.00261
5	000157	2011-12-14	3	7.74	7.55	18636825	4.74319e+07	4.7446e+07	0.19	0.00242
5	000157	2011-12-15	3	7.57	7.1	33685430	4.51105e+07	4.51239e+07	0.47	0.00437
5	000157	2011-12-16	3	7.51	7.16	39888346	4.71182e+07	4.71322e+07	0.35	0.00518
5	000157	2011-12-19	3	7.47	7.18	27416285	4.66163e+07	4.66301e+07	0.29	0.00356
5	000157	2011-12-20	3	7.56	7.33	26748042	4.68672e+07	4.68812e+07	0.23	0.00347
5	000157	2011-12-21	3	7.59	7.26	21562720	4.56124e+07	4.5626e+07	0.33	0.0028
5	000157	2011-12-22	3	7.45	7.03	27903306	4.59889e+07	4.60025e+07	0.42	0.00362
5	000157	2011-12-23	3	7.86	7.25	48731583	4.76201e+07	4.76343e+07	0.61	0.00633
5	000157	2011-12-26	3	7.69	7.5	19837820	4.73064e+07	4.73205e+07	0.19	0.00257
5	000157	2011-12-27	3	7.64	7.44	18353205	4.68672e+07	4.68812e+07	0.2	0.00238
5	000157	2011-12-28	3	7.59	7.31	21699424	4.74319e+07	4.7446e+07	0.28	0.00282
5	000157	2011-12-29	3	7.66	7.5	25337580	4.76829e+07	4.7697e+07	0.16	0.00329
5	000157	2011-12-30	3	7.76	7.61	20731198	4.82475e+07	4.82619e+07	0.15	0.00269
6	000158	2011-03-01	1	6.72	6.6	6594303	4.80199e+06	4.80199e+06	0.12	0.00917
6	000158	2011-03-02	1	6.68	6.53	4644301	4.75167e+06	4.75167e+06	0.15	0.00646
6	000158	2011-03-03	1	6.7	6.54	4869093	4.70135e+06	4.70135e+06	0.16	0.00677
6	000158	2011-03-04	1	6.96	6.51	12526895	4.94576e+06	4.94576e+06	0.45	0.01743
6	000158	2011-03-07	1	7.32	6.76	22561746	5.19737e+06	5.19737e+06	0.56	0.03139
6	000158	2011-03-08	1	7.39	7.15	10820097	5.19737e+06	5.19737e+06	0.24	0.01505
6	000158	2011-03-09	1	7.27	7.09	6606901	5.19737e+06	5.19737e+06	0.18	0.00919
6	000158	2011-03-10	1	7.24	6.99	6877258	5.06797e+06	5.06797e+06	0.25	0.00957
6	000158	2011-03-11	1	7.15	6.97	7261347	5032027	5032027	0.18	0.0101
6	000158	2011-03-14	1	7.06	6.9	8206795	5.01046e+06	5.01046e+06	0.16	0.01142
6	000158	2011-03-15	1	7	6.58	8640411	4.84512e+06	4.84512e+06	0.42	0.01202
6	000158	2011-03-16	1	6.93	6.71	5629517	4.93858e+06	4.93858e+06	0.22	0.00783
6	000158	2011-03-17	1	6.82	6.58	6498893	4.80199e+06	4.80199e+06	0.24	0.00904
6	000158	2011-03-18	1	6.87	6.7	3925899	4.8595e+06	4.8595e+06	0.17	0.00546
6	000158	2011-03-21	1	6.79	6.66	3788955	4.8595e+06	4.8595e+06	0.13	0.00527
6	000158	2011-03-22	1	6.77	6.64	3943810	4.80199e+06	4.80199e+06	0.13	0.00549
6	000158	2011-03-23	1	6.76	6.59	5347380	4.83075e+06	4.83075e+06	0.17	0.00744
6	000158	2011-03-24	1	6.98	6.7	8487352	4.93858e+06	4.93858e+06	0.28	0.01181
6	000158	2011-03-25	1	7.13	6.81	9809311	5.08235e+06	5.08235e+06	0.32	0.01365
6	000158	2011-03-28	1	7.12	6.88	9950702	5.01046e+06	5.01046e+06	0.24	0.01384
6	000158	2011-03-29	1	6.99	6.82	6178349	4.90263e+06	4.90263e+06	0.17	0.00859
6	000158	2011-03-30	1	7.5	6.78	30719679	5.39146e+06	5.39146e+06	0.72	0.04273
6	000158	2011-03-31	1	7.66	7.31	19925110	5.39146e+06	5.39146e+06	0.35	0.02772
6	000158	2011-04-01	1	7.86	7.31	28098317	5.48491e+06	5.48491e+06	0.55	0.03909
6	000158	2011-04-06	1	7.96	7.49	19310656	5.56398e+06	5.56398e+06	0.47	0.02686
6	000158	2011-04-07	1	7.74	7.54	10335638	5.46334e+06	5.46334e+06	0.2	0.01438
6	000158	2011-04-08	1	7.75	7.44	13721597	5.52804e+06	5.52804e+06	0.31	0.01909
6	000158	2011-04-11	1	7.74	7.49	9826508	5.46334e+06	5.46334e+06	0.25	0.01367
6	000158	2011-04-12	1	7.93	7.49	16701025	5.53523e+06	5.53523e+06	0.44	0.02323
6	000158	2011-04-13	1	7.96	7.59	13772710	5.70057e+06	5.70057e+06	0.37	0.01916
6	000158	2011-04-14	1	8.18	7.82	18602901	5.80121e+06	5.80121e+06	0.36	0.02588
6	000158	2011-04-15	1	8.22	7.81	11025229	5.77245e+06	5.77245e+06	0.41	0.01534
6	000158	2011-04-18	1	8.16	7.9	11051054	5.81559e+06	5.81559e+06	0.26	0.01537
6	000158	2011-04-19	1	8.03	7.59	15159943	5.52085e+06	5.52085e+06	0.44	0.02109
6	000158	2011-04-20	1	7.73	7.45	15935777	5.41302e+06	5.41302e+06	0.28	0.02217
6	000158	2011-04-21	1	7.78	7.53	9502942	5.52804e+06	5.52804e+06	0.25	0.01322
6	000158	2011-04-22	1	7.72	7.53	6537210	5.44178e+06	5.44178e+06	0.19	0.00909
6	000158	2011-04-25	1	7.59	7.27	8122845	5.31957e+06	5.31957e+06	0.32	0.0113
6	000158	2011-04-26	1	7.52	7.1	8556713	5.20455e+06	5.20455e+06	0.42	0.0119
6	000158	2011-04-27	1	7.33	7.09	4965588	5.13986e+06	5.13986e+06	0.24	0.00691
6	000158	2011-04-29	1	7.23	6.94	4259344	5.19737e+06	5.19737e+06	0.29	0.00593
6	000158	2011-05-03	1	7.33	7.09	5579282	5.23331e+06	5.23331e+06	0.24	0.00776
6	000158	2011-05-04	1	7.25	6.97	7719348	5.01046e+06	5.01046e+06	0.28	0.01074
6	000158	2011-05-05	1	7.12	6.95	3620006	5.05359e+06	5.05359e+06	0.17	0.00504
6	000158	2011-05-06	1	7.15	6.93	3137578	5.08235e+06	5.08235e+06	0.22	0.00436
6	000158	2011-05-09	1	7.23	7.08	4065965	5.15423e+06	5.15423e+06	0.15	0.00566
6	000158	2011-05-10	1	7.19	7.03	3506872	5.14704e+06	5.14704e+06	0.16	0.00488
6	000158	2011-05-11	1	7.23	7.03	4524982	5.1758e+06	5.1758e+06	0.2	0.00629
6	000158	2011-05-12	1	7.43	7.07	7971334	5.21174e+06	5.21174e+06	0.36	0.01109
6	000158	2011-05-13	1	7.39	7.15	4705434	5.29082e+06	5.29082e+06	0.24	0.00655
6	000158	2011-05-16	1	7.72	7.32	12312964	5.46334e+06	5.46334e+06	0.4	0.01713
6	000158	2011-05-17	1	7.65	7.37	8566408	5.36989e+06	5.36989e+06	0.28	0.01192
6	000158	2011-05-19	1	7.61	7.39	5394860	5.37708e+06	5.37708e+06	0.22	0.0075
6	000158	2011-05-20	1	7.52	7.41	4253713	5.33395e+06	5.33395e+06	0.11	0.00592
6	000158	2011-05-23	1	7.47	6.93	6392609	5.02484e+06	5.02484e+06	0.54	0.00889
6	000158	2011-05-24	2	7	6.58	8214110	4.93139e+06	4.93139e+06	0.42	0.01143
6	000158	2011-05-25	3	6.83	6.62	3905156	4.75886e+06	4.75886e+06	0.21	0.00543
6	000158	2011-05-26	3	6.78	6.58	3461863	4.75167e+06	4.75167e+06	0.2	0.00482
6	000158	2011-05-27	3	6.66	6.4	3212933	4.6726e+06	4.6726e+06	0.26	0.00447
6	000158	2011-05-30	3	6.6	6.39	1903801	4.61509e+06	4.61509e+06	0.21	0.00265
6	000158	2011-05-31	3	6.54	6.38	2272884	4.68697e+06	4.68697e+06	0.16	0.00316
6	000158	2011-06-01	3	6.69	6.51	2906078	4.78761e+06	4.78761e+06	0.18	0.00404
6	000158	2011-06-02	3	6.64	6.43	2327006	4.70135e+06	4.70135e+06	0.21	0.00324
6	000158	2011-06-03	3	6.64	6.51	1516128	4.75886e+06	4.75886e+06	0.13	0.00211
6	000158	2011-06-07	3	6.73	6.57	1883229	4.81637e+06	4.81637e+06	0.16	0.00262
6	000158	2011-06-08	3	6.73	6.6	2161625	4.78761e+06	4.78761e+06	0.13	0.00301
6	000158	2011-06-09	3	6.66	6.41	3066006	4.62946e+06	4.62946e+06	0.25	0.00427
6	000158	2011-06-10	3	6.47	6.25	3451758	4.58633e+06	4.58633e+06	0.22	0.0048
6	000158	2011-06-13	3	6.37	6.18	1904075	4.50007e+06	4.50007e+06	0.19	0.00265
6	000158	2011-06-14	3	6.42	6.27	1869811	4.59352e+06	4.59352e+06	0.15	0.0026
6	000158	2011-06-15	3	6.43	6.3	1472886	4.5432e+06	4.5432e+06	0.13	0.00205
6	000158	2011-06-16	3	6.29	6.05	4320656	4.3563e+06	4.3563e+06	0.24	0.00601
6	000158	2011-06-17	3	6.12	5.99	1966498	4313166	4313166	0.13	0.00274
6	000158	2011-06-20	3	6.13	5.97	1928046	4.3563e+06	4.3563e+06	0.16	0.00268
6	000158	2011-06-21	3	6.33	5.98	3961592	4.50726e+06	4.50726e+06	0.35	0.00551
6	000158	2011-06-22	3	6.35	6.16	2748423	4.5432e+06	4.5432e+06	0.19	0.00382
6	000158	2011-06-23	3	6.37	6.2	2135318	4.57196e+06	4.57196e+06	0.17	0.00297
6	000158	2011-06-24	3	6.48	6.29	3067144	4.61509e+06	4.61509e+06	0.19	0.00427
6	000158	2011-06-27	3	6.51	6.4	2849731	4.60071e+06	4.60071e+06	0.11	0.00396
6	000158	2011-06-28	3	6.45	6.35	2321831	4.57914e+06	4.57914e+06	0.1	0.00323
6	000158	2011-06-29	3	6.4	6.23	2808195	4.50007e+06	4.50007e+06	0.17	0.00391
6	000158	2011-06-30	3	6.42	6.23	2413535	4.57914e+06	4.57914e+06	0.19	0.00336
6	000158	2011-07-01	3	6.51	6.36	2921397	4.62228e+06	4.62228e+06	0.15	0.00406
6	000158	2011-07-04	3	6.59	6.45	3451470	4.73011e+06	4.73011e+06	0.14	0.0048
6	000158	2011-07-05	3	6.78	6.51	4185243	4.7948e+06	4.7948e+06	0.27	0.00582
6	000158	2011-07-06	3	6.74	6.57	3909565	4.81637e+06	4.81637e+06	0.17	0.00544
6	000158	2011-07-07	3	6.75	6.58	4838497	4.74448e+06	4.74448e+06	0.17	0.00673
6	000158	2011-07-08	3	6.59	6.5	2415335	4.69416e+06	4.69416e+06	0.09	0.00336
6	000158	2011-07-11	3	6.56	6.46	4101259	4.70135e+06	4.70135e+06	0.1	0.00571
6	000158	2011-07-12	3	6.49	6.35	3851156	4.59352e+06	4.59352e+06	0.14	0.00536
6	000158	2011-07-13	3	6.49	6.37	3352223	4.65822e+06	4.65822e+06	0.12	0.00466
6	000158	2011-07-14	3	6.58	6.45	3207266	4.72292e+06	4.72292e+06	0.13	0.00446
6	000158	2011-07-15	3	6.63	6.52	3949256	4.75167e+06	4.75167e+06	0.11	0.00549
6	000158	2011-07-18	3	6.7	6.56	4147314	4.73729e+06	4.73729e+06	0.14	0.00577
6	000158	2011-07-19	3	6.58	6.43	3824119	4.66541e+06	4.66541e+06	0.15	0.00532
6	000158	2011-07-20	3	7.07	6.4	16782731	5.06797e+06	5.06797e+06	0.67	0.02335
6	000158	2011-07-21	3	7.02	6.73	11128142	4.88107e+06	4.88107e+06	0.29	0.01548
6	000158	2011-07-22	3	6.93	6.65	5494680	4.88825e+06	4.88825e+06	0.28	0.00764
6	000158	2011-07-25	3	6.9	6.5	6351488	4.72292e+06	4.72292e+06	0.4	0.00884
6	000158	2011-07-26	3	6.82	6.51	4215915	4.85231e+06	4.85231e+06	0.31	0.00586
6	000158	2011-07-27	3	6.85	6.63	4307395	4.87388e+06	4.87388e+06	0.22	0.00599
6	000158	2011-07-28	3	6.76	6.64	4482204	4.78761e+06	4.78761e+06	0.12	0.00624
6	000158	2011-07-29	3	6.75	6.47	4049218	4.69416e+06	4.69416e+06	0.28	0.00563
6	000158	2011-08-01	3	6.6	6.36	3858818	4.65103e+06	4.65103e+06	0.24	0.00537
6	000158	2011-08-02	3	6.42	6.12	5051220	4.57196e+06	4.57196e+06	0.3	0.00703
6	000158	2011-08-03	3	6.45	6.26	2584420	4.6079e+06	4.6079e+06	0.19	0.0036
6	000158	2011-08-04	3	6.65	6.36	5158926	4.78043e+06	4.78043e+06	0.29	0.00718
6	000158	2011-08-05	3	6.9	6.37	17072233	4.84512e+06	4.84512e+06	0.53	0.02375
6	000158	2011-08-08	3	6.67	6.07	10262269	4.43537e+06	4.43537e+06	0.6	0.01428
6	000158	2011-08-09	3	6.09	5.55	7900989	4.27722e+06	4.27722e+06	0.54	0.01099
6	000158	2011-08-10	3	6.14	5.99	5049934	4.30598e+06	4.30598e+06	0.15	0.00702
6	000158	2011-08-11	3	6.13	5.72	5315292	4.37786e+06	4.37786e+06	0.41	0.00739
6	000158	2011-08-12	3	6.21	6.1	4047584	4.41381e+06	4.41381e+06	0.11	0.00563
6	000158	2011-08-15	3	6.23	6.11	3213875	4.45694e+06	4.45694e+06	0.12	0.00447
6	000158	2011-08-16	3	6.24	6.07	3042016	4.41381e+06	4.41381e+06	0.17	0.00423
6	000158	2011-08-17	3	6.15	6.01	3040221	4.33473e+06	4.33473e+06	0.14	0.00423
6	000158	2011-08-18	3	6.07	5.85	3459158	4.20534e+06	4.20534e+06	0.22	0.00481
6	000158	2011-08-19	3	5.84	5.63	3163935	4.19096e+06	4.19096e+06	0.21	0.0044
6	000158	2011-08-22	3	5.9	5.75	2092848	4.21971e+06	4.21971e+06	0.15	0.00291
6	000158	2011-08-23	3	5.94	5.8	1913177	4.25566e+06	4.25566e+06	0.14	0.00266
6	000158	2011-08-24	3	6.06	5.92	2866619	4.2916e+06	4.2916e+06	0.14	0.00399
6	000158	2011-08-25	3	6.08	5.95	2989486	4.34911e+06	4.34911e+06	0.13	0.00416
6	000158	2011-08-26	3	6.06	5.99	2467473	4.34192e+06	4.34192e+06	0.07	0.00343
6	000158	2011-08-29	3	6.01	5.84	4250712	4.25566e+06	4.25566e+06	0.17	0.00591
6	000158	2011-08-30	3	6.1	5.93	5490192	4.37067e+06	4.37067e+06	0.17	0.00764
6	000158	2011-08-31	3	6.26	6.05	7680018	4.47132e+06	4.47132e+06	0.21	0.01068
7	000159	2012-02-15	1	9.53	9.23	7338297	4.54677e+06	4.54677e+06	0.3	0.01525
7	000159	2012-02-16	1	9.49	9.21	5453817	4.49384e+06	4.49384e+06	0.28	0.01134
7	000159	2012-02-17	1	9.4	9.22	2825456	4.46497e+06	4.46497e+06	0.18	0.00587
7	000159	2012-02-20	1	9.48	9.27	4754168	4.46497e+06	4.46497e+06	0.21	0.00988
7	000159	2012-02-21	1	9.4	9.16	4943270	4.52271e+06	4.52271e+06	0.24	0.01027
7	000159	2012-02-22	1	9.58	9.35	8522968	4.6045e+06	4.6045e+06	0.23	0.01771
7	000159	2012-02-23	1	10.53	9.53	30716925	5.0664e+06	5.0664e+06	1	0.06384
7	000159	2012-02-24	1	10.64	10.3	22461642	5.01347e+06	5.01347e+06	0.34	0.04668
7	000159	2012-02-27	1	10.6	10.32	16124685	4.97979e+06	4.97979e+06	0.28	0.03351
7	000159	2012-02-28	1	10.38	10.01	10186145	4.90281e+06	4.90281e+06	0.37	0.02117
7	000159	2012-02-29	1	10.37	10.07	7013428	4.90762e+06	4.90762e+06	0.3	0.01458
7	000159	2012-03-01	1	10.41	10.08	7217977	4.93649e+06	4.93649e+06	0.33	0.015
7	000159	2012-03-02	1	10.57	10.29	10408336	5.01828e+06	5.01828e+06	0.28	0.02163
7	000159	2012-03-05	1	10.53	10.35	7958584	4.97979e+06	4.97979e+06	0.18	0.01654
7	000159	2012-03-06	1	10.33	10.05	6249551	4.88356e+06	4.88356e+06	0.28	0.01299
7	000159	2012-03-07	1	10.19	9.96	5320948	4.82102e+06	4.82102e+06	0.23	0.01106
7	000159	2012-03-08	1	10.24	10.06	4533161	4.87875e+06	4.87875e+06	0.18	0.00942
7	000159	2012-03-09	1	10.44	10.14	6861469	4.97979e+06	4.97979e+06	0.3	0.01426
7	000159	2012-03-12	1	10.43	10.21	4811361	4.96055e+06	4.96055e+06	0.22	0.01
7	000159	2012-03-13	1	10.66	10.23	10730149	5.0664e+06	5.0664e+06	0.43	0.0223
7	000159	2012-03-14	1	10.66	9.89	14122702	4.83064e+06	4.83064e+06	0.77	0.02935
7	000159	2012-03-15	1	10.12	9.61	6885441	4.68149e+06	4.68149e+06	0.51	0.01431
7	000159	2012-03-16	1	9.9	9.66	4856346	4.75366e+06	4.75366e+06	0.24	0.01009
7	000159	2012-03-19	1	10.06	9.8	4553305	4.84026e+06	4.84026e+06	0.26	0.00946
7	000159	2012-03-20	1	10.39	10.01	8272931	4.82102e+06	4.82102e+06	0.38	0.01719
7	000159	2012-03-21	1	10.36	10.03	9046727	4.95092e+06	4.95092e+06	0.33	0.0188
7	000159	2012-03-22	1	10.33	10.08	4253644	4.88356e+06	4.88356e+06	0.25	0.00884
7	000159	2012-03-23	1	10.79	10.25	13161506	4.94611e+06	4.94611e+06	0.54	0.02735
7	000159	2012-03-26	1	10.25	9.93	4931326	4.84026e+06	4.84026e+06	0.32	0.01025
7	000159	2012-03-27	1	10.2	9.72	7434177	4.69592e+06	4.69592e+06	0.48	0.01545
7	000159	2012-03-28	1	9.67	9.07	5571863	4.38318e+06	4.38318e+06	0.6	0.01158
7	000159	2012-03-29	1	9.17	8.8	4092992	4.27733e+06	4.27733e+06	0.37	0.00851
7	000159	2012-03-30	1	9.05	8.72	2879629	4.25808e+06	4.25808e+06	0.33	0.00599
7	000159	2012-04-05	1	9.2	8.85	3682352	4.41205e+06	4.41205e+06	0.35	0.00765
7	000159	2012-04-06	1	9.34	9.11	3496530	4.4361e+06	4.4361e+06	0.23	0.00727
7	000159	2012-04-09	1	9.24	9.01	2551825	4.33988e+06	4.33988e+06	0.23	0.0053
7	000159	2012-04-10	1	9.26	8.96	3878166	4.45535e+06	4.45535e+06	0.3	0.00806
7	000159	2012-04-11	1	9.32	9.04	2525015	4.42167e+06	4.42167e+06	0.28	0.00525
7	000159	2012-04-12	1	9.65	9.23	6208718	4.57082e+06	4.57082e+06	0.42	0.0129
7	000159	2012-04-13	1	9.73	9.51	6750608	4.62375e+06	4.62375e+06	0.22	0.01403
7	000159	2012-04-16	1	9.72	9.45	4351505	4.62856e+06	4.62856e+06	0.27	0.00904
7	000159	2012-04-17	1	9.69	9.4	4108489	4.52271e+06	4.52271e+06	0.29	0.00854
7	000159	2012-04-18	1	9.82	9.43	6947986	4.70073e+06	4.70073e+06	0.39	0.01444
7	000159	2012-04-19	1	9.85	9.66	5474475	4.66705e+06	4.66705e+06	0.19	0.01138
7	000159	2012-04-23	1	9.84	9.62	5074721	4.63818e+06	4.63818e+06	0.22	0.01055
7	000159	2012-04-24	1	9.82	9.19	7163314	4.70073e+06	4.70073e+06	0.63	0.01489
7	000159	2012-04-25	1	10.36	9.6	14083899	4.88838e+06	4.88838e+06	0.76	0.02927
7	000159	2012-04-26	1	10.38	10.05	10416062	4.8547e+06	4.8547e+06	0.33	0.02165
7	000159	2012-04-27	1	10.14	9.88	5289496	4.75366e+06	4.75366e+06	0.26	0.01099
7	000159	2012-05-02	1	10.37	9.96	9774562	4.88838e+06	4.88838e+06	0.41	0.02032
7	000159	2012-05-03	1	10.1	9.73	14814820	4.74403e+06	4.74403e+06	0.37	0.03079
7	000159	2012-05-04	1	9.98	9.74	5919793	4.76328e+06	4.76328e+06	0.24	0.0123
7	000159	2012-05-07	1	9.89	9.72	4550410	4.74403e+06	4.74403e+06	0.17	0.00946
7	000159	2012-05-08	1	9.88	9.72	3894487	4.69592e+06	4.69592e+06	0.16	0.00809
7	000159	2012-05-09	1	9.7	9.41	6336463	4.53233e+06	4.53233e+06	0.29	0.01317
7	000159	2012-05-10	1	9.53	9.4	3139632	4.54195e+06	4.54195e+06	0.13	0.00653
7	000159	2012-05-11	1	9.58	9.39	3431048	4.53714e+06	4.53714e+06	0.19	0.00713
7	000159	2012-05-14	1	9.58	9.41	3605773	4.53233e+06	4.53233e+06	0.17	0.00749
7	000159	2012-05-15	1	9.52	9.2	3143713	4.54195e+06	4.54195e+06	0.32	0.00653
7	000159	2012-05-16	1	9.55	9.33	2829124	4.59488e+06	4.59488e+06	0.22	0.00588
7	000159	2012-05-17	1	9.54	9.37	3861397	4.57082e+06	4.57082e+06	0.17	0.00803
7	000159	2012-05-18	2	9.45	9.1	4364792	4.40724e+06	4.40724e+06	0.35	0.00907
7	000159	2012-05-21	3	9.29	9.03	2411882	4.42167e+06	4.42167e+06	0.26	0.00501
7	000159	2012-05-22	3	9.33	9.2	2599767	4.4746e+06	4.4746e+06	0.13	0.0054
7	000159	2012-05-23	3	9.29	9.05	3439796	4.39761e+06	4.39761e+06	0.24	0.00715
7	000159	2012-05-24	3	9.18	9.01	2898091	4.36874e+06	4.36874e+06	0.17	0.00602
7	000159	2012-05-25	3	9.12	8.86	3210964	4.29176e+06	4.29176e+06	0.26	0.00667
7	000159	2012-05-28	3	9.05	8.72	2832611	4.3495e+06	4.3495e+06	0.33	0.00589
7	000159	2012-05-29	3	9.3	9	4340420	4.45535e+06	4.45535e+06	0.3	0.00902
7	000159	2012-05-30	3	9.33	9.19	3256360	4.43129e+06	4.43129e+06	0.14	0.00677
7	000159	2012-05-31	3	9.32	9.1	3859128	4.44573e+06	4.44573e+06	0.22	0.00802
7	000159	2012-06-01	3	9.35	9.22	3675233	4.45535e+06	4.45535e+06	0.13	0.00764
7	000159	2012-06-04	3	9.1	8.85	3633521	4.26289e+06	4.26289e+06	0.25	0.00755
7	000159	2012-06-05	3	8.95	8.81	2058943	4.25327e+06	4.25327e+06	0.14	0.00428
7	000159	2012-06-06	3	9.53	8.77	7292071	4.37356e+06	4.37356e+06	0.76	0.01516
7	000159	2012-06-07	3	9.25	8.85	4334117	4.27252e+06	4.27252e+06	0.4	0.00901
7	000159	2012-06-08	3	9.01	8.68	3584161	4.1811e+06	4.1811e+06	0.33	0.00745
7	000159	2012-06-11	3	8.85	8.64	2310193	4.23884e+06	4.23884e+06	0.21	0.0048
7	000159	2012-06-12	3	8.76	8.63	1866419	4.17148e+06	4.17148e+06	0.13	0.00388
7	000159	2012-06-13	3	8.76	8.64	2069349	4.21478e+06	4.21478e+06	0.12	0.0043
7	000159	2012-06-14	3	8.82	8.65	2091339	4.17148e+06	4.17148e+06	0.17	0.00435
7	000159	2012-06-15	3	8.77	8.6	1971067	4.20516e+06	4.20516e+06	0.17	0.0041
7	000159	2012-06-18	3	8.88	8.75	2453264	4.24846e+06	4.24846e+06	0.13	0.0051
7	000159	2012-06-19	3	8.85	8.72	1893358	4.20516e+06	4.20516e+06	0.13	0.00394
7	000159	2012-06-20	3	8.94	8.73	2160382	4.21959e+06	4.21959e+06	0.21	0.00449
7	000159	2012-06-21	3	8.76	8.52	2214040	4.11374e+06	4.11374e+06	0.24	0.0046
7	000159	2012-06-25	3	8.5	8.18	2388807	3.94534e+06	3.94534e+06	0.32	0.00496
7	000159	2012-06-26	3	8.26	8	1760391	3.94534e+06	3.94534e+06	0.26	0.00366
7	000159	2012-06-27	3	8.35	8.1	2327169	3.90685e+06	3.90685e+06	0.25	0.00484
7	000159	2012-06-28	3	8.2	7.8	2745483	3.75289e+06	3.75289e+06	0.4	0.00571
7	000159	2012-06-29	3	7.94	7.61	1964663	3.801e+06	3.801e+06	0.33	0.00408
7	000159	2012-07-02	3	8.17	7.94	2041746	3.82987e+06	3.82987e+06	0.23	0.00424
7	000159	2012-07-03	3	8.05	7.92	1585231	3.82987e+06	3.82987e+06	0.13	0.00329
7	000159	2012-07-04	3	8.12	7.98	1713329	3.8443e+06	3.8443e+06	0.14	0.00356
7	000159	2012-07-06	3	8.2	7.94	2504339	3.91166e+06	3.91166e+06	0.26	0.00521
7	000159	2012-07-09	3	8.07	7.69	2102834	3.7144e+06	3.7144e+06	0.38	0.00437
7	000159	2012-07-10	3	7.82	7.64	1140183	3.7144e+06	3.7144e+06	0.18	0.00237
7	000159	2012-07-11	3	7.84	7.7	1024321	3.76732e+06	3.76732e+06	0.14	0.00213
7	000159	2012-07-12	3	8.28	7.73	5046475	3.9261e+06	3.9261e+06	0.55	0.01049
7	000159	2012-07-13	3	8.21	7.99	2533588	3.86836e+06	3.86836e+06	0.22	0.00527
7	000159	2012-07-16	3	8.13	7.8	2104178	3.76732e+06	3.76732e+06	0.33	0.00437
7	000159	2012-07-17	3	7.92	7.75	1789336	3.78657e+06	3.78657e+06	0.17	0.00372
7	000159	2012-07-18	3	8.09	7.82	3386767	3.89242e+06	3.89242e+06	0.27	0.00704
7	000159	2012-07-19	3	8.26	8.01	3625221	3.89242e+06	3.89242e+06	0.25	0.00753
7	000159	2012-07-20	3	8.19	7.96	2394236	3.84911e+06	3.84911e+06	0.23	0.00498
7	000159	2012-07-23	3	8.24	7.7	4808755	3.77213e+06	3.77213e+06	0.54	0.00999
7	000159	2012-07-24	3	8	7.7	2121007	3.77694e+06	3.77694e+06	0.3	0.00441
7	000159	2012-07-25	3	7.9	7.74	1155558	3.73845e+06	3.73845e+06	0.16	0.0024
7	000159	2012-07-26	3	7.94	7.75	2131617	3.74326e+06	3.74326e+06	0.19	0.00443
7	000159	2012-07-27	3	7.96	7.8	2172872	3.79138e+06	3.79138e+06	0.16	0.00452
7	000159	2012-07-30	3	7.96	7.7	2325265	3.7144e+06	3.7144e+06	0.26	0.00483
7	000159	2012-07-31	3	7.77	7.48	2685716	3.60854e+06	3.60854e+06	0.29	0.00558
7	000159	2012-08-01	3	7.7	7.42	2102559	3.69515e+06	3.69515e+06	0.28	0.00437
7	000159	2012-08-02	3	7.67	7.49	1359259	3.61817e+06	3.61817e+06	0.18	0.00283
7	000159	2012-08-03	3	7.68	7.54	1288228	3.69034e+06	3.69034e+06	0.14	0.00268
7	000159	2012-08-06	3	7.88	7.61	2921543	3.79138e+06	3.79138e+06	0.27	0.00607
7	000159	2012-08-07	3	7.99	7.82	2383083	3.81062e+06	3.81062e+06	0.17	0.00495
7	000159	2012-08-08	3	8.19	7.89	3634494	3.8443e+06	3.8443e+06	0.3	0.00755
7	000159	2012-08-09	3	8.07	7.88	2531852	3.86355e+06	3.86355e+06	0.19	0.00526
7	000159	2012-08-10	3	8.08	7.91	1828366	3.82506e+06	3.82506e+06	0.17	0.0038
7	000159	2012-08-13	3	8.01	7.73	2144447	3.71921e+06	3.71921e+06	0.28	0.00446
7	000159	2012-08-14	3	7.84	7.61	2189505	3.77213e+06	3.77213e+06	0.23	0.00455
7	000159	2012-08-15	3	7.85	7.7	1338196	3.7144e+06	3.7144e+06	0.15	0.00278
7	000159	2012-08-16	3	7.76	7.67	846893	3.70477e+06	3.70477e+06	0.09	0.00176
7	000159	2012-08-17	3	7.78	7.64	1655453	3.6759e+06	3.6759e+06	0.14	0.00344
7	000159	2012-08-20	3	7.64	7.49	1486844	3.65666e+06	3.65666e+06	0.15	0.00309
7	000159	2012-08-21	3	7.75	7.56	1538534	3.70477e+06	3.70477e+06	0.19	0.0032
7	000159	2012-08-22	3	7.76	7.63	1639602	3.70477e+06	3.70477e+06	0.13	0.00341
7	000159	2012-08-23	3	7.83	7.64	2677906	3.74808e+06	3.74808e+06	0.19	0.00557
7	000159	2012-08-24	3	7.79	7.55	2506503	3.64704e+06	3.64704e+06	0.24	0.00521
7	000159	2012-08-27	3	7.67	7.4	1740675	3.57486e+06	3.57486e+06	0.27	0.00362
7	000159	2012-08-28	3	7.63	7.4	1513267	3.59892e+06	3.59892e+06	0.23	0.00315
7	000159	2012-08-29	3	7.55	7.29	1379660	3.51232e+06	3.51232e+06	0.26	0.00287
7	000159	2012-08-30	3	7.37	7.15	1676691	3.45939e+06	3.45939e+06	0.22	0.00348
7	000159	2012-08-31	3	7.3	7.01	1049599	3.47864e+06	3.47864e+06	0.29	0.00218
8	000301	2011-07-01	1	4.12	4.08	7826359	5.00695e+06	5.00695e+06	0.04	0.00642
8	000301	2011-07-04	1	4.2	4.11	13528044	5.09223e+06	5.09223e+06	0.09	0.0111
8	000301	2011-07-05	1	4.23	4.13	12652796	5.12878e+06	5.12878e+06	0.1	0.01039
8	000301	2011-07-06	1	4.22	4.14	9655977	5.12878e+06	5.12878e+06	0.08	0.00793
8	000301	2011-07-07	1	4.16	4.11	10356966	5.03132e+06	5.03132e+06	0.05	0.0085
8	000301	2011-07-08	1	4.16	4.11	7590045	5.06786e+06	5.06786e+06	0.05	0.00623
8	000301	2011-07-11	1	4.23	4.12	11304602	5.11659e+06	5.11659e+06	0.11	0.00928
8	000301	2011-07-12	1	4.17	4.08	9287147	4.98259e+06	4.98259e+06	0.09	0.00762
8	000301	2011-07-13	1	4.15	4.07	5838482	5.0435e+06	5.0435e+06	0.08	0.00479
8	000301	2011-07-14	1	4.19	4.13	10157528	5.09223e+06	5.09223e+06	0.06	0.00834
8	000301	2011-07-15	1	4.21	4.15	11132599	5.12878e+06	5.12878e+06	0.06	0.00914
8	000301	2011-07-18	1	4.28	4.19	16650264	5.16532e+06	5.16532e+06	0.09	0.01367
8	000301	2011-07-19	1	4.22	4.15	8406051	5.06786e+06	5.06786e+06	0.07	0.0069
8	000301	2011-07-20	1	4.2	4.13	5823737	5.09223e+06	5.09223e+06	0.07	0.00478
8	000301	2011-07-21	1	4.18	4.09	5286217	4.99477e+06	4.99477e+06	0.09	0.00434
8	000301	2011-07-22	1	4.13	4.07	4961699	4.98259e+06	4.98259e+06	0.06	0.00407
8	000301	2011-07-25	1	4.08	3.9	9387909	4.7633e+06	4.7633e+06	0.18	0.00771
8	000301	2011-07-26	1	3.93	3.88	4467812	4.78767e+06	4.78767e+06	0.05	0.00367
8	000301	2011-07-27	1	3.97	3.89	4653551	4.81203e+06	4.81203e+06	0.08	0.00382
8	000301	2011-07-28	1	3.93	3.87	4509086	4.7633e+06	4.7633e+06	0.06	0.0037
8	000301	2011-07-29	1	3.93	3.85	4592345	4.72676e+06	4.72676e+06	0.08	0.00377
8	000301	2011-08-01	1	3.93	3.86	3631045	4.75112e+06	4.75112e+06	0.07	0.00298
8	000301	2011-08-02	1	3.9	3.81	4267749	4.70239e+06	4.70239e+06	0.09	0.0035
8	000301	2011-08-03	1	3.88	3.82	3673520	4.69021e+06	4.69021e+06	0.06	0.00302
8	000301	2011-08-08	1	3.74	3.48	9285360	4.26383e+06	4.26383e+06	0.26	0.00762
8	000301	2011-08-09	1	3.48	3.31	7470124	4.16637e+06	4.16637e+06	0.17	0.00613
8	000301	2011-08-10	1	3.51	3.43	6909343	4.17855e+06	4.17855e+06	0.08	0.00567
8	000301	2011-08-11	1	3.53	3.32	7329229	4.28819e+06	4.28819e+06	0.21	0.00602
8	000301	2011-08-12	1	3.76	3.53	9891529	4.4222e+06	4.4222e+06	0.23	0.00812
8	000301	2011-08-15	1	3.69	3.61	5492382	4.47093e+06	4.47093e+06	0.08	0.00451
8	000301	2011-08-16	1	3.81	3.62	11876699	4.58057e+06	4.58057e+06	0.19	0.00975
8	000301	2011-08-17	1	3.74	3.67	6117455	4.49529e+06	4.49529e+06	0.07	0.00502
8	000301	2011-08-18	1	3.69	3.62	4529545	4.41002e+06	4.41002e+06	0.07	0.00372
8	000301	2011-08-19	1	3.56	3.5	4280338	4.31256e+06	4.31256e+06	0.06	0.00351
8	000301	2011-08-22	1	3.58	3.51	3113212	4.30037e+06	4.30037e+06	0.07	0.00256
8	000301	2011-08-23	1	3.63	3.53	4232972	4.41002e+06	4.41002e+06	0.1	0.00347
8	000301	2011-08-24	1	3.65	3.58	3851046	4.37347e+06	4.37347e+06	0.07	0.00316
8	000301	2011-08-25	1	3.69	3.58	5882143	4.48311e+06	4.48311e+06	0.11	0.00483
8	000301	2011-08-26	1	3.71	3.65	4258537	4.49529e+06	4.49529e+06	0.06	0.0035
8	000301	2011-08-29	1	3.76	3.67	5698985	4.50747e+06	4.50747e+06	0.09	0.00468
8	000301	2011-08-30	1	3.73	3.64	5303281	4.48311e+06	4.48311e+06	0.09	0.00435
8	000301	2011-08-31	1	3.72	3.64	3483940	4.47093e+06	4.47093e+06	0.08	0.00286
8	000301	2011-09-01	1	3.71	3.61	3419177	4.39783e+06	4.39783e+06	0.1	0.00281
8	000301	2011-09-02	1	3.62	3.5	4237345	4.36129e+06	4.36129e+06	0.12	0.00348
8	000301	2011-09-05	2	3.53	3.46	2877045	4.2151e+06	4.2151e+06	0.07	0.00236
8	000301	2011-09-06	3	3.48	3.42	1527511	4.22728e+06	4.22728e+06	0.06	0.00125
8	000301	2011-09-07	3	3.55	3.47	2516280	4.31256e+06	4.31256e+06	0.08	0.00207
8	000301	2011-09-08	3	3.56	3.5	2089800	4.26383e+06	4.26383e+06	0.06	0.00172
8	000301	2011-09-09	3	3.54	3.48	1636851	4.26383e+06	4.26383e+06	0.06	0.00134
8	000301	2011-09-13	3	3.47	3.42	1844264	4.20292e+06	4.20292e+06	0.05	0.00151
8	000301	2011-09-14	3	3.5	3.43	2102501	4.26383e+06	4.26383e+06	0.07	0.00173
8	000301	2011-09-15	3	3.56	3.49	2959115	4.27601e+06	4.27601e+06	0.07	0.00243
8	000301	2011-09-16	3	3.54	3.48	2773836	4.25165e+06	4.25165e+06	0.06	0.00228
8	000301	2011-09-19	3	3.48	3.4	2497813	4.142e+06	4.142e+06	0.08	0.00205
8	000301	2011-09-20	3	3.45	3.37	2117473	4.15419e+06	4.15419e+06	0.08	0.00174
8	000301	2011-09-21	3	3.52	3.39	3759589	4.26383e+06	4.26383e+06	0.13	0.00309
8	000301	2011-09-22	3	3.5	3.4	3423482	4.142e+06	4.142e+06	0.1	0.00281
8	000301	2011-09-23	3	3.38	3.33	4192634	4.11764e+06	4.11764e+06	0.05	0.00344
8	000301	2011-09-26	3	3.4	3.32	2622611	4.06891e+06	4.06891e+06	0.08	0.00215
8	000301	2011-09-27	3	3.38	3.32	2286360	4.09327e+06	4.09327e+06	0.06	0.00188
8	000301	2011-09-28	3	3.39	3.25	3704352	4.008e+06	4.008e+06	0.14	0.00304
8	000301	2011-09-29	3	3.28	3.1	8460426	3.86181e+06	3.86181e+06	0.18	0.00694
8	000301	2011-09-30	3	3.18	3.11	3355614	3.83744e+06	3.83744e+06	0.07	0.00275
8	000301	2011-10-10	3	3.18	3.11	2035858	3.78872e+06	3.78872e+06	0.07	0.00167
8	000301	2011-10-11	3	3.23	3.08	4630156	3.81308e+06	3.81308e+06	0.15	0.0038
8	000301	2011-10-12	3	3.24	3.09	4851709	3.92272e+06	3.92272e+06	0.15	0.00398
8	000301	2011-10-13	3	3.28	3.2	5640365	3.99582e+06	3.99582e+06	0.08	0.00463
8	000301	2011-10-14	3	3.29	3.23	3437567	3.97145e+06	3.97145e+06	0.06	0.00282
8	000301	2011-10-17	3	3.29	3.22	2545129	3.97145e+06	3.97145e+06	0.07	0.00209
8	000301	2011-10-18	3	3.24	3.15	2914101	3.83744e+06	3.83744e+06	0.09	0.00239
8	000301	2011-10-19	3	3.21	3.15	2366234	3.84963e+06	3.84963e+06	0.06	0.00194
8	000301	2011-10-20	3	3.16	3.05	3248583	3.75217e+06	3.75217e+06	0.11	0.00267
8	000301	2011-10-21	3	3.09	3.05	2471577	3.71562e+06	3.71562e+06	0.04	0.00203
8	000301	2011-10-24	3	3.13	3.01	4069699	3.8009e+06	3.8009e+06	0.12	0.00334
8	000301	2011-10-25	3	3.21	3.09	5275636	3.87399e+06	3.87399e+06	0.12	0.00433
8	000301	2011-10-26	3	3.25	3.15	5218831	3.89836e+06	3.89836e+06	0.1	0.00428
8	000301	2011-10-27	3	3.27	3.2	5377851	3.92272e+06	3.92272e+06	0.07	0.00441
8	000301	2011-10-28	3	3.32	3.24	6201569	3.98363e+06	3.98363e+06	0.08	0.00509
8	000301	2011-10-31	3	3.6	3.27	56968983	4.38565e+06	4.38565e+06	0.33	0.04676
8	000301	2011-11-01	3	3.62	3.5	27109506	4.36129e+06	4.36129e+06	0.12	0.02225
8	000301	2011-11-02	3	3.63	3.48	21854969	4.4222e+06	4.4222e+06	0.15	0.01794
8	000301	2011-11-03	3	3.82	3.57	39103037	4.61712e+06	4.61712e+06	0.25	0.0321
8	000301	2011-11-04	3	3.8	3.69	17155195	4.61712e+06	4.61712e+06	0.11	0.01408
8	000301	2011-11-07	3	3.79	3.68	11147161	4.54402e+06	4.54402e+06	0.11	0.00915
8	000301	2011-11-08	3	3.72	3.63	10289059	4.49529e+06	4.49529e+06	0.09	0.00845
8	000301	2011-11-09	3	3.76	3.61	12280047	4.5562e+06	4.5562e+06	0.15	0.01008
8	000301	2011-11-10	3	3.79	3.64	12885115	4.54402e+06	4.54402e+06	0.15	0.01058
8	000301	2011-11-11	3	3.87	3.7	17398418	4.67803e+06	4.67803e+06	0.17	0.01428
8	000301	2011-11-14	3	3.94	3.8	21992686	4.67803e+06	4.67803e+06	0.14	0.01805
8	000301	2011-11-15	3	3.91	3.78	18893667	4.67803e+06	4.67803e+06	0.13	0.01551
8	000301	2011-11-16	3	3.84	3.66	16112100	4.45875e+06	4.45875e+06	0.18	0.01323
8	000301	2011-11-17	3	3.72	3.63	7178240	4.44656e+06	4.44656e+06	0.09	0.00589
8	000301	2011-11-18	3	3.65	3.48	9766373	4.26383e+06	4.26383e+06	0.17	0.00802
8	000301	2011-11-21	3	3.55	3.47	5113695	4.32474e+06	4.32474e+06	0.08	0.0042
8	000301	2011-11-22	3	3.6	3.49	7143002	4.32474e+06	4.32474e+06	0.11	0.00586
8	000301	2011-11-23	3	3.59	3.5	4279029	4.28819e+06	4.28819e+06	0.09	0.00351
8	000301	2011-11-24	3	3.54	3.42	5996552	4.26383e+06	4.26383e+06	0.12	0.00492
8	000301	2011-11-25	3	3.52	3.34	6750935	4.08109e+06	4.08109e+06	0.18	0.00554
8	000301	2011-11-28	3	3.39	3.33	4576040	4.08109e+06	4.08109e+06	0.06	0.00376
8	000301	2011-11-29	3	3.45	3.37	5189890	4.142e+06	4.142e+06	0.08	0.00426
8	000301	2011-12-01	3	3.49	3.36	12095753	4.15419e+06	4.15419e+06	0.13	0.00993
8	000301	2011-12-02	3	3.41	3.22	7514156	4044545	4044545	0.19	0.00617
8	000301	2011-12-05	3	3.32	3.12	5214386	3.91054e+06	3.91054e+06	0.2	0.00428
8	000301	2011-12-06	3	3.21	3.14	3143241	3.87399e+06	3.87399e+06	0.07	0.00258
8	000301	2011-12-07	3	3.23	3.17	2346449	3.89836e+06	3.89836e+06	0.06	0.00193
8	000301	2011-12-08	3	3.23	3.14	3400257	3.88617e+06	3.88617e+06	0.09	0.00279
8	000301	2011-12-09	3	3.23	3.15	3189078	3.89836e+06	3.89836e+06	0.08	0.00262
8	000301	2011-12-12	3	3.22	3.13	2362000	3.82526e+06	3.82526e+06	0.09	0.00194
8	000301	2011-12-13	3	3.14	3.02	5453659	3.73999e+06	3.73999e+06	0.12	0.00448
8	000301	2011-12-14	3	3.08	3.02	3283295	3.7278e+06	3.7278e+06	0.06	0.0027
8	000301	2011-12-15	3	3.02	2.75	17876894	3.45979e+06	3.45979e+06	0.27	0.01467
8	000301	2011-12-16	3	2.91	2.79	7364638	3.53289e+06	3.53289e+06	0.12	0.00605
8	000301	2011-12-19	3	2.9	2.79	4709779	3.5207e+06	3.5207e+06	0.11	0.00387
8	000301	2011-12-20	3	2.94	2.85	4364009	3.5207e+06	3.5207e+06	0.09	0.00358
8	000301	2011-12-21	3	2.93	2.8	4489922	3.41106e+06	3.41106e+06	0.13	0.00369
8	000301	2011-12-22	3	2.81	2.71	4821513	3.36233e+06	3.36233e+06	0.1	0.00396
8	000301	2011-12-23	3	2.85	2.75	4353592	3.42324e+06	3.42324e+06	0.1	0.00357
8	000301	2011-12-26	3	2.87	2.79	4372931	3.44761e+06	3.44761e+06	0.08	0.00359
8	000301	2011-12-27	3	2.82	2.74	3617206	3.35015e+06	3.35015e+06	0.08	0.00297
8	000301	2011-12-28	3	2.81	2.71	4848631	3.41106e+06	3.41106e+06	0.1	0.00398
8	000301	2011-12-29	3	2.83	2.76	3096896	3.41106e+06	3.41106e+06	0.07	0.00254
8	000301	2011-12-30	3	2.87	2.81	5033134	3.47197e+06	3.47197e+06	0.06	0.00413
9	000400	2010-04-16	1	35.89	33.9	5632298	9.37342e+06	13428656	1.99	0.02133
9	000400	2010-04-19	1	35.8	34.3	6049038	9.2414e+06	13239520	1.5	0.02291
9	000400	2010-04-20	1	35.49	34.33	5771458	9.28365e+06	1.33e+07	1.16	0.02186
9	000400	2010-04-21	1	38.65	35	11543667	9.98599e+06	1.43062e+07	3.65	0.04372
9	000400	2010-04-22	1	39.86	37.16	7416880	1.02448e+07	1.4677e+07	2.7	0.02809
9	000400	2010-04-23	1	40.38	36.86	5448485	1.01576e+07	1.45521e+07	3.52	0.02064
9	000400	2010-04-26	1	39.98	38.28	3309758	1.02289e+07	1.46543e+07	1.7	0.01254
9	000400	2010-04-27	1	38.97	35.2	6220549	9.65066e+06	1.38258e+07	3.77	0.02356
9	000400	2010-04-28	1	37	34.6	5164527	9.31269e+06	1.33417e+07	2.4	0.01956
9	000400	2010-04-29	1	36.2	32.79	8340179	8.73972e+06	1.25208e+07	3.41	0.03159
9	000400	2010-04-30	1	34.45	31.9	7428590	8.85062e+06	1.26797e+07	2.55	0.02813
9	000400	2010-05-04	1	35.5	32.5	5801516	9.23348e+06	1.32282e+07	3	0.02197
9	000400	2010-05-05	1	35.8	34.35	4160972	9.41567e+06	1.34892e+07	1.45	0.01576
9	000400	2010-05-06	1	36.98	35.3	4165593	9.37078e+06	1.34249e+07	1.68	0.01578
9	000400	2010-05-07	1	36.3	34.32	5555370	9.12258e+06	1.30693e+07	1.98	0.02104
9	000400	2010-05-10	1	35.4	31.9	4349135	8.5813e+06	12293840	3.5	0.01647
9	000400	2010-05-11	1	33.8	30.51	8586883	8.20636e+06	1.17567e+07	3.29	0.03252
9	000400	2010-05-12	1	31.78	28.68	8102865	7.87367e+06	1.12801e+07	3.1	0.03069
9	000400	2010-05-13	1	32.76	29.35	6938858	8.44928e+06	12104704	3.41	0.02628
9	000400	2010-05-14	1	33.16	31.33	5308893	8.65787e+06	1.24035e+07	1.83	0.02011
9	000400	2010-05-17	1	32.8	31.62	3367617	8.41231e+06	1.20517e+07	1.18	0.01275
9	000400	2010-05-18	1	32.74	30.89	3360733	8.45456e+06	1.21123e+07	1.85	0.01273
9	000400	2010-05-19	1	33.5	31.7	4967397	8.73708e+06	1.2517e+07	1.8	0.01881
9	000400	2010-05-20	1	33.68	31.7	5793682	8.37799e+06	1.20026e+07	1.98	0.02194
9	000400	2010-05-24	1	34.5	32.9	8323962	8.99056e+06	1.28802e+07	1.6	0.03153
9	000400	2010-05-25	1	35.16	33.5	8440126	9.01168e+06	1.29104e+07	1.66	0.03197
9	000400	2010-05-26	1	35.19	33.88	7420899	9.27308e+06	1.32849e+07	1.31	0.02811
9	000400	2010-05-27	1	35.6	34.2	6889695	9.33909e+06	1.33795e+07	1.4	0.02609
9	000400	2010-05-28	1	36.4	34.97	8443073	9.27308e+06	1.32849e+07	1.43	0.03198
9	000400	2010-05-31	1	35.11	33.55	5170320	8.87174e+06	1.27099e+07	1.56	0.01958
9	000400	2010-06-01	1	33.5	32.31	3782162	8.73708e+06	1.2517e+07	1.19	0.01432
9	000400	2010-06-02	1	34.93	33.1	6070754	9.09618e+06	1.30315e+07	1.83	0.02299
9	000400	2010-06-03	1	36.1	34.61	9051306	9.39982e+06	1.34665e+07	1.49	0.03428
9	000400	2010-06-04	1	36.1	35.1	4401138	9.49224e+06	1.35989e+07	1	0.01667
9	000400	2010-06-07	1	36.74	35.08	5486207	9.58729e+06	1.37351e+07	1.66	0.02078
9	000400	2010-06-08	1	36.6	35.6	3524415	9.51072e+06	1.36254e+07	1	0.01335
9	000400	2010-06-09	1	36.46	34.99	8920952	9.28893e+06	1.33076e+07	1.47	0.03379
9	000400	2010-06-10	1	35.8	35.1	4980016	9.36022e+06	1.34097e+07	0.7	0.01886
9	000400	2010-06-11	1	36.39	35.25	4586638	9.32061e+06	1.3353e+07	1.14	0.01737
9	000400	2010-06-17	1	36.36	35.2	3508929	9.29949e+06	1.33227e+07	1.16	0.01329
9	000400	2010-06-18	1	35.08	31.7	8691694	8.37007e+06	1.19912e+07	3.38	0.03292
9	000400	2010-06-21	1	31.4	29.21	7133447	8.22484e+06	1.17832e+07	2.19	0.02702
9	000400	2010-06-22	1	31.8	29.92	8133297	8.00569e+06	1.14692e+07	1.88	0.0308
9	000400	2010-06-23	1	30.76	29.95	8961260	8.12187e+06	1.16356e+07	0.81	0.03394
9	000400	2010-06-24	1	31.38	30.2	4054442	8.01889e+06	1.14881e+07	1.18	0.01536
9	000400	2010-06-25	1	30.38	27.71	10488578	7.41952e+06	1.06294e+07	2.67	0.03972
9	000400	2010-06-28	1	28.33	26.88	9217789	7.14756e+06	1.02398e+07	1.45	0.03491
9	000400	2010-06-29	1	27.35	25.92	9447483	6.89936e+06	9.88425e+06	1.43	0.03578
9	000400	2010-06-30	1	26.94	26.01	7272481	6.93897e+06	9.94099e+06	0.93	0.02754
9	000400	2010-07-01	1	26.57	24.02	7898042	6.39241e+06	9.15797e+06	2.55	0.02991
9	000400	2010-07-02	1	24.65	22.5	9555683	6.42145e+06	9.19958e+06	2.15	0.03619
9	000400	2010-07-05	1	24.4	23.18	6553843	6.35544e+06	9.10501e+06	1.22	0.02482
9	000400	2010-07-06	1	25.09	23.75	7496063	6.54819e+06	9.38115e+06	1.34	0.02839
9	000400	2010-07-07	1	25.7	24.62	7482419	6.64325e+06	9.51732e+06	1.08	0.02834
9	000400	2010-07-08	1	25.4	24.7	3547922	6.61156e+06	9.47193e+06	0.7	0.01344
9	000400	2010-07-09	1	26.53	24.88	6928749	6.93897e+06	9.94099e+06	1.65	0.02624
9	000400	2010-07-12	1	26.35	25.51	8005625	6.82015e+06	9.77077e+06	0.84	0.03032
9	000400	2010-07-13	1	26.77	25.71	9857784	6.90465e+06	9.89181e+06	1.06	0.03733
9	000400	2010-07-14	1	26.45	25.7	6200489	6.82543e+06	9.77833e+06	0.75	0.02348
9	000400	2010-07-15	1	25.92	24.41	5750494	6.46898e+06	9267664	1.51	0.02178
9	000400	2010-07-16	2	24.53	23.58	7527202	6.41353e+06	9.18823e+06	0.95	0.02851
9	000400	2010-07-19	3	24.75	23.7	6486464	6.53499e+06	9362232	1.05	0.02457
9	000400	2010-07-20	3	26.02	24.4	10162183	6.82279e+06	9.77455e+06	1.62	0.03849
9	000400	2010-07-21	3	27.47	25.7	17097374	6.96537e+06	9.97882e+06	1.77	0.06475
9	000400	2010-07-22	3	27.06	26.15	9807601	7.07363e+06	1.01339e+07	0.91	0.03714
9	000400	2010-07-23	3	26.9	25.8	13660179	6.94689e+06	9.95234e+06	1.1	0.05174
9	000400	2010-07-26	3	27.6	26.15	14273070	7.2479e+06	1.03836e+07	1.45	0.05406
9	000400	2010-07-27	3	28.55	27.11	14108048	7.44065e+06	1.06597e+07	1.44	0.05343
9	000400	2010-07-28	3	28.8	27.6	11077073	7.51458e+06	1.07656e+07	1.2	0.04195
9	000400	2010-07-29	3	28.5	27.91	7102584	7.45913e+06	10686184	0.59	0.0269
9	000400	2010-07-30	3	28.2	27.18	9846992	7.23734e+06	1.03684e+07	1.02	0.03729
9	000400	2010-08-02	3	28.56	27.45	10442380	7.39312e+06	10591616	1.11	0.03955
9	000400	2010-08-03	3	28.45	27.3	7755903	7.23734e+06	1.03684e+07	1.15	0.02937
9	000400	2010-08-04	3	27.69	26.95	10770897	7.28222e+06	1.04327e+07	0.74	0.04079
9	000400	2010-08-05	3	28.45	27.58	14894542	7.49609e+06	1.07391e+07	0.87	0.05641
9	000400	2010-08-06	3	29.9	28.31	15742180	7.86311e+06	1.12649e+07	1.59	0.05962
9	000400	2010-08-09	3	30.35	29.62	9406701	7.88423e+06	1.12952e+07	0.73	0.03563
9	000400	2010-08-10	3	30.11	28.25	8972845	7.48289e+06	1.07202e+07	1.86	0.03398
9	000400	2010-08-11	3	28.65	27.88	9209163	7.48553e+06	1.0724e+07	0.77	0.03488
9	000400	2010-08-12	3	28.7	27.13	10495735	7.19245e+06	1.03041e+07	1.57	0.03975
9	000400	2010-08-20	3	29.96	24.99	79666387	7.91064e+06	1.1333e+07	4.97	0.30172
9	000400	2010-08-23	3	31.41	28.21	58864133	7.85519e+06	11253592	3.2	0.22294
9	000400	2010-08-24	3	29.63	28.81	25524731	7.63604e+06	1.09396e+07	0.82	0.09667
9	000400	2010-08-25	3	28.68	27.34	21809106	7.22149e+06	1.03457e+07	1.34	0.0826
9	000400	2010-08-26	3	29.8	26.54	30176396	7.57795e+06	1.08564e+07	3.26	0.11429
9	000400	2010-08-27	3	29.3	27.9	17833187	7.46705e+06	1.06975e+07	1.4	0.06754
9	000400	2010-08-30	3	28.99	27.93	19223035	7.53834e+06	1.07997e+07	1.06	0.0728
9	000400	2010-08-31	3	31.25	28.2	45426328	8.08754e+06	1.15865e+07	3.05	0.17204
9	000400	2010-09-01	3	32.16	30.28	44707036	8.39383e+06	1.20253e+07	1.88	0.16932
9	000400	2010-09-02	3	32.28	31.35	27393305	8.42816e+06	1.20744e+07	0.93	0.10375
9	000400	2010-09-03	3	33.6	31.9	24743267	8.49945e+06	1.21766e+07	1.7	0.09371
9	000400	2010-09-06	3	33.51	31.45	24397025	8.68691e+06	1.24451e+07	2.06	0.0924
9	000400	2010-09-07	3	33.28	32.11	13699556	8.65787e+06	1.24035e+07	1.17	0.05188
9	000400	2010-09-08	3	33.3	32.1	15373974	8.7054e+06	1.24716e+07	1.2	0.05823
9	000400	2010-09-09	3	33.26	31.75	17224865	8.39911e+06	1.20328e+07	1.51	0.06524
9	000400	2010-09-10	3	33.5	31.65	15973094	8.65787e+06	1.24035e+07	1.85	0.06049
9	000400	2010-09-13	3	34.1	32.32	17980246	8.99848e+06	1.28915e+07	1.78	0.0681
9	000400	2010-09-14	3	34.77	33.21	13280508	8.95095e+06	1.28234e+07	1.56	0.0503
9	000400	2010-09-15	3	34.35	32.48	13162198	8.5813e+06	12293840	1.87	0.04985
9	000400	2010-09-17	3	33.05	31.6	12028738	8.43872e+06	1.20896e+07	1.45	0.04556
9	000400	2010-09-20	3	32.28	30.6	8950987	8.14563e+06	1.16697e+07	1.68	0.0339
9	000400	2010-09-21	3	31.12	29.61	7209476	7.86311e+06	1.12649e+07	1.51	0.0273
9	000400	2010-09-27	3	31.16	30	7825090	8.1826e+06	1.17226e+07	1.16	0.02964
9	000400	2010-09-28	3	31.37	30.58	7714860	8.19844e+06	1.17453e+07	0.79	0.02922
9	000400	2010-09-29	3	31.4	30.05	6553220	7.9608e+06	1.14049e+07	1.35	0.02482
9	000400	2010-09-30	3	30.59	29.76	9209186	7.98457e+06	1.14389e+07	0.83	0.03488
9	000400	2010-10-08	3	31.7	30.53	8819862	8.22749e+06	1.1787e+07	1.17	0.0334
9	000400	2010-10-11	3	32.2	30.54	14085016	8.19844e+06	1.17453e+07	1.66	0.05334
9	000400	2010-10-12	3	31.99	30.88	10832853	8.44664e+06	1.21009e+07	1.11	0.04103
9	000400	2010-10-13	3	32.39	30.95	15489641	8.24069e+06	1.18059e+07	1.44	0.05866
9	000400	2010-10-14	3	31.72	29.62	16862294	7.83407e+06	1.12233e+07	2.1	0.06386
9	000400	2010-10-15	3	30.58	28.63	18722669	7.64396e+06	1.0951e+07	1.95	0.07091
10	000401	2011-03-01	1	26.8	25.53	14057870	3.22457e+07	3.22597e+07	1.27	0.0116
10	000401	2011-03-02	1	26.36	25.01	10634858	3.11547e+07	3.11682e+07	1.35	0.00877
10	000401	2011-03-03	1	27.94	25.58	21422976	3.22094e+07	3.22233e+07	2.36	0.01767
10	000401	2011-03-04	1	27.05	25.88	18062893	3.23548e+07	3.23688e+07	1.17	0.0149
10	000401	2011-03-07	1	28.81	26.71	23432677	3.35792e+07	3.35937e+07	2.1	0.01933
10	000401	2011-03-08	1	27.79	26.71	13506684	3.30458e+07	3.30601e+07	1.08	0.01114
10	000401	2011-03-09	1	27.72	26.33	15039302	3.26337e+07	3.26478e+07	1.39	0.01241
10	000401	2011-03-10	1	27.66	26.56	16009448	3.267e+07	3.26842e+07	1.1	0.01321
10	000401	2011-03-11	1	26.85	25.85	17246057	3.16396e+07	3.16533e+07	1	0.01423
10	000401	2011-03-14	1	26.47	25.4	15526204	3.14457e+07	3.14593e+07	1.07	0.01281
10	000401	2011-03-15	1	25.88	24.2	20070423	2.99546e+07	2.99676e+07	1.68	0.01656
10	000401	2011-03-17	1	25.5	24.26	15867443	3.02819e+07	3.0295e+07	1.24	0.01309
10	000401	2011-03-18	1	25.62	25.03	9348563	3.04516e+07	3.04648e+07	0.59	0.00771
10	000401	2011-03-21	1	25.98	24.55	20056360	3.14214e+07	3.1435e+07	1.43	0.01654
10	000401	2011-03-22	1	27.5	26.1	33840246	3.32398e+07	3.32542e+07	1.4	0.02792
10	000401	2011-03-23	1	28.16	26.88	19311763	3.34337e+07	3.34482e+07	1.28	0.01593
10	000401	2011-03-24	1	29.05	27.48	20431215	3.48763e+07	3.48914e+07	1.57	0.01685
10	000401	2011-03-25	1	30.34	28.4	21231698	3.48642e+07	3.48793e+07	1.94	0.01751
10	000401	2011-03-28	1	29.46	28.6	15671500	3.48399e+07	3.4855e+07	0.86	0.01293
10	000401	2011-03-29	1	29.45	27.45	15436566	3.44399e+07	3.44548e+07	2	0.01273
10	000401	2011-03-30	1	29.46	28.05	12989921	3.52157e+07	3.5231e+07	1.41	0.01072
10	000401	2011-03-31	1	29.26	27.97	14625329	3.39429e+07	3.39576e+07	1.29	0.01206
10	000401	2011-04-01	1	28.29	27.18	12766666	3.41853e+07	3.42001e+07	1.11	0.01053
10	000401	2011-04-06	1	28.95	27.67	9305479	3.43066e+07	3.43214e+07	1.28	0.00768
10	000401	2011-04-07	1	30.33	28.3	16771642	3.63795e+07	3.63952e+07	2.03	0.01384
10	000401	2011-04-08	1	30.26	29.5	10026160	3.64886e+07	3.65044e+07	0.76	0.00827
10	000401	2011-04-11	1	30.35	29	10763688	3.59552e+07	3.59708e+07	1.35	0.00888
10	000401	2011-04-12	1	29.6	28.3	11730055	3.47308e+07	3.47459e+07	1.3	0.00968
10	000401	2011-04-13	1	28.59	27.66	16739568	3.43308e+07	3.43457e+07	0.93	0.01381
10	000401	2011-04-14	1	28.69	27.19	18733388	3.36035e+07	3.3618e+07	1.5	0.01545
10	000401	2011-04-15	1	27.7	26.69	17664396	3.31549e+07	3.31693e+07	1.01	0.01457
10	000401	2011-04-18	1	27.8	26.82	15551945	3.32155e+07	3.32299e+07	0.98	0.01283
10	000401	2011-04-19	1	27.7	25.97	16535494	3.20033e+07	3.20171e+07	1.73	0.01364
10	000401	2011-04-20	1	26.99	25.89	14153287	3.21245e+07	3.21384e+07	1.1	0.01168
10	000401	2011-04-21	1	27.38	26.57	12441009	3.30943e+07	3.31086e+07	0.81	0.01026
10	000401	2011-04-22	1	27.42	26.5	9552663	3.2367e+07	3.2381e+07	0.92	0.00788
10	000401	2011-04-25	1	26.78	26.01	6177286	3.18457e+07	3.18595e+07	0.77	0.0051
10	000401	2011-04-26	1	26.85	26.14	7336384	3.23185e+07	3.23325e+07	0.71	0.00605
10	000401	2011-04-27	1	27.42	26.7	9638197	3.28519e+07	3.28661e+07	0.72	0.00795
10	000401	2011-04-28	1	27.38	25.2	13872686	3.08395e+07	3.08529e+07	2.18	0.01144
10	000401	2011-04-29	1	26.2	25	7340117	3.16639e+07	3.16776e+07	1.2	0.00605
10	000401	2011-05-03	1	27.19	25.65	12422409	3.2573e+07	3.25871e+07	1.54	0.01025
10	000401	2011-05-04	1	27.48	25.9	13298624	3.15548e+07	3.15684e+07	1.58	0.01097
10	000401	2011-05-05	1	26	25.18	7760065	3.11426e+07	3.11561e+07	0.82	0.0064
10	000401	2011-05-09	1	26.52	25.69	6936238	3.20397e+07	3.20535e+07	0.83	0.00572
10	000401	2011-05-10	1	26.63	26.1	3466301	3.20882e+07	3.2102e+07	0.53	0.00286
10	000401	2011-05-11	1	27.12	26	8290412	3.25124e+07	3.25265e+07	1.12	0.00684
10	000401	2011-05-12	1	27.08	26.24	4754181	3.18093e+07	3.18231e+07	0.84	0.00392
10	000401	2011-05-13	1	26.49	24.48	14765079	3.03061e+07	3.03193e+07	2.01	0.01218
10	000401	2011-05-16	1	25.09	23.87	8973126	2.89848e+07	2.89973e+07	1.22	0.0074
10	000401	2011-05-17	1	24.41	23.38	8880700	2.89727e+07	2.89852e+07	1.03	0.00733
10	000401	2011-05-18	1	24.36	23.85	3711421	2.91909e+07	2.92035e+07	0.51	0.00306
10	000401	2011-05-19	1	24.29	23.4	5198210	2.84757e+07	2.8488e+07	0.89	0.00429
10	000401	2011-05-20	1	23.71	22.9	5926569	2.78453e+07	27857341	0.81	0.00489
10	000401	2011-05-23	1	23.08	22.54	5488867	2.7421e+07	2.74329e+07	0.54	0.00453
10	000401	2011-05-24	2	23.85	22.55	9094922	2.85848e+07	2.85971e+07	1.3	0.0075
10	000401	2011-05-25	3	23.68	23.02	3657818	2.82453e+07	2.82576e+07	0.66	0.00302
10	000401	2011-05-26	3	23.65	22.8	2470879	2.77119e+07	2.77239e+07	0.85	0.00204
10	000401	2011-05-27	3	23.06	22.6	4373271	2.75422e+07	2.75541e+07	0.46	0.00361
10	000401	2011-05-30	3	23.34	22.25	4510755	2.77847e+07	2.77967e+07	1.09	0.00372
10	000401	2011-05-31	3	23.85	22.72	6134710	2.88272e+07	2.88397e+07	1.13	0.00506
10	000401	2011-06-01	3	24.31	23.66	7334889	2.92151e+07	2.92278e+07	0.65	0.00605
10	000401	2011-06-02	3	24.6	23.6	6125752	2.91909e+07	2.92035e+07	1	0.00505
10	000401	2011-06-03	3	24.36	23.98	5531622	2.93242e+07	2.93369e+07	0.38	0.00456
10	000401	2011-06-07	3	24.2	22.44	20392819	2.76877e+07	2.76997e+07	1.76	0.01682
10	000401	2011-06-08	3	22.7	21.8	14737673	2.69119e+07	2.69235e+07	0.9	0.01216
10	000401	2011-06-09	3	22.35	21.5	8641397	2.6136e+07	2.61473e+07	0.85	0.00713
10	000401	2011-06-10	3	21.69	21.08	7029549	2.60754e+07	2.60867e+07	0.61	0.0058
10	000401	2011-06-13	3	21.4	20.72	4539553	2.57117e+07	2.57229e+07	0.68	0.00374
10	000401	2011-06-14	3	23.33	21.17	16629922	2.82817e+07	2.82939e+07	2.16	0.01372
10	000401	2011-06-15	3	24.1	22.41	17373544	2.73725e+07	2.73844e+07	1.69	0.01433
10	000401	2011-06-16	3	23	22.22	6479479	2.71786e+07	2.71903e+07	0.78	0.00535
10	000401	2011-06-17	3	23.12	22.16	10393721	2.7518e+07	2.75299e+07	0.96	0.00857
10	000401	2011-06-20	3	22.8	22.22	7945767	2.71179e+07	2.71297e+07	0.58	0.00655
10	000401	2011-06-21	3	23.45	22.58	15239014	2.83787e+07	2.8391e+07	0.87	0.01257
10	000401	2011-06-22	3	23.95	23.37	7989852	2.85241e+07	2.85365e+07	0.58	0.00659
10	000401	2011-06-23	3	25.47	23.37	14942284	2.99182e+07	2.99312e+07	2.1	0.01233
10	000401	2011-06-24	3	25.69	24.49	17032944	2.97728e+07	2.97856e+07	1.2	0.01405
10	000401	2011-06-27	3	25.01	24.2	8889144	3.02455e+07	3.02586e+07	0.81	0.00733
10	000401	2011-06-28	3	25.59	23.8	18858049	3.07062e+07	3.07195e+07	1.79	0.01556
10	000401	2011-06-30	3	25.33	23.91	14461832	3.0294e+07	3.03071e+07	1.42	0.01193
10	000401	2011-07-01	3	25.5	24.1	12396938	2.93121e+07	2.93248e+07	1.4	0.01023
10	000401	2011-07-04	3	25.19	24.2	15884774	3.0197e+07	3.02101e+07	0.99	0.0131
10	000401	2011-07-05	3	25.96	24.65	13756149	3.10941e+07	3.11076e+07	1.31	0.01135
10	000401	2011-07-06	3	26.22	25.13	10095959	3.15063e+07	3.15199e+07	1.09	0.00833
10	000401	2011-07-07	3	26.3	25.32	7810345	3.09123e+07	3.09257e+07	0.98	0.00644
10	000401	2011-07-08	3	25.7	24.47	11070495	3.03061e+07	3.03193e+07	1.23	0.00913
10	000401	2011-07-11	3	25.2	24.6	6869659	3.00637e+07	3.00767e+07	0.6	0.00567
10	000401	2011-07-12	3	24.98	24.3	5886697	2.9991e+07	3.00039e+07	0.68	0.00486
10	000401	2011-07-13	3	25.32	24.7	4739136	3.05971e+07	3.06103e+07	0.62	0.00391
10	000401	2011-07-14	3	26	25.12	7502604	3.15184e+07	3.1532e+07	0.88	0.00619
10	000401	2011-07-15	3	26.59	25.5	7825490	3.12881e+07	3.13016e+07	1.09	0.00646
10	000401	2011-07-18	3	25.81	24.71	15841136	3.01486e+07	3.01616e+07	1.1	0.01307
10	000401	2011-07-19	3	24.85	24.05	8136486	2.95182e+07	2.9531e+07	0.8	0.00671
10	000401	2011-07-20	3	24.77	24.2	4226293	2.95788e+07	2.95916e+07	0.57	0.00349
10	000401	2011-07-21	3	24.79	24.19	5769319	3.00031e+07	3.00161e+07	0.6	0.00476
10	000401	2011-07-22	3	25.15	24.62	3699732	3.02334e+07	3.02465e+07	0.53	0.00305
10	000401	2011-07-25	3	24.75	23.2	8864073	28366556	2.83788e+07	1.55	0.00731
10	000401	2011-07-26	3	23.58	22.58	4948103	2.78089e+07	2.7821e+07	1	0.00408
10	000401	2011-07-27	3	23.51	22.75	4383361	2.82211e+07	2.82333e+07	0.76	0.00362
10	000401	2011-07-28	3	22.93	21.96	9558513	2.69725e+07	2.69841e+07	0.97	0.00788
10	000401	2011-07-29	3	22.36	21.69	6106183	2.633e+07	2.63414e+07	0.67	0.00504
10	000401	2011-08-01	3	22.07	21.68	3949214	2.64755e+07	2.64869e+07	0.39	0.00326
10	000401	2011-08-02	3	22.02	21.41	5106487	2.66573e+07	2.66688e+07	0.61	0.00421
10	000401	2011-08-03	3	22.48	21.61	6852504	2.72149e+07	2.72267e+07	0.87	0.00565
10	000401	2011-08-04	3	23.1	22.38	7217936	2.76513e+07	2.76633e+07	0.72	0.00595
10	000401	2011-08-05	3	23	22.01	6664406	2.76635e+07	2.76754e+07	0.99	0.0055
10	000401	2011-08-08	3	22.55	21	8272107	2.60027e+07	2.60139e+07	1.55	0.00682
10	000401	2011-08-09	3	21.93	20.5	6556195	2.62451e+07	2.62565e+07	1.43	0.00541
10	000401	2011-08-10	3	22.62	21.49	10107639	2.60633e+07	2.60746e+07	1.13	0.00834
10	000401	2011-08-11	3	21.46	20.6	12162675	2.55541e+07	2.55652e+07	0.86	0.01003
10	000401	2011-08-12	3	21.8	21.07	11077674	2.56996e+07	2.57107e+07	0.73	0.00914
10	000401	2011-08-15	3	22.24	21.31	10130499	2.69604e+07	2.6972e+07	0.93	0.00836
10	000401	2011-08-16	3	23.06	22.25	11502425	2.71543e+07	2.71661e+07	0.81	0.00949
10	000401	2011-08-17	3	22.75	22.03	5761412	2.6827e+07	2.68386e+07	0.72	0.00475
10	000401	2011-08-18	3	22.3	20.96	13831524	2.54814e+07	2.54924e+07	1.34	0.01141
10	000401	2011-08-19	3	20.56	19.79	13602549	2.46086e+07	2.46192e+07	0.77	0.01122
10	000401	2011-08-22	3	20.47	19.05	12024441	2.33479e+07	2.3358e+07	1.42	0.00992
10	000401	2011-08-23	3	19.73	18.61	16861037	2.39176e+07	2.3928e+07	1.12	0.01391
10	000401	2011-08-24	3	19.66	19.21	9135109	2.33479e+07	2.3358e+07	0.45	0.00754
10	000401	2011-08-25	3	19.82	19.13	10770211	2.3857e+07	2.38673e+07	0.69	0.00888
10	000401	2011-08-26	3	19.96	19.4	7004697	2.40752e+07	2.40856e+07	0.56	0.00578
10	000401	2011-08-29	3	19.68	19.01	10743407	2.30448e+07	2.30548e+07	0.67	0.00886
10	000401	2011-08-30	3	19.38	18.96	4683958	2.30327e+07	2.30426e+07	0.42	0.00386
10	000401	2011-08-31	3	19.42	18.85	7703435	2.32751e+07	2.32852e+07	0.57	0.00635
11	000408	2011-03-01	1	11.38	11.11	4367173	2858576	2858576	0.27	0.01731
11	000408	2011-03-02	1	11.57	11.14	6162385	2.89642e+06	2.89642e+06	0.43	0.02442
11	000408	2011-03-03	1	11.5	11.05	4893071	2.80055e+06	2.80055e+06	0.45	0.01939
11	000408	2011-03-04	1	11.21	10.9	4075091	2.81316e+06	2.81316e+06	0.31	0.01615
11	000408	2011-03-07	1	11.34	11.13	4997940	2.84848e+06	2.84848e+06	0.21	0.01981
11	000408	2011-03-08	1	11.58	11.2	5815764	2.90147e+06	2.90147e+06	0.38	0.02305
11	000408	2011-03-09	1	11.5	11.29	4395301	2858576	2858576	0.21	0.01742
11	000408	2011-03-10	1	11.47	11.13	5105297	2.84596e+06	2.84596e+06	0.34	0.02023
11	000408	2011-03-11	1	11.28	11.12	4201429	2.8283e+06	2.8283e+06	0.16	0.01665
11	000408	2011-03-14	1	11.23	10.95	5172673	2.78793e+06	2.78793e+06	0.28	0.0205
11	000408	2011-03-15	1	11.04	10.5	8084580	2.64917e+06	2.64917e+06	0.54	0.03204
11	000408	2011-03-16	1	10.65	10.32	5626544	2.67692e+06	2.67692e+06	0.33	0.0223
11	000408	2011-03-17	1	10.48	10.08	6205960	2.55834e+06	2.55834e+06	0.4	0.0246
11	000408	2011-03-18	1	10.54	10.21	3395675	2.6416e+06	2.6416e+06	0.33	0.01346
11	000408	2011-03-21	1	10.74	10.45	4549814	2.69458e+06	2.69458e+06	0.29	0.01803
11	000408	2011-03-22	1	11.2	10.6	7474041	2.7955e+06	2.7955e+06	0.6	0.02962
11	000408	2011-03-23	1	11.16	10.85	3943226	2.77532e+06	2.77532e+06	0.31	0.01563
11	000408	2011-03-24	1	11.33	11.03	4253505	2.81064e+06	2.81064e+06	0.3	0.01686
11	000408	2011-03-25	1	11.55	11.11	6690621	2.88128e+06	2.88128e+06	0.44	0.02652
11	000408	2011-03-28	1	11.99	11.3	13297748	3.015e+06	3.015e+06	0.69	0.05271
11	000408	2011-03-29	1	12.28	11.5	11483838	2.90147e+06	2.90147e+06	0.78	0.04552
11	000408	2011-03-30	1	12.08	11.5	10183185	3.0478e+06	3.0478e+06	0.58	0.04036
11	000408	2011-03-31	1	12.59	11.75	10275366	3.02509e+06	3.02509e+06	0.84	0.04073
11	000408	2011-04-01	1	12.27	11.65	7137330	3.01753e+06	3.01753e+06	0.62	0.02829
11	000408	2011-04-06	1	12.18	11.71	7927306	3.02257e+06	3.02257e+06	0.47	0.03142
11	000408	2011-04-07	1	12.54	12.01	9534890	3.12854e+06	3.12854e+06	0.53	0.03779
11	000408	2011-04-08	1	12.68	12.34	7071430	3.15125e+06	3.15125e+06	0.34	0.02803
11	000408	2011-04-11	1	12.7	12.01	8739104	3.04023e+06	3.04023e+06	0.69	0.03464
11	000408	2011-04-12	1	12	11.5	8555376	2.96454e+06	2.96454e+06	0.5	0.03391
11	000408	2011-04-13	1	11.91	11.52	4224716	2.97211e+06	2.97211e+06	0.39	0.01674
11	000408	2011-04-14	1	12.33	11.74	7684400	3.09322e+06	3.09322e+06	0.59	0.03046
11	000408	2011-04-15	1	12.87	12.58	5607880	3.24712e+06	3.24712e+06	0.29	0.02223
11	000408	2011-04-18	1	13.51	13.51	1017379	3.40859e+06	3.40859e+06	0	0.00403
11	000408	2011-04-19	1	14.19	14.19	2220204	3.58016e+06	3.58016e+06	0	0.0088
11	000408	2011-04-20	1	14.9	13.82	36402948	3.60791e+06	3.60791e+06	1.08	0.14428
11	000408	2011-04-21	1	15.02	13.91	29409370	3532221	3532221	1.11	0.11656
11	000408	2011-04-22	1	13.67	13.3	20219775	3.35561e+06	3.35561e+06	0.37	0.08014
11	000408	2011-04-25	1	13.52	12.82	10503096	3.24964e+06	3.24964e+06	0.7	0.04163
11	000408	2011-04-26	1	13.14	12.66	7240831	3.24964e+06	3.24964e+06	0.48	0.0287
11	000408	2011-04-27	1	13.07	12.24	9972163	3.08817e+06	3.08817e+06	0.83	0.03952
11	000408	2011-04-28	1	12.85	11.95	13881689	3.24207e+06	3.24207e+06	0.9	0.05502
11	000408	2011-04-29	1	13.36	12.73	11375822	3.3329e+06	3.3329e+06	0.63	0.04509
11	000408	2011-05-03	1	13.15	12.55	7876874	3.26226e+06	3.26226e+06	0.6	0.03122
11	000408	2011-05-04	1	12.86	12.3	6967951	3.10835e+06	3.10835e+06	0.56	0.02762
11	000408	2011-05-05	1	12.61	12.13	4730592	3.12854e+06	3.12854e+06	0.48	0.01875
11	000408	2011-05-06	1	12.28	11.79	5809820	3.05789e+06	3.05789e+06	0.49	0.02303
11	000408	2011-05-09	1	12.37	12.15	3640861	3.10835e+06	3.10835e+06	0.22	0.01443
11	000408	2011-05-10	1	12.94	12.4	6821768	3.26478e+06	3.26478e+06	0.54	0.02704
11	000408	2011-05-11	1	13.48	12.93	8280981	3.27235e+06	3.27235e+06	0.55	0.03282
11	000408	2011-05-12	1	13.49	12.66	8555514	3.3001e+06	3.3001e+06	0.83	0.03391
11	000408	2011-05-13	1	13.38	13.03	5890677	3.34804e+06	3.34804e+06	0.35	0.02335
11	000408	2011-05-16	1	13.2	12.82	6254340	3.23955e+06	3.23955e+06	0.38	0.02479
11	000408	2011-05-17	1	12.95	12.29	6146814	3.18657e+06	3.18657e+06	0.66	0.02436
11	000408	2011-05-18	1	12.95	12.4	3887383	3.22189e+06	3.22189e+06	0.55	0.01541
11	000408	2011-05-19	1	13.15	12.75	4723003	3.25721e+06	3.25721e+06	0.4	0.01872
11	000408	2011-05-20	1	13	12.6	3358571	3.27992e+06	3.27992e+06	0.4	0.01331
11	000408	2011-05-23	1	13.19	12.65	6488576	3.23198e+06	3.23198e+06	0.54	0.02572
11	000408	2011-05-24	2	13.06	12.29	5071431	3.29506e+06	3.29506e+06	0.77	0.0201
11	000408	2011-05-26	3	13.39	12.41	6971891	3.13106e+06	3.13106e+06	0.98	0.02763
11	000408	2011-05-27	3	12.16	11.79	5422495	2.97463e+06	2.97463e+06	0.37	0.02149
11	000408	2011-05-30	3	11.48	11.2	4180189	2.82578e+06	2.82578e+06	0.28	0.01657
11	000408	2011-05-31	3	11.47	10.94	4152500	2.88381e+06	2.88381e+06	0.53	0.01646
11	000408	2011-06-01	3	11.55	11.22	2762412	2.88381e+06	2.88381e+06	0.33	0.01095
11	000408	2011-06-02	3	11.43	10.86	4058704	2.82578e+06	2.82578e+06	0.57	0.01609
11	000408	2011-06-03	3	11.48	11.1	2573191	2.88128e+06	2.88128e+06	0.38	0.0102
11	000408	2011-06-07	3	11.82	11.34	2999678	2.95445e+06	2.95445e+06	0.48	0.01189
11	000408	2011-06-08	3	12.17	11.58	4139252	3.00996e+06	3.00996e+06	0.59	0.01641
11	000408	2011-06-09	3	12.13	11.73	3869312	2.96202e+06	2.96202e+06	0.4	0.01534
11	000408	2011-06-10	3	11.73	11.15	4277147	2.90147e+06	2.90147e+06	0.58	0.01695
11	000408	2011-06-13	3	11.54	11.08	2805520	2.88885e+06	2.88885e+06	0.46	0.01112
11	000408	2011-06-14	3	11.72	11.31	2557683	2.91913e+06	2.91913e+06	0.41	0.01014
11	000408	2011-06-15	3	11.82	11.45	2348974	2.92165e+06	2.92165e+06	0.37	0.00931
11	000408	2011-06-16	3	11.49	11.17	2212409	2.82578e+06	2.82578e+06	0.32	0.00877
11	000408	2011-06-17	3	11.76	11.76	1330688	2.96707e+06	2.96707e+06	0	0.00527
11	000408	2011-06-20	3	12.1	11.33	5071096	2.87371e+06	2.87371e+06	0.77	0.0201
11	000408	2011-06-21	3	11.64	11.13	2497921	2.92417e+06	2.92417e+06	0.51	0.0099
11	000408	2011-06-22	3	11.75	11.52	2150092	2.93427e+06	2.93427e+06	0.23	0.00852
11	000408	2011-06-23	3	11.8	11.5	2548523	2.96454e+06	2.96454e+06	0.3	0.0101
11	000408	2011-06-24	3	11.97	11.58	4868364	2.97716e+06	2.97716e+06	0.39	0.0193
11	000408	2011-06-27	3	11.9	11.68	3345070	2.98977e+06	2.98977e+06	0.22	0.01326
11	000408	2011-06-28	3	12.13	11.78	4230059	3.04023e+06	3.04023e+06	0.35	0.01677
11	000408	2011-06-29	3	12.09	11.7	3151287	2.9595e+06	2.9595e+06	0.39	0.01249
11	000408	2011-07-01	3	11.97	11.78	3223245	2.97968e+06	2.97968e+06	0.19	0.01278
11	000408	2011-07-04	3	12.07	11.78	4344348	3.03771e+06	3.03771e+06	0.29	0.01722
11	000408	2011-07-05	3	12.18	11.86	3903081	3.0478e+06	3.0478e+06	0.32	0.01547
11	000408	2011-07-06	3	12.16	11.96	3516208	3.06546e+06	3.06546e+06	0.2	0.01394
11	000408	2011-07-07	3	12.27	12	3752942	3.03519e+06	3.03519e+06	0.27	0.01487
11	000408	2011-07-08	3	12.09	11.78	3007436	3.015e+06	3.015e+06	0.31	0.01192
11	000408	2011-07-11	3	12.11	11.82	3200507	3.0478e+06	3.0478e+06	0.29	0.01269
11	000408	2011-07-12	3	12.04	11.8	2694594	2.98725e+06	2.98725e+06	0.24	0.01068
11	000408	2011-07-13	3	12.43	11.88	10560848	3.13611e+06	3.13611e+06	0.55	0.04186
11	000408	2011-07-14	3	12.73	12.28	8713460	3.10835e+06	3.10835e+06	0.45	0.03454
11	000408	2011-07-15	3	12.63	12.27	5462401	3.16891e+06	3.16891e+06	0.36	0.02165
11	000408	2011-07-18	3	12.64	12.37	3794054	3.17395e+06	3.17395e+06	0.27	0.01504
11	000408	2011-07-19	3	12.79	12.5	4820586	3.17648e+06	3.17648e+06	0.29	0.01911
11	000408	2011-07-20	3	12.58	12.26	4352748	3.11592e+06	3.11592e+06	0.32	0.01725
11	000408	2011-07-21	3	12.4	11.97	3421981	3027618	3027618	0.43	0.01356
11	000408	2011-07-22	3	12.11	11.91	2138407	3.03266e+06	3.03266e+06	0.2	0.00848
11	000408	2011-07-25	3	12.16	11.42	4564341	2.88633e+06	2.88633e+06	0.74	0.01809
11	000408	2011-07-26	3	11.62	11.42	2071456	2.92417e+06	2.92417e+06	0.2	0.00821
11	000408	2011-07-27	3	11.95	11.5	2822101	2.98725e+06	2.98725e+06	0.45	0.01119
11	000408	2011-07-28	3	11.73	11.45	2579728	2.93931e+06	2.93931e+06	0.28	0.01022
11	000408	2011-07-29	3	11.75	11.46	1802185	2.90651e+06	2.90651e+06	0.29	0.00714
11	000408	2011-08-01	3	11.66	11.45	1587242	2.91661e+06	2.91661e+06	0.21	0.00629
11	000408	2011-08-02	3	11.8	11.52	4012685	2.96707e+06	2.96707e+06	0.28	0.0159
11	000408	2011-08-03	3	12.3	11.7	4777289	3.06799e+06	3.06799e+06	0.6	0.01893
11	000408	2011-08-04	3	12.28	11.96	3774442	3027618	3027618	0.32	0.01496
11	000408	2011-08-05	3	11.94	11.5	3299481	2.96202e+06	2.96202e+06	0.44	0.01308
11	000408	2011-08-08	3	12.19	11.15	8599006	2.96454e+06	2.96454e+06	1.04	0.03408
11	000408	2011-08-09	3	11.6	11.16	5378487	2.8611e+06	2.8611e+06	0.44	0.02132
11	000408	2011-08-10	3	11.83	11.38	4108199	2.9267e+06	2.9267e+06	0.45	0.01628
11	000408	2011-08-11	3	11.78	11.45	3752689	2.95193e+06	2.95193e+06	0.33	0.01487
11	000408	2011-08-12	3	11.85	11.62	3483464	2.96707e+06	2.96707e+06	0.23	0.01381
11	000408	2011-08-15	3	11.95	11.64	3233350	2.99734e+06	2.99734e+06	0.31	0.01282
11	000408	2011-08-16	3	11.87	11.39	8741503	2.98977e+06	2.98977e+06	0.48	0.03465
11	000408	2011-08-17	3	11.88	11.56	4521305	2.9822e+06	2.9822e+06	0.32	0.01792
11	000408	2011-08-18	3	11.8	11.58	3317901	2.92922e+06	2.92922e+06	0.22	0.01315
11	000408	2011-08-19	3	11.68	11.41	2777359	2.91156e+06	2.91156e+06	0.27	0.01101
11	000408	2011-08-22	3	11.64	11.43	2183040	2.8939e+06	2.8939e+06	0.21	0.00865
11	000408	2011-08-23	3	11.58	11.29	3304063	2.87624e+06	2.87624e+06	0.29	0.0131
11	000408	2011-08-24	3	11.52	11.28	2848259	2.85101e+06	2.85101e+06	0.24	0.01129
11	000408	2011-08-25	3	11.37	11.03	4014681	2.85353e+06	2.85353e+06	0.34	0.01591
11	000408	2011-08-26	3	11.3	11.14	2761782	2.84596e+06	2.84596e+06	0.16	0.01095
11	000408	2011-08-29	3	11.55	11.26	3070565	2.86867e+06	2.86867e+06	0.29	0.01217
11	000408	2011-08-30	3	11.49	11.3	2151192	2.85101e+06	2.85101e+06	0.19	0.00853
11	000408	2011-08-31	3	11.35	11.01	3031680	2.79298e+06	2.79298e+06	0.34	0.01202
12	000410	2010-10-08	1	13.28	12.77	10538190	7.08876e+06	7.20567e+06	0.51	0.01964
12	000410	2010-10-11	1	13.45	13.13	14934240	7.15316e+06	7.27113e+06	0.32	0.02783
12	000410	2010-10-12	1	13.38	13.14	12223176	7.16389e+06	7.28204e+06	0.24	0.02278
12	000410	2010-10-13	1	14.63	13.64	31575894	7.47513e+06	7.59841e+06	0.99	0.05884
12	000410	2010-10-14	1	14.47	13.81	28518535	7.62002e+06	7.74569e+06	0.66	0.05314
12	000410	2010-10-15	1	15.11	13.92	31662112	7.96346e+06	8.09479e+06	1.19	0.059
12	000410	2010-10-18	1	16	14.3	39153493	8.18347e+06	8.31843e+06	1.7	0.07296
12	000410	2010-10-19	1	15.4	14.76	22403084	8.2425e+06	8.37843e+06	0.64	0.04175
12	000410	2010-10-20	1	15.85	14.61	27770497	8.37129e+06	8.50935e+06	1.24	0.05175
12	000410	2010-10-21	1	15.82	15.1	17663176	8.19957e+06	8.3348e+06	0.72	0.03292
12	000410	2010-10-22	1	15.18	14.61	25726741	7.92589e+06	8.0566e+06	0.57	0.04794
12	000410	2010-10-25	1	15.36	14.45	25612167	8.15664e+06	8.29116e+06	0.91	0.04773
12	000410	2010-10-26	1	15.15	14.55	19251730	7.89369e+06	8.02388e+06	0.6	0.03588
12	000410	2010-10-27	1	15.29	14.5	16300371	7.80783e+06	7.9366e+06	0.79	0.03038
12	000410	2010-10-28	1	14.7	14.23	13573294	7.80783e+06	7.9366e+06	0.47	0.02529
12	000410	2010-10-29	1	15	14.39	14439467	8.00638e+06	8.13843e+06	0.61	0.02691
12	000410	2010-11-01	1	15.4	14.95	17221006	8.15127e+06	8.2857e+06	0.45	0.03209
12	000410	2010-11-02	1	15.48	14.89	19967041	7.99029e+06	8.12206e+06	0.59	0.03721
12	000410	2010-11-03	1	14.93	14.2	13002396	7.62002e+06	7.74569e+06	0.73	0.02423
12	000410	2010-11-04	1	14.56	14.16	9101080	7.75954e+06	7.88751e+06	0.4	0.01696
12	000410	2010-11-05	1	14.85	14.39	18289066	7.8615e+06	7.99115e+06	0.46	0.03408
12	000410	2010-11-08	1	15.48	14.63	24912993	8.28543e+06	8.42207e+06	0.85	0.04643
12	000410	2010-11-09	1	15.39	14.89	17158117	8.08688e+06	8.22025e+06	0.5	0.03197
12	000410	2010-11-10	1	15.26	14.85	12907877	8.16737e+06	8.30207e+06	0.41	0.02405
12	000410	2010-11-12	1	15.17	13.7	19352853	7.3839e+06	7.50568e+06	1.47	0.03606
12	000410	2010-11-15	1	14	13.42	8019718	7.4322e+06	7.55477e+06	0.58	0.01494
12	000410	2010-11-16	1	13.92	13.09	9706547	7.05657e+06	7.17294e+06	0.83	0.01809
12	000410	2010-11-17	1	13.52	12.81	8016887	6.92241e+06	7.03657e+06	0.71	0.01494
12	000410	2010-11-18	1	13.16	12.6	6840446	6.97607e+06	7.09112e+06	0.56	0.01275
12	000410	2010-11-19	1	13.23	12.85	6733464	7.09413e+06	7.21113e+06	0.38	0.01255
12	000410	2010-11-22	1	13.57	12.99	11852119	7.11559e+06	7.23294e+06	0.58	0.02209
12	000410	2010-11-23	1	13.25	12.6	6861753	6.89558e+06	7.0093e+06	0.65	0.01279
12	000410	2010-11-24	1	13.44	12.73	12091838	7.17462e+06	7.29295e+06	0.71	0.02253
12	000410	2010-11-25	1	13.87	13.38	13070281	7.26585e+06	7.38568e+06	0.49	0.02436
12	000410	2010-11-26	1	13.83	13.26	10584019	7.37854e+06	7.50022e+06	0.57	0.01972
12	000410	2010-11-29	1	13.97	13.6	8924794	7.4483e+06	7.57114e+06	0.37	0.01663
12	000410	2010-11-30	1	13.93	12.94	8747853	7.10486e+06	7.22203e+06	0.99	0.0163
12	000410	2010-12-01	1	13.35	12.96	7283240	6.96534e+06	7.08021e+06	0.39	0.01357
12	000410	2010-12-02	1	13.2	12.88	10340624	6.97607e+06	7.09112e+06	0.32	0.01927
12	000410	2010-12-03	1	13.08	12.85	6024624	6.99217e+06	7.10749e+06	0.23	0.01123
12	000410	2010-12-06	1	13.09	12.7	7351338	6.97607e+06	7.09112e+06	0.39	0.0137
12	000410	2010-12-07	1	13.25	12.74	6351698	7.07266e+06	7.18931e+06	0.51	0.01184
12	000410	2010-12-08	1	13.48	13.1	9545386	7.12633e+06	7.24385e+06	0.38	0.01779
12	000410	2010-12-09	1	13.18	12.73	8652495	6.91168e+06	7.02566e+06	0.45	0.01612
12	000410	2010-12-10	1	13.35	12.72	7058095	7.06193e+06	7.1784e+06	0.63	0.01315
12	000410	2010-12-13	1	13.59	13.2	17747203	7.22828e+06	7.34749e+06	0.39	0.03307
12	000410	2010-12-14	1	13.69	13.4	11010933	7.26585e+06	7.38568e+06	0.29	0.02052
12	000410	2010-12-15	1	13.68	13.39	8288684	7.18535e+06	7.30386e+06	0.29	0.01545
12	000410	2010-12-16	1	13.52	13.3	6128399	7.14242e+06	7.26022e+06	0.22	0.01142
12	000410	2010-12-17	1	13.49	13.27	4332072	7.23902e+06	7.3584e+06	0.22	0.00807
12	000410	2010-12-20	1	13.55	12.89	9474728	7.14779e+06	7.26567e+06	0.66	0.01766
12	000410	2010-12-21	1	13.36	13.03	6704521	7.15316e+06	7.27113e+06	0.33	0.01249
12	000410	2010-12-23	1	13.21	12.88	5929747	6.97607e+06	7.09112e+06	0.33	0.01105
12	000410	2010-12-24	1	13.02	12.6	6452146	6.92241e+06	7.03657e+06	0.42	0.01202
12	000410	2010-12-27	1	12.98	12.41	7481515	6.69703e+06	6.80748e+06	0.57	0.01394
12	000410	2010-12-28	1	12.5	11.85	6154335	6.36969e+06	6.47474e+06	0.65	0.01147
12	000410	2010-12-29	1	12.15	11.78	4435847	6.49848e+06	6.60565e+06	0.37	0.00827
12	000410	2010-12-30	1	12.1	11.71	9020197	6.37506e+06	6.48019e+06	0.39	0.01681
12	000410	2010-12-31	1	12.11	11.81	6521700	6.49311e+06	6.6002e+06	0.3	0.01215
12	000410	2011-01-04	1	12.38	12.05	6580100	6.59507e+06	6.70384e+06	0.33	0.01226
12	000410	2011-01-05	1	12.3	12.01	6682844	6.60044e+06	6.70929e+06	0.29	0.01245
12	000410	2011-01-06	2	12.37	12.15	4586958	6.58971e+06	6.69838e+06	0.22	0.00855
12	000410	2011-01-07	3	12.36	12.11	5165559	6.54678e+06	6.65474e+06	0.25	0.00963
12	000410	2011-01-10	3	12.71	12.26	15686682	6.70776e+06	6.81839e+06	0.45	0.02923
12	000410	2011-01-11	3	12.53	12.01	6072755	6.71849e+06	6.8293e+06	0.52	0.01132
12	000410	2011-01-12	3	12.53	12.25	4471225	6.69703e+06	6.80748e+06	0.28	0.00833
12	000410	2011-01-13	3	12.5	12.28	3499756	6.61654e+06	6725656	0.22	0.00652
12	000410	2011-01-14	3	12.25	11.88	5118849	6.43945e+06	6.54565e+06	0.37	0.00954
12	000410	2011-01-17	3	11.86	10.98	8842584	5.98869e+06	6.08746e+06	0.88	0.01648
12	000410	2011-01-18	3	11.08	10.78	5539284	5.8599e+06	5.95654e+06	0.3	0.01032
12	000410	2011-01-19	3	11.36	10.9	7841702	6.06382e+06	6.16382e+06	0.46	0.01461
12	000410	2011-01-20	3	11.27	10.78	6138054	5.83844e+06	5.93472e+06	0.49	0.01144
12	000410	2011-01-21	3	11.4	10.76	6333541	6.01015e+06	6.10927e+06	0.64	0.0118
12	000410	2011-01-24	3	11.74	11.18	11045120	6.21407e+06	6.31655e+06	0.56	0.02058
12	000410	2011-01-25	3	11.56	11.18	5201730	6.08528e+06	6.18564e+06	0.38	0.00969
12	000410	2011-01-26	3	12.13	11.25	9267607	6.44482e+06	6.55111e+06	0.88	0.01727
12	000410	2011-01-27	3	12.86	11.75	17108466	6.75069e+06	6.86202e+06	1.11	0.03188
12	000410	2011-01-28	3	12.88	12.41	12014862	6.75069e+06	6.86202e+06	0.47	0.02239
12	000410	2011-01-31	3	13.04	12.4	10123642	6.78826e+06	6.90021e+06	0.64	0.01887
12	000410	2011-02-01	3	12.9	12.53	7457339	6.84728e+06	6.96021e+06	0.37	0.0139
12	000410	2011-02-09	3	13.08	12.47	9586620	6.87411e+06	6.98748e+06	0.61	0.01786
12	000410	2011-02-10	3	14.04	12.7	23038779	7.30341e+06	7.42386e+06	1.34	0.04293
12	000410	2011-02-11	3	13.8	13.45	11737543	7.27658e+06	7.39659e+06	0.35	0.02187
12	000410	2011-02-14	3	13.8	13.3	17485386	7.30878e+06	7.42931e+06	0.5	0.03258
12	000410	2011-02-15	3	14	13.5	18081210	7.36244e+06	7.48386e+06	0.5	0.03369
12	000410	2011-02-16	3	14.55	13.56	22655163	7.61465e+06	7.74023e+06	0.99	0.04222
12	000410	2011-02-17	3	14.3	13.8	15705735	7.51806e+06	7.64205e+06	0.5	0.02927
12	000410	2011-02-18	3	14.07	13.6	10635349	7.36244e+06	7.48386e+06	0.47	0.01982
12	000410	2011-02-21	3	14.62	13.85	18131911	7.59855e+06	7.72387e+06	0.77	0.03379
12	000410	2011-02-22	3	14.15	13.33	15682415	7.23365e+06	7.35295e+06	0.82	0.02922
12	000410	2011-02-23	3	13.66	13.34	9385805	7.29805e+06	7.4184e+06	0.32	0.01749
12	000410	2011-02-24	3	13.86	13.35	11167426	7.42147e+06	7.54386e+06	0.51	0.02081
12	000410	2011-02-25	3	13.66	13.23	12516417	7.24975e+06	7.36931e+06	0.43	0.02332
12	000410	2011-02-28	3	13.99	13.4	14870761	7.4483e+06	7.57114e+06	0.59	0.02771
12	000410	2011-03-01	3	14.1	13.6	15426670	7.35171e+06	7.47295e+06	0.5	0.02875
12	000410	2011-03-02	3	13.63	13.27	9630380	7.21755e+06	7.33658e+06	0.36	0.01795
12	000410	2011-03-03	3	13.68	13.16	8284722	7.06193e+06	7.1784e+06	0.52	0.01544
12	000410	2011-03-04	3	13.3	12.95	8116236	7.13706e+06	7.25476e+06	0.35	0.01512
12	000410	2011-03-07	3	13.63	13.25	11033209	7.26048e+06	7.38022e+06	0.38	0.02056
12	000410	2011-03-08	3	13.56	13.35	7462784	7.21755e+06	7.33658e+06	0.21	0.01391
12	000410	2011-03-09	3	14.06	13.45	22918989	7.51269e+06	7.63659e+06	0.61	0.04271
12	000410	2011-03-10	3	14.04	13.69	12777094	7.42147e+06	7.54386e+06	0.35	0.02381
12	000410	2011-03-11	3	14.06	13.59	12452660	7.40537e+06	7.5275e+06	0.47	0.02321
12	000410	2011-03-14	3	14.47	13.9	24247753	7.74344e+06	7.87114e+06	0.57	0.04519
12	000410	2011-03-15	3	14.39	13.67	17517280	7.55026e+06	7.67478e+06	0.72	0.03264
12	000410	2011-03-16	3	14.16	13.82	11146368	7.4805e+06	7.60386e+06	0.34	0.02077
12	000410	2011-03-17	3	13.72	13.15	15043664	7.13169e+06	7.24931e+06	0.57	0.02803
12	000410	2011-03-21	3	13.51	13.14	6665089	7.0834e+06	7.20022e+06	0.37	0.01242
12	000410	2011-03-22	3	13.38	13.01	4787547	7.17462e+06	7.29295e+06	0.37	0.00892
12	000410	2011-03-23	3	13.53	13.16	6583928	7.23365e+06	7.35295e+06	0.37	0.01227
12	000410	2011-03-24	3	13.5	13.2	5048632	7.12633e+06	7.24385e+06	0.3	0.00941
12	000410	2011-03-25	3	13.56	13.26	6988764	7.26048e+06	7.38022e+06	0.3	0.01302
12	000410	2011-03-28	3	13.58	13.14	10542269	7.06193e+06	7.1784e+06	0.44	0.01965
12	000410	2011-03-29	3	13.2	12.94	7133843	6.99217e+06	7.10749e+06	0.26	0.01329
12	000410	2011-03-30	3	13.15	12.9	6106834	7.02973e+06	7.14567e+06	0.25	0.01138
12	000410	2011-03-31	3	13.17	12.4	9506112	6.70776e+06	6.81839e+06	0.77	0.01771
13	000413	2011-03-01	1	15.78	15.24	5972309	4.39783e+06	4400650	0.54	0.0156
13	000413	2011-03-02	1	15.76	15.3	4653548	4.40349e+06	4406310	0.46	0.01216
13	000413	2011-03-03	1	15.75	14.87	4753009	4.32147e+06	4324240	0.88	0.01242
13	000413	2011-03-04	1	15.23	14.78	4118662	4.30168e+06	4304430	0.45	0.01076
13	000413	2011-03-07	1	15.29	14.99	3551983	4.28188e+06	4284620	0.3	0.00928
13	000413	2011-03-08	1	15.25	14.95	2958272	4.28188e+06	4284620	0.3	0.00773
13	000413	2011-03-09	1	15.53	15.09	5144775	4.35541e+06	4358200	0.44	0.01344
13	000413	2011-03-10	1	15.84	15.3	7120263	4.44026e+06	4443100	0.54	0.0186
13	000413	2011-03-11	1	15.82	15.36	6477055	4.38369e+06	4386500	0.46	0.01692
13	000413	2011-03-14	1	16	15.41	7101041	4.47702e+06	4479890	0.59	0.01855
13	000413	2011-03-15	1	16.05	15.17	6658218	4.38935e+06	4392160	0.88	0.01739
13	000413	2011-03-16	1	15.8	15.35	6050616	4.45723e+06	4460080	0.45	0.01581
13	000413	2011-03-17	1	15.9	15.2	4705264	4.38086e+06	4383670	0.7	0.01229
13	000413	2011-03-18	1	15.64	15.19	3126499	4.32713e+06	4329900	0.45	0.00817
13	000413	2011-03-21	1	15.35	14.96	3969560	4.28753e+06	4290280	0.39	0.01037
13	000413	2011-03-22	1	15.25	14.89	2667369	4.24794e+06	4250660	0.36	0.00697
13	000413	2011-03-23	1	15.14	14.9	2828916	4.27622e+06	4278960	0.24	0.00739
13	000413	2011-03-24	1	15.23	15.03	2393614	4.26208e+06	4264810	0.2	0.00625
13	000413	2011-03-25	1	15.65	15.05	5508100	4.34693e+06	4349710	0.6	0.01439
13	000413	2011-03-28	1	15.53	15.2	3013144	4.34975e+06	4352540	0.33	0.00787
13	000413	2011-03-29	1	15.47	14.97	3089888	4.24228e+06	4245000	0.5	0.00807
13	000413	2011-03-30	1	15.03	14	5414864	3.95946e+06	3962000	1.03	0.01414
13	000413	2011-03-31	1	14.2	13.6	4230719	3.97361e+06	3976150	0.6	0.01105
13	000413	2011-04-01	1	14.1	13.72	1656535	3.95664e+06	3959170	0.38	0.00433
13	000413	2011-04-06	1	14	13.5	2897568	3.95381e+06	3956340	0.5	0.00757
13	000413	2011-04-07	1	14.09	13.85	1306705	3.97361e+06	3976150	0.24	0.00341
13	000413	2011-04-08	1	14.24	13.9	2151244	3.97361e+06	3976150	0.34	0.00562
13	000413	2011-04-11	1	14.05	13.69	3103230	3.92835e+06	3930870	0.36	0.00811
13	000413	2011-04-12	1	13.99	13.59	2851302	3.93118e+06	3933700	0.4	0.00745
13	000413	2011-04-13	1	13.95	13.66	2009835	3.93684e+06	3939360	0.29	0.00525
13	000413	2011-04-14	1	14.74	13.85	4577366	4.0839e+06	4086520	0.89	0.01196
13	000413	2011-04-15	1	14.83	14.26	3769543	4.18572e+06	4188400	0.57	0.00985
13	000413	2011-04-18	1	15.07	14.67	4322790	4.18572e+06	4188400	0.4	0.01129
13	000413	2011-04-19	1	14.94	14.58	2302228	4.15744e+06	4160100	0.36	0.00601
13	000413	2011-04-20	1	14.98	14.68	1973043	4.17158e+06	4174250	0.3	0.00515
13	000413	2011-04-21	1	15.02	14.6	1623041	4.17441e+06	4177080	0.42	0.00424
13	000413	2011-04-22	1	14.78	14.46	2514525	4.11501e+06	4117650	0.32	0.00657
13	000413	2011-04-25	1	14.66	14.28	1621099	4058451	4061050	0.38	0.00423
13	000413	2011-04-26	1	14.35	13.41	5395399	3.84634e+06	3848800	0.94	0.01409
13	000413	2011-04-27	1	13.8	12.91	3792101	3.72755e+06	3729940	0.89	0.00991
13	000413	2011-04-28	1	13.6	12.86	2620010	3.70776e+06	3710130	0.74	0.00684
13	000413	2011-04-29	1	13.43	13.01	1017539	3.7926e+06	3795030	0.42	0.00266
13	000413	2011-05-03	1	13.53	13.28	878372	3.8124e+06	3814840	0.25	0.00229
13	000413	2011-05-04	1	13.54	12.85	2884945	3.69927e+06	3701640	0.69	0.00754
13	000413	2011-05-05	1	13.8	12.9	4325583	3.83502e+06	3837480	0.9	0.0113
13	000413	2011-05-06	1	13.75	13.31	1949601	3.83502e+06	3837480	0.44	0.00509
13	000413	2011-05-09	1	13.73	13.37	1532662	3.82654e+06	3828990	0.36	0.004
13	000413	2011-05-10	1	13.62	13.39	1430542	3.84634e+06	3848800	0.23	0.00374
13	000413	2011-05-11	1	13.78	13.4	2195815	3.82088e+06	3823330	0.38	0.00574
13	000413	2011-05-12	1	13.54	12.8	2340322	3.7728e+06	3775220	0.74	0.00611
13	000413	2011-05-13	1	13.4	12.96	2818380	3.73321e+06	3735600	0.44	0.00736
13	000413	2011-05-16	1	13.36	12.88	2323874	3.6625e+06	3664850	0.48	0.00607
13	000413	2011-05-17	1	13.09	12.88	1584299	3.67947e+06	3681830	0.21	0.00414
13	000413	2011-05-18	1	13.21	12.86	2678984	3.70493e+06	3707300	0.35	0.007
13	000413	2011-05-19	1	13.17	13	1290199	3.68513e+06	3687490	0.17	0.00337
13	000413	2011-05-20	1	13.06	12.7	1796350	3.63988e+06	3642210	0.36	0.00469
13	000413	2011-05-23	1	12.95	12.03	2121006	3.45887e+06	3461090	0.92	0.00554
13	000413	2011-05-24	2	12.28	11.93	1249501	3.43625e+06	3438450	0.35	0.00326
13	000413	2011-05-25	3	12.17	11.6	2505215	3.4108e+06	3412980	0.57	0.00654
13	000413	2011-05-26	3	12.54	11.91	2085019	3.47019e+06	3472410	0.63	0.00545
13	000413	2011-05-27	3	12.39	11.93	1027800	3.43625e+06	3438450	0.46	0.00268
13	000413	2011-05-30	3	12.2	11.63	1325299	3.38817e+06	3390340	0.57	0.00346
13	000413	2011-05-31	3	13.18	11.66	4770600	3.67099e+06	3673340	1.52	0.01246
13	000413	2011-06-01	3	13.1	12.79	1729689	3.67665e+06	3679000	0.31	0.00452
13	000413	2011-06-02	3	12.94	12.5	1621019	3.64554e+06	3647870	0.44	0.00423
13	000413	2011-06-03	3	13.32	12.8	2042735	3.72472e+06	3727110	0.52	0.00534
13	000413	2011-06-07	3	13.29	13.15	1613612	3.71907e+06	3721450	0.14	0.00422
13	000413	2011-06-08	3	13.29	12.88	1303291	3.70776e+06	3710130	0.41	0.0034
13	000413	2011-06-09	3	13.08	12.63	1569087	3.572e+06	3574290	0.45	0.0041
13	000413	2011-06-10	3	12.83	12.55	1240311	3.62291e+06	3625230	0.28	0.00324
13	000413	2011-06-13	3	12.85	12.49	777639	3.54089e+06	3543160	0.36	0.00203
13	000413	2011-06-14	3	12.84	12.48	526396	3.62008e+06	3622400	0.36	0.00138
13	000413	2011-06-15	3	12.84	12.58	805019	3.61725e+06	3619570	0.26	0.0021
13	000413	2011-06-16	3	12.78	12.52	655678	3.60877e+06	3611080	0.26	0.00171
13	000413	2011-06-17	3	12.78	12.5	918401	3.55503e+06	3557310	0.28	0.0024
13	000413	2011-06-20	3	12.64	11.72	2046558	3.35989e+06	3362040	0.92	0.00535
13	000413	2011-06-22	3	12.09	11.8	1230626	3.37969e+06	3381850	0.29	0.00321
13	000413	2011-06-23	3	12.14	11.82	972816	3.43342e+06	3435620	0.32	0.00254
13	000413	2011-06-24	3	12.67	12.05	1497170	3.53241e+06	3534670	0.62	0.00391
13	000413	2011-06-27	3	12.82	12.4	1818666	3.59746e+06	3599760	0.42	0.00475
13	000413	2011-06-28	3	13.01	12.71	1922088	3.62857e+06	3630890	0.3	0.00502
13	000413	2011-06-29	3	13.7	12.99	5603915	3.67665e+06	3679000	0.71	0.01464
13	000413	2011-06-30	3	13.29	12.91	1950622	3.65968e+06	3662020	0.38	0.0051
13	000413	2011-07-01	3	13.36	12.94	2043251	3.73321e+06	3735600	0.42	0.00534
13	000413	2011-07-04	3	13.55	13.21	2654041	3.80109e+06	3803520	0.34	0.00693
13	000413	2011-07-05	3	13.5	13.32	1690484	3.79826e+06	3800690	0.18	0.00442
13	000413	2011-07-06	3	13.64	13.18	2150185	3.77563e+06	3778050	0.46	0.00562
13	000413	2011-07-07	3	13.59	13.26	1972991	3.78977e+06	3792200	0.33	0.00515
13	000413	2011-07-08	3	13.47	13.26	784744	3.78694e+06	3789370	0.21	0.00205
13	000413	2011-07-11	3	13.47	13.02	1105229	3.78977e+06	3792200	0.45	0.00289
13	000413	2011-07-12	3	13.36	13.12	1442085	3.75018e+06	3752580	0.24	0.00377
13	000413	2011-07-13	3	13.39	13.26	1614121	3.75583e+06	3758240	0.13	0.00422
13	000413	2011-07-14	3	13.8	13.31	2646898	3.86896e+06	3871440	0.49	0.00691
13	000413	2011-07-15	3	13.96	13.5	2780230	3.93401e+06	3936530	0.46	0.00726
13	000413	2011-07-18	3	14.56	13.81	6823195	4.09805e+06	4100670	0.75	0.01782
13	000413	2011-07-19	3	15.38	14.4	10144935	4.21966e+06	4222360	0.98	0.0265
13	000413	2011-07-20	3	15.15	14.81	3884589	4.24511e+06	4247830	0.34	0.01015
13	000413	2011-07-21	3	15.2	14.84	3273951	4.19986e+06	4202550	0.36	0.00855
13	000413	2011-07-22	3	15.7	14.87	5539952	4.41197e+06	4414800	0.83	0.01447
13	000413	2011-07-25	3	15.87	14.94	6514946	4.28188e+06	4284620	0.93	0.01702
13	000413	2011-07-26	3	15.26	14.52	6112593	4.16875e+06	4171420	0.74	0.01597
13	000413	2011-08-03	3	15.57	14.17	9991483	4.01603e+06	4018600	1.4	0.0261
13	000413	2011-08-04	3	14.28	13.88	3738812	4.00472e+06	4007280	0.4	0.00977
13	000413	2011-08-05	3	14.42	13.55	3848378	3.96229e+06	3964830	0.87	0.01005
13	000413	2011-08-08	3	14.06	13.33	4448811	3.8322e+06	3834650	0.73	0.01162
13	000413	2011-08-09	3	13.65	12.68	2954644	3.81805e+06	3820500	0.97	0.00772
13	000413	2011-08-10	3	14.15	13.6	2630425	3.95381e+06	3956340	0.55	0.00687
13	000413	2011-08-11	3	14.3	13.59	2309132	4.03017e+06	4032750	0.71	0.00603
13	000413	2011-08-12	3	14.43	14.07	1878959	4.00189e+06	4004450	0.36	0.00491
13	000413	2011-08-15	3	14.3	13.82	3471134	3.92835e+06	3930870	0.48	0.00907
13	000413	2011-08-16	3	14.14	13.8	2281989	3.93401e+06	3936530	0.34	0.00596
13	000413	2011-08-17	3	14.08	13.68	1706610	3.90856e+06	3911060	0.4	0.00446
13	000413	2011-08-18	3	14.03	13.7	1613033	3.90573e+06	3908230	0.33	0.00421
13	000413	2011-08-19	3	14.25	13.48	3090324	4.00472e+06	4007280	0.77	0.00807
13	000413	2011-08-22	3	14.53	14.02	3930485	4.06694e+06	4069540	0.51	0.01027
13	000413	2011-08-23	3	14.55	14.31	1950546	4.09522e+06	4097840	0.24	0.0051
13	000413	2011-08-24	3	14.54	14.31	1236938	4.05562e+06	4058220	0.23	0.00323
13	000413	2011-08-25	3	14.56	14.32	1591696	4.0839e+06	4086520	0.24	0.00416
13	000413	2011-08-26	3	14.54	14.35	1886199	4.10087e+06	4103500	0.19	0.00493
13	000413	2011-08-29	3	14.78	14.4	1993555	4.09805e+06	4100670	0.38	0.00521
13	000413	2011-08-30	3	14.58	13.87	3010501	3.93118e+06	3933700	0.71	0.00786
13	000413	2011-08-31	3	14.25	13.58	2921326	3.97926e+06	3981810	0.67	0.00763
14	000415	2012-02-15	1	9.92	9.34	9549109	2.9549e+06	9.60727e+06	0.58	0.0318
14	000415	2012-02-16	1	10.18	9.71	8877011	3.00895e+06	9.78301e+06	0.47	0.02956
14	000415	2012-02-17	1	10.39	9.95	9336847	3.03598e+06	9.87088e+06	0.44	0.03109
14	000415	2012-02-20	1	10.36	10.03	8766839	3.03898e+06	9.88065e+06	0.33	0.02919
14	000415	2012-02-21	1	10.12	9.8	7332218	3.02697e+06	9.84159e+06	0.32	0.02442
14	000415	2012-02-22	1	10.27	9.9	7923122	3.07202e+06	9.98804e+06	0.37	0.02638
14	000415	2012-02-23	1	11.05	10.16	9944491	3.16511e+06	1.02907e+07	0.89	0.03312
14	000415	2012-02-24	1	10.99	10.45	9424565	3.2552e+06	1.05836e+07	0.54	0.03138
14	000415	2012-02-27	1	11.16	10.74	6981455	3.26721e+06	1.06227e+07	0.42	0.02325
14	000415	2012-02-28	1	10.94	10.54	6706350	3.20415e+06	1.04176e+07	0.4	0.02233
14	000415	2012-02-29	1	10.88	10.54	5616575	3.18012e+06	1.03395e+07	0.34	0.0187
14	000415	2012-03-01	1	10.78	10.45	5379724	3.18313e+06	1.03493e+07	0.33	0.01791
14	000415	2012-03-02	1	10.75	10.55	6835749	3.18913e+06	1.03688e+07	0.2	0.02276
14	000415	2012-03-05	1	11.19	10.64	11503715	3.31526e+06	1.07789e+07	0.55	0.03831
14	000415	2012-03-06	1	11.15	10.7	7995557	3.30625e+06	1.07496e+07	0.45	0.02663
14	000415	2012-03-07	1	11.6	10.77	12641543	3.42937e+06	1.11499e+07	0.83	0.0421
14	000415	2012-03-08	1	11.7	11.33	7842140	3.50144e+06	1.13842e+07	0.37	0.02611
14	000415	2012-03-09	1	11.76	11.45	6990135	3.49844e+06	1.13745e+07	0.31	0.02328
14	000415	2012-03-12	1	12.15	11.6	11513642	3.5615e+06	1.15795e+07	0.55	0.03834
14	000415	2012-03-13	1	12.35	11.75	12318494	3.59753e+06	1.16967e+07	0.6	0.04102
14	000415	2012-03-14	1	12.1	10.78	38431717	3.27021e+06	1.06324e+07	1.32	0.12798
14	000415	2012-03-15	1	10.78	10.09	23282468	3.09604e+06	1.00662e+07	0.69	0.07753
14	000415	2012-03-16	1	10.78	10.31	16232734	3.16811e+06	1.03005e+07	0.47	0.05406
14	000415	2012-03-19	1	11.05	10.54	10836727	3.26421e+06	1.06129e+07	0.51	0.03609
14	000415	2012-03-20	1	10.91	10.57	7488941	3.20114e+06	1.04079e+07	0.34	0.02494
14	000415	2012-03-21	1	10.85	10.3	6501150	3.14409e+06	1.02224e+07	0.55	0.02165
14	000415	2012-03-22	1	10.56	10.35	3202249	3.1531e+06	1.02517e+07	0.21	0.01066
14	000415	2012-03-23	1	10.5	10.08	5586528	3.04799e+06	9.90994e+06	0.42	0.0186
14	000415	2012-03-26	1	10.21	10	2826564	3.02998e+06	9.85136e+06	0.21	0.00941
14	000415	2012-03-27	1	10.29	10.13	2634039	3.06601e+06	9.96852e+06	0.16	0.00877
14	000415	2012-03-28	1	10.17	9.5	5926270	2.87682e+06	9.35342e+06	0.67	0.01973
14	000415	2012-03-29	1	9.62	9.32	4330640	2.84379e+06	9.24602e+06	0.3	0.01442
14	000415	2012-03-30	1	9.68	9.14	3950283	2.77773e+06	9.03122e+06	0.54	0.01315
14	000415	2012-04-05	1	10.18	9.26	7885008	3.057e+06	9.93923e+06	0.92	0.02626
14	000415	2012-04-06	1	10.6	10.15	10064490	3.09003e+06	1.00466e+07	0.45	0.03352
14	000415	2012-04-10	1	10.39	9.86	8062558	3.09904e+06	1.00759e+07	0.53	0.02685
14	000415	2012-04-11	1	10.98	10.05	15375902	3.24018e+06	1.05348e+07	0.93	0.0512
14	000415	2012-04-12	1	11.13	10.7	17358229	3.28222e+06	1.06715e+07	0.43	0.0578
14	000415	2012-04-13	1	11.35	10.74	19285165	3.24018e+06	1.05348e+07	0.61	0.06422
14	000415	2012-04-16	1	11.87	10.55	33925587	3.50144e+06	1.13842e+07	1.32	0.11297
14	000415	2012-04-17	1	11.75	10.85	21892607	3.27321e+06	10642198	0.9	0.0729
14	000415	2012-04-18	1	11.34	10.7	13737285	3.33327e+06	1.08375e+07	0.64	0.04575
14	000415	2012-04-19	1	11.37	10.76	12362687	3.37832e+06	1.09839e+07	0.61	0.04117
14	000415	2012-04-20	1	11.76	11.11	17475470	3.42937e+06	1.11499e+07	0.65	0.05819
14	000415	2012-04-23	1	12.06	11.3	22493105	3.53747e+06	1.15014e+07	0.76	0.0749
14	000415	2012-04-24	1	12.15	11.16	22498749	3.60654e+06	1.17259e+07	0.99	0.07492
14	000415	2012-04-25	1	12.5	11.7	27325108	3.60654e+06	1.17259e+07	0.8	0.09099
14	000415	2012-04-26	1	12.25	11.51	18817388	3.54648e+06	1.15307e+07	0.74	0.06266
14	000415	2012-04-27	1	11.81	11.32	11220195	3.41435e+06	1.11011e+07	0.49	0.03736
14	000415	2012-05-02	1	11.59	11.14	11145624	3.38733e+06	1.10132e+07	0.45	0.03712
14	000415	2012-05-03	1	11.56	11.22	7496452	3.42336e+06	1.11304e+07	0.34	0.02496
14	000415	2012-05-04	1	11.49	11.19	9726687	3.39033e+06	1.1023e+07	0.3	0.03239
14	000415	2012-05-07	1	11.35	11.03	5922988	3.3633e+06	1.09351e+07	0.32	0.01972
14	000415	2012-05-08	1	11.57	11.13	11728242	3.45639e+06	1.12378e+07	0.44	0.03906
14	000415	2012-05-09	1	11.53	11.33	8795507	3.44739e+06	1.12085e+07	0.2	0.02929
14	000415	2012-05-10	1	11.53	11.2	6156979	3.37231e+06	1.09644e+07	0.33	0.0205
14	000415	2012-05-11	1	11.66	11.21	10546087	3.45639e+06	1.12378e+07	0.45	0.03512
14	000415	2012-05-14	1	11.66	11.33	7087151	3.40835e+06	1.10816e+07	0.33	0.0236
14	000415	2012-05-15	1	11.33	10.8	8003299	3.30069e+06	1.07301e+07	0.53	0.02665
14	000415	2012-05-16	1	11.13	10.6	5805846	3.20759e+06	1.04274e+07	0.53	0.01933
14	000415	2012-05-17	1	11.01	10.62	6870768	3.26765e+06	1.06227e+07	0.39	0.02288
14	000415	2012-05-18	2	10.79	10.32	7873515	3.10848e+06	1.01052e+07	0.47	0.02622
14	000415	2012-05-21	3	8.05	7.76	5183610	3.07274e+06	9.98902e+06	0.29	0.01328
14	000415	2012-05-22	3	8.03	7.9	4258284	3.11568e+06	1.01286e+07	0.13	0.01091
14	000415	2012-05-23	3	8.2	7.93	5950313	3.15863e+06	1.02683e+07	0.27	0.01524
14	000415	2012-05-24	3	8.14	7.92	4095476	3.10397e+06	1.00906e+07	0.22	0.01049
14	000415	2012-05-25	3	8.01	7.75	3871726	3.07274e+06	9.98902e+06	0.26	0.00992
14	000415	2012-05-28	3	8.11	7.66	7237778	3.14301e+06	1.02175e+07	0.45	0.01854
14	000415	2012-05-29	3	8.26	8	6310436	3.18596e+06	1.03571e+07	0.26	0.01616
14	000415	2012-05-30	3	8.3	7.89	9122370	3.1313e+06	1.01794e+07	0.41	0.02336
14	000415	2012-05-31	3	8.01	7.8	6714394	3.10397e+06	1.00906e+07	0.21	0.0172
14	000415	2012-06-01	3	8.37	8.04	17751444	3.18596e+06	1.03571e+07	0.33	0.04547
14	000415	2012-06-04	3	8.02	7.7	9107306	3.07274e+06	9.98902e+06	0.32	0.02333
14	000415	2012-06-05	3	7.96	7.62	6764612	3.05712e+06	9.93825e+06	0.34	0.01733
14	000415	2012-06-06	3	7.9	7.72	3394126	3.0376e+06	9.87479e+06	0.18	0.00869
14	000415	2012-06-07	3	7.95	7.6	4205862	3.00636e+06	9.77325e+06	0.35	0.01077
14	000415	2012-06-08	3	7.89	7.63	4311321	3.00636e+06	9.77325e+06	0.26	0.01104
14	000415	2012-06-11	3	7.89	7.71	2842372	3.06883e+06	9.97633e+06	0.18	0.00728
14	000415	2012-06-12	3	8.12	7.88	7291468	3.10788e+06	1.01033e+07	0.24	0.01868
14	000415	2012-06-13	3	8.24	7.87	10416882	3.19768e+06	1.03952e+07	0.37	0.02668
14	000415	2012-06-14	3	8.18	8	5870567	3.12349e+06	1.0154e+07	0.18	0.01504
14	000415	2012-06-15	3	8.37	8.02	8439662	3.19377e+06	1.03825e+07	0.35	0.02162
14	000415	2012-06-18	3	8.31	8.1	5243591	3.18987e+06	1.03698e+07	0.21	0.01343
14	000415	2012-06-19	3	8.19	7.99	4872592	3.1274e+06	1.01667e+07	0.2	0.01248
14	000415	2012-06-20	3	8.07	7.82	4126910	3.06493e+06	9.96364e+06	0.25	0.01057
14	000415	2012-06-21	3	7.9	7.62	5031892	3.00636e+06	9.77325e+06	0.28	0.01289
14	000415	2012-06-25	3	7.74	7.45	3888539	2.9517e+06	9.59555e+06	0.29	0.00996
14	000415	2012-06-26	3	7.75	7.43	5883441	2.96732e+06	9.64632e+06	0.32	0.01507
14	000415	2012-06-27	3	7.74	7.6	4206419	2.99465e+06	9.73517e+06	0.14	0.01077
14	000415	2012-06-28	3	7.75	7.49	4236374	2.93218e+06	9.53209e+06	0.26	0.01085
14	000415	2012-06-29	3	7.73	7.45	3729526	2.98294e+06	9.69709e+06	0.28	0.00955
14	000415	2012-07-02	3	7.78	7.62	3154872	2.99855e+06	9.74786e+06	0.16	0.00808
14	000415	2012-07-03	3	7.8	7.63	2986766	3.01807e+06	9.81133e+06	0.17	0.00765
14	000415	2012-07-04	3	7.78	7.5	5216025	2.93608e+06	9.54478e+06	0.28	0.01336
14	000415	2012-07-05	3	7.52	6.77	15597134	2.69401e+06	8.75785e+06	0.75	0.03995
14	000415	2012-07-06	3	6.96	6.6	6550660	2.69792e+06	8.77054e+06	0.36	0.01678
14	000415	2012-07-09	3	6.8	6.22	11855875	2.43242e+06	7.90745e+06	0.58	0.03037
14	000415	2012-07-10	3	6.37	6.1	5677491	2.44023e+06	7.93283e+06	0.27	0.01454
14	000415	2012-07-11	3	6.26	5.8	10966257	2.40509e+06	7.8186e+06	0.46	0.02809
14	000415	2012-07-12	3	6.37	6.04	7464935	2.47927e+06	8.05976e+06	0.33	0.01912
14	000415	2012-07-13	3	6.39	6.26	4003963	2.45975e+06	7.99629e+06	0.13	0.01026
14	000415	2012-07-16	3	6.89	6.37	16855004	2.62373e+06	8.52938e+06	0.52	0.04317
14	000415	2012-07-17	3	6.96	6.65	10669679	2.70182e+06	8.78323e+06	0.31	0.02733
14	000415	2012-07-18	3	6.9	6.62	6136338	2.66278e+06	8.65631e+06	0.28	0.01572
14	000415	2012-07-19	3	7.05	6.68	8468597	2.70573e+06	8.79592e+06	0.37	0.02169
14	000415	2012-07-20	3	7.02	6.83	5347701	2.67839e+06	8.70708e+06	0.19	0.0137
14	000415	2012-07-23	3	6.8	6.48	5866761	2.56126e+06	8.3263e+06	0.32	0.01503
14	000415	2012-07-24	3	6.73	6.41	3563603	2.58079e+06	8.38976e+06	0.32	0.00913
14	000415	2012-07-25	3	6.6	6.45	3145511	2.52222e+06	8.19937e+06	0.15	0.00806
14	000415	2012-07-26	3	6.65	6.36	3066352	2.49879e+06	8.12322e+06	0.29	0.00785
14	000415	2012-07-27	3	6.52	6.34	2509805	2.49489e+06	8.11053e+06	0.18	0.00643
14	000415	2012-07-30	3	6.47	6.2	2728269	2.44023e+06	7.93283e+06	0.27	0.00699
14	000415	2012-07-31	3	6.33	6.19	1602261	2.42071e+06	7.86937e+06	0.14	0.0041
14	000415	2012-08-01	3	6.33	6.18	3892010	2.45585e+06	7.9836e+06	0.15	0.00997
14	000415	2012-08-02	3	6.31	6.18	2314297	2.43632e+06	7.92014e+06	0.13	0.00593
14	000415	2012-08-03	3	6.53	6.24	5049764	2.52222e+06	8.19937e+06	0.29	0.01293
14	000415	2012-08-06	3	6.76	6.37	6381529	2.61593e+06	8.50399e+06	0.39	0.01634
14	000415	2012-08-07	3	6.93	6.62	8177198	2.70182e+06	8.78323e+06	0.31	0.02094
14	000415	2012-08-08	3	6.92	6.71	4589652	2.65106e+06	8.61823e+06	0.21	0.01176
14	000415	2012-08-09	3	6.95	6.7	6584002	2.69011e+06	8.74515e+06	0.25	0.01686
14	000415	2012-08-10	3	6.93	6.72	3814477	2.63935e+06	8.58015e+06	0.21	0.00977
14	000415	2012-08-13	3	6.81	6.56	2727708	2.56517e+06	8.33899e+06	0.25	0.00699
14	000415	2012-08-14	3	6.63	6.3	4282734	2.57298e+06	8.36438e+06	0.33	0.01097
14	000415	2012-08-15	3	6.59	6.37	2853125	2.48708e+06	8.08514e+06	0.22	0.00731
14	000415	2012-08-16	3	6.45	6.33	1652879	2.47927e+06	8.05976e+06	0.12	0.00423
14	000415	2012-08-17	3	6.49	6.32	1791468	2.5066e+06	8.1486e+06	0.17	0.00459
14	000415	2012-08-20	3	6.5	6.3	4284810	2.53784e+06	8.25014e+06	0.2	0.01097
14	000415	2012-08-21	3	6.74	6.48	6644801	2.5964e+06	8.44053e+06	0.26	0.01702
14	000415	2012-08-22	3	6.69	6.56	3508554	2.5925e+06	8.42784e+06	0.13	0.00899
14	000415	2012-08-23	3	6.74	6.6	5533691	2.61202e+06	8.4913e+06	0.14	0.01417
14	000415	2012-08-24	3	6.77	6.61	3462701	2.58859e+06	8.41515e+06	0.16	0.00887
14	000415	2012-08-27	3	6.63	6.49	3320602	2.54565e+06	8.27553e+06	0.14	0.0085
14	000415	2012-08-28	3	6.63	6.42	2582752	2.58079e+06	8.38976e+06	0.21	0.00662
14	000415	2012-08-29	3	6.64	6.51	1519598	2.56907e+06	8.35168e+06	0.13	0.00389
14	000415	2012-08-30	3	6.57	6.12	5841991	2.4168e+06	7.85668e+06	0.45	0.01496
14	000415	2012-08-31	3	6.2	6.01	5973145	2.38947e+06	7.76783e+06	0.19	0.0153
15	000416	2009-09-15	1	8.17	7.98	5811542	3.3335e+06	4.30816e+06	0.19	0.01412
15	000416	2009-09-16	1	8.15	7.83	6070515	3.27589e+06	4.2337e+06	0.32	0.01475
15	000416	2009-09-17	1	8.38	8	10607123	3.44462e+06	4.45176e+06	0.38	0.02577
15	000416	2009-09-18	1	8.66	8.28	14849008	3.4405e+06	4.44645e+06	0.38	0.03608
15	000416	2009-09-21	1	8.55	8.05	11371520	3.48989e+06	4.51027e+06	0.5	0.02763
15	000416	2009-09-22	1	8.54	8.11	7756277	3.33762e+06	4.31348e+06	0.43	0.01885
15	000416	2009-09-23	1	8.22	7.71	6843251	3.20592e+06	4.14328e+06	0.51	0.01663
15	000416	2009-09-24	1	7.92	7.6	4685308	3.21004e+06	4.1486e+06	0.32	0.01138
15	000416	2009-09-25	1	7.99	7.75	2914460	3.23062e+06	4.17519e+06	0.24	0.00708
15	000416	2009-09-28	1	8.11	7.67	5034717	3.18535e+06	4.11669e+06	0.44	0.01223
15	000416	2009-09-29	1	7.87	7.5	3552087	3.15242e+06	4.07414e+06	0.37	0.00863
15	000416	2009-09-30	1	7.96	7.58	3234517	3.12773e+06	4.04222e+06	0.38	0.00786
15	000416	2009-10-09	1	7.99	7.7	3977127	3.28823e+06	4.24965e+06	0.29	0.00966
15	000416	2009-10-12	1	8.79	8.01	14833363	3.61747e+06	4.67515e+06	0.78	0.03604
15	000416	2009-10-13	1	9.2	8.73	26130785	3.71212e+06	4.79748e+06	0.47	0.06349
15	000416	2009-10-14	1	9.49	8.86	21675463	3.72035e+06	4.80812e+06	0.63	0.05267
15	000416	2009-10-15	1	9.2	8.93	11244225	3.7327e+06	4.82407e+06	0.27	0.02732
15	000416	2009-10-16	1	9.5	9.05	14858606	3.81089e+06	4.92513e+06	0.45	0.0361
15	000416	2009-10-19	1	9.4	9.11	11169574	3.81501e+06	4.93045e+06	0.29	0.02714
15	000416	2009-10-20	1	9.38	9.11	10858618	3.7862e+06	4.89322e+06	0.27	0.02639
15	000416	2009-10-21	1	9.28	8.94	11029989	3.6792e+06	4.75493e+06	0.34	0.0268
15	000416	2009-10-22	1	9.07	8.71	12344427	3.71212e+06	4.79748e+06	0.36	0.03
15	000416	2009-10-26	1	9.24	8.97	9909380	3.73e+06	4.81876e+06	0.27	0.02407
15	000416	2009-10-27	1	8.98	8.68	8190279	3.57355e+06	4.61664e+06	0.3	0.01989
15	000416	2009-10-28	1	9	8.53	7066766	3.68059e+06	4.75493e+06	0.47	0.01716
15	000416	2009-10-29	1	8.95	8.7	6109863	3.63531e+06	4.69643e+06	0.25	0.01484
15	000416	2009-10-30	1	9.23	8.8	8856746	3.68883e+06	4.76557e+06	0.43	0.02151
15	000416	2009-11-02	1	9.34	8.76	13717163	3.84115e+06	4.96236e+06	0.58	0.03332
15	000416	2009-11-03	1	9.75	9.27	18161365	3.99348e+06	5.15915e+06	0.48	0.04411
15	000416	2009-11-04	1	9.78	9.47	12837542	3.93173e+06	5.07937e+06	0.31	0.03118
15	000416	2009-11-05	1	9.68	9.48	8693726	3.93173e+06	5.07937e+06	0.2	0.02112
15	000416	2009-11-06	1	9.88	9.5	13079256	3.96466e+06	5.12192e+06	0.38	0.03177
15	000416	2009-11-09	1	9.86	9.53	9712279	3.97702e+06	5.13788e+06	0.33	0.02359
15	000416	2009-11-11	1	9.7	9.37	9125894	3.91938e+06	5.06342e+06	0.33	0.02217
15	000416	2009-11-12	1	9.58	9.35	7527105	3.85762e+06	4.98364e+06	0.23	0.01828
15	000416	2009-11-13	1	9.6	9.3	7613247	3.89879e+06	5.03682e+06	0.3	0.01849
15	000416	2009-11-16	1	9.74	9.47	13159784	3.95231e+06	5.10597e+06	0.27	0.03196
15	000416	2009-11-17	1	9.88	9.53	11061135	3.98937e+06	5.15383e+06	0.35	0.02687
15	000416	2009-11-18	1	9.79	9.5	7413858	3.93585e+06	5.08469e+06	0.29	0.01801
15	000416	2009-11-19	1	9.69	9.38	10879322	3.98937e+06	5.15383e+06	0.31	0.02643
15	000416	2009-11-20	1	10.34	9.6	19592698	4.17875e+06	5.3985e+06	0.74	0.04759
15	000416	2009-11-23	1	10.47	9.98	13606259	4.23639e+06	5.47296e+06	0.49	0.03305
15	000416	2009-11-24	1	10.45	9.66	16778807	3.98937e+06	5.15383e+06	0.79	0.04076
15	000416	2009-11-25	1	9.9	9.51	10026317	4.04289e+06	5.22298e+06	0.39	0.02435
15	000416	2009-11-26	1	9.96	9.01	15554680	3.71764e+06	4.8028e+06	0.95	0.03778
15	000416	2009-11-27	1	9.14	8.71	9876753	3664124	4.73366e+06	0.43	0.02399
15	000416	2009-11-30	1	9.22	8.83	7500505	3.77528e+06	4.87726e+06	0.39	0.01822
15	000416	2009-12-01	1	9.3	9.07	8201177	3.8041e+06	4.91449e+06	0.23	0.01992
15	000416	2009-12-02	1	9.5	9.22	9389189	3.84939e+06	4.973e+06	0.28	0.02281
15	000416	2009-12-03	1	9.4	9.11	9685820	3.79587e+06	4.90386e+06	0.29	0.02353
15	000416	2009-12-04	1	9.4	8.81	10507618	3.76293e+06	4.86131e+06	0.59	0.02552
15	000416	2009-12-07	1	9.31	9.1	6010595	3.82057e+06	4.93577e+06	0.21	0.0146
15	000416	2009-12-08	1	9.38	9.16	5872401	3.80822e+06	4.91981e+06	0.22	0.01426
15	000416	2009-12-09	1	9.19	8.97	6412967	3.69706e+06	4.77621e+06	0.22	0.01558
15	000416	2009-12-10	1	9.15	8.93	3572277	3.74646e+06	4.84003e+06	0.22	0.00868
15	000416	2009-12-11	1	9.16	9.02	3311430	3.72176e+06	4.80812e+06	0.14	0.00804
15	000416	2009-12-14	1	9.02	8.66	5441838	3.70529e+06	4.78684e+06	0.36	0.01322
15	000416	2009-12-15	2	9.41	8.95	8680273	3.80822e+06	4.91981e+06	0.46	0.02108
15	000416	2009-12-16	3	9.35	9.06	4781307	3.75058e+06	4.84535e+06	0.29	0.01161
15	000416	2009-12-17	3	9.17	8.77	4358493	3.63942e+06	4.70174e+06	0.4	0.01059
15	000416	2009-12-18	3	8.83	8.59	4072394	3.5365e+06	4.56878e+06	0.24	0.00989
15	000416	2009-12-21	3	8.68	8.48	2827010	3.55297e+06	4.59005e+06	0.2	0.00687
15	000416	2009-12-22	3	8.73	8.19	4306488	3.37593e+06	4.36135e+06	0.54	0.01046
15	000416	2009-12-23	3	8.29	8.13	2836046	3.3924e+06	4.38262e+06	0.16	0.00689
15	000416	2009-12-24	3	8.49	8.24	3953422	3.46239e+06	4.47304e+06	0.25	0.0096
15	000416	2009-12-25	3	8.58	8.35	2699099	3.51591e+06	4.54218e+06	0.23	0.00656
15	000416	2009-12-28	3	8.63	8.45	3685610	3.53238e+06	4.56346e+06	0.18	0.00895
15	000416	2009-12-29	3	8.69	8.51	3237166	3.55297e+06	4.59005e+06	0.18	0.00786
15	000416	2009-12-30	3	8.68	8.49	4167689	3.54473e+06	4.57941e+06	0.19	0.01012
15	000416	2009-12-31	3	8.79	8.57	4509699	3.61472e+06	4.66983e+06	0.22	0.01095
15	000416	2010-01-04	3	8.96	8.76	4569895	3.61472e+06	4.66983e+06	0.2	0.0111
15	000416	2010-01-05	3	8.88	8.58	3831915	3.62295e+06	4.68047e+06	0.3	0.00931
15	000416	2010-01-06	3	8.85	8.6	5107073	3.57355e+06	4.61664e+06	0.25	0.0124
15	000416	2010-01-07	3	8.7	8.38	5091450	3.47474e+06	4.489e+06	0.32	0.01237
15	000416	2010-01-08	3	8.51	8.36	2746535	3.49121e+06	4.51027e+06	0.15	0.00667
15	000416	2010-01-11	3	8.83	8.55	7906220	3.61884e+06	4.67515e+06	0.28	0.0192
15	000416	2010-01-12	3	8.93	8.68	5999617	3.67236e+06	4.74429e+06	0.25	0.01457
15	000416	2010-01-13	3	8.87	8.61	5602478	3.56532e+06	4.60601e+06	0.26	0.01361
15	000416	2010-01-14	3	8.83	8.62	5219319	3.61884e+06	4.67515e+06	0.21	0.01268
15	000416	2010-01-15	3	9.04	8.79	6664304	3.67647e+06	4.74961e+06	0.25	0.01619
15	000416	2010-01-18	3	9.05	8.9	5754647	3.72176e+06	4.80812e+06	0.15	0.01398
15	000416	2010-01-19	3	9.08	8.85	4929169	3.67647e+06	4.74961e+06	0.23	0.01197
15	000416	2010-01-20	3	8.99	8.52	5852987	3.5118e+06	4.53686e+06	0.47	0.01422
15	000416	2010-01-21	3	8.77	8.53	4720622	3.5365e+06	4.56878e+06	0.24	0.01147
15	000416	2010-01-22	3	8.97	8.44	10235023	3.68471e+06	4.76025e+06	0.53	0.02486
15	000416	2010-01-25	3	9.48	8.88	20310866	3.80822e+06	4.91981e+06	0.6	0.04933
15	000416	2010-01-26	3	9.22	8.46	9502181	3.55297e+06	4.59005e+06	0.76	0.02308
15	000416	2010-01-27	3	8.8	8.31	5309990	3.52003e+06	4.5475e+06	0.49	0.0129
15	000416	2010-01-28	3	8.66	8.4	3244429	3.52003e+06	4.5475e+06	0.26	0.00788
15	000416	2010-01-29	3	9.4	8.46	13807787	3.76293e+06	4.86131e+06	0.94	0.03354
15	000416	2010-02-01	3	9.54	9.14	16745505	3.85762e+06	4.98364e+06	0.4	0.04067
15	000416	2010-02-02	3	9.59	9.18	9451465	3.81234e+06	4.92513e+06	0.41	0.02296
15	000416	2010-02-03	3	10.15	9.29	29442848	4.11288e+06	5.3134e+06	0.86	0.07152
15	000416	2010-02-04	3	9.98	9.65	19609706	4.00995e+06	5.18043e+06	0.33	0.04763
15	000416	2010-02-05	3	9.51	9.21	12540879	3.83704e+06	4.95704e+06	0.3	0.03046
15	000416	2010-02-08	3	9.65	9.31	6631224	3.87821e+06	5.01023e+06	0.34	0.01611
15	000416	2010-02-09	3	9.47	9.2	5958431	3.82057e+06	4.93577e+06	0.27	0.01447
15	000416	2010-02-10	3	9.48	9.2	4685239	3.85351e+06	4.97832e+06	0.28	0.01138
15	000416	2010-02-11	3	9.44	9.24	3916670	3.86586e+06	4.99427e+06	0.2	0.00951
15	000416	2010-02-12	3	9.5	9.36	3856261	3.89056e+06	5.02619e+06	0.14	0.00937
15	000416	2010-02-22	3	9.64	9.3	5501878	3.94408e+06	5.09533e+06	0.34	0.01336
15	000416	2010-02-23	3	10.32	9.5	15573946	4.12111e+06	5.32403e+06	0.82	0.03783
15	000416	2010-02-24	3	10.12	9.91	9269083	4.12523e+06	5.32935e+06	0.21	0.02251
15	000416	2010-02-25	3	10.33	9.95	11544664	4.15405e+06	5.36658e+06	0.38	0.02804
15	000416	2010-02-26	3	10.16	9.95	9184657	4.1417e+06	5.35063e+06	0.21	0.02231
15	000416	2010-03-01	3	10.44	10.01	12806596	4.2158e+06	5.44636e+06	0.43	0.03111
15	000416	2010-03-02	3	10.38	10	8685031	4.17051e+06	5.38786e+06	0.38	0.0211
15	000416	2010-03-03	3	10.17	10.02	6649808	4.17051e+06	5.38786e+06	0.15	0.01615
15	000416	2010-03-04	3	10.36	9.85	13384526	4.05936e+06	5.24425e+06	0.51	0.03251
15	000416	2010-03-05	3	9.97	9.41	8412376	3.9729e+06	5.13256e+06	0.56	0.02043
15	000416	2010-03-08	3	9.77	9.55	4916941	3.99348e+06	5.15915e+06	0.22	0.01194
15	000416	2010-03-09	3	9.95	9.5	6260072	4.06759e+06	5.25489e+06	0.45	0.01521
15	000416	2010-03-10	3	9.9	9.56	4639712	3.96878e+06	5.12724e+06	0.34	0.01127
15	000416	2010-03-11	3	9.74	9.37	5595739	3.92349e+06	5.06874e+06	0.37	0.01359
15	000416	2010-03-12	3	9.55	9.38	4051299	3.91114e+06	5.05278e+06	0.17	0.00984
15	000416	2010-03-15	3	9.59	9.27	3957982	3.83704e+06	4.95704e+06	0.32	0.00961
16	000419	2011-07-01	1	7.53	7.42	2520548	3.3679e+06	3.37021e+06	0.11	0.00557
16	000419	2011-07-04	1	7.64	7.45	4935411	3.44033e+06	3.44269e+06	0.19	0.0109
16	000419	2011-07-05	1	7.63	7.52	3743002	3.42222e+06	3.42457e+06	0.11	0.00827
16	000419	2011-07-06	1	7.59	7.4	4037507	3.39959e+06	3.40192e+06	0.19	0.00892
16	000419	2011-07-07	1	7.71	7.45	8019931	3.48107e+06	3.48346e+06	0.26	0.01772
16	000419	2011-07-08	1	7.76	7.61	3589317	3.47654e+06	3.47893e+06	0.15	0.00793
16	000419	2011-07-11	1	7.73	7.57	2591328	3.49465e+06	3.49705e+06	0.16	0.00572
16	000419	2011-07-12	1	7.64	7.56	2761824	3.42675e+06	3.4291e+06	0.08	0.0061
16	000419	2011-07-13	1	7.78	7.54	3616768	3.51276e+06	3.51517e+06	0.24	0.00799
16	000419	2011-07-14	1	7.85	7.72	3473940	3.53992e+06	3.54235e+06	0.13	0.00767
16	000419	2011-07-15	1	8.32	7.85	11655181	3.71194e+06	3.71448e+06	0.47	0.02575
16	000419	2011-07-18	1	8.45	8.14	7673779	3.74362e+06	3.74619e+06	0.31	0.01695
16	000419	2011-07-19	1	8.35	8.1	5381828	3.77531e+06	3.7779e+06	0.25	0.01189
16	000419	2011-07-20	1	8.44	8.22	2889258	3.75268e+06	3.75525e+06	0.22	0.00638
16	000419	2011-07-21	1	8.29	8.08	3805391	3.66667e+06	3.66918e+06	0.21	0.00841
16	000419	2011-07-22	1	8.18	8.06	2205834	3.6893e+06	3.69183e+06	0.12	0.00487
16	000419	2011-07-25	1	8.26	7.88	5525656	3.59877e+06	3.60124e+06	0.38	0.01221
16	000419	2011-07-26	1	8.24	7.86	3898239	3.71194e+06	3.71448e+06	0.38	0.00861
16	000419	2011-07-27	1	8.4	8.08	4691204	3.79794e+06	3.80055e+06	0.32	0.01036
16	000419	2011-07-28	1	8.44	8.26	3819377	3.81605e+06	3.81867e+06	0.18	0.00844
16	000419	2011-07-29	1	8.48	8.17	2568031	3.69835e+06	3.70089e+06	0.31	0.00567
16	000419	2011-08-01	1	8.33	8.08	2890584	3.67572e+06	3.67824e+06	0.25	0.00639
16	000419	2011-08-02	1	8.2	7.94	2966971	3.70741e+06	3.70995e+06	0.26	0.00655
16	000419	2011-08-03	1	8.38	8.08	3593739	3.78436e+06	3.78696e+06	0.3	0.00794
16	000419	2011-08-04	1	8.58	8.3	5844868	3.76626e+06	3.76884e+06	0.28	0.01291
16	000419	2011-08-05	1	8.24	7.96	4476945	3.61235e+06	3.61482e+06	0.28	0.00989
16	000419	2011-08-08	1	7.91	7.35	4253855	3.42675e+06	3.4291e+06	0.56	0.0094
16	000419	2011-08-09	1	7.72	7.05	2294750	3.4177e+06	3.42004e+06	0.67	0.00507
16	000419	2011-08-10	1	7.9	7.65	4303638	3.5535e+06	3.55594e+06	0.25	0.00951
16	000419	2011-08-11	1	8.1	7.64	3713128	3.62593e+06	3.62841e+06	0.46	0.0082
16	000419	2011-08-12	1	8.16	8	2614466	3.65761e+06	3.66012e+06	0.16	0.00578
16	000419	2011-08-15	1	8.2	8.04	2832358	3.69835e+06	3.70089e+06	0.16	0.00626
16	000419	2011-08-16	1	8.29	8.03	3266409	3.65309e+06	3.65559e+06	0.26	0.00722
16	000419	2011-08-17	1	8.12	7.92	1416068	3.61235e+06	3.61482e+06	0.2	0.00313
16	000419	2011-08-18	1	8	7.6	2921963	3.44486e+06	3.44722e+06	0.4	0.00645
16	000419	2011-08-19	1	7.76	7.41	2048547	3.49465e+06	3.49705e+06	0.35	0.00453
16	000419	2011-08-22	1	7.78	7.45	2569000	3.39054e+06	3.39286e+06	0.33	0.00568
16	000419	2011-08-23	1	7.66	7.49	1779394	3.44486e+06	3.44722e+06	0.17	0.00393
16	000419	2011-08-24	1	7.74	7.61	2092264	3.45391e+06	3.45628e+06	0.13	0.00462
16	000419	2011-08-25	1	7.88	7.6	3381558	3.56255e+06	3.565e+06	0.28	0.00747
16	000419	2011-08-26	1	7.89	7.76	2001454	3.57161e+06	3.57406e+06	0.13	0.00442
16	000419	2011-08-29	1	7.95	7.78	1740009	3.57161e+06	3.57406e+06	0.17	0.00384
16	000419	2011-08-30	1	8.1	7.9	6479981	3.60329e+06	3.60576e+06	0.2	0.01431
16	000419	2011-08-31	1	8.21	7.94	7026986	3.70288e+06	3.70542e+06	0.27	0.01552
16	000419	2011-09-01	1	8.25	7.99	2927841	3.66214e+06	3.66465e+06	0.26	0.00647
16	000419	2011-09-02	1	8.16	7.8	2517479	3.58971e+06	3.59218e+06	0.36	0.00556
16	000419	2011-09-05	2	7.88	7.65	1580155	3.46749e+06	3.46987e+06	0.23	0.00349
16	000419	2011-09-06	3	7.72	7.43	2009686	3.37243e+06	3.37474e+06	0.29	0.00444
16	000419	2011-09-07	3	7.72	7.5	1910465	3.48107e+06	3.48346e+06	0.22	0.00422
16	000419	2011-09-08	3	7.73	7.5	2042746	3.40412e+06	3.40645e+06	0.23	0.00451
16	000419	2011-09-09	3	7.64	7.5	983807	3.41317e+06	3.41551e+06	0.14	0.00217
16	000419	2011-09-13	3	7.57	7.38	1732418	3.40412e+06	3.40645e+06	0.19	0.00383
16	000419	2011-09-14	3	7.72	7.51	3316020	3.4856e+06	3.48799e+06	0.21	0.00733
16	000419	2011-09-15	3	7.8	7.63	1330014	3.45844e+06	3.46081e+06	0.17	0.00294
16	000419	2011-09-16	3	7.73	7.63	1165742	3.45391e+06	3.45628e+06	0.1	0.00258
16	000419	2011-09-19	3	7.6	7.44	1876040	3.38148e+06	3.3838e+06	0.16	0.00414
16	000419	2011-09-20	3	7.55	7.35	1687160	3.39506e+06	3.39739e+06	0.2	0.00373
16	000419	2011-09-21	3	7.75	7.43	2435858	3.49012e+06	3.49252e+06	0.32	0.00538
16	000419	2011-09-22	3	7.8	7.51	1396201	3.40412e+06	3.40645e+06	0.29	0.00308
16	000419	2011-09-23	3	7.49	7.34	1810487	3.35885e+06	3.36115e+06	0.15	0.004
16	000419	2011-09-26	3	7.46	7.24	1315851	3.29095e+06	3.2932e+06	0.22	0.00291
16	000419	2011-09-27	3	7.49	7.31	802825	3.33169e+06	3.33397e+06	0.18	0.00177
16	000419	2011-09-28	3	7.46	7.29	582940	3.30453e+06	3.30679e+06	0.17	0.00129
16	000419	2011-09-29	3	7.35	7.05	1064537	3.19589e+06	3.19808e+06	0.3	0.00235
16	000419	2011-09-30	3	7.14	7	777270	3.18683e+06	3.18902e+06	0.14	0.00172
16	000419	2011-10-10	3	7.1	6.96	533009	3.15967e+06	3.16184e+06	0.14	0.00118
16	000419	2011-10-11	3	7.21	6.86	754987	3.14609e+06	3.14825e+06	0.35	0.00167
16	000419	2011-10-12	3	7.18	6.85	1679540	3.23663e+06	3.23885e+06	0.33	0.00371
16	000419	2011-10-13	3	7.26	7.11	1539358	3.25926e+06	3.2615e+06	0.15	0.0034
16	000419	2011-10-14	3	7.34	7.09	2687870	3.22305e+06	3.22526e+06	0.25	0.00594
16	000419	2011-10-17	3	7.17	6.97	2293839	3.19589e+06	3.19808e+06	0.2	0.00507
16	000419	2011-10-18	3	7.04	6.79	1619300	3.07366e+06	3.07577e+06	0.25	0.00358
16	000419	2011-10-19	3	6.86	6.68	1511315	3.07366e+06	3.07577e+06	0.18	0.00334
16	000419	2011-10-20	3	6.76	6.5	1497028	2.95144e+06	2.95347e+06	0.26	0.00331
16	000419	2011-10-21	3	6.56	6.42	675205	2.9107e+06	2.9127e+06	0.14	0.00149
16	000419	2011-10-24	3	6.53	6.32	1610982	2.95597e+06	2.958e+06	0.21	0.00356
16	000419	2011-10-25	3	6.73	6.45	1628285	3.0284e+06	3.03047e+06	0.28	0.0036
16	000419	2011-10-26	3	6.78	6.61	1550122	3.03292e+06	3.035e+06	0.17	0.00342
16	000419	2011-10-27	3	6.75	6.65	1016760	3.0284e+06	3.03047e+06	0.1	0.00225
16	000419	2011-10-28	3	6.84	6.7	2190683	3.0963e+06	3.09842e+06	0.14	0.00484
16	000419	2011-10-31	3	6.88	6.77	1664825	3.09177e+06	3.09389e+06	0.11	0.00368
16	000419	2011-11-01	3	6.92	6.71	1817623	3.11893e+06	3.12107e+06	0.21	0.00402
16	000419	2011-11-02	3	6.96	6.72	2173206	3.14156e+06	3.14372e+06	0.24	0.0048
16	000419	2011-11-03	3	7.17	6.95	3813125	3.20494e+06	3.20714e+06	0.22	0.00842
16	000419	2011-11-04	3	7.14	7.03	2469827	3.22757e+06	3.22979e+06	0.11	0.00546
16	000419	2011-11-07	3	7.14	7.05	1393389	3.20947e+06	3.21167e+06	0.09	0.00308
16	000419	2011-11-08	3	7.11	6.95	1725467	3.18231e+06	3.18449e+06	0.16	0.00381
16	000419	2011-11-09	3	7.16	6.9	1989970	3.24115e+06	3.24338e+06	0.26	0.0044
16	000419	2011-11-10	3	7.12	6.95	1679523	3.14609e+06	3.14825e+06	0.17	0.00371
16	000419	2011-11-11	3	7	6.9	1183636	3.13704e+06	3.13919e+06	0.1	0.00261
16	000419	2011-11-14	3	7.26	6.95	4917389	3.26379e+06	3.26603e+06	0.31	0.01086
16	000419	2011-11-15	3	7.27	7.16	2109485	3.26831e+06	3.27056e+06	0.11	0.00466
16	000419	2011-11-16	3	7.25	6.95	2397026	3.17778e+06	3.17996e+06	0.3	0.0053
16	000419	2011-11-17	3	7.23	6.97	2651649	3.24568e+06	3.24791e+06	0.26	0.00586
16	000419	2011-11-18	3	7.29	6.94	6314469	3.23663e+06	3.23885e+06	0.35	0.01395
16	000419	2011-11-21	3	7.34	7.02	4304280	3.30453e+06	3.30679e+06	0.32	0.00951
16	000419	2011-11-22	3	7.51	7.15	8738181	3.3e+06	3.30226e+06	0.36	0.0193
16	000419	2011-11-23	3	7.33	7.08	4701245	3.20947e+06	3.21167e+06	0.25	0.01039
16	000419	2011-11-24	3	7.16	6.79	3561483	3.20947e+06	3.21167e+06	0.37	0.00787
16	000419	2011-11-25	3	7.14	6.93	2271724	3.14609e+06	3.14825e+06	0.21	0.00502
16	000419	2011-11-28	3	7	6.83	1221403	3.12798e+06	3.13013e+06	0.17	0.0027
16	000419	2011-11-29	3	7.06	6.91	1193110	3.17325e+06	3.17543e+06	0.15	0.00264
16	000419	2011-11-30	3	7.01	6.51	1908667	2.99218e+06	2.99423e+06	0.5	0.00422
16	000419	2011-12-01	3	6.88	6.72	1518929	3.0465e+06	3.04859e+06	0.16	0.00336
16	000419	2011-12-02	3	6.72	6.55	937520	2.99218e+06	2.99423e+06	0.17	0.00207
16	000419	2011-12-05	3	6.6	6.3	1114115	2.86996e+06	2.87193e+06	0.3	0.00246
16	000419	2011-12-06	3	6.43	6.27	687513	2.90165e+06	2.90364e+06	0.16	0.00152
16	000419	2011-12-07	3	6.49	6.38	512710	2.93333e+06	2.93535e+06	0.11	0.00113
16	000419	2011-12-08	3	6.54	6.36	496582	2.92881e+06	2.93082e+06	0.18	0.0011
16	000419	2011-12-09	3	6.49	6.35	520326	2.89712e+06	2.89911e+06	0.14	0.00115
16	000419	2011-12-12	3	6.41	6	1914979	2.7749e+06	2.7768e+06	0.41	0.00423
16	000419	2011-12-13	3	6.12	5.8	1594031	2.64815e+06	2.64997e+06	0.32	0.00352
16	000419	2011-12-14	3	5.84	5.65	1189621	2.60288e+06	2.60467e+06	0.19	0.00263
16	000419	2011-12-15	3	5.74	5.5	1395539	2.50329e+06	2.50501e+06	0.24	0.00308
16	000419	2011-12-16	3	5.69	5.48	1898860	2.56667e+06	2.56843e+06	0.21	0.00419
16	000419	2011-12-19	3	5.73	5.53	1117940	2.5893e+06	2.59108e+06	0.2	0.00247
16	000419	2011-12-20	3	5.83	5.66	1059237	2.56667e+06	2.56843e+06	0.17	0.00234
16	000419	2011-12-21	3	5.75	5.53	654060	2.51235e+06	2.51407e+06	0.22	0.00144
16	000419	2011-12-22	3	5.54	5.21	1217083	2.44445e+06	2.44612e+06	0.33	0.00269
16	000419	2011-12-23	3	5.6	5.39	1046924	2.48066e+06	2.48236e+06	0.21	0.00231
16	000419	2011-12-26	3	5.53	5.39	666215	2.46255e+06	2.46424e+06	0.14	0.00147
16	000419	2011-12-27	3	5.46	5.28	624275	2.39918e+06	2.40082e+06	0.18	0.00138
16	000419	2011-12-28	3	5.28	5.12	872841	2.36296e+06	2.36458e+06	0.16	0.00193
16	000419	2011-12-29	3	5.44	5.18	2901737	2.43992e+06	2.44159e+06	0.26	0.00641
16	000419	2011-12-30	3	5.47	5.35	953227	2.46255e+06	2.46424e+06	0.12	0.00211
17	000420	2010-04-01	1	6.24	6.11	19928976	1.95627e+06	2.35276e+06	0.13	0.06336
17	000420	2010-04-02	1	6.34	6.15	17354853	1.97515e+06	2.37546e+06	0.19	0.05518
17	000420	2010-04-06	1	6.63	6.23	40063984	2.0695e+06	2.48893e+06	0.4	0.12738
17	000420	2010-04-07	1	6.63	6.44	16226287	2.05063e+06	2.46624e+06	0.19	0.05159
17	000420	2010-04-08	1	6.85	6.48	28266976	2.09152e+06	2.51541e+06	0.37	0.08988
17	000420	2010-04-09	1	6.82	6.56	16961156	2.12297e+06	2.55324e+06	0.26	0.05393
[truncated: 88,282 more rows]
