# Supplementary material for: Direct interaction in digital interactive media and stock performance: Evidence from Panorama
Source: PLoS One. 2024 May 28;19(5):e0302448. doi: 10.1371/journal.pone.0302448 (PMC11132475; doi:10.1371/journal.pone.0302448)
Supplement: S1 Data — (ZIP) [file pone.0302448.s001.zip › PLoS One Data/Treatment Group_6 months.xlsx]

## Sheet: Sheet1
id	code	time	t	hp	lp	Daily Trading Volume	Daily Circulating Market Value	Daily Total Market	Volatility	Turnover Rate
1	000078	2010-01-04	1	17.3	16.8	26292863	7.42358e+06	1.10274e+07	0.5	0.05986
1	000078	2010-01-05	1	17	16.13	27620977	7.30938e+06	1.08578e+07	0.87	0.06288
1	000078	2010-01-06	1	16.85	16.38	18058389	7.2347e+06	1.07468e+07	0.47	0.04111
1	000078	2010-01-07	1	16.62	15.8	22734468	6.98432e+06	1.03749e+07	0.82	0.05176
1	000078	2010-01-08	1	15.97	15.53	15190862	6.96236e+06	1.03423e+07	0.44	0.03458
1	000078	2010-01-11	1	16.08	15.49	17520851	6.83058e+06	1.01465e+07	0.59	0.03989
1	000078	2010-01-12	1	16.7	15.38	32774141	7.24788e+06	1.07664e+07	1.32	0.07461
1	000078	2010-01-13	1	17	15.82	45524127	7.16881e+06	1.0649e+07	1.18	0.10364
1	000078	2010-01-14	1	16.65	16.14	24624243	7.1732e+06	1.06555e+07	0.51	0.05606
1	000078	2010-01-18	1	16.8	16.2	27308164	7.2918e+06	1.08317e+07	0.6	0.06217
1	000078	2010-01-19	1	16.68	16.3	19151472	7.19517e+06	1.06881e+07	0.38	0.0436
1	000078	2010-01-20	1	16.53	15.41	22719832	6.80422e+06	1.01074e+07	1.12	0.05172
1	000078	2010-01-21	1	15.76	15.23	13275389	6.73833e+06	1.00095e+07	0.53	0.03022
1	000078	2010-01-22	1	15.33	14.7	16975652	6.52748e+06	9.6963e+06	0.63	0.03865
1	000078	2010-01-25	1	14.79	14.15	15567808	6.22439e+06	9.24607e+06	0.64	0.03544
1	000078	2010-01-26	1	14.3	13.44	17130513	5.93887e+06	8.82194e+06	0.86	0.039
1	000078	2010-01-27	1	13.75	13.35	12903568	5.9213e+06	8.79584e+06	0.4	0.02938
1	000078	2010-01-28	1	13.79	13.3	12948243	5.96962e+06	8.86762e+06	0.49	0.02948
1	000078	2010-01-29	1	14.49	13.43	27057788	6.2156e+06	9.23302e+06	1.06	0.0616
1	000078	2010-02-01	1	14.3	13.74	16630632	6.13214e+06	9.10904e+06	0.56	0.03786
1	000078	2010-02-02	1	14.25	13.65	21321175	6.14971e+06	9.13515e+06	0.6	0.04854
1	000078	2010-02-03	1	13.95	13.16	17851896	6.07943e+06	9.03074e+06	0.79	0.04064
1	000078	2010-02-04	1	14.84	13.62	35154415	6.33421e+06	9.4092e+06	1.22	0.08003
1	000078	2010-02-05	1	14.11	13.41	20801051	5.94326e+06	8.82847e+06	0.7	0.04735
1	000078	2010-02-08	1	13.67	13.32	9226543	5.92569e+06	8.80237e+06	0.35	0.021
1	000078	2010-02-09	1	13.92	13.41	14055862	5.98719e+06	8.89372e+06	0.51	0.032
1	000078	2010-02-10	1	13.75	13.44	10297917	5.96083e+06	8.85457e+06	0.31	0.02344
1	000078	2010-02-11	1	13.66	13.4	8701275	5.89494e+06	8.75669e+06	0.26	0.01981
1	000078	2010-02-12	1	13.96	13.45	15052012	6.08822e+06	9.04379e+06	0.51	0.03427
1	000078	2010-02-22	1	13.86	13.6	8296502	6.00476e+06	8.91982e+06	0.26	0.01889
1	000078	2010-02-23	1	14	13.5	16644212	6.11897e+06	9.08947e+06	0.5	0.03789
1	000078	2010-02-24	1	14.86	13.75	36791671	6.36935e+06	9.4614e+06	1.11	0.08376
1	000078	2010-02-25	1	14.64	14.35	28067619	6.42645e+06	9.54623e+06	0.29	0.0639
1	000078	2010-02-26	1	15.49	14.5	38903203	6.55384e+06	9.73545e+06	0.99	0.08856
1	000078	2010-03-01	1	14.91	14.56	20666612	6.50552e+06	9.66368e+06	0.35	0.04705
1	000078	2010-03-02	1	14.85	14.45	19622059	6.44842e+06	9.57885e+06	0.4	0.04467
1	000078	2010-03-03	1	14.83	14.45	18214189	6.46159e+06	9.59843e+06	0.38	0.04147
1	000078	2010-03-04	1	14.89	13.95	19716652	6.14971e+06	9.13515e+06	0.94	0.04489
1	000078	2010-03-05	1	14.49	13.85	17904344	6.22439e+06	9.24607e+06	0.64	0.04076
1	000078	2010-03-08	1	14.37	14.05	8971079	6.22439e+06	9.24607e+06	0.32	0.02042
1	000078	2010-03-09	1	14.66	14.11	21656185	6.38692e+06	9487501	0.55	0.0493
1	000078	2010-03-10	1	14.52	14.1	12218586	6.2156e+06	9.23302e+06	0.42	0.02782
1	000078	2010-03-11	1	14.25	13.7	12149059	6.097e+06	9.05684e+06	0.55	0.02766
1	000078	2010-03-12	1	14.26	13.76	10917765	6.06625e+06	9.01117e+06	0.5	0.02485
1	000078	2010-03-15	1	14.13	13.48	15818245	6.1014e+06	9.06337e+06	0.65	0.03601
1	000078	2010-03-16	1	13.89	13.55	8447748	6.01794e+06	8.93939e+06	0.34	0.01923
1	000078	2010-03-17	1	14.24	13.65	14481583	6.19803e+06	9.20692e+06	0.59	0.03297
1	000078	2010-03-18	1	14.35	13.98	22806514	6.25075e+06	9.28522e+06	0.37	0.05192
1	000078	2010-03-19	1	14.27	13.99	13127981	6.2156e+06	9.23302e+06	0.28	0.02989
1	000078	2010-03-22	1	14.42	14.04	16067242	6.2771e+06	9.32437e+06	0.38	0.03658
1	000078	2010-03-23	1	14.36	14.08	12036113	6.20243e+06	9.21345e+06	0.28	0.0274
1	000078	2010-03-24	1	14.17	13.81	14028836	6.097e+06	9.05684e+06	0.36	0.03194
1	000078	2010-03-25	1	13.9	13.51	11163074	5.96522e+06	8.86109e+06	0.39	0.02541
1	000078	2010-03-26	1	13.98	13.5	10394417	6.11897e+06	9.08947e+06	0.48	0.02366
1	000078	2010-03-29	1	14.48	14.06	26126700	6.21121e+06	9.2265e+06	0.42	0.05948
1	000078	2010-03-30	1	14.01	13.76	14065478	6.11457e+06	9.08294e+06	0.25	0.03202
1	000078	2010-03-31	1	13.96	13.78	9785673	6.08382e+06	9.03727e+06	0.18	0.02228
1	000078	2010-04-01	1	14.04	13.8	13834578	6.11457e+06	9.08294e+06	0.24	0.03149
1	000078	2010-04-02	1	13.96	13.76	12981506	6.11018e+06	9.07642e+06	0.2	0.02955
1	000078	2010-04-06	1	14.01	13.8	11470545	6.09261e+06	9.05032e+06	0.21	0.02611
1	000078	2010-04-07	1	14.14	13.81	22934228	6.19803e+06	9.20692e+06	0.33	0.05221
1	000078	2010-04-08	1	14.48	13.96	40488037	6.29028e+06	9.34395e+06	0.52	0.09217
1	000078	2010-04-09	1	14.44	14.22	20158852	6.25953e+06	9.29827e+06	0.22	0.04589
1	000078	2010-04-12	1	14.84	14.19	40442224	6.49234e+06	9.6441e+06	0.65	0.09207
1	000078	2010-04-13	1	16.04	14.8	76069965	6.73394e+06	1.0003e+07	1.24	0.17318
1	000078	2010-04-14	1	15.36	15	26448692	6.68562e+06	9.93121e+06	0.36	0.06021
1	000078	2010-04-15	1	15.22	14.58	25560814	6.42206e+06	9.5397e+06	0.64	0.05819
1	000078	2010-04-16	1	14.85	14.32	14096115	6.43084e+06	9.55275e+06	0.53	0.03209
1	000078	2010-04-19	1	14.86	13.8	19236942	6.11457e+06	9.08294e+06	1.06	0.04379
1	000078	2010-04-20	1	14.16	13.29	17225800	6.097e+06	9.05684e+06	0.87	0.03922
1	000078	2010-04-21	1	14.38	13.85	17124564	6.27271e+06	9.31785e+06	0.53	0.03898
1	000078	2010-04-22	1	14.49	14.04	17797412	6.29467e+06	9.35047e+06	0.45	0.04052
1	000078	2010-04-23	1	14.89	14.15	29468631	6487949	9.63758e+06	0.74	0.06709
1	000078	2010-04-26	1	15.13	14.61	28524158	6.55823e+06	9.74198e+06	0.52	0.06494
1	000078	2010-04-27	1	14.94	14.01	17166754	6.28589e+06	9.33742e+06	0.93	0.03908
1	000078	2010-04-28	1	14.35	13.82	11766403	6.19364e+06	9.2004e+06	0.53	0.02679
1	000078	2010-04-29	1	14.3	13.4	13853375	5.91251e+06	8.78279e+06	0.9	0.03154
1	000078	2010-04-30	1	13.6	12.43	16475295	5.51717e+06	8.19553e+06	1.17	0.03751
1	000078	2010-05-04	1	12.85	11.88	9449405	5.50399e+06	8.17596e+06	0.97	0.02151
1	000078	2010-05-05	1	12.85	12.2	10273458	5.64456e+06	8.38476e+06	0.65	0.02339
1	000078	2010-05-06	1	13.13	12.3	12159270	5.41617e+06	8.04545e+06	0.83	0.02768
1	000078	2010-05-07	1	12.73	11.8	11261828	8.03379e+06	8.04545e+06	0.93	0.01728
1	000078	2010-05-10	1	12.6	11.85	9327208	7.92954e+06	7.94105e+06	0.75	0.01432
1	000078	2010-05-11	1	12.53	11.9	7814965	7.77968e+06	7790974	0.63	0.01199
1	000078	2010-05-12	1	11.99	10.91	11333701	7.27146e+06	7.28202e+06	1.08	0.01739
1	000078	2010-05-13	1	11.36	10.73	11777730	7.39526e+06	7.40599e+06	0.63	0.01808
1	000078	2010-05-14	1	11.54	11.13	10335129	7.4148e+06	7.42557e+06	0.41	0.01586
1	000078	2010-05-17	1	11.24	10.24	11117749	6.67202e+06	6.68171e+06	1	0.01706
1	000078	2010-05-18	1	10.3	9.71	11833366	6.65899e+06	6.66866e+06	0.59	0.01816
1	000078	2010-05-19	1	10.32	9.91	9603120	6.52868e+06	6.53815e+06	0.41	0.01474
1	000078	2010-05-20	1	10.18	9.73	8899796	6.35927e+06	6.3685e+06	0.45	0.01366
1	000078	2010-05-24	1	10.74	10.05	16088478	6.9978e+06	7.00796e+06	0.69	0.02469
1	000078	2010-05-25	1	11.78	11.05	41860581	7.42784e+06	7.43862e+06	0.73	0.06425
1	000078	2010-05-26	1	11.41	11.08	15329041	7.29101e+06	7.30159e+06	0.33	0.02353
1	000078	2010-05-27	1	11.48	10.96	17545819	7.42132e+06	7.43209e+06	0.52	0.02693
1	000078	2010-05-28	1	11.85	11.23	28404477	7.58421e+06	7.59522e+06	0.62	0.04359
1	000078	2010-05-31	1	12.5	11.4	35629454	7.72104e+06	7.73225e+06	1.1	0.05468
1	000078	2010-06-01	1	12.09	11.2	22981854	7.56466e+06	7.57565e+06	0.89	0.03527
1	000078	2010-06-02	1	11.55	11.1	15329092	7.44087e+06	7.45167e+06	0.45	0.02353
1	000078	2010-06-03	1	12.48	11.68	37855760	7.79923e+06	7.81055e+06	0.8	0.0581
1	000078	2010-06-04	1	12.75	11.7	50527396	8.24881e+06	8.26078e+06	1.05	0.07755
1	000078	2010-06-07	1	13.03	12.18	51448753	8.33351e+06	8.34561e+06	0.85	0.07896
1	000078	2010-06-08	1	12.8	12.3	29029960	8.09895e+06	8.1107e+06	0.5	0.04455
1	000078	2010-06-09	1	12.54	12.12	27048396	8.13152e+06	8.14333e+06	0.42	0.04151
1	000078	2010-06-10	1	12.6	12.3	18568337	8.02076e+06	8.0324e+06	0.3	0.0285
1	000078	2010-06-11	1	12.56	12.21	18142034	8.00773e+06	8.01935e+06	0.35	0.02784
1	000078	2010-06-17	1	12.37	11.75	17234551	7.69498e+06	7.70615e+06	0.62	0.02645
1	000078	2010-06-18	1	12.27	11.01	28075274	7.7471e+06	7.75835e+06	1.26	0.04309
1	000078	2010-06-21	1	11.7	11.02	18167043	7.60376e+06	7.6148e+06	0.68	0.02788
1	000078	2010-06-22	1	11.7	11.42	11068806	7.51254e+06	7.52344e+06	0.28	0.01699
1	000078	2010-06-23	1	11.94	11.41	14307534	7.61679e+06	7.62785e+06	0.53	0.02196
1	000078	2010-06-24	1	11.79	11.39	11281450	7.46041e+06	7.47124e+06	0.4	0.01731
1	000078	2010-06-25	1	11.68	11.28	9398865	7.37571e+06	7.38642e+06	0.4	0.01443
1	000078	2010-06-28	1	11.35	10.92	10319616	7.13463e+06	7.14499e+06	0.43	0.01584
1	000078	2010-06-29	1	11.1	10.19	17073652	7.09554e+06	7.10584e+06	0.91	0.0262
1	000078	2010-06-30	2	11.34	10.36	20647057	7.11508e+06	7.12541e+06	0.98	0.03169
1	000078	2010-07-01	3	10.98	10.41	12652032	6.78279e+06	6.79263e+06	0.57	0.01942
1	000078	2010-07-02	3	10.4	9.6	12374368	6.51564e+06	6.5251e+06	0.8	0.01899
1	000078	2010-07-05	3	10.38	9.92	9229812	6.59383e+06	6.60341e+06	0.46	0.01417
1	000078	2010-07-06	3	10.4	10.1	12160821	6.75021e+06	6.76001e+06	0.3	0.01866
1	000078	2010-07-07	3	10.4	10.1	11017763	6.76324e+06	6.77306e+06	0.3	0.01691
1	000078	2010-07-08	3	10.99	10.2	25495528	7.0369e+06	7.04711e+06	0.79	0.03913
1	000078	2010-07-09	3	11.07	10.53	20765062	7.1216e+06	7.13194e+06	0.54	0.03187
1	000078	2010-07-12	3	11.1	10.78	15485681	7.1216e+06	7.13194e+06	0.32	0.02377
1	000078	2010-07-13	3	10.85	10.51	11259179	6.89355e+06	6.90356e+06	0.34	0.01728
1	000078	2010-07-14	3	10.77	10.52	7894250	6.91961e+06	6.92966e+06	0.25	0.01212
1	000078	2010-07-15	3	10.76	10.15	10999851	6.65247e+06	6.66213e+06	0.61	0.01688
1	000078	2010-07-16	3	10.34	10	9026782	6.71763e+06	6.72738e+06	0.34	0.01385
1	000078	2010-07-19	3	10.65	10.15	12136553	6.93916e+06	6.94924e+06	0.5	0.01863
1	000078	2010-07-20	3	11.08	10.6	24742992	7.2063e+06	7.21676e+06	0.48	0.03797
1	000078	2010-07-21	3	11.27	10.89	20456380	7.18676e+06	7.19719e+06	0.38	0.0314
1	000078	2010-07-22	3	11.2	10.88	37078544	7.27798e+06	7288541	0.32	0.05691
1	000078	2010-07-23	3	11.43	10.96	42476322	7.31707e+06	7.32769e+06	0.47	0.06519
1	000078	2010-07-26	3	11.34	11.01	23142707	7.3301e+06	7.34074e+06	0.33	0.03552
1	000078	2010-07-27	3	11.51	11.16	26866502	7.33662e+06	7.34727e+06	0.35	0.04123
1	000078	2010-07-28	3	11.59	11.03	35886566	7.46041e+06	7.47124e+06	0.56	0.05508
1	000078	2010-07-29	3	11.72	11.4	26045653	7.50602e+06	7.51692e+06	0.32	0.03997
1	000078	2010-07-30	3	11.69	11.35	23149354	7.55163e+06	7.5626e+06	0.34	0.03553
1	000078	2010-08-02	3	11.77	11.5	24584911	7.64285e+06	7.65395e+06	0.27	0.03773
1	000078	2010-08-03	3	11.98	11.47	38382698	7.63634e+06	7.64742e+06	0.51	0.05891
1	000078	2010-08-04	3	11.75	11.4	20400034	7.64285e+06	7.65395e+06	0.35	0.03131
1	000078	2010-08-05	3	12.24	11.7	48506686	7.77968e+06	7790974	0.54	0.07445
1	000078	2010-08-06	3	11.93	11.54	27772974	7.76013e+06	7.7714e+06	0.39	0.04263
1	000078	2010-08-09	3	12.19	11.78	27720639	7.83832e+06	7.8497e+06	0.41	0.04254
1	000078	2010-08-10	3	12.97	12.12	75878929	8.05985e+06	8.07155e+06	0.85	0.11646
1	000078	2010-08-11	3	12.7	12	49462519	8.13804e+06	8.14985e+06	0.7	0.07591
1	000078	2010-08-12	3	12.46	12	31768149	7.83832e+06	7.8497e+06	0.46	0.04876
1	000078	2010-08-13	3	12.2	11.68	22688094	7.83832e+06	7.8497e+06	0.52	0.03482
1	000078	2010-08-16	3	13.23	12.2	92597626	8.6202e+06	8.63271e+06	1.03	0.14212
1	000078	2010-08-17	3	13.66	13.1	98460837	8.6202e+06	8.63271e+06	0.56	0.15111
1	000078	2010-08-18	3	14.3	13.02	72233339	8.93295e+06	8.94592e+06	1.28	0.11086
1	000078	2010-08-19	3	13.97	13.36	44755941	8.89386e+06	8.90677e+06	0.61	0.06869
1	000078	2010-08-20	3	14	13.25	43108651	8.77006e+06	8.78279e+06	0.75	0.06616
1	000078	2010-08-23	3	13.65	13.03	33781285	8.56156e+06	8.57399e+06	0.62	0.05185
1	000078	2010-08-24	3	13.4	13.02	22543024	8.60717e+06	8.61966e+06	0.38	0.0346
1	000078	2010-08-25	3	13.3	12.7	26170707	8.34003e+06	8.35213e+06	0.6	0.04017
1	000078	2010-08-26	3	12.98	12.52	21596904	8.27487e+06	8.28688e+06	0.46	0.03315
1	000078	2010-08-30	3	13.17	12.71	23217621	8.53549e+06	8.54789e+06	0.46	0.03563
1	000078	2010-08-31	3	13.45	13.04	25249418	8.57459e+06	8.58704e+06	0.41	0.03875
1	000078	2010-09-01	3	13.22	12.58	26603571	8.33351e+06	8.34561e+06	0.64	0.04083
1	000078	2010-09-02	3	13.09	12.8	19620210	8.42473e+06	8.43696e+06	0.29	0.03011
1	000078	2010-09-03	3	12.92	12.61	19254174	8.34003e+06	8.35213e+06	0.31	0.02955
1	000078	2010-09-06	3	12.99	12.66	20174757	8.43124e+06	8.44348e+06	0.33	0.03096
1	000078	2010-09-07	3	13.23	12.98	28286104	8.6202e+06	8.63271e+06	0.25	0.04341
1	000078	2010-09-08	3	13.28	13.04	18486826	8.56807e+06	8.58051e+06	0.24	0.02837
1	000078	2010-09-09	3	13.88	13.31	46693981	8.73096e+06	8.74364e+06	0.57	0.07166
1	000078	2010-09-10	3	14.74	13.4	110784593	9.60406e+06	9.618e+06	1.34	0.17003
1	000078	2010-09-13	3	15.14	14.39	85873189	9.48678e+06	9.50055e+06	0.75	0.1318
1	000078	2010-09-14	3	14.83	14.03	67273482	9.31737e+06	9.3309e+06	0.8	0.10325
1	000078	2010-09-15	3	14.75	14	47364305	9.17403e+06	9.18735e+06	0.75	0.07269
1	000078	2010-09-16	3	14.29	13	34959781	8.69839e+06	8.71101e+06	1.29	0.05366
1	000078	2010-09-17	3	13.56	13.2	20738988	8.64626e+06	8.65881e+06	0.36	0.03183
1	000078	2010-09-20	3	13.43	12.64	20752643	8.31396e+06	8.32603e+06	0.79	0.03185
1	000078	2010-09-21	3	12.95	12.68	11723438	8.34003e+06	8.35213e+06	0.27	0.01799
1	000078	2010-09-27	3	13.16	12.86	13206229	8.54201e+06	8.55441e+06	0.3	0.02027
1	000078	2010-09-28	3	13.18	12.75	16373667	8.34654e+06	8.35866e+06	0.43	0.02513
1	000078	2010-09-29	3	12.93	12.5	15864268	8.27487e+06	8.28688e+06	0.43	0.02435
1	000078	2010-09-30	3	12.99	12.56	12791703	8.39215e+06	8.40433e+06	0.43	0.01963
1	000078	2010-10-08	3	13.27	12.91	18377356	8.5811e+06	8.59356e+06	0.36	0.0282
1	000078	2010-10-11	3	14.17	13.1	39432300	9.11539e+06	9.12862e+06	1.07	0.06052
1	000078	2010-10-12	3	14.25	13.51	34721134	8.99811e+06	9.01117e+06	0.74	0.05329
1	000078	2010-10-13	3	14	13.54	27999735	8952496	8.96549e+06	0.46	0.04297
1	000078	2010-10-14	3	13.93	13.06	29473986	8.50943e+06	8.52179e+06	0.87	0.04524
1	000078	2010-10-15	3	13.42	12.79	22298094	8.4964e+06	8.50874e+06	0.63	0.03422
1	000078	2010-10-18	3	13.24	12.45	20229012	8.31396e+06	8.32603e+06	0.79	0.03105
1	000078	2010-10-19	3	13.6	12.76	25688893	8.73096e+06	8.74364e+06	0.84	0.03943
1	000078	2010-10-20	3	13.73	12.9	33250083	8.7896e+06	8.80237e+06	0.83	0.05103
1	000078	2010-10-21	3	13.99	13.32	42140401	8.98507e+06	8.99812e+06	0.67	0.06468
1	000078	2010-10-22	3	13.9	13.51	25948734	8.85476e+06	8.86762e+06	0.39	0.03983
1	000078	2010-10-25	3	13.9	13.51	33765328	9.01114e+06	9.02422e+06	0.39	0.05182
1	000078	2010-10-26	3	14.49	13.53	65047554	9.30434e+06	9.31785e+06	0.96	0.09983
1	000078	2010-10-27	3	15.67	14.2	96331643	9.42162e+06	9.4353e+06	1.47	0.14785
1	000078	2010-10-28	3	14.38	13.77	36758581	9.13493e+06	9.1482e+06	0.61	0.05642
1	000078	2010-10-29	3	14.15	13.8	23111974	9.07629e+06	9.08947e+06	0.35	0.03547
1	000078	2010-11-01	3	14.32	14	30131280	9.25873e+06	9.27217e+06	0.32	0.04624
1	000078	2010-11-02	3	14.48	13.92	43893141	9.29131e+06	9.3048e+06	0.56	0.06737
1	000078	2010-11-03	3	14.21	13.72	26802530	8952496	8.96549e+06	0.49	0.04114
1	000078	2010-11-04	3	14	13.71	17487024	9.08281e+06	9.09599e+06	0.29	0.02684
1	000078	2010-11-05	3	14.29	13.85	27968441	9.2457e+06	9.25912e+06	0.44	0.04293
1	000078	2010-11-08	3	14.49	14.07	30390993	9.38904e+06	9.40267e+06	0.42	0.04664
1	000078	2010-11-09	3	14.69	14.2	41352566	9.49981e+06	9.5136e+06	0.49	0.06347
1	000078	2010-11-10	3	15.19	14.4	54885937	9.42162e+06	9.4353e+06	0.79	0.08424
1	000078	2010-11-11	3	15.29	14.1	66289232	9.49981e+06	9.5136e+06	1.19	0.10174
1	000078	2010-11-12	3	14.85	13.3	41635491	8.71793e+06	8.73059e+06	1.55	0.0639
1	000078	2010-11-15	3	13.89	13.32	19930901	8.96553e+06	8.97854e+06	0.57	0.03059
1	000078	2010-11-16	3	14.17	13	28245559	8.7049e+06	8.71754e+06	1.17	0.04335
1	000078	2010-11-17	3	13.5	12.5	19644031	8.18365e+06	8.19553e+06	1	0.03015
1	000078	2010-11-18	3	13.1	12.56	13772990	8.34654e+06	8.35866e+06	0.54	0.02114
1	000078	2010-11-22	3	13.34	12.96	18851639	8.65278e+06	8.66534e+06	0.38	0.02893
1	000078	2010-11-23	3	13.29	12.65	13847536	8.42473e+06	8.43696e+06	0.64	0.02125
1	000078	2010-11-24	3	13.68	12.72	23856746	8.80264e+06	8.81542e+06	0.96	0.03661
1	000078	2010-11-25	3	13.58	13.35	17646613	8.76354e+06	8.77626e+06	0.23	0.02708
1	000078	2010-11-26	3	13.55	13.04	13687959	8.6202e+06	8.63271e+06	0.51	0.02101
1	000078	2010-11-29	3	13.97	13.24	30011686	8.96553e+06	8.97854e+06	0.73	0.04606
1	000078	2010-11-30	3	13.76	12.8	22644245	8.56156e+06	8.57399e+06	0.96	0.03475
1	000078	2010-12-01	3	13.27	12.8	9895464	8.51595e+06	8.52831e+06	0.47	0.01519
1	000078	2010-12-02	3	13.24	13	10682607	8.4964e+06	8.50874e+06	0.24	0.0164
1	000078	2010-12-03	3	13.03	12.78	8887684	8.43776e+06	8.45001e+06	0.25	0.01364
1	000078	2010-12-06	3	13.04	12.78	8058748	8.35306e+06	8.36518e+06	0.26	0.01237
1	000078	2010-12-07	3	12.86	12.28	8690476	8.34654e+06	8.35866e+06	0.58	0.01334
1	000078	2010-12-08	3	12.94	12.71	6708521	8.33351e+06	8.34561e+06	0.23	0.0103
1	000078	2010-12-09	3	12.84	12.41	8978515	8.17713e+06	8.18901e+06	0.43	0.01378
1	000078	2010-12-10	3	12.64	12.33	7324928	8.17713e+06	8.18901e+06	0.31	0.01124
1	000078	2010-12-13	3	12.98	12.65	13369550	8.40518e+06	8.41738e+06	0.33	0.02052
1	000078	2010-12-14	3	13.28	12.76	17161664	8.51595e+06	8.52831e+06	0.52	0.02634
1	000078	2010-12-15	3	13.07	12.85	11054798	8.40518e+06	8.41738e+06	0.22	0.01697
1	000078	2010-12-16	3	12.95	12.74	8120857	8.30745e+06	8.31951e+06	0.21	0.01246
1	000078	2010-12-17	3	12.87	12.71	5827547	8.35306e+06	8.36518e+06	0.16	0.00894
1	000078	2010-12-20	3	12.94	12.35	10397865	8.15759e+06	8.16943e+06	0.59	0.01596
1	000078	2010-12-21	3	12.68	12.43	7545430	8.21623e+06	8.22816e+06	0.25	0.01158
1	000078	2010-12-22	3	12.65	12.38	7806276	8.11198e+06	8.12375e+06	0.27	0.01198
1	000078	2010-12-23	3	12.52	12.3	6822716	8.02727e+06	8.03893e+06	0.22	0.01047
1	000078	2010-12-24	3	12.29	11.9	7804602	7.79923e+06	7.81055e+06	0.39	0.01198
1	000078	2010-12-27	3	12.14	11.68	6644795	7.6233e+06	7.63437e+06	0.46	0.0102
1	000078	2010-12-28	3	11.9	11.56	6159276	7.57769e+06	7.5887e+06	0.34	0.00945
1	000078	2010-12-29	3	11.73	11.56	4330461	7.6233e+06	7.63437e+06	0.17	0.00665
1	000078	2010-12-30	3	11.95	11.65	6559779	7.66891e+06	7.68005e+06	0.3	0.01007
1	000078	2010-12-31	3	11.94	11.78	5693689	7.77316e+06	7.78445e+06	0.16	0.00874
2	000100	2009-12-01	1	5.03	4.8	95956640	1.24369e+07	1.46259e+07	0.23	0.03842
2	000100	2009-12-03	1	5.16	4.89	87592025	1.24869e+07	1.46847e+07	0.27	0.03507
2	000100	2009-12-04	1	5.05	4.71	75879984	1.20873e+07	1.42147e+07	0.34	0.03038
2	000100	2009-12-07	1	4.9	4.77	39931122	1.21373e+07	1.42735e+07	0.13	0.01599
2	000100	2009-12-08	1	4.91	4.79	54249655	1.21872e+07	1.43322e+07	0.12	0.02172
2	000100	2009-12-09	1	4.85	4.76	34957067	1.19375e+07	1.40385e+07	0.09	0.014
2	000100	2009-12-10	1	5.05	4.83	75992862	1.22871e+07	1.44497e+07	0.22	0.03043
2	000100	2009-12-11	1	4.99	4.85	48742422	1.23121e+07	1.44791e+07	0.14	0.01952
2	000100	2009-12-14	1	4.92	4.76	41034238	1.21123e+07	1.42441e+07	0.16	0.01643
2	000100	2009-12-15	1	4.89	4.8	24702643	1.20374e+07	1.4156e+07	0.09	0.00989
2	000100	2009-12-16	1	4.86	4.76	26613098	1.19125e+07	1.40092e+07	0.1	0.01066
2	000100	2009-12-17	1	4.8	4.58	45414630	1.1463e+07	1.34805e+07	0.22	0.01818
2	000100	2009-12-18	1	4.64	4.47	32388967	1.11883e+07	1.31575e+07	0.17	0.01297
2	000100	2009-12-21	1	4.57	4.46	23755408	1.1388e+07	1.33924e+07	0.11	0.00951
2	000100	2009-12-22	1	4.59	4.4	23967353	1.10884e+07	1.304e+07	0.19	0.0096
2	000100	2009-12-23	1	4.55	4.4	24924104	1.12881e+07	1.32749e+07	0.15	0.00998
2	000100	2009-12-24	1	4.63	4.48	32929323	1.15379e+07	1.35686e+07	0.15	0.01319
2	000100	2009-12-25	1	4.69	4.56	26439695	1.15878e+07	1.36274e+07	0.13	0.01059
2	000100	2009-12-28	1	5.1	4.67	148794908	1.27366e+07	1.49783e+07	0.43	0.05958
2	000100	2009-12-29	1	5.19	5.01	109010442	1.26367e+07	1.48609e+07	0.18	0.04365
2	000100	2009-12-30	1	5.12	4.93	83196173	1.24869e+07	1.46847e+07	0.19	0.03331
2	000100	2009-12-31	1	5.24	5	115386925	1.28115e+07	1.50665e+07	0.24	0.0462
2	000100	2010-01-04	1	5.23	5.1	94953634	1.29614e+07	1.52427e+07	0.13	0.03802
2	000100	2010-01-05	1	5.37	5.1	128509799	1.3361e+07	1.57126e+07	0.27	0.05146
2	000100	2010-01-06	1	5.55	5.23	135458970	1.30613e+07	1.53601e+07	0.32	0.05424
2	000100	2010-01-07	1	5.3	5.11	74144278	1.29614e+07	1.52427e+07	0.19	0.02969
2	000100	2010-01-08	1	5.3	5.11	52377477	1.31862e+07	1.5507e+07	0.19	0.02097
2	000100	2010-01-11	1	5.4	5.18	55892635	1.29864e+07	1.5272e+07	0.22	0.02238
2	000100	2010-01-12	1	5.41	5.15	79558908	1.3336e+07	1.56832e+07	0.26	0.03186
2	000100	2010-01-13	1	5.47	5.18	87638232	1.3361e+07	1.57126e+07	0.29	0.03509
2	000100	2010-01-14	1	5.88	5.39	208374835	1.45098e+07	1.70636e+07	0.49	0.08344
2	000100	2010-01-15	1	6.02	5.66	173424370	1.47096e+07	1.72985e+07	0.36	0.06944
2	000100	2010-01-18	1	6.1	5.86	132795651	1.50592e+07	1.77097e+07	0.24	0.05317
2	000100	2010-01-19	1	6.06	5.89	89338475	1.47345e+07	1.73279e+07	0.17	0.03577
2	000100	2010-01-20	1	5.94	5.51	97415527	1.40103e+07	1.64762e+07	0.43	0.03901
2	000100	2010-01-21	1	5.73	5.52	61629523	1.42101e+07	1.67111e+07	0.21	0.02468
2	000100	2010-01-22	1	5.66	5.45	58957105	1.39603e+07	1.64174e+07	0.21	0.02361
2	000100	2010-01-25	1	5.62	5.28	50774421	1.31862e+07	1.5507e+07	0.34	0.02033
2	000100	2010-01-26	1	5.41	5.16	64398198	1.30863e+07	1.53895e+07	0.25	0.02579
2	000100	2010-01-27	1	5.41	5.17	57921363	1.32361e+07	1.55657e+07	0.24	0.02319
2	000100	2010-01-29	1	5.54	5.31	54043086	1.35358e+07	1.59182e+07	0.23	0.02164
2	000100	2010-02-01	1	5.48	5.25	46929905	1.34609e+07	1.58301e+07	0.23	0.01879
2	000100	2010-02-02	1	5.55	5.4	48769596	1.36357e+07	1.60356e+07	0.15	0.01953
2	000100	2010-02-03	1	5.5	5.19	43982012	1.36357e+07	1.60356e+07	0.31	0.01761
2	000100	2010-02-04	1	5.52	5.38	41900606	1.35608e+07	1.59475e+07	0.14	0.01678
2	000100	2010-02-05	1	5.35	5.16	47811171	1.30363e+07	1.53308e+07	0.19	0.01914
2	000100	2010-02-08	1	5.26	5.18	19209291	1.30863e+07	1.53895e+07	0.08	0.00769
2	000100	2010-02-09	1	5.38	5.2	25553885	1.32611e+07	1.55951e+07	0.18	0.01023
2	000100	2010-02-10	1	5.37	5.28	16906125	1.3286e+07	1.56245e+07	0.09	0.00677
2	000100	2010-02-11	1	5.45	5.34	23657970	1.34109e+07	1.57713e+07	0.11	0.00947
2	000100	2010-02-12	1	5.6	5.37	41048785	1.38604e+07	1.63e+07	0.23	0.01644
2	000100	2010-02-22	1	5.69	5.48	43471087	1.39354e+07	1.63881e+07	0.21	0.01741
2	000100	2010-02-23	1	5.82	5.49	57907412	1.44598e+07	1.70048e+07	0.33	0.02319
2	000100	2010-02-24	1	5.9	5.7	49862234	1.44348e+07	1.69755e+07	0.2	0.01997
2	000100	2010-02-25	1	5.85	5.7	60708408	1.43349e+07	1.6858e+07	0.15	0.02431
2	000100	2010-02-26	1	5.81	5.65	51832427	1.41851e+07	1.66818e+07	0.16	0.02075
2	000100	2010-03-01	1	5.75	5.63	56273229	1.41851e+07	1.66818e+07	0.12	0.02253
2	000100	2010-03-02	1	5.87	5.73	54069711	1.44099e+07	1.69461e+07	0.14	0.02165
2	000100	2010-03-03	1	5.79	5.67	42727292	1.44598e+07	1.70048e+07	0.12	0.01711
2	000100	2010-03-04	1	5.89	5.5	62375481	1.37855e+07	1.62119e+07	0.39	0.02498
2	000100	2010-03-05	1	5.61	5.51	28731581	1.38105e+07	1.62412e+07	0.1	0.0115
2	000100	2010-03-08	1	5.65	5.53	25229175	1.39104e+07	1.63587e+07	0.12	0.0101
2	000100	2010-03-09	1	5.65	5.44	32673373	1.40353e+07	1.65056e+07	0.21	0.01308
2	000100	2010-03-10	1	5.63	5.44	27267482	1.36607e+07	1.6065e+07	0.19	0.01092
2	000100	2010-03-11	1	5.57	5.37	38003895	1.34609e+07	1.58301e+07	0.2	0.01522
2	000100	2010-03-12	1	5.45	5.32	36829054	1.3336e+07	1.56832e+07	0.13	0.01475
2	000100	2010-03-15	1	5.37	5.18	35534761	1.30363e+07	1.53308e+07	0.19	0.01423
2	000100	2010-03-16	1	5.27	5.18	29261107	1.31112e+07	1.54189e+07	0.09	0.01172
2	000100	2010-03-17	1	5.4	5.23	32266256	1.34609e+07	1.58301e+07	0.17	0.01292
2	000100	2010-03-18	1	5.49	5.36	30293505	1.35108e+07	1.58888e+07	0.13	0.01213
2	000100	2010-03-19	1	5.46	5.31	34164516	1.36107e+07	1.60063e+07	0.15	0.01368
2	000100	2010-03-22	1	5.68	5.47	81218258	1.40353e+07	1.65056e+07	0.21	0.03252
2	000100	2010-03-23	1	5.66	5.5	39185544	1.37855e+07	1.62119e+07	0.16	0.01569
2	000100	2010-03-24	1	5.59	5.43	43981503	1.38105e+07	1.62412e+07	0.16	0.01761
2	000100	2010-03-25	1	5.5	5.31	42460090	1.3286e+07	1.56245e+07	0.19	0.017
2	000100	2010-03-26	1	5.42	5.29	23376190	1.34359e+07	1.58007e+07	0.13	0.00936
2	000100	2010-03-29	1	5.45	5.36	28335797	1.35108e+07	1.58888e+07	0.09	0.01135
2	000100	2010-03-30	1	5.55	5.36	37360411	1.37605e+07	1.61825e+07	0.19	0.01496
2	000100	2010-03-31	1	5.55	5.4	24589177	1.35358e+07	1.59182e+07	0.15	0.00985
2	000100	2010-04-01	1	5.59	5.4	59382889	1.37356e+07	1.61531e+07	0.19	0.02378
2	000100	2010-04-02	1	5.67	5.49	71903946	1.39603e+07	1.64174e+07	0.18	0.02879
2	000100	2010-04-06	1	5.66	5.54	42314737	1.38604e+07	1.63e+07	0.12	0.01694
2	000100	2010-04-07	1	5.58	5.48	37806664	1.37356e+07	1.61531e+07	0.1	0.01514
2	000100	2010-04-08	1	5.49	5.38	52211638	1.34858e+07	1.58594e+07	0.11	0.02091
2	000100	2010-04-12	1	5.53	5.43	48776315	1.36856e+07	1.60944e+07	0.1	0.01953
2	000100	2010-04-13	1	5.54	5.28	49697445	1.35358e+07	1.59182e+07	0.26	0.0199
2	000100	2010-04-14	1	5.41	5.32	34642805	1.34109e+07	1.57713e+07	0.09	0.01387
2	000100	2010-04-15	1	5.39	5.29	31699080	1.3311e+07	15653843	0.1	0.01269
2	000100	2010-04-16	1	5.33	5.25	29366288	1.31612e+07	1.54776e+07	0.08	0.01176
2	000100	2010-04-19	1	5.26	4.98	43585499	1.24369e+07	1.46259e+07	0.28	0.01745
2	000100	2010-04-20	1	5.04	4.8	48311099	1.22871e+07	1.44497e+07	0.24	0.01934
2	000100	2010-04-21	1	5.14	4.9	49771839	1.28115e+07	1.50665e+07	0.24	0.01993
2	000100	2010-04-22	1	5.16	5.06	38948726	1.27117e+07	1.4949e+07	0.1	0.0156
2	000100	2010-04-23	1	5.14	4.95	36634986	1.2387e+07	1.45672e+07	0.19	0.01467
2	000100	2010-04-26	1	5	4.86	31083656	1.21872e+07	1.43322e+07	0.14	0.01245
2	000100	2010-04-27	1	4.87	4.62	37370864	1.17127e+07	1.37742e+07	0.25	0.01496
2	000100	2010-04-28	1	4.81	4.62	29100606	1.18875e+07	1.39798e+07	0.19	0.01165
2	000100	2010-04-30	1	4.68	4.28	60792416	1.25786e+07	1.31868e+07	0.4	0.0217
2	000100	2010-05-04	1	4.52	4.32	22441283	1.24666e+07	1.30693e+07	0.2	0.00801
2	000100	2010-05-05	1	4.56	4.38	24845250	1.27467e+07	1.3363e+07	0.18	0.00887
2	000100	2010-05-06	1	4.56	4.3	24849510	1.20744e+07	1.26582e+07	0.26	0.00887
2	000100	2010-05-07	1	4.27	4.15	31884099	1.16822e+07	1.2247e+07	0.12	0.01138
2	000100	2010-05-10	1	4.28	4.16	24422630	1.19063e+07	1.2482e+07	0.12	0.00872
2	000100	2010-05-11	1	4.4	4.19	31023983	1.17942e+07	1.23645e+07	0.21	0.01107
2	000100	2010-05-12	1	4.29	4.13	22748040	1.18222e+07	1.23938e+07	0.16	0.00812
2	000100	2010-05-13	1	4.34	4.21	22926758	1.21304e+07	1.27169e+07	0.13	0.00818
2	000100	2010-05-14	1	4.35	4.26	20481358	1.20183e+07	1.25994e+07	0.09	0.00731
2	000100	2010-05-17	1	4.24	3.98	38613433	1.11779e+07	1.17184e+07	0.26	0.01378
2	000100	2010-05-18	1	4.02	3.72	40279405	1.10938e+07	1.16302e+07	0.3	0.01438
2	000100	2010-05-19	1	3.97	3.82	33290977	1.08977e+07	1.14247e+07	0.15	0.01188
2	000100	2010-05-20	1	3.94	3.8	21651981	1.06736e+07	1.11897e+07	0.14	0.00773
2	000100	2010-05-21	1	3.85	3.67	33945800	1.07297e+07	1.12484e+07	0.18	0.01212
2	000100	2010-05-24	1	4.03	3.85	45021010	1.12339e+07	1.17771e+07	0.18	0.01607
2	000100	2010-05-25	1	4.03	3.91	27343625	1.10938e+07	1.16302e+07	0.12	0.00976
2	000100	2010-05-26	1	4.04	3.94	20793243	1.12059e+07	1.17477e+07	0.1	0.00742
2	000100	2010-05-27	1	4.18	3.9	50216038	1.15701e+07	1.21295e+07	0.28	0.01792
2	000100	2010-05-28	2	4.33	4.09	84527518	1.19903e+07	1.25701e+07	0.24	0.03017
2	000100	2010-05-31	3	4.28	4.06	52715745	1.1374e+07	1.19239e+07	0.22	0.01882
2	000100	2010-06-01	3	4.2	4.02	34062309	1.15421e+07	1.21002e+07	0.18	0.01216
2	000100	2010-06-02	3	4.15	4.05	23971056	1.16261e+07	1.21883e+07	0.1	0.00856
2	000100	2010-06-03	3	4.24	4.11	40708779	1.15701e+07	1.21295e+07	0.13	0.01453
2	000100	2010-06-04	3	4.2	4.13	24131286	1.17102e+07	1.22764e+07	0.07	0.00861
2	000100	2010-06-07	3	4.15	4.06	23494123	1.15421e+07	1.21002e+07	0.09	0.00839
2	000100	2010-06-08	3	4.18	4.09	23453585	1.15981e+07	1.21589e+07	0.09	0.00837
2	000100	2010-06-09	3	4.21	4.11	49991691	1.17102e+07	1.22764e+07	0.1	0.01784
2	000100	2010-06-10	3	4.28	4.14	55955359	1.18502e+07	1.24232e+07	0.14	0.01997
2	000100	2010-06-11	3	4.24	4.15	41762741	1.16822e+07	1.2247e+07	0.09	0.01491
2	000100	2010-06-17	3	4.22	4.09	23895707	1.1458e+07	1.2012e+07	0.13	0.00853
2	000100	2010-06-18	3	4.11	3.84	41757692	1.08977e+07	1.14247e+07	0.27	0.01491
2	000100	2010-06-21	3	4	3.88	26027057	1.11779e+07	1.17184e+07	0.12	0.00929
2	000100	2010-06-22	3	4.03	3.97	16745770	1.12059e+07	1.17477e+07	0.06	0.00598
2	000100	2010-06-23	3	3.99	3.88	21011715	1.10098e+07	1.15421e+07	0.11	0.0075
2	000100	2010-06-24	3	3.97	3.91	12797202	1.10378e+07	1.15715e+07	0.06	0.00457
2	000100	2010-06-25	3	3.93	3.86	15269586	1.09258e+07	1.1454e+07	0.07	0.00545
2	000100	2010-06-28	3	4.03	3.91	35919837	1.129e+07	1.18358e+07	0.12	0.01282
2	000100	2010-06-29	3	4.06	3.82	37261502	1.07857e+07	1.13072e+07	0.24	0.0133
2	000100	2010-06-30	3	3.89	3.73	23306685	1.05055e+07	1.10135e+07	0.16	0.00832
2	000100	2010-07-01	3	3.83	3.68	42310996	1.05336e+07	1.10429e+07	0.15	0.0151
2	000100	2010-07-02	3	3.76	3.6	28695772	1.04495e+07	1.09548e+07	0.16	0.01024
2	000100	2010-07-05	3	3.77	3.62	19683941	1.05055e+07	1.10135e+07	0.15	0.00703
2	000100	2010-07-06	3	3.82	3.7	23937571	1.07016e+07	1.12191e+07	0.12	0.00854
2	000100	2010-07-07	3	3.96	3.75	41934523	1.09258e+07	1.1454e+07	0.21	0.01497
2	000100	2010-07-08	3	3.92	3.83	25274567	10869729	1.13953e+07	0.09	0.00902
2	000100	2010-07-09	3	3.95	3.83	27803251	1.10098e+07	1.15421e+07	0.12	0.00992
2	000100	2010-07-12	3	3.95	3.88	29163420	1.09538e+07	1.14834e+07	0.07	0.01041
2	000100	2010-07-13	3	3.89	3.8	23578524	1.08137e+07	1.13366e+07	0.09	0.00842
2	000100	2010-07-14	3	3.92	3.84	18437489	1.09258e+07	1.1454e+07	0.08	0.00658
2	000100	2010-07-15	3	3.92	3.8	22785800	1.08137e+07	1.13366e+07	0.12	0.00813
2	000100	2010-07-16	3	3.85	3.76	16678454	1.07297e+07	1.12484e+07	0.09	0.00595
2	000100	2010-07-19	3	3.91	3.76	24164804	1.09258e+07	1.1454e+07	0.15	0.00863
2	000100	2010-07-20	3	3.98	3.88	59960016	1.11499e+07	1.1689e+07	0.1	0.0214
2	000100	2010-07-21	3	4.08	3.93	68080264	1.129e+07	1.18358e+07	0.15	0.0243
2	000100	2010-07-22	3	4.05	3.98	35707358	1.129e+07	1.18358e+07	0.07	0.01275
2	000100	2010-07-23	3	4.06	3.96	38397435	1.12059e+07	1.17477e+07	0.1	0.01371
2	000100	2010-07-26	3	4.05	3.97	40512759	1.129e+07	1.18358e+07	0.08	0.01446
2	000100	2010-07-27	3	4.05	3.97	33189253	1.129e+07	1.18358e+07	0.08	0.01185
2	000100	2010-07-28	3	4.14	3.99	68188584	1.15141e+07	12070787	0.15	0.02434
2	000100	2010-07-29	3	4.12	4.04	63498567	1.15141e+07	1.74186e+07	0.08	0.02267
2	000100	2010-07-30	3	4.12	4.05	39110350	1.1458e+07	1.73339e+07	0.07	0.01396
2	000100	2010-08-02	3	4.21	4.07	86880001	1.17942e+07	1.78424e+07	0.14	0.03101
2	000100	2010-08-03	3	4.24	4.09	64916007	1.1458e+07	1.73339e+07	0.15	0.02317
2	000100	2010-08-04	3	4.1	3.99	51701138	1.143e+07	1.72915e+07	0.11	0.01845
2	000100	2010-08-05	3	4.08	4.01	32184448	1.129e+07	1.70796e+07	0.07	0.01149
2	000100	2010-08-06	3	4.11	4.01	38736004	1.14861e+07	1.73762e+07	0.1	0.01383
2	000100	2010-08-09	3	4.21	4.05	61856149	1.16541e+07	1.76305e+07	0.16	0.02208
2	000100	2010-08-10	3	4.16	4	46029227	1.12059e+07	1.69524e+07	0.16	0.01643
2	000100	2010-08-11	3	4.05	3.97	25875211	1.12619e+07	1.70372e+07	0.08	0.00924
2	000100	2010-08-12	3	4.01	3.91	36833845	1.09818e+07	1.66134e+07	0.1	0.01315
2	000100	2010-08-13	3	3.97	3.9	23410872	1.11219e+07	1.68253e+07	0.07	0.00836
2	000100	2010-08-16	3	4.05	3.94	41153314	1.1346e+07	1.71643e+07	0.11	0.01469
2	000100	2010-08-17	3	4.09	4.03	35119976	1.1374e+07	1.72067e+07	0.06	0.01254
2	000100	2010-08-18	3	4.06	3.98	40950652	1.12339e+07	1.69948e+07	0.08	0.01462
2	000100	2010-08-19	3	4.07	3.97	37199554	1.129e+07	1.70796e+07	0.1	0.01328
2	000100	2010-08-20	3	4.03	3.93	34690227	1.10378e+07	1.66982e+07	0.1	0.01238
2	000100	2010-08-23	3	3.97	3.91	19881645	1.10098e+07	1.66558e+07	0.06	0.0071
2	000100	2010-08-24	3	4.02	3.89	32416051	1.11779e+07	1.69101e+07	0.13	0.01157
2	000100	2010-08-25	3	3.98	3.9	25081096	1.09538e+07	1.6571e+07	0.08	0.00895
2	000100	2010-08-26	3	4.1	3.91	53515846	1.11779e+07	1.69101e+07	0.19	0.0191
2	000100	2010-08-27	3	3.98	3.91	26019654	1.10658e+07	1.67405e+07	0.07	0.00929
2	000100	2010-08-30	3	4.01	3.94	34729095	1.11499e+07	1.68677e+07	0.07	0.0124
2	000100	2010-08-31	3	3.97	3.9	33457526	1.10098e+07	1.66558e+07	0.07	0.01194
2	000100	2010-09-01	3	3.96	3.85	35894792	1.08417e+07	1.64015e+07	0.11	0.01281
2	000100	2010-09-02	3	3.91	3.86	28834817	10869729	1.64439e+07	0.05	0.01029
2	000100	2010-09-03	3	3.89	3.82	32103515	1.08137e+07	1.63591e+07	0.07	0.01146
2	000100	2010-09-06	3	3.91	3.86	33056386	1.09538e+07	1.6571e+07	0.05	0.0118
2	000100	2010-09-07	3	3.92	3.88	25900293	1.09538e+07	1.6571e+07	0.04	0.00925
2	000100	2010-09-08	3	3.97	3.9	37102930	1.10098e+07	1.66558e+07	0.07	0.01324
2	000100	2010-09-09	3	3.94	3.85	30295844	1.07857e+07	1.63167e+07	0.09	0.01081
2	000100	2010-09-10	3	3.87	3.79	26442470	1.07577e+07	1.62743e+07	0.08	0.00944
2	000100	2010-09-14	3	3.92	3.84	27888303	1.07857e+07	1.63167e+07	0.08	0.00995
2	000100	2010-09-15	3	3.87	3.8	23934701	1.06736e+07	1.61472e+07	0.07	0.00854
2	000100	2010-09-16	3	3.83	3.68	31250542	1.04495e+07	1.58081e+07	0.15	0.01116
2	000100	2010-09-17	3	3.75	3.69	17546710	1.04215e+07	1.57658e+07	0.06	0.00626
2	000100	2010-09-20	3	3.8	3.7	25745302	1.05055e+07	1.58929e+07	0.1	0.00919
2	000100	2010-09-21	3	3.75	3.7	13263019	1.04215e+07	1.57658e+07	0.05	0.00473
2	000100	2010-09-27	3	3.77	3.73	17627789	1.05055e+07	1.58929e+07	0.04	0.00629
2	000100	2010-09-28	3	3.91	3.72	39566898	1.06456e+07	1.61048e+07	0.19	0.01412
2	000100	2010-09-29	3	3.8	3.71	22001406	1.04495e+07	1.58081e+07	0.09	0.00785
2	000100	2010-09-30	3	3.77	3.71	18058613	1.05055e+07	1.58929e+07	0.06	0.00645
2	000100	2010-10-08	3	3.83	3.76	34616180	1.06736e+07	1.61472e+07	0.07	0.01236
2	000100	2010-10-11	3	3.87	3.8	46104044	1.08137e+07	1.63591e+07	0.07	0.01646
2	000100	2010-10-12	3	3.88	3.83	38573661	1.07857e+07	1.63167e+07	0.05	0.01377
2	000100	2010-10-13	3	4	3.83	100266620	1.11499e+07	1.68677e+07	0.17	0.03579
2	000100	2010-10-14	3	3.98	3.83	82850773	1.07857e+07	1.63167e+07	0.15	0.02957
2	000100	2010-10-15	3	3.91	3.82	51925834	1.09538e+07	1.6571e+07	0.09	0.01854
2	000100	2010-10-18	3	4.03	3.91	113861357	1.12619e+07	1.70372e+07	0.12	0.04064
2	000100	2010-10-19	3	4.04	3.97	69178538	1.129e+07	1.70796e+07	0.07	0.02469
2	000100	2010-10-20	3	3.99	3.92	59018541	1.10938e+07	1.67829e+07	0.07	0.02107
2	000100	2010-10-21	3	4.01	3.92	45651281	1.10938e+07	1.67829e+07	0.09	0.0163
2	000100	2010-10-22	3	4.13	3.91	123410653	1.143e+07	1.72915e+07	0.22	0.04405
2	000100	2010-10-25	3	4.18	4.06	130622019	1.16261e+07	1.75882e+07	0.12	0.04663
2	000100	2010-10-26	3	4.16	4.04	78378061	1.1458e+07	1.73339e+07	0.12	0.02798
2	000100	2010-10-27	3	4.15	4.03	56092667	1.1318e+07	1.7122e+07	0.12	0.02002
2	000100	2010-10-28	3	4.07	3.97	42402193	1.12059e+07	1.69524e+07	0.1	0.01514
2	000100	2010-10-29	3	4	3.95	36362741	1.11219e+07	1.68253e+07	0.05	0.01298
2	000100	2010-11-01	3	4.02	3.97	49723821	1.12059e+07	1.69524e+07	0.05	0.01775
2	000100	2010-11-02	3	4	3.93	58434539	1.10378e+07	1.66982e+07	0.07	0.02086
2	000100	2010-11-03	3	3.99	3.92	38295693	1.10098e+07	1.66558e+07	0.07	0.01367
2	000100	2010-11-04	3	3.97	3.93	40117865	1.11219e+07	1.68253e+07	0.04	0.01432
2	000100	2010-11-05	3	4.06	3.97	73185493	1.12619e+07	1.70372e+07	0.09	0.02612
2	000100	2010-11-09	3	4.16	4.07	107770403	1.1458e+07	1.73339e+07	0.09	0.03847
2	000100	2010-11-10	3	4.1	4	58686857	1.129e+07	1.70796e+07	0.1	0.02095
2	000100	2010-11-11	3	4.08	4.01	58324519	1.12619e+07	1.70372e+07	0.07	0.02082
2	000100	2010-11-12	3	4	3.78	77906164	1.06176e+07	1.60624e+07	0.22	0.02781
2	000100	2010-11-15	3	3.84	3.77	37075278	1.07297e+07	1.6232e+07	0.07	0.01323
2	000100	2010-11-16	3	3.8	3.67	65983048	1.03094e+07	1.55962e+07	0.13	0.02355
2	000100	2010-11-17	3	3.68	3.6	33305001	1.01413e+07	1.5342e+07	0.08	0.01189
2	000100	2010-11-18	3	3.66	3.6	32117068	1.02254e+07	1.54691e+07	0.06	0.01146
2	000100	2010-11-19	3	3.74	3.62	37244159	1.03935e+07	1.57234e+07	0.12	0.01329
2	000100	2010-11-22	3	3.87	3.65	61068053	1.05616e+07	1.59777e+07	0.22	0.0218
2	000100	2010-11-23	3	3.75	3.62	35826773	1.02814e+07	1.55539e+07	0.13	0.01279
2	000100	2010-11-24	3	3.74	3.63	27507991	1.04215e+07	1.57658e+07	0.11	0.00982
2	000100	2010-11-25	3	3.74	3.68	29999014	1.04495e+07	1.58081e+07	0.06	0.01071
2	000100	2010-11-26	3	3.72	3.65	24189684	1.02814e+07	1.55539e+07	0.07	0.00863
2	000100	2010-11-29	3	3.67	3.62	20610087	1.02254e+07	1.54691e+07	0.05	0.00736
2	000100	2010-11-30	3	3.66	3.49	40965794	9.94524e+06	1.50453e+07	0.17	0.01462
3	000150	2009-12-01	1	8.7	8.23	11163405	1.37939e+06	2802600	0.47	0.07
3	000150	2009-12-02	1	9.08	8.58	16844949	1.4065e+06	2857680	0.5	0.10563
3	000150	2009-12-03	1	8.88	8.66	9538347	1.41447e+06	2873880	0.22	0.05981
3	000150	2009-12-04	1	8.98	8.3	14075112	1.37301e+06	2789640	0.68	0.08826
3	000150	2009-12-07	1	8.89	8.53	9250205	1.41607e+06	2877120	0.36	0.05801
3	000150	2009-12-08	1	9.39	8.94	24970886	1.42563e+06	2896560	0.45	0.15659
3	000150	2009-12-09	1	8.94	8.66	9823095	1.40012e+06	2844720	0.28	0.0616
3	000150	2009-12-10	1	8.92	8.65	7105577	1.40171e+06	2847960	0.27	0.04456
3	000150	2009-12-11	1	8.9	8.73	6426748	1.40012e+06	2844720	0.17	0.0403
3	000150	2009-12-14	1	8.77	8.33	8542758	1.37301e+06	2789640	0.44	0.05357
3	000150	2009-12-15	1	8.5	8.26	9618826	1.32358e+06	2689200	0.24	0.06032
3	000150	2009-12-16	1	8.36	8.2	5125491	1.3156e+06	2673000	0.16	0.03214
3	000150	2009-12-17	1	8.35	7.98	6761662	1.27574e+06	2592000	0.37	0.0424
3	000150	2009-12-18	1	7.93	7.37	8839688	1.24222e+06	2410560	0.56	0.05294
3	000150	2009-12-21	1	7.7	7.39	5609804	1.28229e+06	2488320	0.31	0.0336
3	000150	2009-12-22	1	7.72	7.3	4482030	1218840	2365200	0.42	0.02684
3	000150	2009-12-23	1	7.48	7.32	3161596	1.23888e+06	2404080	0.16	0.01894
3	000150	2009-12-24	1	7.72	7.42	4996567	1.28229e+06	2488320	0.3	0.02993
3	000150	2009-12-25	1	7.85	7.6	4754485	1.2923e+06	2507760	0.25	0.02848
3	000150	2009-12-28	1	7.92	7.77	4522228	1.30566e+06	2533680	0.15	0.02708
3	000150	2009-12-29	1	7.93	7.62	4808575	1.29731e+06	2517480	0.31	0.0288
3	000150	2009-12-30	1	8.03	7.66	8964104	1.32904e+06	2579040	0.37	0.05369
3	000150	2009-12-31	1	7.95	7.73	5389055	1.32403e+06	2569320	0.22	0.03228
3	000150	2010-01-04	1	8.03	7.78	4771999	1.30399e+06	2530440	0.25	0.02858
3	000150	2010-01-05	1	7.84	7.5	8447028	1.29063e+06	2504520	0.34	0.05059
3	000150	2010-01-06	1	7.9	7.6	6903414	1.28897e+06	2501280	0.3	0.04135
3	000150	2010-01-07	1	7.81	7.56	5921858	1.27561e+06	2475360	0.25	0.03547
3	000150	2010-01-08	1	7.8	7.6	4848253	1.30232e+06	2527200	0.2	0.02904
3	000150	2010-01-11	1	7.91	7.58	5613154	1.27728e+06	2478600	0.33	0.03362
3	000150	2010-01-12	1	7.87	7.63	7200709	1.31401e+06	2549880	0.24	0.04313
3	000150	2010-02-12	1	7.8	7.2	7912798	1.2539e+06	2433240	0.6	0.04739
3	000150	2010-02-22	1	7.43	7.32	4406473	1.22218e+06	2371680	0.11	0.02639
3	000150	2010-02-23	1	7.38	7.2	3291229	1.2322e+06	2391120	0.18	0.01971
3	000150	2010-02-24	1	7.54	7.29	4848323	1.25724e+06	2439720	0.25	0.02904
3	000150	2010-02-25	1	7.88	7.53	8871027	1.31234e+06	2546640	0.35	0.05313
3	000150	2010-02-26	1	7.93	7.75	6269311	1.30399e+06	2530440	0.18	0.03755
3	000150	2010-03-01	1	7.89	7.66	8038853	1.30232e+06	2527200	0.23	0.04815
3	000150	2010-03-02	1	8.34	7.74	19553603	1.39081e+06	2698920	0.6	0.11711
3	000150	2010-03-03	1	8.56	8.1	26700987	1.4192e+06	2754000	0.46	0.15992
3	000150	2010-03-04	1	8.66	8.18	21482066	1.39415e+06	2705400	0.48	0.12866
3	000150	2010-03-05	1	8.59	8.26	18041756	1.38413e+06	2685960	0.33	0.10806
3	000150	2010-03-08	1	8.36	8.16	8611538	1.37412e+06	2666520	0.2	0.05158
3	000150	2010-03-09	1	8.6	8.19	14157305	1.40417e+06	2724840	0.41	0.08479
3	000150	2010-03-10	1	8.43	8.04	8901683	1.3474e+06	2614680	0.39	0.05331
3	000150	2010-03-11	1	8.19	7.93	5383908	1.33905e+06	2598480	0.26	0.03225
3	000150	2010-03-12	1	8.08	7.72	4569441	1.29898e+06	2520720	0.36	0.02737
3	000150	2010-03-15	1	7.87	7.68	3054903	1.29731e+06	2517480	0.19	0.0183
3	000150	2010-03-16	1	7.92	7.77	2960318	1.31902e+06	2559600	0.15	0.01773
3	000150	2010-03-17	1	8.19	7.93	4987522	1.35742e+06	2634120	0.26	0.02987
3	000150	2010-03-18	1	8.3	8.09	6446668	1.36911e+06	2656800	0.21	0.03861
3	000150	2010-03-22	1	8.38	8.11	6907127	1.37746e+06	2673000	0.27	0.04137
3	000150	2010-03-23	1	8.24	8.08	4797435	1.35408e+06	2627640	0.16	0.02873
3	000150	2010-03-24	1	8.17	8.07	3744999	1.35742e+06	2634120	0.1	0.02243
3	000150	2010-03-25	1	8.16	7.9	4470593	1.32069e+06	2562840	0.26	0.02678
3	000150	2010-03-26	1	8.09	7.85	2710609	1340724	2601720	0.24	0.01623
3	000150	2010-03-29	1	8.21	8.02	5443089	1.36911e+06	2656800	0.19	0.0326
3	000150	2010-03-30	1	8.22	8.1	4028401	1.36243e+06	2643840	0.12	0.02413
3	000150	2010-03-31	1	8.24	8.09	4349740	1.36243e+06	2643840	0.15	0.02605
3	000150	2010-04-01	1	8.33	8.17	7679040	1.3858e+06	2689200	0.16	0.04599
3	000150	2010-04-02	1	8.45	8.29	8860262	1.38914e+06	2695680	0.16	0.05307
3	000150	2010-04-06	1	8.36	8.11	9045323	1.36577e+06	2650320	0.25	0.05418
3	000150	2010-04-07	1	8.18	8.05	5589171	1.35408e+06	2627640	0.13	0.03348
3	000150	2010-04-08	1	8.11	8.01	4708179	1.33905e+06	2598480	0.1	0.0282
3	000150	2010-04-09	1	8.09	7.99	4294852	1.34907e+06	2617920	0.1	0.02572
3	000150	2010-04-12	1	8.11	7.78	8113155	1.30566e+06	2533680	0.33	0.04859
3	000150	2010-04-13	1	7.92	7.62	5702675	1.30733e+06	2536920	0.3	0.03416
3	000150	2010-04-14	1	7.93	7.72	3536801	1.32236e+06	2566080	0.21	0.02118
3	000150	2010-04-15	1	7.88	7.65	4358818	1.29063e+06	2504520	0.23	0.02611
3	000150	2010-04-16	1	7.79	7.5	3623804	1.28229e+06	2488320	0.29	0.0217
3	000150	2010-04-19	1	7.57	7.03	7512264	1.17543e+06	2280960	0.54	0.04499
3	000150	2010-04-20	1	7.25	6.91	6569748	1.1988e+06	2326320	0.34	0.03935
3	000150	2010-04-21	1	7.75	7.1	9003148	1.28396e+06	2491560	0.65	0.05392
3	000150	2010-04-22	1	8.02	7.55	10948227	1.29564e+06	2514240	0.47	0.06557
3	000150	2010-04-23	1	7.84	7.6	4993950	1.29397e+06	2511000	0.24	0.02991
3	000150	2010-04-26	1	8	7.62	11523444	1.31234e+06	2546640	0.38	0.06902
3	000150	2010-04-27	1	7.9	7.68	9589476	1.29898e+06	2520720	0.22	0.05743
3	000150	2010-04-28	1	7.96	7.74	12218016	1.31067e+06	2543400	0.22	0.07318
3	000150	2010-04-29	1	7.95	7.73	12567928	1.30065e+06	2523960	0.22	0.07527
3	000150	2010-04-30	1	7.75	7.01	10745694	1.26559e+06	2455920	0.74	0.06436
3	000150	2010-05-04	1	7.68	7.3	5847872	1.23053e+06	2387880	0.38	0.03502
3	000150	2010-05-05	1	7.85	7.1	12855301	1.29564e+06	2514240	0.75	0.07699
3	000150	2010-05-06	1	7.72	7.24	7289325	1.21383e+06	2355480	0.48	0.04366
3	000150	2010-05-07	1	7.48	7	5153613	1.21049e+06	2349000	0.48	0.03087
3	000150	2010-05-10	1	7.66	7.28	12655533	1.23554e+06	2397600	0.38	0.0758
3	000150	2010-05-12	1	7.17	6.66	9450354	1.16374e+06	2258280	0.51	0.0566
3	000150	2010-05-13	1	7.04	6.39	9530068	1.122e+06	2177280	0.65	0.05708
3	000150	2010-05-14	1	6.83	6.5	5779988	1.122e+06	2177280	0.33	0.03462
3	000150	2010-05-17	1	6.8	6.12	7166577	1.02683e+06	1992600	0.68	0.04292
3	000150	2010-05-18	1	6.34	5.68	12938116	1.02683e+06	1992600	0.66	0.07749
3	000150	2010-05-19	1	6.08	5.81	7508838	985090	1911600	0.27	0.04497
3	000150	2010-05-20	1	5.95	5.44	7888513	913295	1772280	0.51	0.04725
3	000150	2010-05-21	1	5.66	5.18	8911036	935001	1814400	0.48	0.05337
3	000150	2010-05-24	1	6.03	5.63	12188703	988429	1918080	0.4	0.073
3	000150	2010-05-25	1	6.51	5.74	17977019	1.06857e+06	2073600	0.77	0.10767
3	000150	2010-05-26	1	6.37	6.12	11008252	1.02516e+06	1989360	0.25	0.06593
3	000150	2010-05-27	1	6.25	5.81	7653903	1.02683e+06	1992600	0.44	0.04584
3	000150	2010-05-28	2	6.24	5.96	7409836	1.00179e+06	1944000	0.28	0.04438
3	000150	2010-05-31	3	6.09	5.62	5997707	941679	1827360	0.47	0.03592
3	000150	2010-06-01	3	5.73	5.47	3980425	926652	1798200	0.26	0.02384
3	000150	2010-06-02	3	5.78	5.5	4481651	963384	1869480	0.28	0.02684
3	000150	2010-06-03	3	5.82	5.59	4449861	933331	1811160	0.23	0.02665
3	000150	2010-06-04	3	5.75	5.49	3486808	948358	1840320	0.26	0.02088
3	000150	2010-06-07	3	5.61	5.4	3152056	926652	1798200	0.21	0.01888
3	000150	2010-06-08	3	5.68	5.5	3401466	936670	1817640	0.18	0.02037
3	000150	2010-06-09	3	5.9	5.59	6367384	975072	1892160	0.31	0.03814
3	000150	2010-06-10	3	5.86	5.72	4595072	958376	1859760	0.14	0.02752
3	000150	2010-06-11	3	5.8	5.58	4425141	940009	1824120	0.22	0.0265
3	000150	2010-06-17	3	5.73	5.61	2233431	940009	1824120	0.12	0.01338
3	000150	2010-06-18	3	5.75	5.46	4810826	918304	1782000	0.29	0.02881
3	000150	2010-06-21	3	5.75	5.45	4256205	951697	1846800	0.3	0.02549
3	000150	2010-06-22	3	5.87	5.67	6043941	966724	1875960	0.2	0.0362
3	000150	2010-06-23	3	6.2	5.67	16439365	1.01681e+06	1973160	0.53	0.09846
3	000150	2010-06-24	3	6.23	5.95	14431813	1.01681e+06	1973160	0.28	0.08644
3	000150	2010-06-25	3	6.13	5.85	7362704	983420	1908360	0.28	0.0441
3	000150	2010-06-28	3	6.01	5.84	5014374	988429	1918080	0.17	0.03003
3	000150	2010-06-29	3	5.95	5.46	7706746	958376	1859760	0.49	0.04616
3	000150	2010-06-30	3	6.08	5.55	12009830	1.00012e+06	1940760	0.53	0.07193
3	000150	2010-07-01	3	6.24	5.9	20876682	1.02683e+06	1992600	0.34	0.12504
3	000150	2010-07-02	3	6.48	5.96	27403814	1.05688e+06	2050920	0.52	0.16413
3	000150	2010-07-05	3	6.46	6.08	21040251	1.05688e+06	2050920	0.38	0.12602
3	000150	2010-07-06	3	6.53	6.2	23979722	1.08527e+06	2106000	0.33	0.14362
3	000150	2010-07-07	3	6.55	6.31	13843193	1.0669e+06	2070360	0.24	0.08291
3	000150	2010-07-08	3	6.45	6.14	11824518	1.03184e+06	2002320	0.31	0.07082
3	000150	2010-07-09	3	6.35	6.17	13935676	1.04186e+06	2021760	0.18	0.08346
3	000150	2010-07-12	3	6.49	6.17	15813853	1.07525e+06	2086560	0.32	0.09471
3	000150	2010-07-13	3	6.29	6.02	11244859	1.00846e+06	1956960	0.27	0.06735
3	000150	2010-07-14	3	6.19	6.01	6852664	1.01347e+06	1966680	0.18	0.04104
3	000150	2010-07-15	3	6.15	5.9	7073247	985090	1911600	0.25	0.04236
3	000150	2010-07-16	3	6.04	5.8	5165715	1.00846e+06	1956960	0.24	0.03094
3	000150	2010-07-19	3	6.22	5.92	7060286	1.03017e+06	1999080	0.3	0.04229
3	000150	2010-07-20	3	6.31	6.13	9401594	1.05188e+06	2041200	0.18	0.05631
3	000150	2010-07-21	3	6.34	6.15	7936428	1.0285e+06	1995840	0.19	0.04753
3	000150	2010-07-22	3	6.46	6.16	10700728	1.07024e+06	2076840	0.3	0.06409
3	000150	2010-07-23	3	6.43	6.19	7954251	1.05021e+06	2037960	0.24	0.04764
3	000150	2010-07-26	3	6.36	6.21	5831369	1.05688e+06	2050920	0.15	0.03493
3	000150	2010-07-27	3	6.52	6.27	10666786	1.07525e+06	2086560	0.25	0.06389
3	000150	2010-07-28	3	6.65	6.36	13928200	1.09028e+06	2115720	0.29	0.08342
3	000150	2010-07-29	3	6.58	6.37	10485199	1.07859e+06	2093040	0.21	0.0628
3	000150	2010-07-30	3	6.46	6.34	8298534	1.07525e+06	2086560	0.12	0.0497
3	000150	2010-08-02	3	6.6	6.41	10002363	1.10196e+06	2138400	0.19	0.05991
3	000150	2010-08-03	3	6.74	6.5	12328447	1.08527e+06	2106000	0.24	0.07384
3	000150	2010-08-04	3	6.54	6.28	6910912	1.07525e+06	2086560	0.26	0.04139
3	000150	2010-08-05	3	6.46	6.31	5785341	1.06022e+06	2057400	0.15	0.03465
3	000150	2010-08-06	3	6.5	6.31	7260151	1.0836e+06	2102760	0.19	0.04348
3	000150	2010-08-09	3	6.58	6.34	9179299	1.09362e+06	2122200	0.24	0.05498
3	000150	2010-08-10	3	6.84	6.4	22299885	1.12868e+06	2190240	0.44	0.13356
3	000150	2010-08-11	3	6.96	6.65	22602571	1.1604e+06	2251800	0.31	0.13537
3	000150	2010-08-12	3	6.92	6.58	18418048	1.1053e+06	2144880	0.34	0.11031
3	000150	2010-08-13	3	6.67	6.45	9123749	1.10864e+06	2151360	0.22	0.05464
3	000150	2010-08-16	3	6.78	6.57	9527460	1.12033e+06	2174040	0.21	0.05706
3	000150	2010-08-17	3	6.79	6.64	7448787	1.12868e+06	2190240	0.15	0.04461
3	000150	2010-08-18	3	6.82	6.59	7799164	1.12367e+06	2180520	0.23	0.04671
3	000150	2010-08-19	3	6.75	6.51	8026667	1.10697e+06	2148120	0.24	0.04807
3	000150	2010-08-20	3	6.64	6.39	6230816	1.07024e+06	2076840	0.25	0.03732
3	000150	2010-08-23	3	6.5	6.35	4861308	1.06356e+06	2063880	0.15	0.02912
3	000150	2010-08-24	3	6.52	6.35	5081862	1.07358e+06	2083320	0.17	0.03044
3	000150	2010-08-25	3	6.44	6.18	5533794	1.03518e+06	2008800	0.26	0.03314
3	000150	2010-08-26	3	6.28	6.1	3101034	1.03852e+06	2015280	0.18	0.01857
3	000150	2010-08-27	3	6.28	6.16	2505863	1.04687e+06	2031480	0.12	0.01501
3	000150	2010-08-30	3	6.37	6.23	4621672	1.06022e+06	2057400	0.14	0.02768
3	000150	2010-08-31	3	6.33	6.17	5126255	1.04186e+06	2021760	0.16	0.0307
3	000150	2010-09-01	3	6.32	6	5381597	1.01681e+06	1973160	0.32	0.03223
3	000150	2010-09-02	3	6.2	6.08	5123555	1.02516e+06	1989360	0.12	0.03069
3	000150	2010-09-03	3	6.18	6.11	4332647	1.0285e+06	1995840	0.07	0.02595
3	000150	2010-09-06	3	6.31	6.15	5298950	1.05021e+06	2037960	0.16	0.03174
3	000150	2010-09-07	3	6.31	6.22	3815520	1.04854e+06	2034720	0.09	0.02285
3	000150	2010-09-08	3	6.34	6.17	6770731	1.05521e+06	2047680	0.17	0.04055
3	000150	2010-09-09	3	6.29	6.11	4574541	1.02516e+06	1989360	0.18	0.0274
3	000150	2010-09-10	3	6.17	5.99	3895556	1.0118e+06	1963440	0.18	0.02333
3	000150	2010-09-13	3	6.26	6.04	5255104	1.03518e+06	2008800	0.22	0.03147
3	000150	2010-09-14	3	6.25	6.09	3474764	1.02182e+06	1982880	0.16	0.02081
3	000150	2010-09-15	3	6.19	6.06	3092560	1.01347e+06	1966680	0.13	0.01852
3	000150	2010-09-16	3	6.1	5.83	4261605	981751	1905120	0.27	0.02552
3	000150	2010-09-17	3	5.96	5.88	2289783	983420	1908360	0.08	0.01371
3	000150	2010-09-20	3	5.95	5.75	2118759	963384	1869480	0.2	0.01269
3	000150	2010-09-21	3	5.87	5.77	1444160	965054	1872720	0.1	0.00865
3	000150	2010-09-27	3	5.94	5.8	2500838	990099	1921320	0.14	0.01498
3	000150	2010-09-28	3	5.9	5.72	3097661	980081	1901880	0.18	0.01855
3	000150	2010-09-29	3	5.92	5.74	2495467	958376	1859760	0.18	0.01495
3	000150	2010-09-30	3	5.93	5.66	3087180	981751	1905120	0.27	0.01849
3	000150	2010-10-08	3	5.99	5.78	4160562	993438	1927800	0.21	0.02492
3	000150	2010-10-11	3	6.11	5.91	5375140	1.01013e+06	1960200	0.2	0.03219
3	000150	2010-10-12	3	6.11	5.98	4184287	1.01013e+06	1960200	0.13	0.02506
3	000150	2010-10-13	3	6.33	6.05	9269297	1.04019e+06	2018520	0.28	0.05552
3	000150	2010-10-14	3	6.25	5.94	6343244	995108	1931040	0.31	0.03799
3	000150	2010-10-15	3	6	5.85	4989711	1.00012e+06	1940760	0.15	0.02988
3	000150	2010-10-18	3	6.2	5.93	6836556	1.02349e+06	1986120	0.27	0.04095
3	000150	2010-10-19	3	6.18	6.08	5599272	1.03017e+06	1999080	0.1	0.03354
3	000150	2010-10-20	3	6.05	5.86	6376885	985090	1911600	0.19	0.03819
3	000150	2010-10-21	3	5.93	5.81	3597557	980081	1901880	0.12	0.02155
3	000150	2010-10-22	3	5.94	5.86	2737844	981751	1905120	0.08	0.0164
3	000150	2010-10-25	3	5.97	5.86	3598204	995108	1931040	0.11	0.02155
3	000150	2010-10-26	3	6.06	5.93	4817241	1.00513e+06	1950480	0.13	0.02885
3	000150	2010-10-27	3	6.13	5.94	5747393	1.00179e+06	1944000	0.19	0.03442
3	000150	2010-10-28	3	6.06	5.96	4059309	1.00346e+06	1947240	0.1	0.02431
3	000150	2010-10-29	3	6.04	5.89	3539630	988429	1918080	0.15	0.0212
3	000150	2010-11-01	3	5.97	5.89	4546303	996777	1934280	0.08	0.02723
3	000150	2010-11-02	3	6.17	5.94	10380500	1.01681e+06	1973160	0.23	0.06217
3	000150	2010-11-03	3	6.19	6.01	6888130	1.01013e+06	1960200	0.18	0.04126
3	000150	2010-11-04	3	6.1	6.01	4805371	1.01681e+06	1973160	0.09	0.02878
3	000150	2010-11-05	3	6.28	6.05	11327510	1.04687e+06	2031480	0.23	0.06784
3	000150	2010-11-08	3	6.58	6.27	13490918	1.0669e+06	2070360	0.31	0.0808
3	000150	2010-11-09	3	6.42	6.23	7405270	1.05188e+06	2041200	0.19	0.04435
3	000150	2010-11-10	3	6.28	6.14	6680350	1.03351e+06	2005560	0.14	0.04001
3	000150	2010-11-11	3	6.26	6.17	5693411	1.03017e+06	1999080	0.09	0.0341
3	000150	2010-11-12	3	6.18	5.7	6977254	951697	1846800	0.48	0.04179
3	000150	2010-11-15	3	5.8	5.66	3601921	965054	1872720	0.14	0.02157
3	000150	2010-11-16	3	5.81	5.5	4062438	923313	1791720	0.31	0.02433
3	000150	2010-11-17	3	5.6	5.46	3172752	913295	1772280	0.14	0.019
3	000150	2010-11-18	3	5.57	5.45	1929712	923313	1791720	0.12	0.01156
3	000150	2010-11-19	3	5.58	5.38	3160515	928322	1801440	0.2	0.01893
3	000150	2010-11-22	3	5.65	5.48	3334445	935001	1814400	0.17	0.01997
3	000150	2010-11-23	3	5.6	5.35	2277988	909956	1765800	0.25	0.01364
3	000150	2010-11-24	3	5.53	5.4	2203796	918304	1782000	0.13	0.0132
3	000150	2010-11-25	3	5.99	5.49	11075621	985090	1911600	0.5	0.06634
3	000150	2010-11-26	3	5.9	5.68	10725956	953367	1850040	0.22	0.06424
3	000150	2010-11-29	3	5.69	5.5	6334868	931661	1807920	0.19	0.03794
3	000150	2010-11-30	3	5.64	5.31	4964193	1772280	1772280	0.33	0.01532
4	000155	2011-01-04	1	7.05	6.9	2485083	3313500	3313500	0.15	0.00529
4	000155	2011-01-05	1	7.06	6.93	1867089	3280600	3280600	0.13	0.00397
4	000155	2011-01-06	1	7.03	6.81	2036105	3228900	3228900	0.22	0.00433
4	000155	2011-01-07	1	6.95	6.8	2231536	3252400	3252400	0.15	0.00475
4	000155	2011-01-10	1	7.05	6.87	2213955	3257100	3257100	0.18	0.00471
4	000155	2011-01-11	1	7.05	6.9	2923789	3313500	3313500	0.15	0.00622
4	000155	2011-01-12	1	7.1	6.93	2062712	3299400	3299400	0.17	0.00439
4	000155	2011-01-13	1	7.05	6.91	1384748	3271200	3271200	0.14	0.00295
4	000155	2011-01-14	1	6.97	6.7	1841250	3153700	3153700	0.27	0.00392
4	000155	2011-01-17	1	6.76	6.35	1611175	2998600	2998600	0.41	0.00343
4	000155	2011-01-18	1	6.43	6.33	608785	3008000	3008000	0.1	0.0013
4	000155	2011-01-19	1	6.53	6.38	756724	3064400	3064400	0.15	0.00161
4	000155	2011-01-20	1	6.53	6.33	843806	2975100	2975100	0.2	0.0018
4	000155	2011-01-21	1	6.42	6.27	951482	2961000	2961000	0.15	0.00202
4	000155	2011-01-24	1	6.4	6.25	858935	2937500	2937500	0.15	0.00183
4	000155	2011-01-25	1	6.19	5.81	1605084	2773000	2773000	0.38	0.00342
4	000155	2011-01-26	1	6.03	5.91	710098	2810600	2810600	0.12	0.00151
4	000155	2011-01-27	1	6.06	5.95	931863	2829400	2829400	0.11	0.00198
4	000155	2011-01-28	1	6.05	5.98	799076	2838800	2838800	0.07	0.0017
4	000155	2011-01-31	1	6.18	6.03	986614	2895200	2895200	0.15	0.0021
4	000155	2011-02-01	1	6.36	6.15	1088569	2946900	2946900	0.21	0.00232
4	000155	2011-02-09	1	6.33	6.2	1061261	2951600	2951600	0.13	0.00226
4	000155	2011-02-10	1	6.46	6.25	1926786	3012700	3012700	0.21	0.0041
4	000155	2011-02-11	1	6.48	6.35	1542497	3022100	3022100	0.13	0.00328
4	000155	2011-02-14	1	6.48	6.39	2565658	3036200	3036200	0.09	0.00546
4	000155	2011-02-15	1	6.52	6.45	1964470	3040900	3040900	0.07	0.00418
4	000155	2011-02-16	1	6.53	6.39	2731124	3069100	3069100	0.14	0.00581
4	000155	2011-02-17	1	6.55	6.4	2025205	3055000	3055000	0.15	0.00431
4	000155	2011-02-18	1	6.75	6.42	3659184	3153700	3153700	0.33	0.00779
4	000155	2011-02-21	1	6.75	6.58	3569332	3139600	3139600	0.17	0.00759
4	000155	2011-02-22	1	6.71	6.47	2983800	3050300	3050300	0.24	0.00635
4	000155	2011-02-23	1	6.59	6.42	2281316	3078500	3078500	0.17	0.00485
4	000155	2011-02-24	1	6.8	6.49	4388147	3167800	3167800	0.31	0.00934
4	000155	2011-02-25	1	6.76	6.58	2087275	3125500	3125500	0.18	0.00444
4	000155	2011-02-28	1	6.75	6.66	2372330	3163100	3163100	0.09	0.00505
4	000155	2011-03-01	1	6.79	6.68	2772254	3172500	3172500	0.11	0.0059
4	000155	2011-03-02	1	6.73	6.61	2129466	3153700	3153700	0.12	0.00453
4	000155	2011-03-03	1	6.95	6.58	6476672	3186600	3186600	0.37	0.01378
4	000155	2011-03-04	1	6.78	6.6	2954454	3181900	3181900	0.18	0.00629
4	000155	2011-03-07	1	6.9	6.71	4998285	3243000	3243000	0.19	0.01063
4	000155	2011-03-08	1	6.89	6.76	2539041	3210100	3210100	0.13	0.0054
4	000155	2011-03-09	1	6.86	6.72	2990069	3205400	3205400	0.14	0.00636
4	000155	2011-03-10	1	6.81	6.72	1827197	3158400	3158400	0.09	0.00389
4	000155	2011-03-11	1	6.76	6.66	2120920	3130200	3130200	0.1	0.00451
4	000155	2011-03-14	1	6.74	6.62	2339712	3158400	3158400	0.12	0.00498
4	000155	2011-03-15	1	6.73	6.49	2747297	3083200	3083200	0.24	0.00585
4	000155	2011-03-16	1	6.7	6.53	2122736	3125500	3125500	0.17	0.00452
4	000155	2011-03-17	1	6.85	6.61	4454565	3149000	3149000	0.24	0.00948
4	000155	2011-03-18	1	6.9	6.74	2232376	3172500	3172500	0.16	0.00475
4	000155	2011-03-21	1	7.02	6.6	11151076	3290000	3290000	0.42	0.02373
4	000155	2011-03-22	1	7.14	6.82	8939348	3351100	3351100	0.32	0.01902
4	000155	2011-03-23	1	7.15	6.99	4634911	3318200	3318200	0.16	0.00986
4	000155	2011-03-24	1	7.08	6.93	3714391	3266500	3266500	0.15	0.0079
4	000155	2011-03-25	1	7.03	6.91	3494007	3304100	3304100	0.12	0.00743
4	000155	2011-03-28	1	7.18	7.01	4909022	3337000	3337000	0.17	0.01044
4	000155	2011-03-29	1	7.35	6.93	6479366	3360500	3360500	0.42	0.01379
4	000155	2011-03-30	1	7.5	6.95	8317165	3402800	3402800	0.55	0.0177
4	000155	2011-03-31	1	7.25	7.06	3553364	3327600	3327600	0.19	0.00756
4	000155	2011-04-01	1	7.13	6.95	3005577	3337000	3337000	0.18	0.00639
4	000155	2011-04-06	1	7.25	7.05	3330207	3355800	3355800	0.2	0.00709
4	000155	2011-04-07	1	7.28	7.11	3418900	3369900	3369900	0.17	0.00727
4	000155	2011-04-08	1	7.22	7.07	2887713	3346400	3346400	0.15	0.00614
4	000155	2011-04-11	1	7.33	7.11	5689768	3393400	3393400	0.22	0.01211
4	000155	2011-04-12	1	7.46	7.13	7801882	3501500	3501500	0.33	0.0166
4	000155	2011-04-13	1	7.57	7.32	5839837	3506200	3506200	0.25	0.01243
4	000155	2011-04-14	1	7.65	7.46	6479403	3506200	3506200	0.19	0.01379
4	000155	2011-04-15	1	7.77	7.4	10366730	3628400	3628400	0.37	0.02206
4	000155	2011-04-18	1	7.97	7.66	9187311	3684800	3684800	0.31	0.01955
4	000155	2011-04-19	1	8.06	7.64	11323469	3722400	3722400	0.42	0.02409
4	000155	2011-04-20	1	7.91	7.58	7551268	3572000	3572000	0.33	0.01607
4	000155	2011-04-21	1	7.69	7.53	4534955	3609600	3609600	0.16	0.00965
4	000155	2011-04-22	1	7.73	7.53	3483496	3614300	3614300	0.2	0.00741
4	000155	2011-04-25	1	7.6	7.2	4307421	3421600	3421600	0.4	0.00916
4	000155	2011-04-26	1	7.34	7.15	2118468	3416900	3416900	0.19	0.00451
4	000155	2011-04-27	1	7.38	7.17	2490279	3398100	3398100	0.21	0.0053
4	000155	2011-04-28	1	7.46	7.23	3843325	3421600	3421600	0.23	0.00818
4	000155	2011-04-29	1	7.48	7.15	3140077	3496800	3496800	0.33	0.00668
4	000155	2011-05-03	1	7.66	7.37	4087593	3572000	3572000	0.29	0.0087
4	000155	2011-05-04	1	7.77	7.42	5004276	3496800	3496800	0.35	0.01065
4	000155	2011-05-05	1	7.5	7.3	2305550	3473300	3473300	0.2	0.00491
4	000155	2011-05-06	1	7.72	7.23	4601858	3590800	3590800	0.49	0.00979
4	000155	2011-05-09	1	7.76	7.53	5206779	3637800	3637800	0.23	0.01108
4	000155	2011-05-10	1	8.07	7.64	11644337	3708300	3708300	0.43	0.02478
4	000155	2011-05-11	1	8.1	7.85	7322673	3694200	3694200	0.25	0.01558
4	000155	2011-05-12	1	8.65	7.88	22568896	4065500	4065500	0.77	0.04802
4	000155	2011-05-13	1	9.38	8.75	50973739	4300500	4300500	0.63	0.10845
4	000155	2011-05-16	1	9.59	8.86	39853616	4465000	4465000	0.73	0.08479
4	000155	2011-05-17	1	9.25	8.67	30088831	4126600	4126600	0.58	0.06402
4	000155	2011-05-18	1	8.88	8.51	17933259	4126600	4126600	0.37	0.03816
4	000155	2011-05-19	1	9.27	8.65	21338399	4230000	4230000	0.62	0.0454
4	000155	2011-05-20	1	9.3	8.64	21602418	4286400	4286400	0.66	0.04596
4	000155	2011-05-23	1	9.24	8.22	18307237	3910400	3910400	1.02	0.03895
4	000155	2011-05-24	1	8.58	8.03	11926110	3943300	3943300	0.55	0.02537
4	000155	2011-05-25	1	8.66	8.05	15323645	4032600	4032600	0.61	0.0326
4	000155	2011-05-26	1	8.74	8.21	14733018	3891600	3891600	0.53	0.03135
4	000155	2011-05-27	1	8.23	7.45	16144491	3501500	3501500	0.78	0.03435
4	000155	2011-05-30	1	7.36	6.75	9729299	3214800	3214800	0.61	0.0207
4	000155	2011-05-31	1	7.14	6.83	9453412	3351100	3351100	0.31	0.02011
4	000155	2011-06-01	1	7.84	7.01	20134277	3684800	3684800	0.83	0.04284
4	000155	2011-06-02	1	8.33	7.85	28882413	3792900	3792900	0.48	0.06145
4	000155	2011-06-03	1	8.25	7.9	14803816	3802300	3802300	0.35	0.0315
4	000155	2011-06-07	1	8.45	7.96	15832553	3896300	3896300	0.49	0.03369
4	000155	2011-06-08	1	8.44	7.96	15926742	3891600	3891600	0.48	0.03389
4	000155	2011-06-09	1	8.57	8.11	15716110	3811700	3811700	0.46	0.03344
4	000155	2011-06-10	2	8.17	7.58	12771401	3689500	3689500	0.59	0.02717
4	000155	2011-06-13	3	8.05	7.66	9281369	3778800	3778800	0.39	0.01975
4	000155	2011-06-14	3	8.27	7.94	10745612	3854000	3854000	0.33	0.02286
4	000155	2011-06-15	3	8.74	8.1	21026780	3957400	3957400	0.64	0.04474
4	000155	2011-06-16	3	8.6	8.17	13338241	3886900	3886900	0.43	0.02838
4	000155	2011-06-17	3	8.2	7.65	11833152	3595500	3595500	0.55	0.02518
4	000155	2011-06-20	3	7.56	7.04	9126164	3459200	3459200	0.52	0.01942
4	000155	2011-06-21	3	7.63	7.28	7471637	3572000	3572000	0.35	0.0159
4	000155	2011-06-22	3	7.87	7.48	8075210	3572000	3572000	0.39	0.01718
4	000155	2011-06-23	3	7.7	7.35	8148910	3553200	3553200	0.35	0.01734
4	000155	2011-06-27	3	7.98	7.72	13969036	3731800	3731800	0.26	0.02972
4	000155	2011-06-28	3	8.07	7.85	10046521	3769400	3769400	0.22	0.02138
4	000155	2011-06-29	3	8.35	7.85	13926028	3764700	3764700	0.5	0.02963
4	000155	2011-06-30	3	8.25	7.9	10505804	3797600	3797600	0.35	0.02235
4	000155	2011-07-01	3	8.23	8	11384907	3844600	3844600	0.23	0.02422
4	000155	2011-07-04	3	8.35	8.15	13486678	3891600	3891600	0.2	0.0287
4	000155	2011-07-05	3	8.42	8.15	12286177	3905700	3905700	0.27	0.02614
4	000155	2011-07-06	3	8.29	8.08	9286379	3849300	3849300	0.21	0.01976
4	000155	2011-07-07	3	8.28	8.08	9622534	3811700	3811700	0.2	0.02047
4	000155	2011-07-08	3	8.5	8.03	18481397	3943300	3943300	0.47	0.03932
4	000155	2011-07-11	3	8.54	8.3	14565627	3995000	3995000	0.24	0.03099
4	000155	2011-07-12	3	8.45	8.23	9802608	3882200	3882200	0.22	0.02086
4	000155	2011-07-13	3	8.45	8.21	9440000	3962100	3962100	0.24	0.02009
4	000155	2011-07-14	3	8.23	7.88	24778382	3745900	3745900	0.35	0.05272
4	000155	2011-07-15	3	7.89	7.71	11810102	3680100	3680100	0.18	0.02513
4	000155	2011-07-18	3	7.93	7.78	7235424	3694200	3694200	0.15	0.01539
4	000155	2011-07-19	3	7.86	7.71	5316667	3684800	3684800	0.15	0.01131
4	000155	2011-07-20	3	8.02	7.84	8317264	3755300	3755300	0.18	0.0177
4	000155	2011-07-21	3	8.04	7.7	5997183	3619000	3619000	0.34	0.01276
4	000155	2011-07-22	3	7.78	7.63	3940571	3609600	3609600	0.15	0.00838
4	000155	2011-07-25	3	7.78	7.23	5469351	3421600	3421600	0.55	0.01164
4	000155	2011-07-26	3	7.51	7.17	3121972	3445100	3445100	0.34	0.00664
4	000155	2011-07-27	3	7.48	7.23	3709754	3496800	3496800	0.25	0.00789
4	000155	2011-07-28	3	7.38	7.18	4141756	3426300	3426300	0.2	0.00881
4	000155	2011-07-29	3	7.36	7.21	3044839	3435700	3435700	0.15	0.00648
4	000155	2011-08-01	3	7.37	7.22	2689014	3445100	3445100	0.15	0.00572
4	000155	2011-08-02	3	7.28	7.03	4065862	3351100	3351100	0.25	0.00865
4	000155	2011-08-03	3	7.17	7.02	2983231	3337000	3337000	0.15	0.00635
4	000155	2011-08-04	3	7.24	7.11	2301480	3365200	3365200	0.13	0.0049
4	000155	2011-08-05	3	6.99	6.76	4524466	3200700	3200700	0.23	0.00963
4	000155	2011-08-08	3	6.75	6.14	6372916	2932800	2932800	0.61	0.01356
4	000155	2011-08-09	3	6.21	5.76	5446752	2876400	2876400	0.45	0.01159
4	000155	2011-08-10	3	6.31	6.13	3892738	2904600	2904600	0.18	0.00828
4	000155	2011-08-11	3	6.27	5.94	3246928	2942200	2942200	0.33	0.00691
4	000155	2011-08-12	3	6.48	6.26	4325004	2993900	2993900	0.22	0.0092
4	000155	2011-08-15	3	6.55	6.39	4672678	3064400	3064400	0.16	0.00994
4	000155	2011-08-16	3	6.63	6.4	3904214	3045600	3045600	0.23	0.00831
4	000155	2011-08-17	3	6.48	6.26	4327886	2979800	2979800	0.22	0.00921
4	000155	2011-08-18	3	6.57	6.2	8418994	3073800	3073800	0.37	0.01791
4	000155	2011-08-19	3	6.57	6.35	4889065	3050300	3050300	0.22	0.0104
4	000155	2011-08-22	3	6.57	6.38	6342548	3017400	3017400	0.19	0.01349
4	000155	2011-08-23	3	6.45	6.29	4213158	3017400	3017400	0.16	0.00896
4	000155	2011-08-24	3	6.46	6.3	3292248	2961000	2961000	0.16	0.007
4	000155	2011-08-25	3	6.52	6.26	4364222	3045600	3045600	0.26	0.00929
4	000155	2011-08-26	3	7.13	6.5	22638883	3351100	3351100	0.63	0.04817
4	000155	2011-08-30	3	7.15	6.8	21407316	3247700	3247700	0.35	0.04555
4	000155	2011-08-31	3	6.93	6.68	10756544	3233600	3233600	0.25	0.02289
4	000155	2011-09-01	3	6.95	6.63	7901957	3125500	3125500	0.32	0.01681
4	000155	2011-09-02	3	6.62	6.32	7218027	3036200	3036200	0.3	0.01536
4	000155	2011-09-05	3	6.63	6.33	6345762	3055000	3055000	0.3	0.0135
4	000155	2011-09-06	3	6.44	6.17	4664948	2918700	2918700	0.27	0.00993
4	000155	2011-09-07	3	6.79	6.24	11545827	3144300	3144300	0.55	0.02457
4	000155	2011-09-08	3	6.99	6.6	13044923	3163100	3163100	0.39	0.02776
4	000155	2011-09-09	3	6.82	6.59	6026168	3134900	3134900	0.23	0.01282
4	000155	2011-09-13	3	6.59	6.35	5857113	3026800	3026800	0.24	0.01246
4	000155	2011-09-14	3	6.79	6.39	5879473	3191300	3191300	0.4	0.01251
4	000155	2011-09-15	3	6.98	6.72	8220292	3177200	3177200	0.26	0.01749
4	000155	2011-09-16	3	7.02	6.77	8765377	3243000	3243000	0.25	0.01865
4	000155	2011-09-19	3	7.09	6.76	8744812	3271200	3271200	0.33	0.01861
4	000155	2011-09-20	3	7.09	6.74	9275849	3332300	3332300	0.35	0.01974
4	000155	2011-09-21	3	7.2	6.89	11777143	3374600	3374600	0.31	0.02506
4	000155	2011-09-22	3	7.47	6.93	14279616	3275900	3275900	0.54	0.03038
4	000155	2011-09-23	3	6.9	6.58	8174018	3153700	3153700	0.32	0.01739
4	000155	2011-09-26	3	6.78	6.42	5133000	3036200	3036200	0.36	0.01092
4	000155	2011-09-27	3	6.61	6.42	3425466	3069100	3069100	0.19	0.00729
4	000155	2011-09-28	3	6.62	6.23	4231685	2928100	2928100	0.39	0.009
4	000155	2011-09-29	3	6.27	5.91	4152913	2777700	2777700	0.36	0.00884
4	000155	2011-09-30	3	6.01	5.68	3313412	2777700	2777700	0.33	0.00705
4	000155	2011-10-10	3	5.96	5.84	1746691	2768300	2768300	0.12	0.00372
4	000155	2011-10-11	3	6.12	5.88	3419383	2820000	2820000	0.24	0.00728
4	000155	2011-10-12	3	6.25	5.89	4299753	2923400	2923400	0.36	0.00915
4	000155	2011-10-13	3	6.26	6.13	3999478	2914000	2914000	0.13	0.00851
4	000155	2011-10-14	3	6.29	6.13	2736705	2946900	2946900	0.16	0.00582
4	000155	2011-10-17	3	6.35	6.2	2439838	2923400	2923400	0.15	0.00519
4	000155	2011-10-18	3	6.19	5.79	3697102	2735400	2735400	0.4	0.00787
4	000155	2011-10-19	3	5.94	5.73	2603890	2726000	2726000	0.21	0.00554
4	000155	2011-10-20	3	5.78	5.5	3613538	2608500	2608500	0.28	0.00769
4	000155	2011-10-21	3	5.58	5.4	1775688	2552100	2552100	0.18	0.00378
4	000155	2011-10-24	3	5.63	5.38	2027670	2622600	2622600	0.25	0.00431
4	000155	2011-10-25	3	5.73	5.53	2451904	2679000	2679000	0.2	0.00522
4	000155	2011-10-26	3	5.78	5.61	2549733	2679000	2679000	0.17	0.00542
4	000155	2011-10-27	3	5.75	5.66	1985442	2693100	2693100	0.09	0.00422
4	000155	2011-10-28	3	5.85	5.73	2388219	2726000	2726000	0.12	0.00508
4	000155	2011-10-31	3	5.81	5.7	2277397	2711900	2711900	0.11	0.00485
4	000155	2011-11-01	3	5.8	5.7	2337106	2702500	2702500	0.1	0.00497
4	000155	2011-11-02	3	5.78	5.53	2975238	2716600	2716600	0.25	0.00633
4	000155	2011-11-03	3	5.92	5.77	4570217	2735400	2735400	0.15	0.00972
4	000155	2011-11-04	3	5.92	5.82	3377023	2782400	2782400	0.1	0.00719
4	000155	2011-11-07	3	5.97	5.87	2992203	2791800	2791800	0.1	0.00637
4	000155	2011-11-08	3	6.13	5.91	4962838	2791800	2791800	0.22	0.01056
4	000155	2011-11-09	3	5.98	5.8	3019526	2791800	2791800	0.18	0.00642
4	000155	2011-11-10	3	5.9	5.67	4720177	2679000	2679000	0.23	0.01004
4	000155	2011-11-11	3	5.73	5.62	3002297	2664900	2664900	0.11	0.00639
4	000155	2011-11-14	3	5.93	5.7	3896196	2777700	2777700	0.23	0.00829
4	000155	2011-11-15	3	6.1	5.84	5792138	2857600	2857600	0.26	0.01232
4	000155	2011-11-16	3	6.17	5.91	6986341	2820000	2820000	0.26	0.01486
4	000155	2011-11-17	3	6.07	5.89	5593643	2829400	2829400	0.18	0.0119
4	000155	2011-11-18	3	6.04	5.81	5057342	2758900	2758900	0.23	0.01076
4	000155	2011-11-21	3	6.15	5.87	6252509	2838800	2838800	0.28	0.0133
4	000155	2011-11-22	3	5.99	5.7	3476402	2763600	2763600	0.29	0.0074
4	000155	2011-11-23	3	5.9	5.72	2255690	2707200	2707200	0.18	0.0048
4	000155	2011-11-24	3	5.74	5.58	2301099	2646100	2646100	0.16	0.0049
4	000155	2011-11-25	3	5.73	5.49	2783255	2632000	2632000	0.24	0.00592
4	000155	2011-11-28	3	5.67	5.52	2130373	2646100	2646100	0.15	0.00453
4	000155	2011-11-29	3	5.7	5.59	2004877	2655500	2655500	0.11	0.00427
4	000155	2011-11-30	3	5.66	5.3	3879274	2599100	2599100	0.36	0.00825
4	000155	2011-12-01	3	5.73	5.6	3396495	2650800	2650800	0.13	0.00723
4	000155	2011-12-02	3	5.62	5.43	1939281	2589700	2589700	0.19	0.00413
4	000155	2011-12-05	3	5.54	5.38	1486497	2533300	2533300	0.16	0.00316
4	000155	2011-12-06	3	5.45	5.33	964816	2533300	2533300	0.12	0.00205
4	000155	2011-12-07	3	5.44	5.35	865637	2538000	2538000	0.09	0.00184
4	000155	2011-12-08	3	5.45	5.34	1011316	2538000	2538000	0.11	0.00215
4	000155	2011-12-09	3	5.42	5.33	862836	2514500	2514500	0.09	0.00184
4	000155	2011-12-12	3	5.38	5.28	916706	2481600	2481600	0.1	0.00195
4	000155	2011-12-13	3	5.25	4.91	1959340	2317100	2317100	0.34	0.00417
4	000155	2011-12-14	3	5.06	4.85	1509310	2284200	2284200	0.21	0.00321
4	000155	2011-12-15	3	4.9	4.73	1498206	2227800	2227800	0.17	0.00319
4	000155	2011-12-16	3	4.83	4.66	1336933	2270100	2270100	0.17	0.00284
4	000155	2011-12-19	3	4.8	4.66	1130839	2246600	2246600	0.14	0.00241
4	000155	2011-12-20	3	4.85	4.71	829988	2241900	2241900	0.14	0.00177
4	000155	2011-12-22	3	4.67	4.29	1808855	2110300	2110300	0.38	0.00385
4	000155	2011-12-23	3	4.56	4.4	816867	2115000	2115000	0.16	0.00174
4	000155	2011-12-26	3	4.53	4.45	493190	2105600	2105600	0.08	0.00105
4	000155	2011-12-27	3	4.46	4.38	1192707	2063300	2063300	0.08	0.00254
4	000155	2011-12-28	3	4.39	4.22	1415515	2016300	2016300	0.17	0.00301
4	000155	2011-12-29	3	4.29	4.21	845155	1997500	1997500	0.08	0.0018
4	000155	2011-12-30	3	4.33	4.24	860038	2016300	2016300	0.09	0.00183
5	000157	2011-03-01	1	15.3	14.83	121540721	7.24413e+07	7.24628e+07	0.47	0.02051
5	000157	2011-03-02	1	15.27	14.58	99614565	7.331e+07	7.33318e+07	0.69	0.01681
5	000157	2011-03-03	1	15.19	14.78	71307283	7.15726e+07	7.15938e+07	0.41	0.01203
5	000157	2011-03-04	1	15.26	14.78	84479084	7.2393e+07	7.24145e+07	0.48	0.01426
5	000157	2011-03-07	1	15.48	14.9	154146835	7.40339e+07	7.40559e+07	0.58	0.02601
5	000157	2011-03-08	1	15.54	15.22	114389901	7.48544e+07	7.48766e+07	0.32	0.0193
5	000157	2011-03-09	1	16.06	15.45	162412186	7.62057e+07	7.62284e+07	0.61	0.02741
5	000157	2011-03-10	1	16	15.56	107490748	7.50957e+07	7.5118e+07	0.44	0.01814
5	000157	2011-03-11	1	15.8	15.29	92153876	7.4227e+07	7.4249e+07	0.51	0.01555
5	000157	2011-03-14	1	15.66	15.32	71901260	7.47579e+07	7.47801e+07	0.34	0.01213
5	000157	2011-03-15	1	15.46	14.71	99769010	7.20552e+07	7.20766e+07	0.75	0.01684
5	000157	2011-03-16	1	15.12	14.81	58312673	7.2393e+07	7.24145e+07	0.31	0.00984
5	000157	2011-03-17	1	14.9	14.6	55259124	7.06556e+07	7.06766e+07	0.3	0.00932
5	000157	2011-03-18	1	15.18	14.68	57021076	7.28274e+07	7.2849e+07	0.5	0.00962
5	000157	2011-03-21	1	15.26	14.94	70970483	7.29239e+07	7.29456e+07	0.32	0.01198
5	000157	2011-03-22	1	15.24	14.8	49352117	7.25861e+07	7.26076e+07	0.44	0.00833
5	000157	2011-03-23	1	15.48	14.9	89264562	7.43235e+07	7.43456e+07	0.58	0.01506
5	000157	2011-03-24	1	15.52	15.22	58247503	7.35513e+07	7.35732e+07	0.3	0.00983
5	000157	2011-03-25	1	15.58	15.24	70250143	7.43235e+07	7.43456e+07	0.34	0.01185
5	000157	2011-03-28	1	16.08	15.56	140609780	7.61092e+07	7.61318e+07	0.52	0.02373
5	000157	2011-03-29	1	16.06	15.41	87212983	7.45648e+07	7.4587e+07	0.65	0.01472
5	000157	2011-03-30	1	15.85	15.45	63089112	7.5337e+07	7.53594e+07	0.4	0.01065
5	000157	2011-03-31	1	15.85	15.34	53426783	7.46131e+07	7.46352e+07	0.51	0.00902
5	000157	2011-04-01	1	15.8	15.42	63700801	7.61574e+07	7.61801e+07	0.38	0.01075
5	000157	2011-04-06	1	16.33	15.8	175784585	7.85705e+07	7.85939e+07	0.53	0.02966
5	000157	2011-04-07	1	17.18	16.34	183169624	8.21419e+07	8.21663e+07	0.84	0.03091
5	000157	2011-04-08	1	17.1	16.77	105752912	8.19489e+07	8.19732e+07	0.33	0.01784
5	000157	2011-04-11	1	17.64	16.88	124088507	8.18041e+07	8.18284e+07	0.76	0.02094
5	000157	2011-04-12	1	17.24	16.7	92880491	8.10802e+07	8.11043e+07	0.54	0.01567
5	000157	2011-04-13	1	17.01	16.53	66943983	8.15628e+07	8.1587e+07	0.48	0.0113
5	000157	2011-04-14	1	17.13	16.7	51390797	8.06941e+07	8.07181e+07	0.43	0.00867
5	000157	2011-04-15	1	16.93	16.28	69532730	7.94875e+07	7.95111e+07	0.65	0.01173
5	000157	2011-04-18	1	16.64	16.01	72584072	7.89566e+07	7.89801e+07	0.63	0.01225
5	000157	2011-04-19	1	16.6	16.01	55320198	7.83775e+07	7.84008e+07	0.59	0.00933
5	000157	2011-04-20	1	16.36	15.88	57037492	7.78949e+07	7.7918e+07	0.48	0.00962
5	000157	2011-04-21	1	16.58	16.18	62587146	7.95358e+07	7.95594e+07	0.4	0.01056
5	000157	2011-04-22	1	16.85	16.3	54720294	7.92462e+07	7.92698e+07	0.55	0.00923
5	000157	2011-04-25	1	16.29	15.6	74574568	7.59161e+07	7.59387e+07	0.69	0.01258
5	000157	2011-04-26	1	15.7	15.15	57274856	7.39374e+07	7.39594e+07	0.55	0.00966
5	000157	2011-04-27	1	15.75	15.28	41948234	7.45648e+07	7.4587e+07	0.47	0.00708
5	000157	2011-04-28	1	15.62	14.83	59166478	7.16208e+07	7.16421e+07	0.79	0.00998
5	000157	2011-04-29	1	15.3	14.84	37735560	73792610	7.38145e+07	0.46	0.00637
5	000157	2011-05-03	1	15.57	15.24	35895048	7.49026e+07	7.49249e+07	0.33	0.00606
5	000157	2011-05-04	1	15.49	14.92	40091374	7.27791e+07	7.28007e+07	0.57	0.00677
5	000157	2011-05-05	1	15.08	14.5	80354357	7.05591e+07	7.058e+07	0.58	0.01356
5	000157	2011-05-06	1	14.61	14.1	50749234	6.96421e+07	6.96628e+07	0.51	0.00856
5	000157	2011-05-09	1	14.79	14.52	44964895	7.07521e+07	7.07731e+07	0.27	0.00759
5	000157	2011-05-10	1	14.73	14.53	22026739	7.08969e+07	7.0918e+07	0.2	0.00372
5	000157	2011-05-11	1	14.89	14.63	31179938	7.10417e+07	7.10628e+07	0.26	0.00526
5	000157	2011-05-12	1	14.64	14.21	40123113	6.87251e+07	6.87455e+07	0.43	0.00677
5	000157	2011-05-13	1	14.49	14	36988384	6.99316e+07	6.99524e+07	0.49	0.00624
5	000157	2011-05-16	1	14.43	14.11	31118675	6.82425e+07	6.82628e+07	0.32	0.00525
5	000157	2011-05-17	1	14.63	14.07	43992817	7.02212e+07	7.02421e+07	0.56	0.00742
5	000157	2011-05-18	1	14.68	14.33	29776236	7.05108e+07	7.05317e+07	0.35	0.00502
5	000157	2011-05-19	1	14.74	14.43	21563530	6.97869e+07	6.98076e+07	0.31	0.00364
5	000157	2011-05-20	1	14.49	14.21	21850284	6.87734e+07	6.87938e+07	0.28	0.00369
5	000157	2011-05-23	1	14.32	13.66	45106397	6.61672e+07	6.61869e+07	0.66	0.00761
5	000157	2011-05-24	1	13.71	13.45	28126648	6.59259e+07	6.59455e+07	0.26	0.00475
5	000157	2011-05-25	1	13.89	13.55	24809890	6.56846e+07	6.57041e+07	0.34	0.00419
5	000157	2011-05-26	1	13.87	13.62	20596946	6.58294e+07	6.58489e+07	0.25	0.00348
5	000157	2011-05-27	1	13.82	13.55	19649716	6.56363e+07	6.56558e+07	0.27	0.00332
5	000157	2011-05-30	1	13.72	13.41	18158453	6.51537e+07	6.51731e+07	0.31	0.00306
5	000157	2011-05-31	1	14.6	13.5	41663780	6.90147e+07	6.90352e+07	1.1	0.00703
5	000157	2011-06-01	1	14.38	14.1	29241149	6.86286e+07	6.8649e+07	0.28	0.00493
5	000157	2011-06-02	1	14.2	13.75	27127735	6.72772e+07	6.72972e+07	0.45	0.00458
5	000157	2011-06-07	1	14.32	14.07	27689770	6.82907e+07	6.8311e+07	0.25	0.00467
5	000157	2011-06-08	1	14.27	13.95	29053503	6.85321e+07	6.85524e+07	0.32	0.0049
5	000157	2011-06-09	1	14.2	13.76	22235724	6.66498e+07	6.66696e+07	0.44	0.00375
5	000157	2011-06-10	1	14.05	13.73	20729156	6.77116e+07	6.77317e+07	0.32	0.0035
5	000157	2011-06-13	1	14.24	13.75	23031054	6.8146e+07	6.81662e+07	0.49	0.00389
5	000157	2011-06-14	1	14.62	14.05	45179974	6.98351e+07	6.98559e+07	0.57	0.00762
5	000157	2011-06-15	1	14.8	14.38	51709661	6.94973e+07	6.95179e+07	0.42	0.00873
5	000157	2011-06-16	1	14.65	14.2	32688150	6.92077e+07	6.92283e+07	0.45	0.00552
5	000157	2011-06-17	1	14.7	14.3	42350102	6.97869e+07	6.98076e+07	0.4	0.00715
5	000157	2011-06-20	1	14.56	14.12	23569936	6.85321e+07	6.85524e+07	0.44	0.00398
5	000157	2011-06-21	1	15.01	14.25	36211569	7.06073e+07	7.06283e+07	0.76	0.00611
5	000157	2011-06-22	1	14.9	14.63	37333098	7.12347e+07	7.12559e+07	0.27	0.0063
5	000157	2011-06-23	1	15.33	14.64	80547476	7.35996e+07	7.36214e+07	0.69	0.01359
5	000157	2011-06-24	1	15.59	15.2	101121683	7.40339e+07	7.40559e+07	0.39	0.01706
5	000157	2011-06-27	1	15.58	15.15	51658656	7.37443e+07	7.37663e+07	0.43	0.00872
5	000157	2011-06-28	1	15.65	15.02	61378789	7.51439e+07	7.51663e+07	0.63	0.01036
5	000157	2011-06-29	1	15.62	15.23	46430478	7.3503e+07	7.35249e+07	0.39	0.00783
5	000157	2011-06-30	1	15.58	15.21	55552036	7.4227e+07	7.4249e+07	0.37	0.00937
5	000157	2011-07-01	1	15.63	15.33	57846414	7.47096e+07	7.47318e+07	0.3	0.00976
5	000157	2011-07-04	1	15.93	15.45	66641217	7.66401e+07	7.66628e+07	0.48	0.01125
5	000157	2011-07-05	1	15.93	15.61	41243406	7.60127e+07	7.60352e+07	0.32	0.00696
5	000157	2011-07-06	1	15.73	15.49	33695374	7.51922e+07	7.52145e+07	0.24	0.00569
5	000157	2011-07-07	1	15.82	15.29	58562404	7.38409e+07	7.38628e+07	0.53	0.00988
5	000157	2011-07-08	1	15.75	15.45	46523439	7.50474e+07	7.50697e+07	0.3	0.00785
5	000157	2011-07-11	1	16.39	15.62	81962505	7.78949e+07	7.7918e+07	0.77	0.01383
5	000157	2011-07-12	1	16.16	15.81	53646370	7.76536e+07	77676643	0.35	0.00905
5	000157	2011-07-13	1	16.36	15.97	50664847	7.8281e+07	7.83042e+07	0.39	0.00855
5	000157	2011-07-14	1	16.38	16.12	61565940	7.83775e+07	7.84008e+07	0.26	0.01039
5	000157	2011-07-15	1	12.56	12.16	110920753	7.692e+07	7.69428e+07	0.4	0.0144
5	000157	2011-07-18	1	12.45	12.26	74139249	7.73592e+07	7.73822e+07	0.19	0.00962
5	000157	2011-07-19	1	12.31	12.16	60675935	7.67318e+07	7.67546e+07	0.15	0.00788
5	000157	2011-07-20	1	12.38	12.1	58728019	7.70455e+07	7.70684e+07	0.28	0.00762
5	000157	2011-07-21	1	12.29	12.09	45091670	7.59161e+07	7.59387e+07	0.2	0.00585
5	000157	2011-07-22	1	12.19	12.04	42537474	7.57907e+07	7.58132e+07	0.15	0.00552
5	000157	2011-07-25	1	12.02	11.6	79459418	7.34693e+07	7.34911e+07	0.42	0.01031
5	000157	2011-07-26	1	11.76	11.54	47063472	7.34065e+07	7.34283e+07	0.22	0.00611
5	000157	2011-07-27	1	11.8	11.56	35723269	7.39084e+07	7.39304e+07	0.24	0.00464
5	000157	2011-07-28	1	11.65	11.39	56223079	7.2089e+07	7.21104e+07	0.26	0.0073
5	000157	2011-07-29	1	11.7	11.49	40460120	7.24654e+07	7.24869e+07	0.21	0.00525
5	000157	2011-08-01	1	11.66	11.51	28403105	7.29673e+07	7.2989e+07	0.15	0.00369
5	000157	2011-08-02	1	11.65	11.43	30613166	7.26536e+07	7.26752e+07	0.22	0.00397
5	000157	2011-08-03	1	11.64	11.4	24929110	7.22772e+07	7.22987e+07	0.24	0.00324
5	000157	2011-08-04	1	11.69	11.57	29744896	7.27164e+07	7.2738e+07	0.12	0.00386
5	000157	2011-08-05	1	11.46	11.1	39580676	7.14616e+07	7.14828e+07	0.36	0.00514
5	000157	2011-08-08	1	11.27	10.4	76005579	6.73834e+07	6.74034e+07	0.87	0.00987
5	000157	2011-08-09	1	10.75	10.1	62681710	6.7007e+07	6.70269e+07	0.65	0.00814
5	000157	2011-08-10	1	11.05	10.73	46590843	6.73834e+07	6.74034e+07	0.32	0.00605
5	000157	2011-08-11	1	10.78	10.3	54242300	6.73834e+07	6.74034e+07	0.48	0.00704
5	000157	2011-08-12	1	11.07	10.81	54542548	6.85127e+07	6.85331e+07	0.26	0.00708
5	000157	2011-08-15	1	11.34	10.91	57822837	7.10224e+07	7.10435e+07	0.43	0.00751
5	000157	2011-08-16	1	11.41	11.13	43612324	7.00813e+07	7.01021e+07	0.28	0.00566
5	000157	2011-08-17	1	11.29	11.1	22569354	6.97676e+07	6.97883e+07	0.19	0.00293
5	000157	2011-08-18	1	11.23	10.86	36445690	6.83873e+07	6.84076e+07	0.37	0.00473
5	000157	2011-08-19	1	10.79	10.51	47635302	6.71325e+07	6.71524e+07	0.28	0.00618
5	000157	2011-08-22	1	10.77	10.46	29775818	6.58149e+07	6.58345e+07	0.31	0.00386
5	000157	2011-08-23	1	10.65	10.46	18696468	6.6756e+07	6.67758e+07	0.19	0.00243
5	000157	2011-08-24	1	10.83	10.56	21977598	6.64423e+07	6.6462e+07	0.27	0.00285
5	000157	2011-08-25	1	10.92	10.52	48380467	6.85127e+07	6.85331e+07	0.4	0.00628
5	000157	2011-08-26	1	10.89	10.7	32037706	6.77599e+07	6.778e+07	0.19	0.00416
5	000157	2011-08-29	1	10.74	10.52	35574002	6.62541e+07	6.62738e+07	0.22	0.00462
5	000157	2011-08-30	1	10.76	10.57	30845639	6.65678e+07	6.65876e+07	0.19	0.004
5	000157	2011-08-31	1	10.73	10.58	25561715	6.71325e+07	6.71524e+07	0.15	0.00332
5	000157	2011-09-01	1	10.78	10.6	21597242	6.66933e+07	6.67131e+07	0.18	0.0028
5	000157	2011-09-02	1	10.72	10.51	22347243	6.63796e+07	6.63993e+07	0.21	0.0029
5	000157	2011-09-05	2	10.45	10.18	35752741	6.39954e+07	6.40144e+07	0.27	0.00464
5	000157	2011-09-06	3	10.17	10.06	27609561	6.33053e+07	6.33241e+07	0.11	0.00358
5	000157	2011-09-07	3	10.31	10.09	33831491	6.45601e+07	6.45793e+07	0.22	0.00439
5	000157	2011-09-08	3	10.39	10.15	25003203	6.37445e+07	6.37634e+07	0.24	0.00325
5	000157	2011-09-09	3	10.26	10.03	25201196	6.30543e+07	6.3073e+07	0.23	0.00327
5	000157	2011-09-13	3	10.04	9.65	33988921	6.24269e+07	6.24455e+07	0.39	0.00441
5	000157	2011-09-14	3	10.03	9.69	32273513	6.25524e+07	6.2571e+07	0.34	0.00419
5	000157	2011-09-15	3	10.03	9.91	30557218	6.22387e+07	6.22572e+07	0.12	0.00397
5	000157	2011-09-16	3	10.05	9.96	55199591	6.28661e+07	6.28848e+07	0.09	0.00716
5	000157	2011-09-19	3	10.02	9.77	20238872	6.1674e+07	6.16923e+07	0.25	0.00263
5	000157	2011-09-20	3	10.26	9.68	40257188	6.28034e+07	6.2822e+07	0.58	0.00523
5	000157	2011-09-21	3	10.56	9.93	72215160	6.49993e+07	6.50186e+07	0.63	0.00937
5	000157	2011-09-22	3	10.27	9.93	45549393	6.23642e+07	6.23827e+07	0.34	0.00591
5	000157	2011-09-23	3	9.94	9.66	33780556	61485798	6.15041e+07	0.28	0.00438
5	000157	2011-09-26	3	9.9	9.6	29432763	6.02937e+07	6.03116e+07	0.3	0.00382
5	000157	2011-09-27	3	9.76	9.62	27148248	6.09839e+07	6.1002e+07	0.14	0.00352
5	000157	2011-09-28	3	9.87	9.6	26770754	6.03565e+07	6.03744e+07	0.27	0.00347
5	000157	2011-09-29	3	9.74	9.56	21258464	6.02937e+07	6.03116e+07	0.18	0.00276
5	000157	2011-09-30	3	9.71	9.49	22773205	5.96663e+07	5.9684e+07	0.22	0.00296
5	000157	2011-10-10	3	9.65	9.47	17635758	5.95408e+07	5.95585e+07	0.18	0.00229
5	000157	2011-10-12	3	9.99	9.45	54763701	6.20505e+07	6.20689e+07	0.54	0.00711
5	000157	2011-10-13	3	10.2	9.84	49346529	6.28661e+07	6.28848e+07	0.36	0.00641
5	000157	2011-10-14	3	10.05	9.89	28604247	6.24269e+07	6.24455e+07	0.16	0.00371
5	000157	2011-10-17	3	10.1	9.91	29317578	6.24269e+07	6.24455e+07	0.19	0.00381
5	000157	2011-10-18	3	9.91	9.57	33970830	6.01055e+07	6.01234e+07	0.34	0.00441
5	000157	2011-10-19	3	9.68	9.44	22645219	5.96036e+07	5.96213e+07	0.24	0.00294
5	000157	2011-10-20	3	9.46	9.1	32641139	5.75331e+07	5.75502e+07	0.36	0.00424
5	000157	2011-10-21	3	9.25	9	23601526	5.66548e+07	5.66716e+07	0.25	0.00306
5	000157	2011-10-24	3	9.2	8.9	26979984	5.75331e+07	5.75502e+07	0.3	0.0035
5	000157	2011-10-25	3	9.42	9.1	33196452	5.87252e+07	5.87427e+07	0.32	0.00431
5	000157	2011-10-26	3	9.78	9.23	58865057	5.96663e+07	5.9684e+07	0.55	0.00764
5	000157	2011-10-27	3	9.69	9.51	30952102	5.99173e+07	5.99351e+07	0.18	0.00402
5	000157	2011-10-28	3	9.9	9.62	42188242	6.09211e+07	6.09392e+07	0.28	0.00548
5	000157	2011-10-31	3	9.85	9.66	36663202	6.12348e+07	6.1253e+07	0.19	0.00476
5	000157	2011-11-01	3	9.85	9.6	31106191	6.09839e+07	6.1002e+07	0.25	0.00404
5	000157	2011-11-02	3	9.78	9.48	42978396	6.12976e+07	6.13158e+07	0.3	0.00558
5	000157	2011-11-03	3	10.08	9.79	76917785	6.25524e+07	6.2571e+07	0.29	0.00998
5	000157	2011-11-04	3	10.08	9.86	37719560	6.24269e+07	6.24455e+07	0.22	0.0049
5	000157	2011-11-07	3	9.95	9.76	30696457	6.12976e+07	6.13158e+07	0.19	0.00398
5	000157	2011-11-08	3	9.85	9.7	20264818	6.09839e+07	6.1002e+07	0.15	0.00263
5	000157	2011-11-09	3	9.86	9.67	24051542	6.16113e+07	6.16296e+07	0.19	0.00312
5	000157	2011-11-10	3	9.74	9.56	30289030	5.998e+07	5.99978e+07	0.18	0.00393
5	000157	2011-11-11	3	9.64	9.45	19924280	5.94781e+07	5.94958e+07	0.19	0.00259
5	000157	2011-11-14	3	9.7	9.53	22699661	6.05447e+07	6.05627e+07	0.17	0.00295
5	000157	2011-11-15	3	9.7	9.59	19503542	6.03565e+07	6.03744e+07	0.11	0.00253
5	000157	2011-11-16	3	9.65	9.22	44065844	5.80978e+07	5.81151e+07	0.43	0.00572
5	000157	2011-11-17	3	9.36	9.18	23025538	5.77214e+07	5.77385e+07	0.18	0.00299
5	000157	2011-11-18	3	9.16	8.97	33882740	5.65293e+07	5.65461e+07	0.19	0.0044
5	000157	2011-11-21	3	9.07	8.97	21447183	5.69057e+07	5.69226e+07	0.1	0.00278
5	000157	2011-11-22	3	9.06	8.87	23051618	5.64038e+07	5.64206e+07	0.19	0.00299
5	000157	2011-11-23	3	9.05	8.83	26265588	5.59019e+07	5.59185e+07	0.22	0.00341
5	000157	2011-11-24	3	8.99	8.72	27654204	5.58391e+07	5.58557e+07	0.27	0.00359
5	000157	2011-11-25	3	8.86	8.65	21088797	5.46471e+07	5.46633e+07	0.21	0.00274
5	000157	2011-11-28	3	8.76	8.38	42262377	5.30158e+07	5.30316e+07	0.38	0.00549
5	000157	2011-11-29	3	8.57	8.42	21290488	5.36432e+07	5.36592e+07	0.15	0.00276
5	000157	2011-11-30	3	8.54	8.13	35869029	5.12591e+07	5.12743e+07	0.41	0.00466
5	000157	2011-12-01	3	8.51	8.3	45415365	5.21374e+07	5.21529e+07	0.21	0.00589
5	000157	2011-12-02	3	8.28	8.11	20651109	5.11963e+07	5.12115e+07	0.17	0.00268
5	000157	2011-12-05	3	8.19	7.73	39228758	4.89377e+07	4.89522e+07	0.46	0.00509
5	000157	2011-12-06	3	7.95	7.7	27923428	4.95651e+07	4.95798e+07	0.25	0.00362
5	000157	2011-12-07	3	7.96	7.82	16452299	4.93769e+07	4.93915e+07	0.14	0.00214
5	000157	2011-12-08	3	8	7.72	19328574	4.95023e+07	4.9517e+07	0.28	0.00251
5	000157	2011-12-09	3	7.95	7.78	13245872	4.93141e+07	4.93288e+07	0.17	0.00172
5	000157	2011-12-12	3	7.9	7.74	13312627	4.88122e+07	4.88267e+07	0.16	0.00173
5	000157	2011-12-13	3	7.83	7.66	20070107	4.81848e+07	4.81991e+07	0.17	0.00261
5	000157	2011-12-14	3	7.74	7.55	18636825	4.74319e+07	4.7446e+07	0.19	0.00242
5	000157	2011-12-15	3	7.57	7.1	33685430	4.51105e+07	4.51239e+07	0.47	0.00437
5	000157	2011-12-16	3	7.51	7.16	39888346	4.71182e+07	4.71322e+07	0.35	0.00518
5	000157	2011-12-19	3	7.47	7.18	27416285	4.66163e+07	4.66301e+07	0.29	0.00356
5	000157	2011-12-20	3	7.56	7.33	26748042	4.68672e+07	4.68812e+07	0.23	0.00347
5	000157	2011-12-21	3	7.59	7.26	21562720	4.56124e+07	4.5626e+07	0.33	0.0028
5	000157	2011-12-22	3	7.45	7.03	27903306	4.59889e+07	4.60025e+07	0.42	0.00362
5	000157	2011-12-23	3	7.86	7.25	48731583	4.76201e+07	4.76343e+07	0.61	0.00633
5	000157	2011-12-26	3	7.69	7.5	19837820	4.73064e+07	4.73205e+07	0.19	0.00257
5	000157	2011-12-27	3	7.64	7.44	18353205	4.68672e+07	4.68812e+07	0.2	0.00238
5	000157	2011-12-28	3	7.59	7.31	21699424	4.74319e+07	4.7446e+07	0.28	0.00282
5	000157	2011-12-29	3	7.66	7.5	25337580	4.76829e+07	4.7697e+07	0.16	0.00329
5	000157	2011-12-30	3	7.76	7.61	20731198	4.82475e+07	4.82619e+07	0.15	0.00269
5	000157	2012-01-04	3	7.88	7.55	30902104	4.73692e+07	4.73832e+07	0.33	0.00401
5	000157	2012-01-05	3	7.56	7.2	23793149	4.58006e+07	4.58143e+07	0.36	0.00309
5	000157	2012-01-06	3	7.36	7.15	21296283	4.57379e+07	4.57515e+07	0.21	0.00276
5	000157	2012-01-09	3	7.67	7.26	34850888	4.80593e+07	4.80736e+07	0.41	0.00452
5	000157	2012-01-10	3	8.29	7.64	78064417	5.12591e+07	5.12743e+07	0.65	0.01013
5	000157	2012-01-11	3	8.39	8.04	68992297	5.20747e+07	5.20902e+07	0.35	0.00896
5	000157	2012-01-12	3	8.46	8.18	49905515	5.16983e+07	5.17136e+07	0.28	0.00648
5	000157	2012-01-13	3	8.31	7.9	48703103	5.09454e+07	5.09605e+07	0.41	0.00632
5	000157	2012-01-16	3	8.6	8.02	75910937	5.26394e+07	5.2655e+07	0.58	0.00985
5	000157	2012-01-17	3	9.1	8.38	88938088	5.63411e+07	5.63578e+07	0.72	0.01154
5	000157	2012-01-18	3	9.22	8.77	68647689	5.63411e+07	5.63578e+07	0.45	0.00891
5	000157	2012-01-19	3	9.18	8.88	39036914	5.66548e+07	5.66716e+07	0.3	0.00507
5	000157	2012-01-20	3	9.45	8.98	64422421	5.82233e+07	5.82406e+07	0.47	0.00836
5	000157	2012-01-30	3	9.42	9.1	48002756	5.80978e+07	5.81151e+07	0.32	0.00623
5	000157	2012-01-31	3	9.4	8.98	45321779	5.71567e+07	5.71737e+07	0.42	0.00588
5	000157	2012-02-01	3	9.11	8.66	59138926	5.46471e+07	5.46633e+07	0.45	0.00768
5	000157	2012-02-02	3	9.02	8.65	48583705	5.6592e+07	5.66088e+07	0.37	0.00631
5	000157	2012-02-03	3	9.11	8.84	35450812	5.65293e+07	5.65461e+07	0.27	0.0046
5	000157	2012-02-06	3	9.1	8.91	27003930	5.62156e+07	5.62323e+07	0.19	0.00351
5	000157	2012-02-07	3	8.92	8.71	26159865	5.52117e+07	5.52281e+07	0.21	0.0034
5	000157	2012-02-08	3	9.25	8.77	36451522	5.72822e+07	5.72992e+07	0.48	0.00473
5	000157	2012-02-09	3	9.2	9	33108776	5.70312e+07	5.70482e+07	0.2	0.0043
5	000157	2012-02-10	3	9.46	9.05	69792419	5.84115e+07	5.84289e+07	0.41	0.00906
5	000157	2012-02-13	3	9.39	9.05	32987567	5.79723e+07	5.79895e+07	0.34	0.00428
5	000157	2012-02-14	3	9.34	9.1	28669337	5.75331e+07	5.75502e+07	0.24	0.00372
5	000157	2012-02-15	3	9.29	9.1	30064701	5.81605e+07	5.81778e+07	0.19	0.0039
5	000157	2012-02-16	3	9.36	9.11	32381019	5.73449e+07	57361956	0.25	0.0042
5	000157	2012-02-17	3	9.26	9.06	21492037	5.72194e+07	5.72364e+07	0.2	0.00279
5	000157	2012-02-20	3	9.32	9.18	37116297	5.76586e+07	5.76758e+07	0.14	0.00482
5	000157	2012-02-21	3	9.23	9.09	25232979	5.78468e+07	5.7864e+07	0.14	0.00328
5	000157	2012-02-22	3	9.38	9.18	49989330	5.85997e+07	5.86171e+07	0.2	0.00649
5	000157	2012-02-23	3	9.65	9.35	66764587	5.98545e+07	5.98723e+07	0.3	0.00867
5	000157	2012-02-24	3	9.84	9.43	73317197	6.14231e+07	6.14413e+07	0.41	0.00952
5	000157	2012-02-27	3	9.94	9.71	59048850	6.09211e+07	6.09392e+07	0.23	0.00766
5	000157	2012-02-28	3	9.72	9.5	51637502	6.06074e+07	6.06254e+07	0.22	0.0067
5	000157	2012-02-29	3	9.78	9.59	44275243	6.0231e+07	6.02489e+07	0.19	0.00575
6	000158	2010-12-01	1	7.77	7.58	4333240	5.48491e+06	5.48491e+06	0.19	0.00603
6	000158	2010-12-02	1	7.79	7.54	5459572	5.46334e+06	5.46334e+06	0.25	0.00759
6	000158	2010-12-03	1	7.65	7.33	7634952	5.34833e+06	5.34833e+06	0.32	0.01062
6	000158	2010-12-06	1	7.53	7.32	7019955	5.34833e+06	5.34833e+06	0.21	0.00977
6	000158	2010-12-07	1	7.53	7.34	3819987	5.39865e+06	5.39865e+06	0.19	0.00531
6	000158	2010-12-08	1	7.55	7.35	6295310	5.37708e+06	5.37708e+06	0.2	0.00876
6	000158	2010-12-09	1	7.48	7.27	3503434	5.24769e+06	5.24769e+06	0.21	0.00487
6	000158	2010-12-10	1	7.39	7.25	2750389	5.28363e+06	5.28363e+06	0.14	0.00383
6	000158	2010-12-13	1	7.56	7.39	4496961	5.42021e+06	5.42021e+06	0.17	0.00626
6	000158	2010-12-14	1	7.8	7.52	9930649	5.60712e+06	5.60712e+06	0.28	0.01381
6	000158	2010-12-15	1	7.86	7.65	5760420	5.51366e+06	5.51366e+06	0.21	0.00801
6	000158	2010-12-16	1	7.81	7.61	3335153	5.50648e+06	5.50648e+06	0.2	0.00464
6	000158	2010-12-17	1	7.84	7.6	5795544	5.57117e+06	5.57117e+06	0.24	0.00806
6	000158	2010-12-20	1	7.81	7.37	5976540	5.3627e+06	5.3627e+06	0.44	0.00831
6	000158	2010-12-21	1	7.63	7.4	4128755	5.41302e+06	5.41302e+06	0.23	0.00574
6	000158	2010-12-22	1	7.57	7.35	6610908	5.30519e+06	5.30519e+06	0.22	0.0092
6	000158	2010-12-23	1	7.42	7.3	3284917	5.28363e+06	5.28363e+06	0.12	0.00457
6	000158	2010-12-24	1	7.38	7.2	4581100	5.28363e+06	5.28363e+06	0.18	0.00637
6	000158	2010-12-27	1	7.39	7.11	3199710	5.12548e+06	5.12548e+06	0.28	0.00445
6	000158	2010-12-28	1	7.18	6.67	6055028	4.83075e+06	4.83075e+06	0.51	0.00842
6	000158	2010-12-29	1	6.81	6.62	2658096	4.84512e+06	4.84512e+06	0.19	0.0037
6	000158	2010-12-30	1	6.78	6.5	6141299	4.73011e+06	4.73011e+06	0.28	0.00854
6	000158	2010-12-31	1	6.68	6.52	4340003	4.7948e+06	4.7948e+06	0.16	0.00604
6	000158	2011-01-04	1	6.88	6.65	4633864	4.90982e+06	4.90982e+06	0.23	0.00645
6	000158	2011-01-05	1	6.9	6.77	3322017	4.88825e+06	4.88825e+06	0.13	0.00462
6	000158	2011-01-06	1	6.96	6.72	3950472	4.95295e+06	4.95295e+06	0.24	0.0055
6	000158	2011-01-07	1	7.12	6.83	5838719	5.07516e+06	5.07516e+06	0.29	0.00812
6	000158	2011-01-10	1	7.05	6.77	3209080	4.86669e+06	4.86669e+06	0.28	0.00446
6	000158	2011-01-11	1	6.78	6.62	2675175	4.82356e+06	4.82356e+06	0.16	0.00372
6	000158	2011-01-12	1	6.77	6.65	1673982	4.86669e+06	4.86669e+06	0.12	0.00233
6	000158	2011-01-13	1	6.86	6.77	1848467	4.87388e+06	4.87388e+06	0.09	0.00257
6	000158	2011-01-14	1	6.82	6.55	2616776	4.75886e+06	4.75886e+06	0.27	0.00364
6	000158	2011-01-17	1	6.65	6.16	3854574	4.43537e+06	4.43537e+06	0.49	0.00536
6	000158	2011-01-18	1	6.2	6.1	2668775	4.44256e+06	4.44256e+06	0.1	0.00371
6	000158	2011-01-19	1	6.32	6.14	4765762	4.52164e+06	4.52164e+06	0.18	0.00663
6	000158	2011-01-20	1	6.27	5.91	3987983	4.26285e+06	4.26285e+06	0.36	0.00555
6	000158	2011-01-21	1	6.04	5.85	5378387	4.27722e+06	4.27722e+06	0.19	0.00748
6	000158	2011-01-24	1	5.98	5.8	2921683	4.17658e+06	4.17658e+06	0.18	0.00406
6	000158	2011-01-25	1	5.86	5.74	2784110	4.21253e+06	4.21253e+06	0.12	0.00387
6	000158	2011-01-26	1	5.94	5.81	2217133	4.24128e+06	4.24128e+06	0.13	0.00308
6	000158	2011-01-27	1	5.93	5.79	6553199	4.24847e+06	4.24847e+06	0.14	0.00912
6	000158	2011-01-28	1	5.93	5.8	6693244	4.2269e+06	4.2269e+06	0.13	0.00931
6	000158	2011-01-31	1	6.02	5.83	5159331	4.26285e+06	4.26285e+06	0.19	0.00718
6	000158	2011-02-01	1	6.28	6.03	8063550	4.42818e+06	4.42818e+06	0.25	0.01122
6	000158	2011-02-09	1	6.15	6.02	3361239	4.34192e+06	4.34192e+06	0.13	0.00468
6	000158	2011-02-10	1	6.21	5.99	4048683	4.44256e+06	4.44256e+06	0.22	0.00563
6	000158	2011-02-11	1	6.27	6.15	4113959	4.45694e+06	4.45694e+06	0.12	0.00572
6	000158	2011-02-14	1	6.41	6.2	7988347	4.57914e+06	4.57914e+06	0.21	0.01111
6	000158	2011-02-15	1	6.47	6.31	6028338	4.57914e+06	4.57914e+06	0.16	0.00839
6	000158	2011-02-16	1	6.43	6.28	5265271	4.6079e+06	4.6079e+06	0.15	0.00732
6	000158	2011-02-17	1	6.57	6.37	7328908	4.6726e+06	4.6726e+06	0.2	0.0102
6	000158	2011-02-18	1	6.5	6.35	3970124	4.59352e+06	4.59352e+06	0.15	0.00552
6	000158	2011-02-21	1	6.45	6.29	4525035	4.61509e+06	4.61509e+06	0.16	0.00629
6	000158	2011-02-22	1	6.47	6.14	7593775	4.421e+06	4.421e+06	0.33	0.01056
6	000158	2011-02-23	1	6.37	6.14	7710714	4.53601e+06	4.53601e+06	0.23	0.01073
6	000158	2011-02-24	1	6.4	6.25	6667492	4.60071e+06	4.60071e+06	0.15	0.00928
6	000158	2011-02-25	1	6.69	6.36	13617107	4.78761e+06	4.78761e+06	0.33	0.01894
6	000158	2011-02-28	1	6.73	6.51	7201644	4.80199e+06	4.80199e+06	0.22	0.01002
6	000158	2011-03-01	1	6.72	6.6	6594303	4.80199e+06	4.80199e+06	0.12	0.00917
6	000158	2011-03-02	1	6.68	6.53	4644301	4.75167e+06	4.75167e+06	0.15	0.00646
6	000158	2011-03-03	1	6.7	6.54	4869093	4.70135e+06	4.70135e+06	0.16	0.00677
6	000158	2011-03-04	1	6.96	6.51	12526895	4.94576e+06	4.94576e+06	0.45	0.01743
6	000158	2011-03-07	1	7.32	6.76	22561746	5.19737e+06	5.19737e+06	0.56	0.03139
6	000158	2011-03-08	1	7.39	7.15	10820097	5.19737e+06	5.19737e+06	0.24	0.01505
6	000158	2011-03-09	1	7.27	7.09	6606901	5.19737e+06	5.19737e+06	0.18	0.00919
6	000158	2011-03-10	1	7.24	6.99	6877258	5.06797e+06	5.06797e+06	0.25	0.00957
6	000158	2011-03-11	1	7.15	6.97	7261347	5032027	5032027	0.18	0.0101
6	000158	2011-03-14	1	7.06	6.9	8206795	5.01046e+06	5.01046e+06	0.16	0.01142
6	000158	2011-03-15	1	7	6.58	8640411	4.84512e+06	4.84512e+06	0.42	0.01202
6	000158	2011-03-16	1	6.93	6.71	5629517	4.93858e+06	4.93858e+06	0.22	0.00783
6	000158	2011-03-17	1	6.82	6.58	6498893	4.80199e+06	4.80199e+06	0.24	0.00904
6	000158	2011-03-18	1	6.87	6.7	3925899	4.8595e+06	4.8595e+06	0.17	0.00546
6	000158	2011-03-21	1	6.79	6.66	3788955	4.8595e+06	4.8595e+06	0.13	0.00527
6	000158	2011-03-22	1	6.77	6.64	3943810	4.80199e+06	4.80199e+06	0.13	0.00549
6	000158	2011-03-23	1	6.76	6.59	5347380	4.83075e+06	4.83075e+06	0.17	0.00744
6	000158	2011-03-24	1	6.98	6.7	8487352	4.93858e+06	4.93858e+06	0.28	0.01181
6	000158	2011-03-25	1	7.13	6.81	9809311	5.08235e+06	5.08235e+06	0.32	0.01365
6	000158	2011-03-28	1	7.12	6.88	9950702	5.01046e+06	5.01046e+06	0.24	0.01384
6	000158	2011-03-29	1	6.99	6.82	6178349	4.90263e+06	4.90263e+06	0.17	0.00859
6	000158	2011-03-30	1	7.5	6.78	30719679	5.39146e+06	5.39146e+06	0.72	0.04273
6	000158	2011-03-31	1	7.66	7.31	19925110	5.39146e+06	5.39146e+06	0.35	0.02772
6	000158	2011-04-01	1	7.86	7.31	28098317	5.48491e+06	5.48491e+06	0.55	0.03909
6	000158	2011-04-06	1	7.96	7.49	19310656	5.56398e+06	5.56398e+06	0.47	0.02686
6	000158	2011-04-07	1	7.74	7.54	10335638	5.46334e+06	5.46334e+06	0.2	0.01438
6	000158	2011-04-08	1	7.75	7.44	13721597	5.52804e+06	5.52804e+06	0.31	0.01909
6	000158	2011-04-11	1	7.74	7.49	9826508	5.46334e+06	5.46334e+06	0.25	0.01367
6	000158	2011-04-12	1	7.93	7.49	16701025	5.53523e+06	5.53523e+06	0.44	0.02323
6	000158	2011-04-13	1	7.96	7.59	13772710	5.70057e+06	5.70057e+06	0.37	0.01916
6	000158	2011-04-14	1	8.18	7.82	18602901	5.80121e+06	5.80121e+06	0.36	0.02588
6	000158	2011-04-15	1	8.22	7.81	11025229	5.77245e+06	5.77245e+06	0.41	0.01534
6	000158	2011-04-18	1	8.16	7.9	11051054	5.81559e+06	5.81559e+06	0.26	0.01537
6	000158	2011-04-19	1	8.03	7.59	15159943	5.52085e+06	5.52085e+06	0.44	0.02109
6	000158	2011-04-20	1	7.73	7.45	15935777	5.41302e+06	5.41302e+06	0.28	0.02217
6	000158	2011-04-21	1	7.78	7.53	9502942	5.52804e+06	5.52804e+06	0.25	0.01322
6	000158	2011-04-22	1	7.72	7.53	6537210	5.44178e+06	5.44178e+06	0.19	0.00909
6	000158	2011-04-25	1	7.59	7.27	8122845	5.31957e+06	5.31957e+06	0.32	0.0113
6	000158	2011-04-26	1	7.52	7.1	8556713	5.20455e+06	5.20455e+06	0.42	0.0119
6	000158	2011-04-27	1	7.33	7.09	4965588	5.13986e+06	5.13986e+06	0.24	0.00691
6	000158	2011-04-29	1	7.23	6.94	4259344	5.19737e+06	5.19737e+06	0.29	0.00593
6	000158	2011-05-03	1	7.33	7.09	5579282	5.23331e+06	5.23331e+06	0.24	0.00776
6	000158	2011-05-04	1	7.25	6.97	7719348	5.01046e+06	5.01046e+06	0.28	0.01074
6	000158	2011-05-05	1	7.12	6.95	3620006	5.05359e+06	5.05359e+06	0.17	0.00504
6	000158	2011-05-06	1	7.15	6.93	3137578	5.08235e+06	5.08235e+06	0.22	0.00436
6	000158	2011-05-09	1	7.23	7.08	4065965	5.15423e+06	5.15423e+06	0.15	0.00566
6	000158	2011-05-10	1	7.19	7.03	3506872	5.14704e+06	5.14704e+06	0.16	0.00488
6	000158	2011-05-11	1	7.23	7.03	4524982	5.1758e+06	5.1758e+06	0.2	0.00629
6	000158	2011-05-12	1	7.43	7.07	7971334	5.21174e+06	5.21174e+06	0.36	0.01109
6	000158	2011-05-13	1	7.39	7.15	4705434	5.29082e+06	5.29082e+06	0.24	0.00655
6	000158	2011-05-16	1	7.72	7.32	12312964	5.46334e+06	5.46334e+06	0.4	0.01713
6	000158	2011-05-17	1	7.65	7.37	8566408	5.36989e+06	5.36989e+06	0.28	0.01192
6	000158	2011-05-19	1	7.61	7.39	5394860	5.37708e+06	5.37708e+06	0.22	0.0075
6	000158	2011-05-20	1	7.52	7.41	4253713	5.33395e+06	5.33395e+06	0.11	0.00592
6	000158	2011-05-23	1	7.47	6.93	6392609	5.02484e+06	5.02484e+06	0.54	0.00889
6	000158	2011-05-24	2	7	6.58	8214110	4.93139e+06	4.93139e+06	0.42	0.01143
6	000158	2011-05-25	3	6.83	6.62	3905156	4.75886e+06	4.75886e+06	0.21	0.00543
6	000158	2011-05-26	3	6.78	6.58	3461863	4.75167e+06	4.75167e+06	0.2	0.00482
6	000158	2011-05-27	3	6.66	6.4	3212933	4.6726e+06	4.6726e+06	0.26	0.00447
6	000158	2011-05-30	3	6.6	6.39	1903801	4.61509e+06	4.61509e+06	0.21	0.00265
6	000158	2011-05-31	3	6.54	6.38	2272884	4.68697e+06	4.68697e+06	0.16	0.00316
6	000158	2011-06-01	3	6.69	6.51	2906078	4.78761e+06	4.78761e+06	0.18	0.00404
6	000158	2011-06-02	3	6.64	6.43	2327006	4.70135e+06	4.70135e+06	0.21	0.00324
6	000158	2011-06-03	3	6.64	6.51	1516128	4.75886e+06	4.75886e+06	0.13	0.00211
6	000158	2011-06-07	3	6.73	6.57	1883229	4.81637e+06	4.81637e+06	0.16	0.00262
6	000158	2011-06-08	3	6.73	6.6	2161625	4.78761e+06	4.78761e+06	0.13	0.00301
6	000158	2011-06-09	3	6.66	6.41	3066006	4.62946e+06	4.62946e+06	0.25	0.00427
6	000158	2011-06-10	3	6.47	6.25	3451758	4.58633e+06	4.58633e+06	0.22	0.0048
6	000158	2011-06-13	3	6.37	6.18	1904075	4.50007e+06	4.50007e+06	0.19	0.00265
6	000158	2011-06-14	3	6.42	6.27	1869811	4.59352e+06	4.59352e+06	0.15	0.0026
6	000158	2011-06-15	3	6.43	6.3	1472886	4.5432e+06	4.5432e+06	0.13	0.00205
6	000158	2011-06-16	3	6.29	6.05	4320656	4.3563e+06	4.3563e+06	0.24	0.00601
6	000158	2011-06-17	3	6.12	5.99	1966498	4313166	4313166	0.13	0.00274
6	000158	2011-06-20	3	6.13	5.97	1928046	4.3563e+06	4.3563e+06	0.16	0.00268
6	000158	2011-06-21	3	6.33	5.98	3961592	4.50726e+06	4.50726e+06	0.35	0.00551
6	000158	2011-06-22	3	6.35	6.16	2748423	4.5432e+06	4.5432e+06	0.19	0.00382
6	000158	2011-06-23	3	6.37	6.2	2135318	4.57196e+06	4.57196e+06	0.17	0.00297
6	000158	2011-06-24	3	6.48	6.29	3067144	4.61509e+06	4.61509e+06	0.19	0.00427
6	000158	2011-06-27	3	6.51	6.4	2849731	4.60071e+06	4.60071e+06	0.11	0.00396
6	000158	2011-06-28	3	6.45	6.35	2321831	4.57914e+06	4.57914e+06	0.1	0.00323
6	000158	2011-06-29	3	6.4	6.23	2808195	4.50007e+06	4.50007e+06	0.17	0.00391
6	000158	2011-06-30	3	6.42	6.23	2413535	4.57914e+06	4.57914e+06	0.19	0.00336
6	000158	2011-07-01	3	6.51	6.36	2921397	4.62228e+06	4.62228e+06	0.15	0.00406
6	000158	2011-07-04	3	6.59	6.45	3451470	4.73011e+06	4.73011e+06	0.14	0.0048
6	000158	2011-07-05	3	6.78	6.51	4185243	4.7948e+06	4.7948e+06	0.27	0.00582
6	000158	2011-07-06	3	6.74	6.57	3909565	4.81637e+06	4.81637e+06	0.17	0.00544
6	000158	2011-07-07	3	6.75	6.58	4838497	4.74448e+06	4.74448e+06	0.17	0.00673
6	000158	2011-07-08	3	6.59	6.5	2415335	4.69416e+06	4.69416e+06	0.09	0.00336
6	000158	2011-07-11	3	6.56	6.46	4101259	4.70135e+06	4.70135e+06	0.1	0.00571
6	000158	2011-07-12	3	6.49	6.35	3851156	4.59352e+06	4.59352e+06	0.14	0.00536
6	000158	2011-07-13	3	6.49	6.37	3352223	4.65822e+06	4.65822e+06	0.12	0.00466
6	000158	2011-07-14	3	6.58	6.45	3207266	4.72292e+06	4.72292e+06	0.13	0.00446
6	000158	2011-07-15	3	6.63	6.52	3949256	4.75167e+06	4.75167e+06	0.11	0.00549
6	000158	2011-07-18	3	6.7	6.56	4147314	4.73729e+06	4.73729e+06	0.14	0.00577
6	000158	2011-07-19	3	6.58	6.43	3824119	4.66541e+06	4.66541e+06	0.15	0.00532
6	000158	2011-07-20	3	7.07	6.4	16782731	5.06797e+06	5.06797e+06	0.67	0.02335
6	000158	2011-07-21	3	7.02	6.73	11128142	4.88107e+06	4.88107e+06	0.29	0.01548
6	000158	2011-07-22	3	6.93	6.65	5494680	4.88825e+06	4.88825e+06	0.28	0.00764
6	000158	2011-07-25	3	6.9	6.5	6351488	4.72292e+06	4.72292e+06	0.4	0.00884
6	000158	2011-07-26	3	6.82	6.51	4215915	4.85231e+06	4.85231e+06	0.31	0.00586
6	000158	2011-07-27	3	6.85	6.63	4307395	4.87388e+06	4.87388e+06	0.22	0.00599
6	000158	2011-07-28	3	6.76	6.64	4482204	4.78761e+06	4.78761e+06	0.12	0.00624
6	000158	2011-07-29	3	6.75	6.47	4049218	4.69416e+06	4.69416e+06	0.28	0.00563
6	000158	2011-08-01	3	6.6	6.36	3858818	4.65103e+06	4.65103e+06	0.24	0.00537
6	000158	2011-08-02	3	6.42	6.12	5051220	4.57196e+06	4.57196e+06	0.3	0.00703
6	000158	2011-08-03	3	6.45	6.26	2584420	4.6079e+06	4.6079e+06	0.19	0.0036
6	000158	2011-08-04	3	6.65	6.36	5158926	4.78043e+06	4.78043e+06	0.29	0.00718
6	000158	2011-08-05	3	6.9	6.37	17072233	4.84512e+06	4.84512e+06	0.53	0.02375
6	000158	2011-08-08	3	6.67	6.07	10262269	4.43537e+06	4.43537e+06	0.6	0.01428
6	000158	2011-08-09	3	6.09	5.55	7900989	4.27722e+06	4.27722e+06	0.54	0.01099
6	000158	2011-08-10	3	6.14	5.99	5049934	4.30598e+06	4.30598e+06	0.15	0.00702
6	000158	2011-08-11	3	6.13	5.72	5315292	4.37786e+06	4.37786e+06	0.41	0.00739
6	000158	2011-08-12	3	6.21	6.1	4047584	4.41381e+06	4.41381e+06	0.11	0.00563
6	000158	2011-08-15	3	6.23	6.11	3213875	4.45694e+06	4.45694e+06	0.12	0.00447
6	000158	2011-08-16	3	6.24	6.07	3042016	4.41381e+06	4.41381e+06	0.17	0.00423
6	000158	2011-08-17	3	6.15	6.01	3040221	4.33473e+06	4.33473e+06	0.14	0.00423
6	000158	2011-08-18	3	6.07	5.85	3459158	4.20534e+06	4.20534e+06	0.22	0.00481
6	000158	2011-08-19	3	5.84	5.63	3163935	4.19096e+06	4.19096e+06	0.21	0.0044
6	000158	2011-08-22	3	5.9	5.75	2092848	4.21971e+06	4.21971e+06	0.15	0.00291
6	000158	2011-08-23	3	5.94	5.8	1913177	4.25566e+06	4.25566e+06	0.14	0.00266
6	000158	2011-08-24	3	6.06	5.92	2866619	4.2916e+06	4.2916e+06	0.14	0.00399
6	000158	2011-08-25	3	6.08	5.95	2989486	4.34911e+06	4.34911e+06	0.13	0.00416
6	000158	2011-08-26	3	6.06	5.99	2467473	4.34192e+06	4.34192e+06	0.07	0.00343
6	000158	2011-08-29	3	6.01	5.84	4250712	4.25566e+06	4.25566e+06	0.17	0.00591
6	000158	2011-08-30	3	6.1	5.93	5490192	4.37067e+06	4.37067e+06	0.17	0.00764
6	000158	2011-08-31	3	6.26	6.05	7680018	4.47132e+06	4.47132e+06	0.21	0.01068
6	000158	2011-09-01	3	6.3	6.1	5969240	4.52882e+06	4.52882e+06	0.2	0.0083
6	000158	2011-09-02	3	6.67	6.2	12610131	4.74448e+06	4.74448e+06	0.47	0.01754
6	000158	2011-09-05	3	6.6	6.35	13089918	4.70854e+06	4.70854e+06	0.25	0.01821
6	000158	2011-09-06	3	6.77	6.3	8349696	4.78761e+06	4.78761e+06	0.47	0.01162
6	000158	2011-09-07	3	6.66	6.45	26152555	4.67979e+06	4.67979e+06	0.21	0.03638
6	000158	2011-09-08	3	6.54	6.3	8760795	4.59352e+06	4.59352e+06	0.24	0.01219
6	000158	2011-09-09	3	6.48	6.18	8268435	4.46413e+06	4.46413e+06	0.3	0.0115
6	000158	2011-09-13	3	6.15	5.91	3588218	4.2916e+06	4.2916e+06	0.24	0.00499
6	000158	2011-09-14	3	6.1	5.93	2195124	4.32754e+06	4.32754e+06	0.17	0.00305
6	000158	2011-09-15	3	6.11	6	1847891	4.32035e+06	4.32035e+06	0.11	0.00257
6	000158	2011-09-16	3	6.1	5.98	2189701	4.30598e+06	4.30598e+06	0.12	0.00305
6	000158	2011-09-19	3	5.99	5.83	1569508	4.25566e+06	4.25566e+06	0.16	0.00218
6	000158	2011-09-20	3	5.98	5.86	1877175	4.25566e+06	4.25566e+06	0.12	0.00261
6	000158	2011-09-21	3	6.06	5.9	2948231	4.3563e+06	4.3563e+06	0.16	0.0041
6	000158	2011-09-22	3	6.11	5.91	2226158	4.24847e+06	4.24847e+06	0.2	0.0031
6	000158	2011-09-23	3	5.85	5.71	2702433	4.14064e+06	4.14064e+06	0.14	0.00376
6	000158	2011-09-26	3	5.84	5.66	1472828	4.07594e+06	4.07594e+06	0.18	0.00205
6	000158	2011-09-27	3	5.78	5.45	5657500	3.95374e+06	3.95374e+06	0.33	0.00787
6	000158	2011-09-28	3	5.55	5.34	4045982	3.84591e+06	3.84591e+06	0.21	0.00563
6	000158	2011-09-29	3	5.4	5.05	3044895	3.63744e+06	3.63744e+06	0.35	0.00424
6	000158	2011-09-30	3	5.14	4.96	3219540	3.68057e+06	3.68057e+06	0.18	0.00448
6	000158	2011-10-10	3	5.18	5.09	1167508	3.66619e+06	3.66619e+06	0.09	0.00162
6	000158	2011-10-11	3	5.27	4.98	2164272	3.61587e+06	3.61587e+06	0.29	0.00301
6	000158	2011-10-12	3	5.53	4.98	6655947	3.9753e+06	3.9753e+06	0.55	0.00926
6	000158	2011-10-13	3	5.69	5.4	6951957	3.98249e+06	3.98249e+06	0.29	0.00967
6	000158	2011-10-14	3	5.53	5.36	2855286	3.87466e+06	3.87466e+06	0.17	0.00397
6	000158	2011-10-17	3	5.52	5.38	2216151	3.93217e+06	3.93217e+06	0.14	0.00308
6	000158	2011-10-18	3	5.58	5.32	3842288	3.83872e+06	3.83872e+06	0.26	0.00534
6	000158	2011-10-19	3	5.4	5.01	4071582	3.70932e+06	3.70932e+06	0.39	0.00566
6	000158	2011-10-20	3	5.13	4.96	3252625	3.60868e+06	3.60868e+06	0.17	0.00452
6	000158	2011-10-21	3	5.09	4.94	1717016	3.57274e+06	3.57274e+06	0.15	0.00239
6	000158	2011-10-24	3	5.13	4.94	2042155	3.66619e+06	3.66619e+06	0.19	0.00284
6	000158	2011-10-25	3	5.28	5.07	2540902	3.76683e+06	3.76683e+06	0.21	0.00353
6	000158	2011-10-26	3	5.4	5.16	4054461	3.80277e+06	3.80277e+06	0.24	0.00564
6	000158	2011-10-27	3	5.5	5.21	7823593	3.95374e+06	3.95374e+06	0.29	0.01088
6	000158	2011-10-28	3	5.87	5.43	15917425	4.09751e+06	4.09751e+06	0.44	0.02214
6	000158	2011-10-31	3	5.78	5.57	4549511	4.09751e+06	4.09751e+06	0.21	0.00633
6	000158	2011-11-01	3	5.95	5.57	7399475	4.21971e+06	4.21971e+06	0.38	0.01029
6	000158	2011-11-02	3	6.09	5.67	8733562	4.19096e+06	4.19096e+06	0.42	0.01215
6	000158	2011-11-03	3	5.93	5.68	13303315	4.09032e+06	4.09032e+06	0.25	0.01851
6	000158	2011-11-04	3	5.77	5.55	8913903	4.11188e+06	4.11188e+06	0.22	0.0124
6	000158	2011-11-07	3	5.84	5.64	10411251	4.11188e+06	4.11188e+06	0.2	0.01448
6	000158	2011-11-08	3	5.76	5.52	8303771	3.98249e+06	3.98249e+06	0.24	0.01155
6	000158	2011-11-09	3	5.65	5.51	2831347	4.04e+06	4.04e+06	0.14	0.00394
6	000158	2011-11-10	3	5.6	5.52	2440606	3.98249e+06	3.98249e+06	0.08	0.0034
6	000158	2011-11-11	3	5.62	5.52	2422704	4.01843e+06	4.01843e+06	0.1	0.00337
6	000158	2011-11-14	3	5.66	5.6	3268798	4.06875e+06	4.06875e+06	0.06	0.00455
6	000158	2011-11-15	3	5.74	5.62	3306718	4.09032e+06	4.09032e+06	0.12	0.0046
6	000158	2011-11-16	3	5.72	5.45	4269650	3.94655e+06	3.94655e+06	0.27	0.00594
6	000158	2011-11-17	3	5.53	5.44	2011150	3.9106e+06	3.9106e+06	0.09	0.0028
6	000158	2011-11-18	3	5.44	5.2	2871917	3.75245e+06	3.75245e+06	0.24	0.004
6	000158	2011-11-21	3	5.31	5.15	1729935	3.81715e+06	3.81715e+06	0.16	0.00241
6	000158	2011-11-22	3	5.29	5.16	1373008	3.76683e+06	3.76683e+06	0.13	0.00191
6	000158	2011-11-23	3	5.29	5.2	1141813	3.75245e+06	3.75245e+06	0.09	0.00159
6	000158	2011-11-24	3	5.22	5.07	2053707	3.70932e+06	3.70932e+06	0.15	0.00286
6	000158	2011-11-25	3	5.21	5.1	1094657	3.70213e+06	3.70213e+06	0.11	0.00152
6	000158	2011-11-28	3	5.27	5.13	1216935	3.76683e+06	3.76683e+06	0.14	0.00169
6	000158	2011-11-29	3	5.3	5.21	1709791	3.79559e+06	3.79559e+06	0.09	0.00238
6	000158	2011-11-30	3	5.3	4.98	2128536	3.60868e+06	3.60868e+06	0.32	0.00296
7	000159	2011-12-01	1	10.72	10.49	3540342	5.05196e+06	5.05196e+06	0.23	0.00736
7	000159	2011-12-02	1	10.47	10.14	2353120	4.91724e+06	4.91724e+06	0.33	0.00489
7	000159	2011-12-05	1	10.3	10	1890983	4.81139e+06	4.81139e+06	0.3	0.00393
7	000159	2011-12-06	1	10.09	9.91	1745829	4.82583e+06	4.82583e+06	0.18	0.00363
7	000159	2011-12-07	1	10.09	9.95	1222152	4.81139e+06	4.81139e+06	0.14	0.00254
7	000159	2011-12-08	1	10.07	9.89	1731935	4.80177e+06	4.80177e+06	0.18	0.0036
7	000159	2011-12-09	1	9.97	9.8	1412169	4.74403e+06	4.74403e+06	0.17	0.00294
7	000159	2011-12-12	1	9.93	9.44	2969644	4.54677e+06	4.54677e+06	0.49	0.00617
7	000159	2011-12-13	1	9.4	8.77	4368162	4.23403e+06	4.23403e+06	0.63	0.00908
7	000159	2011-12-14	1	8.96	8.5	2773487	4.10412e+06	4.10412e+06	0.46	0.00576
7	000159	2011-12-15	1	8.5	7.98	4741655	3.84911e+06	3.84911e+06	0.52	0.00986
7	000159	2011-12-16	1	8.55	7.96	3344185	4089684	4089684	0.59	0.00695
7	000159	2011-12-19	1	8.45	8.12	2539818	4.0127e+06	4.0127e+06	0.33	0.00528
7	000159	2011-12-20	1	8.52	8.24	2144522	4.02714e+06	4.02714e+06	0.28	0.00446
7	000159	2011-12-21	1	8.57	8.06	2274281	3.88761e+06	3.88761e+06	0.51	0.00473
7	000159	2011-12-22	1	8.27	7.76	2730667	3.86355e+06	3.86355e+06	0.51	0.00568
7	000159	2011-12-23	1	8.3	7.95	2084925	3.93572e+06	3.93572e+06	0.35	0.00433
7	000159	2011-12-26	1	8.25	8.03	1488826	3.89723e+06	3.89723e+06	0.22	0.00309
7	000159	2011-12-27	1	8.09	7.9	1576491	3.82987e+06	3.82987e+06	0.19	0.00328
7	000159	2011-12-28	1	8	7.7	1766022	3.82987e+06	3.82987e+06	0.3	0.00367
7	000159	2011-12-29	1	8.05	7.86	1757737	3.82987e+06	3.82987e+06	0.19	0.00365
7	000159	2011-12-30	1	8.13	7.96	1820595	3.90685e+06	3.90685e+06	0.17	0.00378
7	000159	2012-01-04	1	8.29	7.92	1921272	3.81543e+06	3.81543e+06	0.37	0.00399
7	000159	2012-01-05	1	7.97	7.64	1539141	3.68072e+06	3.68072e+06	0.33	0.0032
7	000159	2012-01-06	1	7.7	7.36	2195763	3.68553e+06	3.68553e+06	0.34	0.00456
7	000159	2012-01-09	1	8.31	7.53	5269154	3.98864e+06	3.98864e+06	0.78	0.01095
7	000159	2012-01-10	1	9.12	8.22	11247975	4.38799e+06	4.38799e+06	0.9	0.02338
7	000159	2012-01-11	1	9.45	8.88	14412768	4.32544e+06	4.32544e+06	0.57	0.02996
7	000159	2012-01-12	1	9.15	8.78	7131835	4.30139e+06	4.30139e+06	0.37	0.01482
7	000159	2012-01-13	1	9.05	8.56	6142326	4224403	4224403	0.49	0.01277
7	000159	2012-01-16	1	9.05	8.5	4936479	4.12818e+06	4.12818e+06	0.55	0.01026
7	000159	2012-01-17	1	9.3	8.5	8795509	4.46016e+06	4.46016e+06	0.8	0.01828
7	000159	2012-01-18	1	9.3	8.79	7752102	4.28214e+06	4.28214e+06	0.51	0.01611
7	000159	2012-01-19	1	9.12	8.76	4795163	4.33507e+06	4.33507e+06	0.36	0.00997
7	000159	2012-01-20	1	9.11	8.92	3894083	4.32063e+06	4.32063e+06	0.19	0.00809
7	000159	2012-01-30	1	9.1	8.85	2870486	4.25808e+06	4.25808e+06	0.25	0.00597
7	000159	2012-01-31	1	8.96	8.66	2181178	4.28214e+06	4.28214e+06	0.3	0.00453
7	000159	2012-02-01	1	8.96	8.68	2093676	4.19553e+06	4.19553e+06	0.28	0.00435
7	000159	2012-02-02	1	9.08	8.7	3785047	4.33025e+06	4.33025e+06	0.38	0.00787
7	000159	2012-02-03	1	9.08	8.9	3643848	4.33988e+06	4.33988e+06	0.18	0.00757
7	000159	2012-02-06	1	9.25	9.03	5528730	4.39761e+06	4.39761e+06	0.22	0.01149
7	000159	2012-02-07	1	9.1	8.81	3690138	4.3062e+06	4.3062e+06	0.29	0.00767
7	000159	2012-02-08	1	9.55	8.91	9949167	4.52271e+06	4.52271e+06	0.64	0.02068
7	000159	2012-02-09	1	9.5	9.28	9057510	4.48422e+06	4.48422e+06	0.22	0.01883
7	000159	2012-02-10	1	9.41	9.22	4759810	4.46978e+06	4.46978e+06	0.19	0.00989
7	000159	2012-02-13	1	9.41	9.15	4958382	4.48422e+06	4.48422e+06	0.26	0.01031
7	000159	2012-02-14	1	9.37	9.2	4367262	4.48422e+06	4.48422e+06	0.17	0.00908
7	000159	2012-02-15	1	9.53	9.23	7338297	4.54677e+06	4.54677e+06	0.3	0.01525
7	000159	2012-02-16	1	9.49	9.21	5453817	4.49384e+06	4.49384e+06	0.28	0.01134
7	000159	2012-02-17	1	9.4	9.22	2825456	4.46497e+06	4.46497e+06	0.18	0.00587
7	000159	2012-02-20	1	9.48	9.27	4754168	4.46497e+06	4.46497e+06	0.21	0.00988
7	000159	2012-02-21	1	9.4	9.16	4943270	4.52271e+06	4.52271e+06	0.24	0.01027
7	000159	2012-02-22	1	9.58	9.35	8522968	4.6045e+06	4.6045e+06	0.23	0.01771
7	000159	2012-02-23	1	10.53	9.53	30716925	5.0664e+06	5.0664e+06	1	0.06384
7	000159	2012-02-24	1	10.64	10.3	22461642	5.01347e+06	5.01347e+06	0.34	0.04668
7	000159	2012-02-27	1	10.6	10.32	16124685	4.97979e+06	4.97979e+06	0.28	0.03351
7	000159	2012-02-28	1	10.38	10.01	10186145	4.90281e+06	4.90281e+06	0.37	0.02117
7	000159	2012-02-29	1	10.37	10.07	7013428	4.90762e+06	4.90762e+06	0.3	0.01458
7	000159	2012-03-01	1	10.41	10.08	7217977	4.93649e+06	4.93649e+06	0.33	0.015
7	000159	2012-03-02	1	10.57	10.29	10408336	5.01828e+06	5.01828e+06	0.28	0.02163
7	000159	2012-03-05	1	10.53	10.35	7958584	4.97979e+06	4.97979e+06	0.18	0.01654
7	000159	2012-03-06	1	10.33	10.05	6249551	4.88356e+06	4.88356e+06	0.28	0.01299
7	000159	2012-03-07	1	10.19	9.96	5320948	4.82102e+06	4.82102e+06	0.23	0.01106
7	000159	2012-03-08	1	10.24	10.06	4533161	4.87875e+06	4.87875e+06	0.18	0.00942
7	000159	2012-03-09	1	10.44	10.14	6861469	4.97979e+06	4.97979e+06	0.3	0.01426
7	000159	2012-03-12	1	10.43	10.21	4811361	4.96055e+06	4.96055e+06	0.22	0.01
7	000159	2012-03-13	1	10.66	10.23	10730149	5.0664e+06	5.0664e+06	0.43	0.0223
7	000159	2012-03-14	1	10.66	9.89	14122702	4.83064e+06	4.83064e+06	0.77	0.02935
7	000159	2012-03-15	1	10.12	9.61	6885441	4.68149e+06	4.68149e+06	0.51	0.01431
7	000159	2012-03-16	1	9.9	9.66	4856346	4.75366e+06	4.75366e+06	0.24	0.01009
7	000159	2012-03-19	1	10.06	9.8	4553305	4.84026e+06	4.84026e+06	0.26	0.00946
7	000159	2012-03-20	1	10.39	10.01	8272931	4.82102e+06	4.82102e+06	0.38	0.01719
7	000159	2012-03-21	1	10.36	10.03	9046727	4.95092e+06	4.95092e+06	0.33	0.0188
7	000159	2012-03-22	1	10.33	10.08	4253644	4.88356e+06	4.88356e+06	0.25	0.00884
7	000159	2012-03-23	1	10.79	10.25	13161506	4.94611e+06	4.94611e+06	0.54	0.02735
7	000159	2012-03-26	1	10.25	9.93	4931326	4.84026e+06	4.84026e+06	0.32	0.01025
7	000159	2012-03-27	1	10.2	9.72	7434177	4.69592e+06	4.69592e+06	0.48	0.01545
7	000159	2012-03-28	1	9.67	9.07	5571863	4.38318e+06	4.38318e+06	0.6	0.01158
7	000159	2012-03-29	1	9.17	8.8	4092992	4.27733e+06	4.27733e+06	0.37	0.00851
7	000159	2012-03-30	1	9.05	8.72	2879629	4.25808e+06	4.25808e+06	0.33	0.00599
7	000159	2012-04-05	1	9.2	8.85	3682352	4.41205e+06	4.41205e+06	0.35	0.00765
7	000159	2012-04-06	1	9.34	9.11	3496530	4.4361e+06	4.4361e+06	0.23	0.00727
7	000159	2012-04-09	1	9.24	9.01	2551825	4.33988e+06	4.33988e+06	0.23	0.0053
7	000159	2012-04-10	1	9.26	8.96	3878166	4.45535e+06	4.45535e+06	0.3	0.00806
7	000159	2012-04-11	1	9.32	9.04	2525015	4.42167e+06	4.42167e+06	0.28	0.00525
7	000159	2012-04-12	1	9.65	9.23	6208718	4.57082e+06	4.57082e+06	0.42	0.0129
7	000159	2012-04-13	1	9.73	9.51	6750608	4.62375e+06	4.62375e+06	0.22	0.01403
7	000159	2012-04-16	1	9.72	9.45	4351505	4.62856e+06	4.62856e+06	0.27	0.00904
7	000159	2012-04-17	1	9.69	9.4	4108489	4.52271e+06	4.52271e+06	0.29	0.00854
7	000159	2012-04-18	1	9.82	9.43	6947986	4.70073e+06	4.70073e+06	0.39	0.01444
7	000159	2012-04-19	1	9.85	9.66	5474475	4.66705e+06	4.66705e+06	0.19	0.01138
7	000159	2012-04-23	1	9.84	9.62	5074721	4.63818e+06	4.63818e+06	0.22	0.01055
7	000159	2012-04-24	1	9.82	9.19	7163314	4.70073e+06	4.70073e+06	0.63	0.01489
7	000159	2012-04-25	1	10.36	9.6	14083899	4.88838e+06	4.88838e+06	0.76	0.02927
7	000159	2012-04-26	1	10.38	10.05	10416062	4.8547e+06	4.8547e+06	0.33	0.02165
7	000159	2012-04-27	1	10.14	9.88	5289496	4.75366e+06	4.75366e+06	0.26	0.01099
7	000159	2012-05-02	1	10.37	9.96	9774562	4.88838e+06	4.88838e+06	0.41	0.02032
7	000159	2012-05-03	1	10.1	9.73	14814820	4.74403e+06	4.74403e+06	0.37	0.03079
7	000159	2012-05-04	1	9.98	9.74	5919793	4.76328e+06	4.76328e+06	0.24	0.0123
7	000159	2012-05-07	1	9.89	9.72	4550410	4.74403e+06	4.74403e+06	0.17	0.00946
7	000159	2012-05-08	1	9.88	9.72	3894487	4.69592e+06	4.69592e+06	0.16	0.00809
7	000159	2012-05-09	1	9.7	9.41	6336463	4.53233e+06	4.53233e+06	0.29	0.01317
7	000159	2012-05-10	1	9.53	9.4	3139632	4.54195e+06	4.54195e+06	0.13	0.00653
7	000159	2012-05-11	1	9.58	9.39	3431048	4.53714e+06	4.53714e+06	0.19	0.00713
7	000159	2012-05-14	1	9.58	9.41	3605773	4.53233e+06	4.53233e+06	0.17	0.00749
7	000159	2012-05-15	1	9.52	9.2	3143713	4.54195e+06	4.54195e+06	0.32	0.00653
7	000159	2012-05-16	1	9.55	9.33	2829124	4.59488e+06	4.59488e+06	0.22	0.00588
7	000159	2012-05-17	1	9.54	9.37	3861397	4.57082e+06	4.57082e+06	0.17	0.00803
7	000159	2012-05-18	2	9.45	9.1	4364792	4.40724e+06	4.40724e+06	0.35	0.00907
7	000159	2012-05-21	3	9.29	9.03	2411882	4.42167e+06	4.42167e+06	0.26	0.00501
7	000159	2012-05-22	3	9.33	9.2	2599767	4.4746e+06	4.4746e+06	0.13	0.0054
7	000159	2012-05-23	3	9.29	9.05	3439796	4.39761e+06	4.39761e+06	0.24	0.00715
7	000159	2012-05-24	3	9.18	9.01	2898091	4.36874e+06	4.36874e+06	0.17	0.00602
7	000159	2012-05-25	3	9.12	8.86	3210964	4.29176e+06	4.29176e+06	0.26	0.00667
7	000159	2012-05-28	3	9.05	8.72	2832611	4.3495e+06	4.3495e+06	0.33	0.00589
7	000159	2012-05-29	3	9.3	9	4340420	4.45535e+06	4.45535e+06	0.3	0.00902
7	000159	2012-05-30	3	9.33	9.19	3256360	4.43129e+06	4.43129e+06	0.14	0.00677
7	000159	2012-05-31	3	9.32	9.1	3859128	4.44573e+06	4.44573e+06	0.22	0.00802
7	000159	2012-06-01	3	9.35	9.22	3675233	4.45535e+06	4.45535e+06	0.13	0.00764
7	000159	2012-06-04	3	9.1	8.85	3633521	4.26289e+06	4.26289e+06	0.25	0.00755
7	000159	2012-06-05	3	8.95	8.81	2058943	4.25327e+06	4.25327e+06	0.14	0.00428
7	000159	2012-06-06	3	9.53	8.77	7292071	4.37356e+06	4.37356e+06	0.76	0.01516
7	000159	2012-06-07	3	9.25	8.85	4334117	4.27252e+06	4.27252e+06	0.4	0.00901
7	000159	2012-06-08	3	9.01	8.68	3584161	4.1811e+06	4.1811e+06	0.33	0.00745
7	000159	2012-06-11	3	8.85	8.64	2310193	4.23884e+06	4.23884e+06	0.21	0.0048
7	000159	2012-06-12	3	8.76	8.63	1866419	4.17148e+06	4.17148e+06	0.13	0.00388
7	000159	2012-06-13	3	8.76	8.64	2069349	4.21478e+06	4.21478e+06	0.12	0.0043
7	000159	2012-06-14	3	8.82	8.65	2091339	4.17148e+06	4.17148e+06	0.17	0.00435
7	000159	2012-06-15	3	8.77	8.6	1971067	4.20516e+06	4.20516e+06	0.17	0.0041
7	000159	2012-06-18	3	8.88	8.75	2453264	4.24846e+06	4.24846e+06	0.13	0.0051
7	000159	2012-06-19	3	8.85	8.72	1893358	4.20516e+06	4.20516e+06	0.13	0.00394
7	000159	2012-06-20	3	8.94	8.73	2160382	4.21959e+06	4.21959e+06	0.21	0.00449
7	000159	2012-06-21	3	8.76	8.52	2214040	4.11374e+06	4.11374e+06	0.24	0.0046
7	000159	2012-06-25	3	8.5	8.18	2388807	3.94534e+06	3.94534e+06	0.32	0.00496
7	000159	2012-06-26	3	8.26	8	1760391	3.94534e+06	3.94534e+06	0.26	0.00366
7	000159	2012-06-27	3	8.35	8.1	2327169	3.90685e+06	3.90685e+06	0.25	0.00484
7	000159	2012-06-28	3	8.2	7.8	2745483	3.75289e+06	3.75289e+06	0.4	0.00571
7	000159	2012-06-29	3	7.94	7.61	1964663	3.801e+06	3.801e+06	0.33	0.00408
7	000159	2012-07-02	3	8.17	7.94	2041746	3.82987e+06	3.82987e+06	0.23	0.00424
7	000159	2012-07-03	3	8.05	7.92	1585231	3.82987e+06	3.82987e+06	0.13	0.00329
7	000159	2012-07-04	3	8.12	7.98	1713329	3.8443e+06	3.8443e+06	0.14	0.00356
7	000159	2012-07-06	3	8.2	7.94	2504339	3.91166e+06	3.91166e+06	0.26	0.00521
7	000159	2012-07-09	3	8.07	7.69	2102834	3.7144e+06	3.7144e+06	0.38	0.00437
7	000159	2012-07-10	3	7.82	7.64	1140183	3.7144e+06	3.7144e+06	0.18	0.00237
7	000159	2012-07-11	3	7.84	7.7	1024321	3.76732e+06	3.76732e+06	0.14	0.00213
7	000159	2012-07-12	3	8.28	7.73	5046475	3.9261e+06	3.9261e+06	0.55	0.01049
7	000159	2012-07-13	3	8.21	7.99	2533588	3.86836e+06	3.86836e+06	0.22	0.00527
7	000159	2012-07-16	3	8.13	7.8	2104178	3.76732e+06	3.76732e+06	0.33	0.00437
7	000159	2012-07-17	3	7.92	7.75	1789336	3.78657e+06	3.78657e+06	0.17	0.00372
7	000159	2012-07-18	3	8.09	7.82	3386767	3.89242e+06	3.89242e+06	0.27	0.00704
7	000159	2012-07-19	3	8.26	8.01	3625221	3.89242e+06	3.89242e+06	0.25	0.00753
7	000159	2012-07-20	3	8.19	7.96	2394236	3.84911e+06	3.84911e+06	0.23	0.00498
7	000159	2012-07-23	3	8.24	7.7	4808755	3.77213e+06	3.77213e+06	0.54	0.00999
7	000159	2012-07-24	3	8	7.7	2121007	3.77694e+06	3.77694e+06	0.3	0.00441
7	000159	2012-07-25	3	7.9	7.74	1155558	3.73845e+06	3.73845e+06	0.16	0.0024
7	000159	2012-07-26	3	7.94	7.75	2131617	3.74326e+06	3.74326e+06	0.19	0.00443
7	000159	2012-07-27	3	7.96	7.8	2172872	3.79138e+06	3.79138e+06	0.16	0.00452
7	000159	2012-07-30	3	7.96	7.7	2325265	3.7144e+06	3.7144e+06	0.26	0.00483
7	000159	2012-07-31	3	7.77	7.48	2685716	3.60854e+06	3.60854e+06	0.29	0.00558
7	000159	2012-08-01	3	7.7	7.42	2102559	3.69515e+06	3.69515e+06	0.28	0.00437
7	000159	2012-08-02	3	7.67	7.49	1359259	3.61817e+06	3.61817e+06	0.18	0.00283
7	000159	2012-08-03	3	7.68	7.54	1288228	3.69034e+06	3.69034e+06	0.14	0.00268
7	000159	2012-08-06	3	7.88	7.61	2921543	3.79138e+06	3.79138e+06	0.27	0.00607
7	000159	2012-08-07	3	7.99	7.82	2383083	3.81062e+06	3.81062e+06	0.17	0.00495
7	000159	2012-08-08	3	8.19	7.89	3634494	3.8443e+06	3.8443e+06	0.3	0.00755
7	000159	2012-08-09	3	8.07	7.88	2531852	3.86355e+06	3.86355e+06	0.19	0.00526
7	000159	2012-08-10	3	8.08	7.91	1828366	3.82506e+06	3.82506e+06	0.17	0.0038
7	000159	2012-08-13	3	8.01	7.73	2144447	3.71921e+06	3.71921e+06	0.28	0.00446
7	000159	2012-08-14	3	7.84	7.61	2189505	3.77213e+06	3.77213e+06	0.23	0.00455
7	000159	2012-08-15	3	7.85	7.7	1338196	3.7144e+06	3.7144e+06	0.15	0.00278
7	000159	2012-08-16	3	7.76	7.67	846893	3.70477e+06	3.70477e+06	0.09	0.00176
7	000159	2012-08-17	3	7.78	7.64	1655453	3.6759e+06	3.6759e+06	0.14	0.00344
7	000159	2012-08-20	3	7.64	7.49	1486844	3.65666e+06	3.65666e+06	0.15	0.00309
7	000159	2012-08-21	3	7.75	7.56	1538534	3.70477e+06	3.70477e+06	0.19	0.0032
7	000159	2012-08-22	3	7.76	7.63	1639602	3.70477e+06	3.70477e+06	0.13	0.00341
7	000159	2012-08-23	3	7.83	7.64	2677906	3.74808e+06	3.74808e+06	0.19	0.00557
7	000159	2012-08-24	3	7.79	7.55	2506503	3.64704e+06	3.64704e+06	0.24	0.00521
7	000159	2012-08-27	3	7.67	7.4	1740675	3.57486e+06	3.57486e+06	0.27	0.00362
7	000159	2012-08-28	3	7.63	7.4	1513267	3.59892e+06	3.59892e+06	0.23	0.00315
7	000159	2012-08-29	3	7.55	7.29	1379660	3.51232e+06	3.51232e+06	0.26	0.00287
7	000159	2012-08-30	3	7.37	7.15	1676691	3.45939e+06	3.45939e+06	0.22	0.00348
7	000159	2012-08-31	3	7.3	7.01	1049599	3.47864e+06	3.47864e+06	0.29	0.00218
7	000159	2012-09-03	3	7.34	7.16	1021877	3.51713e+06	3.51713e+06	0.18	0.00212
7	000159	2012-09-04	3	7.44	7.24	2014609	3.49307e+06	3.49307e+06	0.2	0.00419
7	000159	2012-09-05	3	7.36	7.15	1517343	3.51232e+06	3.51232e+06	0.21	0.00315
7	000159	2012-09-06	3	7.44	7.29	1834288	3.56524e+06	3.56524e+06	0.15	0.00381
7	000159	2012-09-07	3	7.85	7.42	5192783	3.71921e+06	3.71921e+06	0.43	0.01079
7	000159	2012-09-10	3	7.88	7.66	3617984	3.74808e+06	3.74808e+06	0.22	0.00752
7	000159	2012-09-11	3	7.79	7.58	2680468	3.6759e+06	3.6759e+06	0.21	0.00557
7	000159	2012-09-12	3	7.76	7.62	2511013	3.70958e+06	3.70958e+06	0.14	0.00522
7	000159	2012-09-13	3	7.72	7.55	2063984	3.6326e+06	3.6326e+06	0.17	0.00429
7	000159	2012-09-14	3	7.77	7.57	2762374	3.66147e+06	3.66147e+06	0.2	0.00574
7	000159	2012-09-17	3	7.68	7.32	2250054	3.52194e+06	3.52194e+06	0.36	0.00468
7	000159	2012-09-18	3	7.36	7.22	1326116	3.49788e+06	3.49788e+06	0.14	0.00276
7	000159	2012-09-19	3	7.36	7.22	891193	3.51713e+06	3.51713e+06	0.14	0.00185
7	000159	2012-09-20	3	7.28	7.07	1599974	3.41609e+06	3.41609e+06	0.21	0.00333
7	000159	2012-09-21	3	7.39	7.1	1628289	3.47383e+06	3.47383e+06	0.29	0.00338
7	000159	2012-09-24	3	7.36	7.02	1452417	3.51232e+06	3.51232e+06	0.34	0.00302
7	000159	2012-09-25	3	7.25	7.12	1209375	3.44015e+06	3.44015e+06	0.13	0.00251
7	000159	2012-09-26	3	7.2	7.02	1180559	3.3776e+06	3.3776e+06	0.18	0.00245
7	000159	2012-09-27	3	7.32	6.98	3528577	3.4642e+06	3.4642e+06	0.34	0.00733
7	000159	2012-09-28	3	7.31	7.14	2492871	3.50751e+06	3.50751e+06	0.17	0.00518
7	000159	2012-10-08	3	7.3	7.16	1364800	3.45458e+06	3.45458e+06	0.14	0.00284
7	000159	2012-10-09	3	7.38	7.19	3123744	3.55081e+06	3.55081e+06	0.19	0.00649
7	000159	2012-10-10	3	7.62	7.47	6112071	3.60854e+06	3.60854e+06	0.15	0.0127
7	000159	2012-10-11	3	7.53	7.35	3142598	3.53637e+06	3.53637e+06	0.18	0.00653
7	000159	2012-10-12	3	7.47	7.23	2211566	3.55562e+06	3.55562e+06	0.24	0.0046
7	000159	2012-10-15	3	7.3	7.09	3809308	3.4642e+06	3.4642e+06	0.21	0.00792
7	000159	2012-10-16	3	7.23	7.13	1913529	3.44977e+06	3.44977e+06	0.1	0.00398
7	000159	2012-10-17	3	7.22	7.05	1886627	3.44496e+06	3.44496e+06	0.17	0.00392
7	000159	2012-10-18	3	7.29	7.12	3001693	3.49307e+06	3.49307e+06	0.17	0.00624
7	000159	2012-10-19	3	7.29	7.13	2338173	3.44496e+06	3.44496e+06	0.16	0.00486
7	000159	2012-10-22	3	7.25	7.09	2003329	3.48826e+06	3.48826e+06	0.16	0.00416
7	000159	2012-10-23	3	7.34	7.19	2172472	3.47864e+06	3.47864e+06	0.15	0.00452
7	000159	2012-10-24	3	7.26	7.12	1869859	3.45458e+06	3.45458e+06	0.14	0.00389
7	000159	2012-10-25	3	7.59	7.24	5098653	3.48826e+06	3.48826e+06	0.35	0.0106
7	000159	2012-10-26	3	7.25	7.05	2282730	3.41128e+06	3.41128e+06	0.2	0.00474
7	000159	2012-10-29	3	7.1	7	1149059	3.39684e+06	3.39684e+06	0.1	0.00239
7	000159	2012-10-30	3	7.14	7	1380326	3.38722e+06	3.38722e+06	0.14	0.00287
7	000159	2012-10-31	3	7.08	6.94	1802782	3.39203e+06	3.39203e+06	0.14	0.00375
7	000159	2012-11-01	3	7.17	7.03	2715542	3.43533e+06	3.43533e+06	0.14	0.00564
7	000159	2012-11-02	3	7.18	7.08	2092952	3.43533e+06	3.43533e+06	0.1	0.00435
7	000159	2012-11-05	3	7.35	7.1	4105725	3.48826e+06	3.48826e+06	0.25	0.00853
7	000159	2012-11-06	3	7.22	7.1	2673917	3.43533e+06	3.43533e+06	0.12	0.00556
7	000159	2012-11-07	3	7.23	7.09	2531771	3.42571e+06	3.42571e+06	0.14	0.00526
7	000159	2012-11-08	3	7.1	6.92	2140805	3.3343e+06	3.3343e+06	0.18	0.00445
7	000159	2012-11-09	3	6.95	6.85	1424111	3.30062e+06	3.30062e+06	0.1	0.00296
7	000159	2012-11-12	3	6.93	6.83	1518045	3.30543e+06	3.30543e+06	0.1	0.00316
7	000159	2012-11-13	3	6.89	6.67	1716976	3.21401e+06	3.21401e+06	0.22	0.00357
7	000159	2012-11-14	3	6.73	6.57	1710184	3.22844e+06	3.22844e+06	0.16	0.00355
7	000159	2012-11-15	3	6.98	6.53	3923940	3.22363e+06	3.22363e+06	0.45	0.00816
7	000159	2012-11-16	3	6.64	6.46	2203777	3.12741e+06	3.12741e+06	0.18	0.00458
7	000159	2012-11-19	3	6.5	6.32	1839553	3.11297e+06	3.11297e+06	0.18	0.00382
7	000159	2012-11-20	3	6.53	6.4	1068873	3.0841e+06	3.0841e+06	0.13	0.00222
7	000159	2012-11-21	3	6.53	6.33	1370279	3.13222e+06	3.13222e+06	0.2	0.00285
7	000159	2012-11-22	3	6.47	6.38	1345800	3.07448e+06	3.07448e+06	0.09	0.0028
7	000159	2012-11-23	3	6.45	6.35	984872	3.07929e+06	3.07929e+06	0.1	0.00205
7	000159	2012-11-26	3	6.42	6.31	1137850	3.0408e+06	3.0408e+06	0.11	0.00236
7	000159	2012-11-27	3	6.36	6.04	1895334	2.91089e+06	2.91089e+06	0.32	0.00394
7	000159	2012-11-28	3	6.05	5.78	2186342	2.7858e+06	2.7858e+06	0.27	0.00454
7	000159	2012-11-29	3	5.85	5.61	1261640	2.70881e+06	2.70881e+06	0.24	0.00262
7	000159	2012-11-30	3	5.73	5.62	1235225	2.74249e+06	2.74249e+06	0.11	0.00257
8	000301	2011-03-01	1	4.95	4.87	12537570	5.98154e+06	5.98154e+06	0.08	0.01029
8	000301	2011-03-02	1	4.94	4.81	12733450	6.00591e+06	6.00591e+06	0.13	0.01045
8	000301	2011-03-03	1	4.96	4.8	12096225	5.88408e+06	5.88408e+06	0.16	0.00993
8	000301	2011-03-04	1	4.93	4.81	9428202	5.98154e+06	5.98154e+06	0.12	0.00774
8	000301	2011-03-07	1	4.96	4.91	15675919	6.04245e+06	6.04245e+06	0.05	0.01287
8	000301	2011-03-08	1	4.98	4.92	9496954	6.05464e+06	6.05464e+06	0.06	0.0078
8	000301	2011-03-09	1	5.1	4.95	19656288	6.16428e+06	6.16428e+06	0.15	0.01614
8	000301	2011-03-10	1	5.05	4.92	15647637	6.00591e+06	6.00591e+06	0.13	0.01284
8	000301	2011-03-11	1	4.95	4.86	11536924	5.93281e+06	5.93281e+06	0.09	0.00947
8	000301	2011-03-14	1	4.91	4.84	7964539	5.95718e+06	5.95718e+06	0.07	0.00654
8	000301	2011-03-15	1	4.88	4.68	12336342	5.78662e+06	5.78662e+06	0.2	0.01013
8	000301	2011-03-16	1	4.86	4.78	9944528	5.89626e+06	5.89626e+06	0.08	0.00816
8	000301	2011-03-17	1	4.86	4.76	8709001	5.83535e+06	5.83535e+06	0.1	0.00715
8	000301	2011-03-18	1	4.87	4.76	11223911	5.90845e+06	5.90845e+06	0.11	0.00921
8	000301	2011-03-21	1	4.86	4.76	9002724	5.82317e+06	5.82317e+06	0.1	0.00739
8	000301	2011-03-22	1	4.81	4.7	7685936	5.78662e+06	5.78662e+06	0.11	0.00631
8	000301	2011-03-23	1	4.83	4.73	9324724	5.85972e+06	5.85972e+06	0.1	0.00765
8	000301	2011-03-24	1	4.96	4.84	19373133	5.95718e+06	5.95718e+06	0.12	0.0159
8	000301	2011-03-25	1	4.94	4.86	14122207	5.96936e+06	5.96936e+06	0.08	0.01159
8	000301	2011-03-28	1	4.99	4.9	19737668	6.03027e+06	6.03027e+06	0.09	0.0162
8	000301	2011-03-30	1	5.02	4.9	20536062	6.04245e+06	6.04245e+06	0.12	0.01686
8	000301	2011-03-31	1	5.07	4.93	22842814	6.06682e+06	6.06682e+06	0.14	0.01875
8	000301	2011-04-01	1	5.03	4.9	16082424	6.11555e+06	6.11555e+06	0.13	0.0132
8	000301	2011-04-06	1	5.16	4.95	30649984	6.24955e+06	6.24955e+06	0.21	0.02516
8	000301	2011-04-07	1	5.14	5.06	18720067	6.18864e+06	6.18864e+06	0.08	0.01537
8	000301	2011-04-08	1	5.12	5.04	17515330	6.17646e+06	6.17646e+06	0.08	0.01438
8	000301	2011-04-11	1	5.12	4.99	18309448	6.09118e+06	6.09118e+06	0.13	0.01503
8	000301	2011-04-12	1	5.17	4.96	29149686	6.29828e+06	6.29828e+06	0.21	0.02393
8	000301	2011-04-13	1	5.16	5.08	17068626	6.27392e+06	6.27392e+06	0.08	0.01401
8	000301	2011-04-14	1	5.17	5.06	13886861	6.17646e+06	6.17646e+06	0.11	0.0114
8	000301	2011-04-15	1	5.08	4.96	19975349	6.16428e+06	6.16428e+06	0.12	0.0164
8	000301	2011-04-18	1	5.04	4.95	13412111	6.11555e+06	6.11555e+06	0.09	0.01101
8	000301	2011-04-19	1	5.16	4.92	27315180	6.18864e+06	6.18864e+06	0.24	0.02242
8	000301	2011-04-20	1	5.21	5.06	20872225	6.21301e+06	6.21301e+06	0.15	0.01713
8	000301	2011-04-21	1	5.18	5.08	15885517	6.26174e+06	6.26174e+06	0.1	0.01304
8	000301	2011-04-22	1	5.25	5.1	24244780	6.29828e+06	6.29828e+06	0.15	0.0199
8	000301	2011-04-25	1	5.28	5.12	32140250	6.29828e+06	6.29828e+06	0.16	0.02638
8	000301	2011-04-26	1	5.2	4.96	19664772	6.05464e+06	6.05464e+06	0.24	0.01614
8	000301	2011-04-27	1	5.03	4.76	18896067	5.88408e+06	5.88408e+06	0.27	0.01551
8	000301	2011-04-28	1	4.87	4.71	11297332	5.75008e+06	5.75008e+06	0.16	0.00927
8	000301	2011-04-29	1	4.8	4.69	8817652	5.82317e+06	5.82317e+06	0.11	0.00724
8	000301	2011-05-03	1	4.82	4.71	10420222	5.8719e+06	5.8719e+06	0.11	0.00855
8	000301	2011-05-04	1	4.79	4.66	10758467	5.68916e+06	5.68916e+06	0.13	0.00883
8	000301	2011-05-05	1	4.73	4.68	7170427	5.75008e+06	5.75008e+06	0.05	0.00589
8	000301	2011-05-06	1	4.74	4.66	6265938	5.76226e+06	5.76226e+06	0.08	0.00514
8	000301	2011-05-09	1	4.77	4.71	4935039	5.76226e+06	5.76226e+06	0.06	0.00405
8	000301	2011-05-10	1	4.8	4.71	8215568	5.83535e+06	5.83535e+06	0.09	0.00674
8	000301	2011-05-11	1	4.81	4.74	6852820	5.81099e+06	5.81099e+06	0.07	0.00563
8	000301	2011-05-12	1	4.82	4.71	9338310	5.73789e+06	5.73789e+06	0.11	0.00767
8	000301	2011-05-13	1	4.8	4.7	9652744	5.82317e+06	5.82317e+06	0.1	0.00792
8	000301	2011-05-16	1	4.81	4.75	7793736	5.83535e+06	5.83535e+06	0.06	0.0064
8	000301	2011-05-17	1	4.9	4.75	12471903	5.85972e+06	5.85972e+06	0.15	0.01024
8	000301	2011-05-19	1	4.91	4.81	11266671	5.88408e+06	5.88408e+06	0.1	0.00925
8	000301	2011-05-20	1	4.86	4.71	7466620	5.79881e+06	5.79881e+06	0.15	0.00613
8	000301	2011-05-23	1	4.79	4.55	9823143	5.55516e+06	5.55516e+06	0.24	0.00806
8	000301	2011-05-24	1	4.59	4.51	5262830	5.56734e+06	5.56734e+06	0.08	0.00432
8	000301	2011-05-25	1	4.58	4.44	7278919	5.44552e+06	5.44552e+06	0.14	0.00597
8	000301	2011-05-26	1	4.51	4.43	6015419	5.43333e+06	5.43333e+06	0.08	0.00494
8	000301	2011-05-27	1	4.48	4.33	6743039	5.34806e+06	5.34806e+06	0.15	0.00554
8	000301	2011-05-30	1	4.37	4.3	4581557	5.28715e+06	5.28715e+06	0.07	0.00376
8	000301	2011-05-31	1	4.4	4.3	4342738	5.34806e+06	5.34806e+06	0.1	0.00356
8	000301	2011-06-01	1	4.39	4.35	4250493	5.33588e+06	5.33588e+06	0.04	0.00349
8	000301	2011-06-02	1	4.35	4.23	6795945	5.20187e+06	5.20187e+06	0.12	0.00558
8	000301	2011-06-03	1	4.32	4.26	5641849	5.2506e+06	5.2506e+06	0.06	0.00463
8	000301	2011-06-07	1	4.33	4.28	4000800	5.26278e+06	5.26278e+06	0.05	0.00328
8	000301	2011-06-08	1	4.45	4.3	8208109	5.34806e+06	5.34806e+06	0.15	0.00674
8	000301	2011-06-09	1	4.4	4.3	4540392	5.23842e+06	5.23842e+06	0.1	0.00373
8	000301	2011-06-10	1	4.34	4.25	4109603	5.2506e+06	5.2506e+06	0.09	0.00337
8	000301	2011-06-13	1	4.31	4.25	3005909	5.23842e+06	5.23842e+06	0.06	0.00247
8	000301	2011-06-14	1	4.38	4.27	5306403	5.31151e+06	5.31151e+06	0.11	0.00436
8	000301	2011-06-15	1	4.37	4.32	4478280	5.26278e+06	5.26278e+06	0.05	0.00368
8	000301	2011-06-16	1	4.32	4.15	5888918	5.08005e+06	5.08005e+06	0.17	0.00483
8	000301	2011-06-17	1	4.19	4.08	6162217	5.00695e+06	5.00695e+06	0.11	0.00506
8	000301	2011-06-20	1	4.11	4	4718818	4.89731e+06	4.89731e+06	0.11	0.00387
8	000301	2011-06-21	1	4.07	3.99	3953931	4.94604e+06	4.94604e+06	0.08	0.00325
8	000301	2011-06-22	1	4.06	4	3851147	4.89731e+06	4.89731e+06	0.06	0.00316
8	000301	2011-06-23	1	4.08	3.92	6593220	4.94604e+06	4.94604e+06	0.16	0.00541
8	000301	2011-06-24	1	4.16	4.02	9742378	5.0435e+06	5.0435e+06	0.14	0.008
8	000301	2011-06-27	1	4.17	4.08	17379881	5.05568e+06	5.05568e+06	0.09	0.01427
8	000301	2011-06-28	1	4.14	4.07	10330725	5.03132e+06	5.03132e+06	0.07	0.00848
8	000301	2011-06-29	1	4.13	4.04	11485732	4.92168e+06	4.92168e+06	0.09	0.00943
8	000301	2011-06-30	1	4.1	4.03	8158453	4.9704e+06	4.9704e+06	0.07	0.0067
8	000301	2011-07-01	1	4.12	4.08	7826359	5.00695e+06	5.00695e+06	0.04	0.00642
8	000301	2011-07-04	1	4.2	4.11	13528044	5.09223e+06	5.09223e+06	0.09	0.0111
8	000301	2011-07-05	1	4.23	4.13	12652796	5.12878e+06	5.12878e+06	0.1	0.01039
8	000301	2011-07-06	1	4.22	4.14	9655977	5.12878e+06	5.12878e+06	0.08	0.00793
8	000301	2011-07-07	1	4.16	4.11	10356966	5.03132e+06	5.03132e+06	0.05	0.0085
8	000301	2011-07-08	1	4.16	4.11	7590045	5.06786e+06	5.06786e+06	0.05	0.00623
8	000301	2011-07-11	1	4.23	4.12	11304602	5.11659e+06	5.11659e+06	0.11	0.00928
8	000301	2011-07-12	1	4.17	4.08	9287147	4.98259e+06	4.98259e+06	0.09	0.00762
8	000301	2011-07-13	1	4.15	4.07	5838482	5.0435e+06	5.0435e+06	0.08	0.00479
8	000301	2011-07-14	1	4.19	4.13	10157528	5.09223e+06	5.09223e+06	0.06	0.00834
8	000301	2011-07-15	1	4.21	4.15	11132599	5.12878e+06	5.12878e+06	0.06	0.00914
8	000301	2011-07-18	1	4.28	4.19	16650264	5.16532e+06	5.16532e+06	0.09	0.01367
8	000301	2011-07-19	1	4.22	4.15	8406051	5.06786e+06	5.06786e+06	0.07	0.0069
8	000301	2011-07-20	1	4.2	4.13	5823737	5.09223e+06	5.09223e+06	0.07	0.00478
8	000301	2011-07-21	1	4.18	4.09	5286217	4.99477e+06	4.99477e+06	0.09	0.00434
8	000301	2011-07-22	1	4.13	4.07	4961699	4.98259e+06	4.98259e+06	0.06	0.00407
8	000301	2011-07-25	1	4.08	3.9	9387909	4.7633e+06	4.7633e+06	0.18	0.00771
8	000301	2011-07-26	1	3.93	3.88	4467812	4.78767e+06	4.78767e+06	0.05	0.00367
8	000301	2011-07-27	1	3.97	3.89	4653551	4.81203e+06	4.81203e+06	0.08	0.00382
8	000301	2011-07-28	1	3.93	3.87	4509086	4.7633e+06	4.7633e+06	0.06	0.0037
8	000301	2011-07-29	1	3.93	3.85	4592345	4.72676e+06	4.72676e+06	0.08	0.00377
8	000301	2011-08-01	1	3.93	3.86	3631045	4.75112e+06	4.75112e+06	0.07	0.00298
8	000301	2011-08-02	1	3.9	3.81	4267749	4.70239e+06	4.70239e+06	0.09	0.0035
8	000301	2011-08-03	1	3.88	3.82	3673520	4.69021e+06	4.69021e+06	0.06	0.00302
8	000301	2011-08-08	1	3.74	3.48	9285360	4.26383e+06	4.26383e+06	0.26	0.00762
8	000301	2011-08-09	1	3.48	3.31	7470124	4.16637e+06	4.16637e+06	0.17	0.00613
8	000301	2011-08-10	1	3.51	3.43	6909343	4.17855e+06	4.17855e+06	0.08	0.00567
8	000301	2011-08-11	1	3.53	3.32	7329229	4.28819e+06	4.28819e+06	0.21	0.00602
8	000301	2011-08-12	1	3.76	3.53	9891529	4.4222e+06	4.4222e+06	0.23	0.00812
8	000301	2011-08-15	1	3.69	3.61	5492382	4.47093e+06	4.47093e+06	0.08	0.00451
8	000301	2011-08-16	1	3.81	3.62	11876699	4.58057e+06	4.58057e+06	0.19	0.00975
8	000301	2011-08-17	1	3.74	3.67	6117455	4.49529e+06	4.49529e+06	0.07	0.00502
8	000301	2011-08-18	1	3.69	3.62	4529545	4.41002e+06	4.41002e+06	0.07	0.00372
8	000301	2011-08-19	1	3.56	3.5	4280338	4.31256e+06	4.31256e+06	0.06	0.00351
8	000301	2011-08-22	1	3.58	3.51	3113212	4.30037e+06	4.30037e+06	0.07	0.00256
8	000301	2011-08-23	1	3.63	3.53	4232972	4.41002e+06	4.41002e+06	0.1	0.00347
8	000301	2011-08-24	1	3.65	3.58	3851046	4.37347e+06	4.37347e+06	0.07	0.00316
8	000301	2011-08-25	1	3.69	3.58	5882143	4.48311e+06	4.48311e+06	0.11	0.00483
8	000301	2011-08-26	1	3.71	3.65	4258537	4.49529e+06	4.49529e+06	0.06	0.0035
8	000301	2011-08-29	1	3.76	3.67	5698985	4.50747e+06	4.50747e+06	0.09	0.00468
8	000301	2011-08-30	1	3.73	3.64	5303281	4.48311e+06	4.48311e+06	0.09	0.00435
8	000301	2011-08-31	1	3.72	3.64	3483940	4.47093e+06	4.47093e+06	0.08	0.00286
8	000301	2011-09-01	1	3.71	3.61	3419177	4.39783e+06	4.39783e+06	0.1	0.00281
8	000301	2011-09-02	1	3.62	3.5	4237345	4.36129e+06	4.36129e+06	0.12	0.00348
8	000301	2011-09-05	2	3.53	3.46	2877045	4.2151e+06	4.2151e+06	0.07	0.00236
8	000301	2011-09-06	3	3.48	3.42	1527511	4.22728e+06	4.22728e+06	0.06	0.00125
8	000301	2011-09-07	3	3.55	3.47	2516280	4.31256e+06	4.31256e+06	0.08	0.00207
8	000301	2011-09-08	3	3.56	3.5	2089800	4.26383e+06	4.26383e+06	0.06	0.00172
8	000301	2011-09-09	3	3.54	3.48	1636851	4.26383e+06	4.26383e+06	0.06	0.00134
8	000301	2011-09-13	3	3.47	3.42	1844264	4.20292e+06	4.20292e+06	0.05	0.00151
8	000301	2011-09-14	3	3.5	3.43	2102501	4.26383e+06	4.26383e+06	0.07	0.00173
8	000301	2011-09-15	3	3.56	3.49	2959115	4.27601e+06	4.27601e+06	0.07	0.00243
8	000301	2011-09-16	3	3.54	3.48	2773836	4.25165e+06	4.25165e+06	0.06	0.00228
8	000301	2011-09-19	3	3.48	3.4	2497813	4.142e+06	4.142e+06	0.08	0.00205
8	000301	2011-09-20	3	3.45	3.37	2117473	4.15419e+06	4.15419e+06	0.08	0.00174
8	000301	2011-09-21	3	3.52	3.39	3759589	4.26383e+06	4.26383e+06	0.13	0.00309
8	000301	2011-09-22	3	3.5	3.4	3423482	4.142e+06	4.142e+06	0.1	0.00281
8	000301	2011-09-23	3	3.38	3.33	4192634	4.11764e+06	4.11764e+06	0.05	0.00344
8	000301	2011-09-26	3	3.4	3.32	2622611	4.06891e+06	4.06891e+06	0.08	0.00215
8	000301	2011-09-27	3	3.38	3.32	2286360	4.09327e+06	4.09327e+06	0.06	0.00188
8	000301	2011-09-28	3	3.39	3.25	3704352	4.008e+06	4.008e+06	0.14	0.00304
8	000301	2011-09-29	3	3.28	3.1	8460426	3.86181e+06	3.86181e+06	0.18	0.00694
8	000301	2011-09-30	3	3.18	3.11	3355614	3.83744e+06	3.83744e+06	0.07	0.00275
8	000301	2011-10-10	3	3.18	3.11	2035858	3.78872e+06	3.78872e+06	0.07	0.00167
8	000301	2011-10-11	3	3.23	3.08	4630156	3.81308e+06	3.81308e+06	0.15	0.0038
8	000301	2011-10-12	3	3.24	3.09	4851709	3.92272e+06	3.92272e+06	0.15	0.00398
8	000301	2011-10-13	3	3.28	3.2	5640365	3.99582e+06	3.99582e+06	0.08	0.00463
8	000301	2011-10-14	3	3.29	3.23	3437567	3.97145e+06	3.97145e+06	0.06	0.00282
8	000301	2011-10-17	3	3.29	3.22	2545129	3.97145e+06	3.97145e+06	0.07	0.00209
8	000301	2011-10-18	3	3.24	3.15	2914101	3.83744e+06	3.83744e+06	0.09	0.00239
8	000301	2011-10-19	3	3.21	3.15	2366234	3.84963e+06	3.84963e+06	0.06	0.00194
8	000301	2011-10-20	3	3.16	3.05	3248583	3.75217e+06	3.75217e+06	0.11	0.00267
8	000301	2011-10-21	3	3.09	3.05	2471577	3.71562e+06	3.71562e+06	0.04	0.00203
8	000301	2011-10-24	3	3.13	3.01	4069699	3.8009e+06	3.8009e+06	0.12	0.00334
8	000301	2011-10-25	3	3.21	3.09	5275636	3.87399e+06	3.87399e+06	0.12	0.00433
8	000301	2011-10-26	3	3.25	3.15	5218831	3.89836e+06	3.89836e+06	0.1	0.00428
8	000301	2011-10-27	3	3.27	3.2	5377851	3.92272e+06	3.92272e+06	0.07	0.00441
8	000301	2011-10-28	3	3.32	3.24	6201569	3.98363e+06	3.98363e+06	0.08	0.00509
8	000301	2011-10-31	3	3.6	3.27	56968983	4.38565e+06	4.38565e+06	0.33	0.04676
8	000301	2011-11-01	3	3.62	3.5	27109506	4.36129e+06	4.36129e+06	0.12	0.02225
8	000301	2011-11-02	3	3.63	3.48	21854969	4.4222e+06	4.4222e+06	0.15	0.01794
8	000301	2011-11-03	3	3.82	3.57	39103037	4.61712e+06	4.61712e+06	0.25	0.0321
8	000301	2011-11-04	3	3.8	3.69	17155195	4.61712e+06	4.61712e+06	0.11	0.01408
8	000301	2011-11-07	3	3.79	3.68	11147161	4.54402e+06	4.54402e+06	0.11	0.00915
8	000301	2011-11-08	3	3.72	3.63	10289059	4.49529e+06	4.49529e+06	0.09	0.00845
8	000301	2011-11-09	3	3.76	3.61	12280047	4.5562e+06	4.5562e+06	0.15	0.01008
8	000301	2011-11-10	3	3.79	3.64	12885115	4.54402e+06	4.54402e+06	0.15	0.01058
8	000301	2011-11-11	3	3.87	3.7	17398418	4.67803e+06	4.67803e+06	0.17	0.01428
8	000301	2011-11-14	3	3.94	3.8	21992686	4.67803e+06	4.67803e+06	0.14	0.01805
8	000301	2011-11-15	3	3.91	3.78	18893667	4.67803e+06	4.67803e+06	0.13	0.01551
8	000301	2011-11-16	3	3.84	3.66	16112100	4.45875e+06	4.45875e+06	0.18	0.01323
8	000301	2011-11-17	3	3.72	3.63	7178240	4.44656e+06	4.44656e+06	0.09	0.00589
8	000301	2011-11-18	3	3.65	3.48	9766373	4.26383e+06	4.26383e+06	0.17	0.00802
8	000301	2011-11-21	3	3.55	3.47	5113695	4.32474e+06	4.32474e+06	0.08	0.0042
8	000301	2011-11-22	3	3.6	3.49	7143002	4.32474e+06	4.32474e+06	0.11	0.00586
8	000301	2011-11-23	3	3.59	3.5	4279029	4.28819e+06	4.28819e+06	0.09	0.00351
8	000301	2011-11-24	3	3.54	3.42	5996552	4.26383e+06	4.26383e+06	0.12	0.00492
8	000301	2011-11-25	3	3.52	3.34	6750935	4.08109e+06	4.08109e+06	0.18	0.00554
8	000301	2011-11-28	3	3.39	3.33	4576040	4.08109e+06	4.08109e+06	0.06	0.00376
8	000301	2011-11-29	3	3.45	3.37	5189890	4.142e+06	4.142e+06	0.08	0.00426
8	000301	2011-12-01	3	3.49	3.36	12095753	4.15419e+06	4.15419e+06	0.13	0.00993
8	000301	2011-12-02	3	3.41	3.22	7514156	4044545	4044545	0.19	0.00617
8	000301	2011-12-05	3	3.32	3.12	5214386	3.91054e+06	3.91054e+06	0.2	0.00428
8	000301	2011-12-06	3	3.21	3.14	3143241	3.87399e+06	3.87399e+06	0.07	0.00258
8	000301	2011-12-07	3	3.23	3.17	2346449	3.89836e+06	3.89836e+06	0.06	0.00193
8	000301	2011-12-08	3	3.23	3.14	3400257	3.88617e+06	3.88617e+06	0.09	0.00279
8	000301	2011-12-09	3	3.23	3.15	3189078	3.89836e+06	3.89836e+06	0.08	0.00262
8	000301	2011-12-12	3	3.22	3.13	2362000	3.82526e+06	3.82526e+06	0.09	0.00194
8	000301	2011-12-13	3	3.14	3.02	5453659	3.73999e+06	3.73999e+06	0.12	0.00448
8	000301	2011-12-14	3	3.08	3.02	3283295	3.7278e+06	3.7278e+06	0.06	0.0027
8	000301	2011-12-15	3	3.02	2.75	17876894	3.45979e+06	3.45979e+06	0.27	0.01467
8	000301	2011-12-16	3	2.91	2.79	7364638	3.53289e+06	3.53289e+06	0.12	0.00605
8	000301	2011-12-19	3	2.9	2.79	4709779	3.5207e+06	3.5207e+06	0.11	0.00387
8	000301	2011-12-20	3	2.94	2.85	4364009	3.5207e+06	3.5207e+06	0.09	0.00358
8	000301	2011-12-21	3	2.93	2.8	4489922	3.41106e+06	3.41106e+06	0.13	0.00369
8	000301	2011-12-22	3	2.81	2.71	4821513	3.36233e+06	3.36233e+06	0.1	0.00396
8	000301	2011-12-23	3	2.85	2.75	4353592	3.42324e+06	3.42324e+06	0.1	0.00357
8	000301	2011-12-26	3	2.87	2.79	4372931	3.44761e+06	3.44761e+06	0.08	0.00359
8	000301	2011-12-27	3	2.82	2.74	3617206	3.35015e+06	3.35015e+06	0.08	0.00297
8	000301	2011-12-28	3	2.81	2.71	4848631	3.41106e+06	3.41106e+06	0.1	0.00398
8	000301	2011-12-29	3	2.83	2.76	3096896	3.41106e+06	3.41106e+06	0.07	0.00254
8	000301	2011-12-30	3	2.87	2.81	5033134	3.47197e+06	3.47197e+06	0.06	0.00413
8	000301	2012-01-04	3	2.89	2.79	4706247	3.41106e+06	3.41106e+06	0.1	0.00386
8	000301	2012-01-05	3	2.82	2.67	4134286	3.27706e+06	3.27706e+06	0.15	0.00339
8	000301	2012-01-06	3	2.77	2.68	3319706	3.33797e+06	3.33797e+06	0.09	0.00273
8	000301	2012-01-09	3	2.87	2.74	5907932	3.48416e+06	3.48416e+06	0.13	0.00485
8	000301	2012-01-10	3	3.02	2.83	10008437	3.61816e+06	3.61816e+06	0.19	0.00822
8	000301	2012-01-11	3	3.02	2.95	6163696	3.64253e+06	3.64253e+06	0.07	0.00506
8	000301	2012-01-12	3	3.05	2.96	4917791	3.64253e+06	3.64253e+06	0.09	0.00404
8	000301	2012-01-13	3	3.01	2.86	6642131	3.50852e+06	3.50852e+06	0.15	0.00545
8	000301	2012-01-16	3	2.87	2.8	2561752	3.42324e+06	3.42324e+06	0.07	0.0021
8	000301	2012-01-17	3	2.99	2.82	6548156	3.64253e+06	3.64253e+06	0.17	0.00538
8	000301	2012-01-18	3	3.04	2.91	5412572	3.55725e+06	3.55725e+06	0.13	0.00444
8	000301	2012-01-19	3	2.98	2.91	3287971	3.5938e+06	3.5938e+06	0.07	0.0027
8	000301	2012-01-20	3	3.01	2.95	3353270	3.64253e+06	3.64253e+06	0.06	0.00275
8	000301	2012-01-30	3	3.01	2.93	3145000	3.5938e+06	3.5938e+06	0.08	0.00258
8	000301	2012-01-31	3	2.96	2.9	3121388	3.58162e+06	3.58162e+06	0.06	0.00256
8	000301	2012-02-01	3	2.95	2.9	3185151	3.53289e+06	3.53289e+06	0.05	0.00261
8	000301	2012-02-02	3	2.96	2.89	5046484	3.5938e+06	3.5938e+06	0.07	0.00414
8	000301	2012-02-03	3	3.01	2.93	7904387	3.64253e+06	3.64253e+06	0.08	0.00649
8	000301	2012-02-06	3	3.04	2.97	6543527	3.67907e+06	3.67907e+06	0.07	0.00537
8	000301	2012-02-07	3	3.02	2.93	4691274	3.5938e+06	3.5938e+06	0.09	0.00385
8	000301	2012-02-08	3	3.03	2.93	5830990	3.69126e+06	3.69126e+06	0.1	0.00479
8	000301	2012-02-09	3	3.08	3	8621914	3.7278e+06	3.7278e+06	0.08	0.00708
8	000301	2012-02-10	3	3.1	3.02	7546029	3.7278e+06	3.7278e+06	0.08	0.00619
8	000301	2012-02-13	3	3.11	3.02	7308962	3.76435e+06	3.76435e+06	0.09	0.006
8	000301	2012-02-14	3	3.13	3.04	9585246	3.77653e+06	3.77653e+06	0.09	0.00787
8	000301	2012-02-15	3	3.16	3.08	9143283	3.84963e+06	3.84963e+06	0.08	0.00751
8	000301	2012-02-16	3	3.19	3.1	8965513	3.84963e+06	3.84963e+06	0.09	0.00736
8	000301	2012-02-17	3	3.17	3.08	6475829	3.81308e+06	3.81308e+06	0.09	0.00532
8	000301	2012-02-20	3	3.18	3.13	6689740	3.81308e+06	3.81308e+06	0.05	0.00549
8	000301	2012-02-21	3	3.17	3.07	5954576	3.83744e+06	3.83744e+06	0.1	0.00489
8	000301	2012-02-22	3	3.21	3.14	8977931	3.89836e+06	3.89836e+06	0.07	0.00737
8	000301	2012-02-23	3	3.22	3.16	6457194	3.88617e+06	3.88617e+06	0.06	0.0053
8	000301	2012-02-24	3	3.33	3.16	13506402	3.99582e+06	3.99582e+06	0.17	0.01109
8	000301	2012-02-27	3	3.36	3.26	12282200	3.97145e+06	3.97145e+06	0.1	0.01008
8	000301	2012-02-28	3	3.27	3.2	8666333	3.92272e+06	3.92272e+06	0.07	0.00711
8	000301	2012-02-29	3	3.24	3.18	5596937	3.87399e+06	3.87399e+06	0.06	0.00459
9	000400	2010-02-01	1	24.16	22.88	5542410	6.07292e+06	8700256	1.28	0.02099
9	000400	2010-02-02	1	23.41	22.05	7241325	5866968	8.4052e+06	1.36	0.02743
9	000400	2010-02-03	1	22.4	21.2	7319235	5853766	8.38629e+06	1.2	0.02772
9	000400	2010-02-04	1	22.54	21.81	4998788	5.93034e+06	8.49599e+06	0.73	0.01893
9	000400	2010-02-05	1	22.9	21.8	6327379	5.96202e+06	8.54138e+06	1.1	0.02396
9	000400	2010-02-08	1	23.48	22.4	6127304	6.14421e+06	8.80239e+06	1.08	0.02321
9	000400	2010-02-09	1	23.31	22.7	2778368	6.09932e+06	8.73808e+06	0.61	0.01052
9	000400	2010-02-10	1	23.89	23.12	7543569	6.27359e+06	8.98774e+06	0.77	0.02857
9	000400	2010-02-11	1	25.49	23.76	11457285	6.54819e+06	9.38115e+06	1.73	0.04339
9	000400	2010-02-12	1	25.38	24.4	8906237	6.49538e+06	9.30549e+06	0.98	0.03373
9	000400	2010-02-22	1	24.93	23.8	4513042	6.33696e+06	9078528	1.13	0.01709
9	000400	2010-02-23	1	25.9	24.1	14461495	6.7119e+06	9.61567e+06	1.8	0.05477
9	000400	2010-02-24	1	26.21	25.05	7562204	6.85976e+06	9.82751e+06	1.16	0.02864
9	000400	2010-02-25	1	26.92	25.99	12590012	7.07891e+06	1.01415e+07	0.93	0.04768
9	000400	2010-02-26	1	26.77	26.31	6824331	7.01554e+06	1.00507e+07	0.46	0.02585
9	000400	2010-03-01	1	26.7	26.19	6779237	6.98122e+06	1.00015e+07	0.51	0.02568
9	000400	2010-03-02	1	26.98	26.24	5569445	6.99178e+06	1.00166e+07	0.74	0.02109
9	000400	2010-03-03	1	27.6	26.26	11422640	7.21093e+06	1.03306e+07	1.34	0.04326
9	000400	2010-03-04	1	27.5	25.78	9491500	6.81223e+06	9.75942e+06	1.72	0.03595
9	000400	2010-03-05	1	27.15	25.21	8517423	7.10003e+06	1.01717e+07	1.94	0.03226
9	000400	2010-03-08	1	29.11	26.68	15716917	7.46969e+06	1.07013e+07	2.43	0.05952
9	000400	2010-03-09	1	28.82	27.6	5447556	7.3852e+06	1.05803e+07	1.22	0.02063
9	000400	2010-03-10	1	28.17	27	8901007	7.2347e+06	1.03647e+07	1.17	0.03371
9	000400	2010-03-11	1	27.68	26.5	5567994	7.04987e+06	1.00999e+07	1.18	0.02109
9	000400	2010-03-12	1	27.29	26.6	3911849	7.04987e+06	1.00999e+07	0.69	0.01482
9	000400	2010-03-15	1	27.76	26.24	8716498	7.17661e+06	1.02814e+07	1.52	0.03301
9	000400	2010-03-16	1	27.4	26.41	5961931	7.05251e+06	1.01036e+07	0.99	0.02258
9	000400	2010-03-17	1	27.42	26.72	5995648	7.22413e+06	1.03495e+07	0.7	0.02271
9	000400	2010-03-18	1	27.65	27.05	2493852	7.15284e+06	1.02474e+07	0.6	0.00944
9	000400	2010-03-19	1	27.66	27.02	3231380	7.2875e+06	1.04403e+07	0.64	0.01224
9	000400	2010-03-22	1	28.1	27.32	6699088	7.40896e+06	1.06143e+07	0.78	0.02537
9	000400	2010-03-23	1	28.12	27.53	4266064	7.36936e+06	1.05576e+07	0.59	0.01616
9	000400	2010-03-24	1	29.3	27.81	9169474	7.62547e+06	1.09245e+07	1.49	0.03473
9	000400	2010-03-25	1	29.56	28.4	7024622	7.65716e+06	10969888	1.16	0.0266
9	000400	2010-03-26	1	29.5	28.52	3166918	7.6466e+06	1.09548e+07	0.98	0.01199
9	000400	2010-03-29	1	30.3	28.74	6696687	7.83935e+06	1.12309e+07	1.56	0.02536
9	000400	2010-03-30	1	31.8	29.41	8353536	8.33046e+06	1.19345e+07	2.39	0.03164
9	000400	2010-03-31	1	33.25	31.3	13302808	8.5813e+06	12293840	1.95	0.05038
9	000400	2010-04-01	1	34.6	32.3	12143059	8.5813e+06	12293840	2.3	0.04599
9	000400	2010-04-02	1	33.1	31.63	10483001	8.38855e+06	1.20177e+07	1.47	0.0397
9	000400	2010-04-06	1	32.99	31.61	5002072	8.65259e+06	1.2396e+07	1.38	0.01894
9	000400	2010-04-07	1	36.05	32.41	12908092	9.51864e+06	1.36367e+07	3.64	0.04889
9	000400	2010-04-08	1	36.99	35.26	8658125	9.516e+06	1.36329e+07	1.73	0.03279
9	000400	2010-04-09	1	36.78	35.38	6331806	9.6401e+06	1.38107e+07	1.4	0.02398
9	000400	2010-04-12	1	39.04	35.71	8666617	1.01391e+07	1.45256e+07	3.33	0.03282
9	000400	2010-04-13	1	38.79	35	7954415	9.81701e+06	1.40642e+07	3.79	0.03013
9	000400	2010-04-14	1	36.85	35.64	6605677	9.51864e+06	1.36367e+07	1.21	0.02502
9	000400	2010-04-15	1	36.41	34.8	5667031	9.21499e+06	1.32017e+07	1.61	0.02146
9	000400	2010-04-16	1	35.89	33.9	5632298	9.37342e+06	13428656	1.99	0.02133
9	000400	2010-04-19	1	35.8	34.3	6049038	9.2414e+06	13239520	1.5	0.02291
9	000400	2010-04-20	1	35.49	34.33	5771458	9.28365e+06	1.33e+07	1.16	0.02186
9	000400	2010-04-21	1	38.65	35	11543667	9.98599e+06	1.43062e+07	3.65	0.04372
9	000400	2010-04-22	1	39.86	37.16	7416880	1.02448e+07	1.4677e+07	2.7	0.02809
9	000400	2010-04-23	1	40.38	36.86	5448485	1.01576e+07	1.45521e+07	3.52	0.02064
9	000400	2010-04-26	1	39.98	38.28	3309758	1.02289e+07	1.46543e+07	1.7	0.01254
9	000400	2010-04-27	1	38.97	35.2	6220549	9.65066e+06	1.38258e+07	3.77	0.02356
9	000400	2010-04-28	1	37	34.6	5164527	9.31269e+06	1.33417e+07	2.4	0.01956
9	000400	2010-04-29	1	36.2	32.79	8340179	8.73972e+06	1.25208e+07	3.41	0.03159
9	000400	2010-04-30	1	34.45	31.9	7428590	8.85062e+06	1.26797e+07	2.55	0.02813
9	000400	2010-05-04	1	35.5	32.5	5801516	9.23348e+06	1.32282e+07	3	0.02197
9	000400	2010-05-05	1	35.8	34.35	4160972	9.41567e+06	1.34892e+07	1.45	0.01576
9	000400	2010-05-06	1	36.98	35.3	4165593	9.37078e+06	1.34249e+07	1.68	0.01578
9	000400	2010-05-07	1	36.3	34.32	5555370	9.12258e+06	1.30693e+07	1.98	0.02104
9	000400	2010-05-10	1	35.4	31.9	4349135	8.5813e+06	12293840	3.5	0.01647
9	000400	2010-05-11	1	33.8	30.51	8586883	8.20636e+06	1.17567e+07	3.29	0.03252
9	000400	2010-05-12	1	31.78	28.68	8102865	7.87367e+06	1.12801e+07	3.1	0.03069
9	000400	2010-05-13	1	32.76	29.35	6938858	8.44928e+06	12104704	3.41	0.02628
9	000400	2010-05-14	1	33.16	31.33	5308893	8.65787e+06	1.24035e+07	1.83	0.02011
9	000400	2010-05-17	1	32.8	31.62	3367617	8.41231e+06	1.20517e+07	1.18	0.01275
9	000400	2010-05-18	1	32.74	30.89	3360733	8.45456e+06	1.21123e+07	1.85	0.01273
9	000400	2010-05-19	1	33.5	31.7	4967397	8.73708e+06	1.2517e+07	1.8	0.01881
9	000400	2010-05-20	1	33.68	31.7	5793682	8.37799e+06	1.20026e+07	1.98	0.02194
9	000400	2010-05-24	1	34.5	32.9	8323962	8.99056e+06	1.28802e+07	1.6	0.03153
9	000400	2010-05-25	1	35.16	33.5	8440126	9.01168e+06	1.29104e+07	1.66	0.03197
9	000400	2010-05-26	1	35.19	33.88	7420899	9.27308e+06	1.32849e+07	1.31	0.02811
9	000400	2010-05-27	1	35.6	34.2	6889695	9.33909e+06	1.33795e+07	1.4	0.02609
9	000400	2010-05-28	1	36.4	34.97	8443073	9.27308e+06	1.32849e+07	1.43	0.03198
9	000400	2010-05-31	1	35.11	33.55	5170320	8.87174e+06	1.27099e+07	1.56	0.01958
9	000400	2010-06-01	1	33.5	32.31	3782162	8.73708e+06	1.2517e+07	1.19	0.01432
9	000400	2010-06-02	1	34.93	33.1	6070754	9.09618e+06	1.30315e+07	1.83	0.02299
9	000400	2010-06-03	1	36.1	34.61	9051306	9.39982e+06	1.34665e+07	1.49	0.03428
9	000400	2010-06-04	1	36.1	35.1	4401138	9.49224e+06	1.35989e+07	1	0.01667
9	000400	2010-06-07	1	36.74	35.08	5486207	9.58729e+06	1.37351e+07	1.66	0.02078
9	000400	2010-06-08	1	36.6	35.6	3524415	9.51072e+06	1.36254e+07	1	0.01335
9	000400	2010-06-09	1	36.46	34.99	8920952	9.28893e+06	1.33076e+07	1.47	0.03379
9	000400	2010-06-10	1	35.8	35.1	4980016	9.36022e+06	1.34097e+07	0.7	0.01886
9	000400	2010-06-11	1	36.39	35.25	4586638	9.32061e+06	1.3353e+07	1.14	0.01737
9	000400	2010-06-17	1	36.36	35.2	3508929	9.29949e+06	1.33227e+07	1.16	0.01329
9	000400	2010-06-18	1	35.08	31.7	8691694	8.37007e+06	1.19912e+07	3.38	0.03292
9	000400	2010-06-21	1	31.4	29.21	7133447	8.22484e+06	1.17832e+07	2.19	0.02702
9	000400	2010-06-22	1	31.8	29.92	8133297	8.00569e+06	1.14692e+07	1.88	0.0308
9	000400	2010-06-23	1	30.76	29.95	8961260	8.12187e+06	1.16356e+07	0.81	0.03394
9	000400	2010-06-24	1	31.38	30.2	4054442	8.01889e+06	1.14881e+07	1.18	0.01536
9	000400	2010-06-25	1	30.38	27.71	10488578	7.41952e+06	1.06294e+07	2.67	0.03972
9	000400	2010-06-28	1	28.33	26.88	9217789	7.14756e+06	1.02398e+07	1.45	0.03491
9	000400	2010-06-29	1	27.35	25.92	9447483	6.89936e+06	9.88425e+06	1.43	0.03578
9	000400	2010-06-30	1	26.94	26.01	7272481	6.93897e+06	9.94099e+06	0.93	0.02754
9	000400	2010-07-01	1	26.57	24.02	7898042	6.39241e+06	9.15797e+06	2.55	0.02991
[truncated: 169,106 more rows]
